# Supplementary material for: Out-of-plane coordination of iridium single atoms with organic molecules and cobalt–iron hydroxides to boost oxygen evolution reaction
Source: Nat Nanotechnol. 2024 Oct 21;20(1):57–66. doi: 10.1038/s41565-024-01807-x (PMC11750697; doi:10.1038/s41565-024-01807-x)
Supplement: Supplementary file 2 — Source data for the Supplementary figures. [file 41565_2024_1807_MOESM2_ESM.xlsx]

## Sheet: Supplementary Fig. 15
Supplementary Fig. 15a										Supplementary Fig. 15b
Co-MI			Ir1/(Co,Fe)-OH			Ir1/(Co,Fe)-OH/MI				Co-MI			(Co,Fe)-OH/MI			Ir1/(Co,Fe)-OH/MI			(Co,Fe)-OH			Ir1/(Co,Fe)-OH
2 Theta (degree)	Intensity (a. u.)		2 Theta (degree)	Intensity (a. u.)		2 Theta (degree)	Intensity (a. u.)			2 Theta (degree)	Intensity (a. u.)		2 Theta (degree)	Intensity (a. u.)		2 Theta (degree)	Intensity (a. u.)		2 Theta (degree)	Intensity (a. u.)		2 Theta (degree)	Intensity (a. u.)
5	-0.01816		5.00161	0.01763		5.00161	0.01572			5	-0.01816		5.00161	0.7423		5.00161	0.71412		5.00112	0.88152		5.00112	0.8599
5.02	-0.02341		5.02179	0.01506		5.02179	0.01307			5.02	-0.02341		5.02179	0.72793		5.02179	0.73538		5.0213	0.88152		5.0213	0.77778
5.04	-0.01188		5.04197	0.01543		5.04197	0.0123			5.04	-0.01188		5.04197	0.81725		5.04197	0.72002		5.04148	0.78199		5.04148	0.80676
5.06	-0.02039		5.06215	0.01377		5.06215	0.01307			5.06	-0.02039		5.06215	0.81314		5.06215	0.71412		5.06166	0.93839		5.06166	0.8599
5.08	-0.01661		5.08233	0.0191		5.08233	0.01603			5.08	-0.01661		5.08233	0.71561		5.08233	0.69403		5.08184	0.95735		5.08184	0.95169
5.1	-0.01107		5.10251	0.01433		5.10251	0.01307			5.1	-0.01107		5.10251	0.7731		5.10251	0.70408		5.10202	0.81517		5.10202	0.87923
5.12	0.00588		5.12269	0.01781		5.12269	0.01603			5.12	0.00588		5.12269	0.71663		5.12269	0.69344		5.1222	0.91469		5.1222	0.80193
5.14	-0.02231		5.14287	0.01543		5.14287	0.01479			5.14	-0.02231		5.14287	0.73922		5.14287	0.69522		5.14238	0.84834		5.14238	0.78744
5.16	-0.00194		5.16305	0.01616		5.16305	0.01385			5.16	-0.00194		5.16305	0.75359		5.16305	0.7023		5.16256	0.86256		5.16256	0.75845
5.18	-0.00939		5.18323	0.01396		5.18323	0.01525			5.18	-0.00939		5.18323	0.70945		5.18323	0.73243		5.18273	0.81991		5.18273	0.72464
5.2	0.00268		5.20341	0.01249		5.20341	0.01432			5.2	0.00268		5.20341	0.76181		5.20341	0.73892		5.20291	0.95261		5.20291	0.72464
5.22	0.00248		5.22359	0.01359		5.22359	0.01385			5.22	0.00248		5.22359	0.78131		5.22359	0.6899		5.22309	1		5.22309	0.77295
5.24	0.000327487		5.24376	0.01745		5.24376	0.01323			5.24	0.000327487		5.24376	0.71047		5.24376	0.66745		5.24327	0.9763		5.24327	0.75362
5.26	0.000266191		5.26394	0.01928		5.26394	0.01276			5.26	0.000266191		5.26394	0.73101		5.26394	0.71353		5.26345	0.79147		5.26345	0.74396
5.28	0.0137		5.28412	0.01139		5.28412	0.01198			5.28	0.0137		5.28412	0.74435		5.28412	0.65328		5.28363	0.96682		5.28363	0.75845
5.3	0.00215		5.3043	0.01084		5.3043	0.01385			5.3	0.00215		5.3043	0.76489		5.3043	0.65092		5.30381	0.90521		5.30381	0.80193
5.32	0.01122		5.32448	0.01726		5.32448	0.01292			5.32	0.01122		5.32448	0.73819		5.32448	0.6727		5.32399	0.78673		5.32399	0.71498
5.34	0.00145		5.34466	0.01579		5.34466	0.01105			5.34	0.00145		5.34466	0.75975		5.34466	0.69994		5.34417	0.8673		5.34417	0.76329
5.36	-0.00534		5.36484	0.01433		5.36484	0.0123			5.36	-0.00534		5.36484	0.69199		5.36484	0.66864		5.36435	0.76777		5.36435	1
5.38	0.01789		5.38502	0.01653		5.38502	0.01183			5.38	0.01789		5.38502	0.71561		5.38502	0.68104		5.38453	0.75355		5.38453	0.67633
5.4	0.02208		5.4052	0.01469		5.4052	0.01276			5.4	0.02208		5.4052	0.7269		5.4052	0.68045		5.40471	0.8436		5.40471	0.83575
5.42	0.01641		5.42538	0.01377		5.42538	0.01245			5.42	0.01641		5.42538	0.68378		5.42538	0.62256		5.42489	0.82464		5.42489	0.67633
5.44	0.01185		5.44556	0.01726		5.44556	0.0123			5.44	0.01185		5.44556	0.73306		5.44556	0.65269		5.44507	0.7346		5.44507	0.70531
5.46	0.01442		5.46574	0.01194		5.46574	0.01121			5.46	0.01442		5.46574	0.70329		5.46574	0.63615		5.46525	0.72512		5.46525	0.71014
5.48	0.0078		5.48592	0.01084		5.48592	0.01401			5.48	0.0078		5.48592	0.67967		5.48592	0.62256		5.48543	0.83886		5.48543	0.67633
5.5	0.00557		5.5061	0.01671		5.5061	0.01074			5.5	0.00557		5.5061	0.68994		5.5061	0.65269		5.50561	0.77725		5.50561	0.76812
5.52	0.01618		5.52628	0.01377		5.52628	0.01089			5.52	0.01618		5.52628	0.7115		5.52628	0.62434		5.52578	0.91943		5.52578	0.72947
5.54	0.00214		5.54646	0.01451		5.54646	0.01276			5.54	0.00214		5.54646	0.67043		5.54646	0.63497		5.54596	0.80095		5.54596	0.72947
5.56	0.00827		5.56664	0.01451		5.56664	0.00996			5.56	0.00827		5.56664	0.68686		5.56664	0.62374		5.56614	0.76777		5.56614	0.80193
5.58	0.0096		5.58681	0.01377		5.58681	0.01261			5.58	0.0096		5.58681	0.63655		5.58681	0.63083		5.58632	0.81043		5.58632	0.66667
5.6	0.01257		5.607	0.01322		5.607	0.00981			5.6	0.01257		5.607	0.7115		5.607	0.62197		5.6065	0.82938		5.6065	0.62802
5.62	0.00734		5.62717	0.0169		5.62717	0.01027			5.62	0.00734		5.62717	0.63552		5.62717	0.59716		5.62668	0.72986		5.62668	0.6715
5.64	-0.00533		5.64735	0.01304		5.64735	0.01214			5.64	-0.00533		5.64735	0.6499		5.64735	0.59185		5.64686	0.63507		5.64686	0.74396
5.66	0.01861		5.66753	0.01524		5.66753	0.01105			5.66	0.01861		5.66753	0.65195		5.66753	0.60662		5.66704	0.87204		5.66704	0.54106
5.68	0.00793		5.68771	0.01341		5.68771	0.01541			5.68	0.00793		5.68771	0.6499		5.68771	0.64383		5.68722	0.72038		5.68722	0.64734
5.7	0.01172		5.70789	0.01579		5.70789	0.01354			5.7	0.01172		5.70789	0.62628		5.70789	0.64087		5.7074	0.72986		5.7074	0.66667
5.72	-0.00584		5.72807	0.018		5.72807	0.00996			5.72	-0.00584		5.72807	0.6078		5.72807	0.59126		5.72758	0.74408		5.72758	0.61836
5.74	0.00444		5.74825	0.01469		5.74825	0.01214			5.74	0.00444		5.74825	0.57906		5.74825	0.62079		5.74776	0.72986		5.74776	0.72947
5.76	0.01703		5.76843	0.0123		5.76843	0.01292			5.76	0.01703		5.76843	0.62731		5.76843	0.61311		5.76794	0.65877		5.76794	0.6715
5.78	0.00848		5.78861	0.01157		5.78861	0.01307			5.78	0.00848		5.78861	0.64168		5.78861	0.5759		5.78812	0.78673		5.78812	0.67633
5.8	0.00487		5.80879	0.01322		5.80879	0.01121			5.8	0.00487		5.80879	0.61294		5.80879	0.58358		5.8083	0.69668		5.8083	0.61353
5.82	-0.000149124		5.82897	0.01359		5.82897	0.0137			5.82	-0.000149124		5.82897	0.69405		5.82897	0.60248		5.82848	0.87204		5.82848	0.64734
5.84	0.01347		5.84915	0.01047		5.84915	0.01307			5.84	0.01347		5.84915	0.58008		5.84915	0.56232		5.84866	0.74408		5.84866	0.63768
5.86	0.00156		5.86933	0.01488		5.86933	0.01027			5.86	0.00156		5.86933	0.63655		5.86933	0.60484		5.86883	0.65877		5.86883	0.6087
5.88	0.00413		5.88951	0.01451		5.88951	0.01027			5.88	0.00413		5.88951	0.55133		5.88951	0.58594		5.88901	0.66351		5.88901	0.66667
5.9	-0.000309073		5.90969	0.01304		5.90969	0.01136			5.9	-0.000309073		5.90969	0.58932		5.90969	0.61666		5.90919	0.75829		5.90919	0.56522
5.92	0.01225		5.92987	0.01451		5.92987	0.01089			5.92	0.01225		5.92987	0.59035		5.92987	0.61252		5.92937	0.6872		5.92937	0.64734
5.94	-0.00652		5.95005	0.01157		5.95005	0.01307			5.94	-0.00652		5.95005	0.57598		5.95005	0.62197		5.94955	0.66825		5.94955	0.53623
5.96	0.00682		5.97022	0.01065		5.97022	0.01043			5.96	0.00682		5.97022	0.56468		5.97022	0.60189		5.96973	0.7109		5.96973	0.6087
5.98	0.00275		5.9904	0.01249		5.9904	0.01105			5.98	0.00275		5.9904	0.5883		5.9904	0.56645		5.98991	0.61611		5.98991	0.55556
6	0.00416		6.01058	0.01469		6.01058	0.00825			6	0.00416		6.01058	0.53799		6.01058	0.60543		6.01009	0.76303		6.01009	0.70048
6.02	-0.01151		6.03076	0.01212		6.03076	0.00903			6.02	-0.01151		6.03076	0.56776		6.03076	0.54932		6.03027	0.70142		6.03027	0.57971
6.04	0.00428		6.05094	0.0123		6.05094	0.01121			6.04	0.00428		6.05094	0.55441		6.05094	0.57177		6.05045	0.69668		6.05045	0.59903
6.06	0.00277		6.07112	0.01322		6.07112	0.01447			6.06	0.00277		6.07112	0.59856		6.07112	0.56409		6.07063	0.62085		6.07063	0.4686
6.08	0.01101		6.0913	0.01304		6.0913	0.01323			6.08	0.01101		6.0913	0.55441		6.0913	0.56409		6.09081	0.68246		6.09081	0.59903
6.1	0.00667		6.11148	0.01433		6.11148	0.01307			6.1	0.00667		6.11148	0.61396		6.11148	0.5446		6.11099	0.56872		6.11099	0.49758
6.12	-0.00206		6.13166	0.01598		6.13166	0.00981			6.12	-0.00206		6.13166	0.58522		6.13166	0.53928		6.13117	0.64929		6.13117	0.47343
6.14	0.00862		6.15184	0.01212		6.15184	0.00934			6.14	0.00862		6.15184	0.58214		6.15184	0.56172		6.15135	0.70616		6.15135	0.57971
6.16	0.00463		6.17202	0.01194		6.17202	0.01136			6.16	0.00463		6.17202	0.55133		6.17202	0.54932		6.17153	0.58294		6.17153	0.61353
6.18	-0.02051		6.1922	0.01028		6.1922	0.01121			6.18	-0.02051		6.1922	0.55749		6.1922	0.56291		6.19171	0.62085		6.19171	0.64734
6.2	-0.0167		6.21238	0.01341		6.21238	0.01167			6.2	-0.0167		6.21238	0.58932		6.21238	0.55582		6.21188	0.58768		6.21188	0.5942
6.22	0.01122		6.23256	0.01157		6.23256	0.01261			6.22	0.01122		6.23256	0.54004		6.23256	0.58004		6.23207	0.58294		6.23207	0.69082
6.24	-0.01126		6.25274	0.01396		6.25274	0.01339			6.24	-0.01126		6.25274	0.55133		6.25274	0.51506		6.25224	0.57346		6.25224	0.57005
6.26	-0.00656		6.27292	0.01028		6.27292	0.01012			6.26	-0.00656		6.27292	0.47844		6.27292	0.53514		6.27242	0.78673		6.27242	0.52174
6.28	0.01064		6.2931	0.0112		6.2931	0.01121			6.28	0.01064		6.2931	0.56776		6.2931	0.55759		6.2926	0.67773		6.2926	0.50242
6.3	-0.00941		6.31327	0.01194		6.31327	0.01354			6.3	-0.00941		6.31327	0.58727		6.31327	0.51742		6.31278	0.54502		6.31278	0.50242
6.32	0.00628		6.33345	0.01561		6.33345	0.01152			6.32	0.00628		6.33345	0.51437		6.33345	0.53633		6.33296	0.59242		6.33296	0.57488
6.34	0.0017		6.35363	0.01175		6.35363	0.01027			6.34	0.0017		6.35363	0.55236		6.35363	0.50975		6.35314	0.53081		6.35314	0.62802
6.36	0.00184		6.37381	0.0123		6.37381	0.00903			6.36	0.00184		6.37381	0.54107		6.37381	0.52038		6.37332	0.63981		6.37332	0.52174
6.38	0.00177		6.39399	0.01524		6.39399	0.01183			6.38	0.00177		6.39399	0.52156		6.39399	0.54637		6.3935	0.59716		6.3935	0.46377
6.4	-0.00981		6.41417	0.01377		6.41417	0.01245			6.4	-0.00981		6.41417	0.4846		6.41417	0.48494		6.41368	0.56398		6.41368	0.57005
6.42	-0.01512		6.43435	0.009		6.43435	0.01027			6.42	-0.01512		6.43435	0.53491		6.43435	0.52038		6.43386	0.66825		6.43386	0.55556
6.44	-0.00148		6.45453	0.01451		6.45453	0.00918			6.44	-0.00148		6.45453	0.54825		6.45453	0.50443		6.45404	0.60664		6.45404	0.43478
6.46	-0.01292		6.47471	0.01047		6.47471	0.01152			6.46	-0.01292		6.47471	0.50103		6.47471	0.4997		6.47422	0.77251		6.47422	0.56039
6.48	-0.00967		6.49489	0.01341		6.49489	0.00685			6.48	-0.00967		6.49489	0.50821		6.49489	0.50207		6.4944	0.62559		6.4944	0.5314
6.5	-0.01375		6.51507	0.01322		6.51507	0.01121			6.5	-0.01375		6.51507	0.55339		6.51507	0.4938		6.51458	0.56872		6.51458	0.53623
6.52	-0.00161		6.53525	0.0123		6.53525	0.01354			6.52	-0.00161		6.53525	0.52259		6.53525	0.52806		6.53476	0.50711		6.53476	0.54106
6.54	-0.02267		6.55543	0.00973		6.55543	0.01198			6.54	-0.02267		6.55543	0.51643		6.55543	0.48966		6.55494	0.59242		6.55494	0.47826
6.56	-0.00701		6.57561	0.01322		6.57561	0.00965			6.56	-0.00701		6.57561	0.49384		6.57561	0.52628		6.57512	0.52133		6.57512	0.49758
6.58	-0.00942		6.59579	0.00973		6.59579	0.00903			6.58	-0.00942		6.59579	0.5		6.59579	0.47312		6.59529	0.54028		6.59529	0.53623
6.6	0.00319		6.61597	0.01286		6.61597	0.0123			6.6	0.00319		6.61597	0.50411		6.61597	0.49084		6.61547	0.6019		6.61547	0.42512
6.62	-0.00030969		6.63615	0.01175		6.63615	0.00918			6.62	-0.00030969		6.63615	0.48049		6.63615	0.53514		6.63565	0.49763		6.63565	0.50725
6.64	-0.01191		6.65632	0.0079		6.65632	0.01136			6.64	-0.01191		6.65632	0.49897		6.65632	0.49084		6.65583	0.54028		6.65583	0.54589
6.66	-0.00652		6.6765	0.0112		6.6765	0.01245			6.66	-0.00652		6.6765	0.50103		6.6765	0.48848		6.67601	0.60664		6.67601	0.51691
6.68	-0.02446		6.69668	0.01359		6.69668	0.00856			6.68	-0.02446		6.69668	0.51027		6.69668	0.5192		6.69619	0.57346		6.69619	0.44444
6.7	-0.00985		6.71686	0.01286		6.71686	0.00949			6.7	-0.00985		6.71686	0.50719		6.71686	0.49262		6.71637	0.53081		6.71637	0.50242
6.72	-0.01945		6.73704	0.00826		6.73704	0.01043			6.72	-0.01945		6.73704	0.47023		6.73704	0.5127		6.73655	0.3981		6.73655	0.48309
6.74	-0.00976		6.75722	0.01212		6.75722	0.00965			6.74	-0.00976		6.75722	0.47536		6.75722	0.48907		6.75673	0.55924		6.75673	0.4686
6.76	0.01769		6.7774	0.00992		6.7774	0.01136			6.76	0.01769		6.7774	0.44867		6.7774	0.49616		6.77691	0.46445		6.77691	0.45894
6.78	-0.01699		6.79758	0.0101		6.79758	0.00887			6.78	-0.01699		6.79758	0.44764		6.79758	0.49439		6.79709	0.56398		6.79709	0.61353
6.8	0.00379		6.81776	0.01139		6.81776	0.01058			6.8	0.00379		6.81776	0.47741		6.81776	0.48258		6.81727	0.46445		6.81727	0.37681
6.82	-0.01543		6.83794	0.01194		6.83794	0.00965			6.82	-0.01543		6.83794	0.49281		6.83794	0.50148		6.83745	0.3981		6.83745	0.43961
6.84	-0.00516		6.85812	0.00826		6.85812	0.01214			6.84	-0.00516		6.85812	0.46817		6.85812	0.4873		6.85763	0.43128		6.85763	0.45411
6.86	-0.00157		6.8783	0.0112		6.8783	0.00887			6.86	-0.00157		6.8783	0.44867		6.8783	0.49557		6.87781	0.50237		6.87781	0.39614
6.88	-0.00127		6.89848	0.00845		6.89848	0.01074			6.88	-0.00127		6.89848	0.50308		6.89848	0.47431		6.89799	0.59242		6.89799	0.55556
6.9	0.02403		6.91866	0.01084		6.91866	0.01058			6.9	0.02403		6.91866	0.47228		6.91866	0.46722		6.91817	0.45024		6.91817	0.38164
6.92	-0.01192		6.93884	0.00918		6.93884	0.01089			6.92	-0.01192		6.93884	0.48152		6.93884	0.45127		6.93834	0.52607		6.93834	0.41546
6.94	0.000233713		6.95902	0.01396		6.95902	0.01089			6.94	0.000233713		6.95902	0.48152		6.95902	0.48376		6.95852	0.51185		6.95852	0.42512
6.96	-0.00568		6.9792	0.01102		6.9792	0.01292			6.96	-0.00568		6.9792	0.41376		6.9792	0.46308		6.9787	0.41706		6.9787	0.41063
6.98	-0.00787		6.99937	0.01359		6.99937	0.00981			6.98	-0.00787		6.99937	0.44764		6.99937	0.45186		6.99888	0.4218		6.99888	0.44444
7	-0.000740793		7.01955	0.01028		7.01955	0.00918			7	-0.000740793		7.01955	0.44456		7.01955	0.46131		7.01906	0.49763		7.01906	0.47343
7.02	-0.000726947		7.03973	0.0101		7.03973	0.01043			7.02	-0.000726947		7.03973	0.47536		7.03973	0.47785		7.03924	0.48341		7.03924	0.45894
7.04	0.00368		7.05991	0.01084		7.05991	0.00685			7.04	0.00368		7.05991	0.38706		7.05991	0.48198		7.05942	0.47393		7.05942	0.47343
7.06	0.00896		7.08009	0.00918		7.08009	0.00903			7.06	0.00896		7.08009	0.45585		7.08009	0.43355		7.0796	0.45498		7.0796	0.42512
7.08	0.00296		7.10027	0.01084		7.10027	0.01198			7.08	0.00296		7.10027	0.4538		7.10027	0.4495		7.09978	0.50237		7.09978	0.41546
7.1	0.00891		7.12045	0.00863		7.12045	0.01027			7.1	0.00891		7.12045	0.43634		7.12045	0.46072		7.11996	0.51659		7.11996	0.42995
7.12	0.02681		7.14063	0.0123		7.14063	0.00903			7.12	0.02681		7.14063	0.42813		7.14063	0.45659		7.14014	0.38389		7.14014	0.45894
7.14	0.0183		7.16081	0.00973		7.16081	0.01167			7.14	0.0183		7.16081	0.44251		7.16081	0.44891		7.16032	0.40284		7.16032	0.51208
7.16	0.0189		7.18099	0.01175		7.18099	0.00809			7.16	0.0189		7.18099	0.423		7.18099	0.43768		7.1805	0.2891		7.1805	0.31401
7.18	0.01643		7.20117	0.00992		7.20117	0.01089			7.18	0.01643		7.20117	0.44559		7.20117	0.44536		7.20068	0.38389		7.20068	0.36715
7.2	0.02065		7.22135	0.00882		7.22135	0.00903			7.2	0.02065		7.22135	0.45791		7.22135	0.4495		7.22086	0.43602		7.22086	0.44444
7.22	0.02761		7.24153	0.00937		7.24153	0.00903			7.22	0.02761		7.24153	0.4117		7.24153	0.45659		7.24104	0.44076		7.24104	0.37198
7.24	0.03797		7.26171	0.00937		7.26171	0.01167			7.24	0.03797		7.26171	0.41478		7.26171	0.44241		7.26122	0.47393		7.26122	0.44444
7.26	0.07026		7.28189	0.0112		7.28189	0.0084			7.26	0.07026		7.28189	0.41068		7.28189	0.42174		7.28139	0.54502		7.28139	0.36232
7.28	0.08183		7.30207	0.01304		7.30207	0.0084			7.28	0.08183		7.30207	0.43018		7.30207	0.42351		7.30157	0.4218		7.30157	0.45411
7.3	0.10207		7.32225	0.00863		7.32225	0.01089			7.3	0.10207		7.32225	0.41889		7.32225	0.42469		7.32175	0.45024		7.32175	0.36232
7.32	0.10149		7.34243	0.01028		7.34243	0.01214			7.32	0.10149		7.34243	0.41478		7.34243	0.42174		7.34193	0.48341		7.34193	0.45894
7.34	0.06694		7.36261	0.01175		7.36261	0.01183			7.34	0.06694		7.36261	0.43326		7.36261	0.43237		7.36211	0.45972		7.36211	0.29952
7.36	0.02243		7.38278	0.00937		7.38278	0.01027			7.36	0.02243		7.38278	0.42094		7.38278	0.44891		7.38229	0.45498		7.38229	0.36232
7.38	-0.00532		7.40296	0.0101		7.40296	0.01167			7.38	-0.00532		7.40296	0.41273		7.40296	0.44477		7.40247	0.38863		7.40247	0.3913
7.4	0.00069406		7.42314	0.01304		7.42314	0.01058			7.4	0.00069406		7.42314	0.43224		7.42314	0.45186		7.42265	0.41706		7.42265	0.36715
7.42	-0.0037		7.44332	0.01267		7.44332	0.0084			7.42	-0.0037		7.44332	0.41376		7.44332	0.4176		7.44283	0.46445		7.44283	0.43478
7.44	0.0025		7.4635	0.00808		7.4635	0.00965			7.44	0.0025		7.4635	0.40144		7.4635	0.41406		7.46301	0.42654		7.46301	0.343
7.46	0.01159		7.48368	0.0101		7.48368	0.00809			7.46	0.01159		7.48368	0.39733		7.48368	0.42292		7.48319	0.4218		7.48319	0.3285
7.48	-0.0065		7.50386	0.009		7.50386	0.01074			7.48	-0.0065		7.50386	0.38398		7.50386	0.47017		7.50337	0.43128		7.50337	0.38647
7.5	-0.000801006		7.52404	0.01028		7.52404	0.00981			7.5	-0.000801006		7.52404	0.36653		7.52404	0.47135		7.52355	0.33649		7.52355	0.37198
7.52	-0.00179		7.54422	0.01102		7.54422	0.00949			7.52	-0.00179		7.54422	0.42094		7.54422	0.44536		7.54373	0.38863		7.54373	0.33333
7.54	-0.00332		7.5644	0.01028		7.5644	0.01012			7.54	-0.00332		7.5644	0.39322		7.5644	0.4117		7.56391	0.48815		7.56391	0.45411
7.56	0.00294		7.58458	0.01084		7.58458	0.00732			7.56	0.00294		7.58458	0.37782		7.58458	0.42351		7.58409	0.32701		7.58409	0.38647
7.58	0.02662		7.60476	0.009		7.60476	0.00981			7.58	0.02662		7.60476	0.41478		7.60476	0.41701		7.60427	0.36967		7.60427	0.39614
7.6	0.00592		7.62494	0.01157		7.62494	0.00763			7.6	0.00592		7.62494	0.38296		7.62494	0.44064		7.62444	0.35071		7.62444	0.37681
7.62	0.01526		7.64512	0.01249		7.64512	0.00825			7.62	0.01526		7.64512	0.41889		7.64512	0.38512		7.64462	0.3981		7.64462	0.33333
7.64	0.01046		7.6653	0.009		7.6653	0.00747			7.64	0.01046		7.6653	0.37269		7.6653	0.45009		7.6648	0.42654		7.6648	0.42512
7.66	0.000290119		7.68548	0.00826		7.68548	0.00934			7.66	0.000290119		7.68548	0.38912		7.68548	0.41524		7.68498	0.4218		7.68498	0.4058
7.68	0.02443		7.70566	0.01028		7.70566	0.0084			7.68	0.02443		7.70566	0.3809		7.70566	0.40697		7.70516	0.36967		7.70516	0.38647
7.7	0.02566		7.72583	0.01267		7.72583	0.00763			7.7	0.02566		7.72583	0.42197		7.72583	0.42056		7.72534	0.34597		7.72534	0.3285
7.72	0.05189		7.74601	0.00863		7.74601	0.01167			7.72	0.05189		7.74601	0.39014		7.74601	0.42587		7.74552	0.41706		7.74552	0.41063
7.74	0.04393		7.76619	0.00955		7.76619	0.01058			7.74	0.04393		7.76619	0.36345		7.76619	0.40874		7.7657	0.39336		7.7657	0.3913
7.76	0.06227		7.78637	0.00918		7.78637	0.01074			7.76	0.06227		7.78637	0.43429		7.78637	0.39457		7.78588	0.45024		7.78588	0.30435
7.78	0.04237		7.80655	0.00918		7.80655	0.01105			7.78	0.04237		7.80655	0.36242		7.80655	0.38275		7.80606	0.34123		7.80606	0.3285
7.8	0.01963		7.82673	0.00845		7.82673	0.00872			7.8	0.01963		7.82673	0.38809		7.82673	0.4117		7.82624	0.33175		7.82624	0.37681
7.82	-0.01638		7.84691	0.009		7.84691	0.01261			7.82	-0.01638		7.84691	0.38604		7.84691	0.42233		7.84642	0.33649		7.84642	0.36232
7.84	0.0182		7.86709	0.00753		7.86709	0.00965			7.84	0.0182		7.86709	0.37988		7.86709	0.41996		7.8666	0.33649		7.8666	0.34783
7.86	-0.00103		7.88727	0.01102		7.88727	0.01027			7.86	-0.00103		7.88727	0.38398		7.88727	0.41051		7.88678	0.38863		7.88678	0.42512
7.88	0.00012556		7.90745	0.01065		7.90745	0.01089			7.88	0.00012556		7.90745	0.36961		7.90745	0.42646		7.90696	0.41706		7.90696	0.33333
7.9	-0.00244		7.92763	0.01212		7.92763	0.00872			7.9	-0.00244		7.92763	0.37577		7.92763	0.4176		7.92714	0.43128		7.92714	0.36715
7.92	-0.00555		7.94781	0.00955		7.94781	0.01074			7.92	-0.00555		7.94781	0.39733		7.94781	0.40638		7.94732	0.40758		7.94732	0.3913
7.94	0.00241		7.96799	0.00845		7.96799	0.01074			7.94	0.00241		7.96799	0.40554		7.96799	0.39693		7.9675	0.32227		7.9675	0.40097
7.96	-0.00277		7.98817	0.01102		7.98817	0.00965			7.96	-0.00277		7.98817	0.35729		7.98817	0.38807		7.98768	0.36019		7.98768	0.28019
7.98	0.00859		8.00835	0.00918		8.00835	0.01089			7.98	0.00859		8.00835	0.37269		8.00835	0.4117		8.00785	0.31754		8.00785	0.39614
8	-0.00207		8.02853	0.0068		8.02853	0.00949			8	-0.00207		8.02853	0.38809		8.02853	0.42174		8.02803	0.36967		8.02803	0.33333
8.02	-0.01283		8.04871	0.00753		8.04871	0.00856			8.02	-0.01283		8.04871	0.41068		8.04871	0.39279		8.04821	0.29384		8.04821	0.36715
8.04	-0.00595		8.06888	0.0112		8.06888	0.01089			8.04	-0.00595		8.06888	0.36858		8.06888	0.4111		8.06839	0.32701		8.06839	0.34783
8.06	0.00499		8.08906	0.01084		8.08906	0.00763			8.06	0.00499		8.08906	0.30801		8.08906	0.36621		8.08857	0.36493		8.08857	0.39614
8.08	-0.00829		8.10924	0.00973		8.10924	0.00778			8.08	-0.00829		8.10924	0.3809		8.10924	0.40933		8.10875	0.29384		8.10875	0.30918
8.1	-0.00535		8.12942	0.00973		8.12942	0.00716			8.1	-0.00535		8.12942	0.35729		8.12942	0.3863		8.12893	0.32227		8.12893	0.30918
8.12	-0.00295		8.1496	0.00882		8.1496	0.00732			8.12	-0.00295		8.1496	0.39425		8.1496	0.40284		8.14911	0.33175		8.14911	0.31401
8.14	-0.01227		8.16978	0.01028		8.16978	0.00763			8.14	-0.01227		8.16978	0.30595		8.16978	0.39693		8.16929	0.30332		8.16929	0.343
8.16	-0.00296		8.18996	0.0068		8.18996	0.00825			8.16	-0.00296		8.18996	0.34189		8.18996	0.38984		8.18947	0.40758		8.18947	0.25121
8.18	-0.00976		8.21014	0.0068		8.21014	0.00996			8.18	-0.00976		8.21014	0.37372		8.21014	0.41819		8.20965	0.43602		8.20965	0.34783
8.2	0.00744		8.23032	0.01047		8.23032	0.01012			8.2	0.00744		8.23032	0.38809		8.23032	0.41937		8.22983	0.30332		8.22983	0.41546
8.22	0.00284		8.2505	0.00863		8.2505	0.00949			8.22	0.00284		8.2505	0.40041		8.2505	0.38512		8.25001	0.29384		8.25001	0.33816
8.24	-0.00878		8.27068	0.0101		8.27068	0.00763			8.24	-0.00878		8.27068	0.36653		8.27068	0.37094		8.27019	0.27014		8.27019	0.34783
8.26	-0.00297		8.29086	0.0101		8.29086	0.01105			8.26	-0.00297		8.29086	0.3655		8.29086	0.40284		8.29037	0.3981		8.29037	0.36232
8.28	0.00986		8.31104	0.0101		8.31104	0.01012			8.28	0.00986		8.31104	0.36037		8.31104	0.35027		8.31055	0.33649		8.31055	0.37198
8.3	-0.01161		8.33122	0.0079		8.33122	0.0084			8.3	-0.01161		8.33122	0.3501		8.33122	0.40461		8.33072	0.33649		8.33072	0.36715
8.32	-0.000759495		8.3514	0.01341		8.3514	0.00949			8.32	-0.000759495		8.3514	0.37269		8.3514	0.40047		8.3509	0.30332		8.3509	0.29469
8.34	-0.00711		8.37158	0.01157		8.37158	0.00887			8.34	-0.00711		8.37158	0.35113		8.37158	0.35204		8.37108	0.41706		8.37108	0.27536
8.36	0.00418		8.39175	0.01065		8.39175	0.01058			8.36	0.00418		8.39175	0.38398		8.39175	0.36208		8.39126	0.32227		8.39126	0.36232
8.38	-0.01521		8.41193	0.0068		8.41193	0.0084			8.38	-0.01521		8.41193	0.37885		8.41193	0.39043		8.41144	0.34123		8.41144	0.30435
8.4	-0.00282		8.43211	0.00643		8.43211	0.00934			8.4	-0.00282		8.43211	0.3768		8.43211	0.3544		8.43162	0.2891		8.43162	0.35749
8.42	0.00332		8.45229	0.01157		8.45229	0.00747			8.42	0.00332		8.45229	0.35524		8.45229	0.35854		8.4518	0.31754		8.4518	0.32367
8.44	-0.01016		8.47247	0.00937		8.47247	0.00856			8.44	-0.01016		8.47247	0.30903		8.47247	0.3987		8.47198	0.40284		8.47198	0.30435
8.46	0.00364		8.49265	0.00606		8.49265	0.00887			8.46	0.00364		8.49265	0.38912		8.49265	0.39634		8.49216	0.36019		8.49216	0.343
8.48	0.00429		8.51283	0.009		8.51283	0.01043			8.48	0.00429		8.51283	0.31725		8.51283	0.39693		8.51234	0.22275		8.51234	0.33816
8.5	0.00768		8.53301	0.01047		8.53301	0.00872			8.5	0.00768		8.53301	0.35216		8.53301	0.39457		8.53252	0.23697		8.53252	0.24155
8.52	0.000654487		8.55319	0.00863		8.55319	0.00872			8.52	0.000654487		8.55319	0.38604		8.55319	0.3733		8.5527	0.3128		8.5527	0.30918
8.54	-0.00813		8.57337	0.0101		8.57337	0.01012			8.54	-0.00813		8.57337	0.37269		8.57337	0.36621		8.57288	0.31754		8.57288	0.30435
8.56	-0.00563		8.59355	0.00643		8.59355	0.00981			8.56	-0.00563		8.59355	0.39836		8.59355	0.40933		8.59306	0.33175		8.59306	0.30918
8.58	0.00869		8.61373	0.00735		8.61373	0.00887			8.58	0.00869		8.61373	0.35216		8.61373	0.40165		8.61324	0.35071		8.61324	0.25604
8.6	0.00603		8.63391	0.00808		8.63391	0.0084			8.6	0.00603		8.63391	0.34497		8.63391	0.35794		8.63342	0.29384		8.63342	0.27536
8.62	0.000290833		8.65409	0.01139		8.65409	0.0084			8.62	0.000290833		8.65409	0.33162		8.65409	0.3863		8.6536	0.32701		8.6536	0.27536
8.64	0.01482		8.67427	0.01084		8.67427	0.00747			8.64	0.01482		8.67427	0.37064		8.67427	0.38571		8.67378	0.36019		8.67378	0.343
8.66	0.01038		8.69445	0.00863		8.69445	0.01027			8.66	0.01038		8.69445	0.34086		8.69445	0.36385		8.69395	0.18483		8.69395	0.35749
8.68	0.00878		8.71463	0.01157		8.71463	0.00669			8.68	0.00878		8.71463	0.33778		8.71463	0.39516		8.71413	0.31754		8.71413	0.37198
8.7	0.02405		8.7348	0.00937		8.7348	0.0084			8.7	0.02405		8.7348	0.3501		8.7348	0.39516		8.73431	0.35545		8.73431	0.343
8.72	0.0117		8.75498	0.0112		8.75498	0.00856			8.72	0.0117		8.75498	0.38706		8.75498	0.3674		8.75449	0.24645		8.75449	0.32367
8.74	0.00887		8.77516	0.01102		8.77516	0.00856			8.74	0.00887		8.77516	0.35832		8.77516	0.36858		8.77467	0.38863		8.77467	0.27053
8.76	0.00175		8.79534	0.00808		8.79534	0.00887			8.76	0.00175		8.79534	0.37782		8.79534	0.38334		8.79485	0.29858		8.79485	0.31884
8.78	0.01282		8.81552	0.00845		8.81552	0.00638			8.78	0.01282		8.81552	0.3614		8.81552	0.36562		8.81503	0.27962		8.81503	0.31884
8.8	0.01259		8.8357	0.009		8.8357	0.00794			8.8	0.01259		8.8357	0.3347		8.8357	0.38925		8.83521	0.27962		8.83521	0.3285
8.82	0.02791		8.85588	0.01304		8.85588	0.00809			8.82	0.02791		8.85588	0.33676		8.85588	0.36621		8.85539	0.2891		8.85539	0.30435
8.84	0.0326		8.87606	0.00753		8.87606	0.00794			8.84	0.0326		8.87606	0.31725		8.87606	0.38807		8.87557	0.2891		8.87557	0.23188
8.86	0.01842		8.89624	0.01212		8.89624	0.00825			8.86	0.01842		8.89624	0.33368		8.89624	0.41465		8.89575	0.2891		8.89575	0.25121
8.88	0.03086		8.91642	0.00882		8.91642	0.00903			8.88	0.03086		8.91642	0.346		8.91642	0.39398		8.91593	0.34597		8.91593	0.28986
8.9	0.05348		8.9366	0.0101		8.9366	0.01152			8.9	0.05348		8.9366	0.31828		8.9366	0.34672		8.93611	0.30332		8.93611	0.27536
8.92	0.05516		8.95678	0.00973		8.95678	0.00763			8.92	0.05516		8.95678	0.3306		8.95678	0.329		8.95629	0.24171		8.95629	0.20773
8.94	0.06199		8.97696	0.00937		8.97696	0.00747			8.94	0.06199		8.97696	0.35832		8.97696	0.37626		8.97647	0.30332		8.97647	0.28986
8.96	0.04611		8.99714	0.0101		8.99714	0.00856			8.96	0.04611		8.99714	0.30493		8.99714	0.3674		8.99665	0.2654		8.99665	0.27053
8.98	0.02497		9.01732	0.00771		9.01732	0.00809			8.98	0.02497		9.01732	0.3152		9.01732	0.38098		9.01683	0.27488		9.01683	0.29469
9	0.00513		9.0375	0.00973		9.0375	0.00872			9	0.00513		9.0375	0.35113		9.0375	0.37448		9.037	0.25592		9.037	0.29469
9.02	0.00786		9.05768	0.00808		9.05768	0.00949			9.02	0.00786		9.05768	0.3306		9.05768	0.36917		9.05718	0.27962		9.05718	0.28502
9.04	0.00433		9.07786	0.00826		9.07786	0.00747			9.04	0.00433		9.07786	0.34394		9.07786	0.37862		9.07736	0.24645		9.07736	0.30918
9.06	-0.00338		9.09803	0.01028		9.09803	0.00747			9.06	-0.00338		9.09803	0.33573		9.09803	0.38512		9.09754	0.34597		9.09754	0.24155
9.08	0.00688		9.11821	0.00937		9.11821	0.007			9.08	0.00688		9.11821	0.32238		9.11821	0.36149		9.11772	0.35071		9.11772	0.31401
9.1	-0.00205		9.13839	0.00808		9.13839	0.01214			9.1	-0.00205		9.13839	0.346		9.13839	0.35086		9.1379	0.33649		9.1379	0.27536
9.12	0.00764		9.15857	0.00808		9.15857	0.00996			9.12	0.00764		9.15857	0.32546		9.15857	0.32841		9.15808	0.32227		9.15808	0.29469
9.14	-0.01226		9.17875	0.00826		9.17875	0.00965			9.14	-0.01226		9.17875	0.32854		9.17875	0.36621		9.17826	0.2654		9.17826	0.25604
9.16	-0.00314		9.19893	0.00661		9.19893	0.00872			9.16	-0.00314		9.19893	0.35524		9.19893	0.36031		9.19844	0.27962		9.19844	0.25121
9.18	-0.01484		9.21911	0.009		9.21911	0.00903			9.18	-0.01484		9.21911	0.35934		9.21911	0.37153		9.21862	0.29384		9.21862	0.37681
9.2	-0.01164		9.23929	0.00992		9.23929	0.00654			9.2	-0.01164		9.23929	0.30698		9.23929	0.37094		9.2388	0.36019		9.2388	0.31884
9.22	0.01335		9.25947	0.00716		9.25947	0.00949			9.22	0.01335		9.25947	0.32238		9.25947	0.3922		9.25898	0.23223		9.25898	0.28019
9.24	0.00864		9.27965	0.00863		9.27965	0.00763			9.24	0.00864		9.27965	0.28747		9.27965	0.40402		9.27916	0.37441		9.27916	0.28502
9.26	-0.01866		9.29983	0.00826		9.29983	0.01027			9.26	-0.01866		9.29983	0.31725		9.29983	0.38039		9.29934	0.27962		9.29934	0.25121
9.28	-4.31066e-05		9.32001	0.00863		9.32001	0.00794			9.28	-4.31066e-05		9.32001	0.28953		9.32001	0.37507		9.31952	0.21327		9.31952	0.21256
9.3	0.01659		9.34019	0.00918		9.34019	0.00934			9.3	0.01659		9.34019	0.36242		9.34019	0.3733		9.3397	0.23697		9.3397	0.36232
9.32	0.00396		9.36037	0.00918		9.36037	0.00949			9.32	0.00396		9.36037	0.34292		9.36037	0.36621		9.35988	0.31754		9.35988	0.27536
9.34	0.00612		9.38055	0.01065		9.38055	0.00654			9.34	0.00612		9.38055	0.33368		9.38055	0.35145		9.38006	0.23697		9.38006	0.26087
9.36	-0.01101		9.40073	0.01028		9.40073	0.00763			9.36	-0.01101		9.40073	0.36242		9.40073	0.37507		9.40023	0.25118		9.40023	0.29952
9.38	0.01415		9.42091	0.0079		9.42091	0.0084			9.38	0.01415		9.42091	0.33368		9.42091	0.3798		9.42041	0.27014		9.42041	0.18357
9.4	-0.00124		9.44109	0.01102		9.44109	0.00763			9.4	-0.00124		9.44109	0.34189		9.44109	0.40106		9.44059	0.21801		9.44059	0.33333
9.42	-0.000419305		9.46126	0.00735		9.46126	0.00934			9.42	-0.000419305		9.46126	0.31622		9.46126	0.35676		9.46077	0.18957		9.46077	0.24638
9.44	0.00927		9.48144	0.00918		9.48144	0.01058			9.44	0.00927		9.48144	0.32546		9.48144	0.39043		9.48095	0.37441		9.48095	0.28019
9.46	-0.000322803		9.50162	0.0068		9.50162	0.00872			9.46	-0.000322803		9.50162	0.30801		9.50162	0.41583		9.50113	0.21327		9.50113	0.25121
9.48	-0.02198		9.5218	0.00882		9.5218	0.00654			9.48	-0.02198		9.5218	0.32752		9.5218	0.38216		9.52131	0.26066		9.52131	0.22705
9.5	-0.01208		9.54198	0.01139		9.54198	0.00623			9.5	-0.01208		9.54198	0.33778		9.54198	0.38807		9.54149	0.33175		9.54149	0.23188
9.52	-0.00196		9.56216	0.00918		9.56216	0.00949			9.52	-0.00196		9.56216	0.33778		9.56216	0.38393		9.56167	0.27488		9.56167	0.2657
9.54	-0.00292		9.58234	0.009		9.58234	0.00685			9.54	-0.00292		9.58234	0.32033		9.58234	0.36976		9.58185	0.25118		9.58185	0.28986
9.56	0.00467		9.60252	0.00882		9.60252	0.01027			9.56	0.00467		9.60252	0.32957		9.60252	0.37448		9.60203	0.29858		9.60203	0.2657
9.58	-0.01525		9.6227	0.00753		9.6227	0.00747			9.58	-0.01525		9.6227	0.32752		9.6227	0.41701		9.62221	0.24171		9.62221	0.29469
9.6	-0.00603		9.64288	0.00826		9.64288	0.00981			9.6	-0.00603		9.64288	0.34086		9.64288	0.38098		9.64239	0.29384		9.64239	0.25604
9.62	-0.0265		9.66306	0.00771		9.66306	0.00685			9.62	-0.0265		9.66306	0.34394		9.66306	0.35322		9.66257	0.27488		9.66257	0.25604
9.64	-0.01914		9.68324	0.009		9.68324	0.00856			9.64	-0.01914		9.68324	0.30903		9.68324	0.38216		9.68275	0.29858		9.68275	0.24155
9.66	-0.01825		9.70342	0.00918		9.70342	0.0084			9.66	-0.01825		9.70342	0.32444		9.70342	0.3863		9.70293	0.27488		9.70293	0.31401
9.68	0.000384803		9.7236	0.00735		9.7236	0.00794			9.68	0.000384803		9.7236	0.33881		9.7236	0.37035		9.72311	0.25118		9.72311	0.28986
9.7	-0.01221		9.74378	0.00826		9.74378	0.00809			9.7	-0.01221		9.74378	0.32238		9.74378	0.38689		9.74329	0.30806		9.74329	0.24155
9.72	0.0027		9.76396	0.00771		9.76396	0.00887			9.72	0.0027		9.76396	0.35113		9.76396	0.33845		9.76346	0.31754		9.76346	0.22705
9.74	0.0061		9.78414	0.0068		9.78414	0.00981			9.74	0.0061		9.78414	0.3039		9.78414	0.37389		9.78364	0.2891		9.78364	0.3285
9.76	-0.00705		9.80432	0.00753		9.80432	0.00763			9.76	-0.00705		9.80432	0.34189		9.80432	0.38334		9.80382	0.2654		9.80382	0.18357
9.78	-0.00595		9.82449	0.00808		9.82449	0.00903			9.78	-0.00595		9.82449	0.31314		9.82449	0.33196		9.824	0.2654		9.824	0.3285
9.8	-0.00661		9.84467	0.00918		9.84467	0.00623			9.8	-0.00661		9.84467	0.30185		9.84467	0.37389		9.84418	0.27488		9.84418	0.25604
9.82	-0.01099		9.86485	0.00992		9.86485	0.00856			9.82	-0.01099		9.86485	0.34292		9.86485	0.39457		9.86436	0.25592		9.86436	0.2657
9.84	-0.01187		9.88503	0.00918		9.88503	0.00763			9.84	-0.01187		9.88503	0.35729		9.88503	0.39693		9.88454	0.24171		9.88454	0.28986
9.86	0.01108		9.90521	0.00992		9.90521	0.00809			9.86	0.01108		9.90521	0.32444		9.90521	0.3922		9.90472	0.23697		9.90472	0.30435
9.88	-0.00361		9.92539	0.00973		9.92539	0.00794			9.88	-0.00361		9.92539	0.34908		9.92539	0.38512		9.9249	0.23697		9.9249	0.24638
9.9	-0.0138		9.94557	0.00826		9.94557	0.00872			9.9	-0.0138		9.94557	0.31417		9.94557	0.37212		9.94508	0.24171		9.94508	0.26087
9.92	-0.00362		9.96575	0.0068		9.96575	0.00778			9.92	-0.00362		9.96575	0.35216		9.96575	0.38039		9.96526	0.31754		9.96526	0.28019
9.94	-0.01162		9.98593	0.00918		9.98593	0.00825			9.94	-0.01162		9.98593	0.34086		9.98593	0.34731		9.98544	0.25118		9.98544	0.31884
9.96	-0.000889783		10.0061	0.00606		10.0061	0.00872			9.96	-0.000889783		10.0061	0.29158		10.0061	0.38689		10.0056	0.26066		10.0056	0.19807
9.98	-0.01043		10.0263	0.00661		10.0263	0.00981			9.98	-0.01043		10.0263	0.28542		10.0263	0.35735		10.0258	0.24645		10.0258	0.18841
10	-0.00398		10.0465	0.00863		10.0465	0.00778			10	-0.00398		10.0465	0.3193		10.0465	0.36621		10.046	0.29384		10.046	0.29952
10.02	-0.00782		10.0666	0.0079		10.0666	0.00934			10.02	-0.00782		10.0666	0.29774		10.0666	0.36444		10.0662	0.2654		10.0662	0.28019
10.04	0.01124		10.0868	0.00698		10.0868	0.00763			10.04	0.01124		10.0868	0.3193		10.0868	0.35676		10.0863	0.24645		10.0863	0.22705
10.06	0.00147		10.107	0.00937		10.107	0.01074			10.06	0.00147		10.107	0.31314		10.107	0.35263		10.1065	0.28436		10.1065	0.24638
10.08	-0.02517		10.1272	0.0079		10.1272	0.00856			10.08	-0.02517		10.1272	0.32341		10.1272	0.36562		10.1267	0.20853		10.1267	0.24638
10.1	-0.01433		10.1474	0.00716		10.1474	0.00809			10.1	-0.01433		10.1474	0.346		10.1474	0.37744		10.1469	0.27962		10.1469	0.17391
10.12	0.00374		10.1675	0.00808		10.1675	0.00809			10.12	0.00374		10.1675	0.28953		10.1675	0.3609		10.167	0.21801		10.167	0.25604
10.14	-0.00438		10.1877	0.00808		10.1877	0.00763			10.14	-0.00438		10.1877	0.29466		10.1877	0.37271		10.1872	0.17536		10.1872	0.28986
10.16	0.01851		10.2079	0.00771		10.2079	0.00856			10.16	0.01851		10.2079	0.28542		10.2079	0.36562		10.2074	0.26066		10.2074	0.25121
10.18	0.00764		10.2281	0.0079		10.2281	0.00732			10.18	0.00764		10.2281	0.27207		10.2281	0.35381		10.2276	0.29858		10.2276	0.29469
10.2	0.00884		10.2483	0.01139		10.2483	0.00778			10.2	0.00884		10.2483	0.30595		10.2483	0.38216		10.2478	0.21801		10.2478	0.29952
10.22	0.02175		10.2684	0.00698		10.2684	0.00825			10.22	0.02175		10.2684	0.29979		10.2684	0.36799		10.268	0.27962		10.268	0.25121
10.24	0.03095		10.2886	0.00771		10.2886	0.00669			10.24	0.03095		10.2886	0.3193		10.2886	0.34022		10.2881	0.36493		10.2881	0.27536
10.26	0.02469		10.3088	0.00588		10.3088	0.00809			10.26	0.02469		10.3088	0.32546		10.3088	0.34672		10.3083	0.32701		10.3083	0.30918
10.28	0.0501		10.329	0.00753		10.329	0.00809			10.28	0.0501		10.329	0.29877		10.329	0.36385		10.3285	0.32227		10.3285	0.29952
10.3	0.04373		10.3491	0.00753		10.3491	0.00872			10.3	0.04373		10.3491	0.30903		10.3491	0.36562		10.3487	0.30806		10.3487	0.28986
10.32	0.03988		10.3693	0.00698		10.3693	0.0084			10.32	0.03988		10.3693	0.2885		10.3693	0.36621		10.3688	0.30806		10.3688	0.25604
10.34	0.09412		10.3895	0.00808		10.3895	0.00638			10.34	0.09412		10.3895	0.31211		10.3895	0.38925		10.389	0.37441		10.389	0.32367
10.36	0.1066		10.4097	0.00845		10.4097	0.00685			10.36	0.1066		10.4097	0.26591		10.4097	0.38275		10.4092	0.30332		10.4092	0.25604
10.38	0.15546		10.4299	0.00753		10.4299	0.00809			10.38	0.15546		10.4299	0.30903		10.4299	0.34141		10.4294	0.2654		10.4294	0.26087
10.4	0.13945		10.45	0.00588		10.45	0.00607			10.4	0.13945		10.45	0.2885		10.45	0.34968		10.4496	0.31754		10.4496	0.21739
10.42	0.11019		10.4702	0.00771		10.4702	0.00825			10.42	0.11019		10.4702	0.29569		10.4702	0.35794		10.4697	0.29384		10.4697	0.25121
10.44	0.03347		10.4904	0.00992		10.4904	0.00887			10.44	0.03347		10.4904	0.2731		10.4904	0.33904		10.4899	0.32227		10.4899	0.24155
10.46	0.00541		10.5106	0.00882		10.5106	0.00825			10.46	0.00541		10.5106	0.27002		10.5106	0.3798		10.5101	0.33649		10.5101	0.27536
10.48	0.00212		10.5308	0.00863		10.5308	0.00872			10.48	0.00212		10.5308	0.32136		10.5308	0.36149		10.5303	0.27014		10.5303	0.28019
10.5	0.00332		10.551	0.00973		10.551	0.00856			10.5	0.00332		10.551	0.26591		10.551	0.36149		10.5505	0.30806		10.5505	0.22705
10.52	-0.00939		10.5711	0.00643		10.5711	0.00794			10.52	-0.00939		10.5711	0.26489		10.5711	0.33904		10.5706	0.38389		10.5706	0.27536
10.54	-0.01816		10.5913	0.0079		10.5913	0.00887			10.54	-0.01816		10.5913	0.27002		10.5913	0.32605		10.5908	0.37441		10.5908	0.30435
10.56	0.00431		10.6115	0.00735		10.6115	0.00965			10.56	0.00431		10.6115	0.30082		10.6115	0.34141		10.611	0.36493		10.611	0.33816
10.58	0.000146232		10.6317	0.00716		10.6317	0.00591			10.58	0.000146232		10.6317	0.29363		10.6317	0.35854		10.6312	0.33175		10.6312	0.22705
10.6	0.00377		10.6518	0.00808		10.6518	0.00825			10.6	0.00377		10.6518	0.28234		10.6518	0.37153		10.6514	0.30332		10.6514	0.23188
10.62	0.02635		10.672	0.00771		10.672	0.007			10.62	0.02635		10.672	0.28131		10.672	0.32487		10.6715	0.36493		10.6715	0.30435
10.64	0.01935		10.6922	0.009		10.6922	0.00763			10.64	0.01935		10.6922	0.26899		10.6922	0.342		10.6917	0.34597		10.6917	0.29952
10.66	-0.00825		10.7124	0.00716		10.7124	0.00654			10.66	-0.00825		10.7124	0.29261		10.7124	0.33904		10.7119	0.33175		10.7119	0.30435
10.68	0.01664		10.7326	0.00606		10.7326	0.01074			10.68	0.01664		10.7326	0.28439		10.7326	0.34849		10.7321	0.32701		10.7321	0.31401
10.7	0.02882		10.7527	0.01139		10.7527	0.00732			10.7	0.02882		10.7527	0.25667		10.7527	0.35617		10.7523	0.30806		10.7523	0.31401
10.72	0.05131		10.7729	0.00937		10.7729	0.01152			10.72	0.05131		10.7729	0.28953		10.7729	0.33727		10.7724	0.3128		10.7724	0.28986
10.74	0.01747		10.7931	0.00606		10.7931	0.00872			10.74	0.01747		10.7931	0.27926		10.7931	0.34436		10.7926	0.36967		10.7926	0.28986
10.76	0.05487		10.8133	0.00845		10.8133	0.00685			10.76	0.05487		10.8133	0.2731		10.8133	0.32782		10.8128	0.29384		10.8128	0.3913
10.78	0.02751		10.8335	0.00624		10.8335	0.00872			10.78	0.02751		10.8335	0.26078		10.8335	0.33727		10.833	0.38863		10.833	0.28986
10.8	0.05319		10.8536	0.00992		10.8536	0.00669			10.8	0.05319		10.8536	0.24641		10.8536	0.34731		10.8531	0.27488		10.8531	0.37681
10.82	0.07932		10.8738	0.00808		10.8738	0.007			10.82	0.07932		10.8738	0.29979		10.8738	0.37094		10.8733	0.36019		10.8733	0.33816
10.84	0.09942		10.894	0.00937		10.894	0.00794			10.84	0.09942		10.894	0.26386		10.894	0.32487		10.8935	0.27962		10.8935	0.33333
10.86	0.10277		10.9142	0.01028		10.9142	0.00732			10.86	0.10277		10.9142	0.27721		10.9142	0.34849		10.9137	0.37441		10.9137	0.29952
10.88	0.13351		10.9344	0.00808		10.9344	0.00918			10.88	0.13351		10.9344	0.29774		10.9344	0.33255		10.9339	0.34123		10.9339	0.35266
10.9	0.18476		10.9545	0.0068		10.9545	0.01043			10.9	0.18476		10.9545	0.29363		10.9545	0.34908		10.9541	0.37441		10.9541	0.29952
10.92	0.22461		10.9747	0.00845		10.9747	0.00763			10.92	0.22461		10.9747	0.29774		10.9747	0.35735		10.9742	0.36493		10.9742	0.29952
10.94	0.30918		10.9949	0.00992		10.9949	0.00825			10.94	0.30918		10.9949	0.26283		10.9949	0.32959		10.9944	0.29384		10.9944	0.3913
10.96	0.38467		11.0151	0.00698		11.0151	0.00607			10.96	0.38467		11.0151	0.2731		11.0151	0.29888		11.0146	0.37441		11.0146	0.343
10.98	0.33238		11.0353	0.00698		11.0353	0.00965			10.98	0.33238		11.0353	0.27926		11.0353	0.33904		11.0348	0.36967		11.0348	0.33816
11	0.20176		11.0554	0.00955		11.0554	0.00918			11	0.20176		11.0554	0.27721		11.0554	0.32605		11.0549	0.35071		11.0549	0.49275
11.02	0.11925		11.0756	0.00973		11.0756	0.00872			11.02	0.11925		11.0756	0.27002		11.0756	0.31187		11.0751	0.49289		11.0751	0.41546
11.04	0.03992		11.0958	0.00863		11.0958	0.00732			11.04	0.03992		11.0958	0.25462		11.0958	0.30715		11.0953	0.37441		11.0953	0.30435
11.06	-0.0018		11.116	0.00661		11.116	0.0084			11.06	-0.0018		11.116	0.23614		11.116	0.29947		11.1155	0.41232		11.1155	0.42995
11.08	-0.00155		11.1362	0.00716		11.1362	0.0084			11.08	-0.00155		11.1362	0.25051		11.1362	0.32191		11.1357	0.37441		11.1357	0.36232
11.1	-0.00162		11.1563	0.00569		11.1563	0.0084			11.1	-0.00162		11.1563	0.24435		11.1563	0.30892		11.1558	0.45024		11.1558	0.3913
11.12	0.00928		11.1765	0.00533		11.1765	0.0084			11.12	0.00928		11.1765	0.25462		11.1765	0.31483		11.176	0.41232		11.176	0.30435
11.14	-0.01104		11.1967	0.009		11.1967	0.0084			11.14	-0.01104		11.1967	0.2423		11.1967	0.32073		11.1962	0.35545		11.1962	0.37681
11.16	-0.0068		11.2169	0.00826		11.2169	0.00685			11.16	-0.0068		11.2169	0.2577		11.2169	0.3231		11.2164	0.39336		11.2164	0.35749
11.18	-0.00123		11.237	0.00716		11.237	0.00825			11.18	-0.00123		11.237	0.27926		11.237	0.30242		11.2366	0.37915		11.2366	0.39614
11.2	0.00599		11.2572	0.00716		11.2572	0.01027			11.2	0.00599		11.2572	0.25873		11.2572	0.32487		11.2567	0.38863		11.2567	0.3913
11.22	-0.01144		11.2774	0.01065		11.2774	0.00825			11.22	-0.01144		11.2774	0.27207		11.2774	0.30124		11.2769	0.33175		11.2769	0.36715
11.24	0.00205		11.2976	0.01047		11.2976	0.00607			11.24	0.00205		11.2976	0.25565		11.2976	0.28647		11.2971	0.41232		11.2971	0.42995
11.26	0.01609		11.3178	0.00973		11.3178	0.00809			11.26	0.01609		11.3178	0.22485		11.3178	0.28411		11.3173	0.41706		11.3173	0.38164
11.28	0.01053		11.3379	0.00698		11.3379	0.007			11.28	0.01053		11.3379	0.26694		11.3379	0.30951		11.3375	0.35071		11.3375	0.42995
11.3	0.01047		11.3581	0.00863		11.3581	0.01027			11.3	0.01047		11.3581	0.25975		11.3581	0.2847		11.3576	0.30332		11.3576	0.43961
11.32	0.01622		11.3783	0.00973		11.3783	0.00794			11.32	0.01622		11.3783	0.2423		11.3783	0.29947		11.3778	0.37441		11.3778	0.36715
11.34	0.01058		11.3985	0.00661		11.3985	0.01183			11.34	0.01058		11.3985	0.25257		11.3985	0.29947		11.398	0.35071		11.398	0.45894
11.36	0.02743		11.4187	0.00882		11.4187	0.00747			11.36	0.02743		11.4187	0.24435		11.4187	0.28116		11.4182	0.28436		11.4182	0.34783
11.38	0.0319		11.4388	0.009		11.4388	0.00981			11.38	0.0319		11.4388	0.25975		11.4388	0.29888		11.4383	0.37441		11.4383	0.35749
11.4	0.03934		11.459	0.00826		11.459	0.00903			11.4	0.03934		11.459	0.21869		11.459	0.29356		11.4585	0.30332		11.4585	0.35266
11.42	0.05358		11.4792	0.00826		11.4792	0.00825			11.42	0.05358		11.4792	0.2423		11.4792	0.28884		11.4787	0.35071		11.4787	0.43478
11.44	0.0743		11.4994	0.00918		11.4994	0.007			11.44	0.0743		11.4994	0.26899		11.4994	0.27584		11.4989	0.32701		11.4989	0.32367
11.46	0.0661		11.5196	0.01047		11.5196	0.007			11.46	0.0661		11.5196	0.23819		11.5196	0.28529		11.5191	0.37915		11.5191	0.3913
11.48	0.10515		11.5397	0.00973		11.5397	0.00856			11.48	0.10515		11.5397	0.23614		11.5397	0.28588		11.5392	0.2654		11.5392	0.39614
11.5	0.1385		11.5599	0.00863		11.5599	0.00996			11.5	0.1385		11.5599	0.26489		11.5599	0.28057		11.5594	0.28436		11.5594	0.28502
11.52	0.16474		11.5801	0.00661		11.5801	0.00872			11.52	0.16474		11.5801	0.23409		11.5801	0.28175		11.5796	0.27014		11.5796	0.31884
11.54	0.23614		11.6003	0.00845		11.6003	0.00732			11.54	0.23614		11.6003	0.23614		11.6003	0.27112		11.5998	0.27488		11.5998	0.30918
11.56	0.2257		11.6205	0.00771		11.6205	0.00996			11.56	0.2257		11.6205	0.22793		11.6205	0.29356		11.62	0.29858		11.62	0.33333
11.58	0.17186		11.6406	0.00918		11.6406	0.00887			11.58	0.17186		11.6406	0.25154		11.6406	0.2912		11.6402	0.36019		11.6402	0.34783
11.6	0.11256		11.6608	0.00863		11.6608	0.00918			11.6	0.11256		11.6608	0.24435		11.6608	0.26403		11.6603	0.30332		11.6603	0.32367
11.62	0.04526		11.681	0.01028		11.681	0.00918			11.62	0.04526		11.681	0.24435		11.681	0.28293		11.6805	0.22749		11.6805	0.28019
11.64	0.00614		11.7012	0.00771		11.7012	0.01027			11.64	0.00614		11.7012	0.23203		11.7012	0.25753		11.7007	0.27962		11.7007	0.33333
11.66	-0.0013		11.7214	0.00845		11.7214	0.00872			11.66	-0.0013		11.7214	0.24949		11.7214	0.2658		11.7209	0.3128		11.7209	0.33333
11.68	0.00124		11.7415	0.00698		11.7415	0.00981			11.68	0.00124		11.7415	0.23717		11.7415	0.25458		11.741	0.24645		11.741	0.28019
11.7	0.02153		11.7617	0.00955		11.7617	0.00623			11.7	0.02153		11.7617	0.24846		11.7617	0.27939		11.7612	0.2654		11.7612	0.32367
11.72	0.00458		11.7819	0.00808		11.7819	0.0084			11.72	0.00458		11.7819	0.26078		11.7819	0.27289		11.7814	0.25118		11.7814	0.2657
11.74	-0.00929		11.8021	0.00698		11.8021	0.00918			11.74	-0.00929		11.8021	0.22177		11.8021	0.26462		11.8016	0.24645		11.8016	0.25121
11.76	0.00226		11.8223	0.00826		11.8223	0.00763			11.76	0.00226		11.8223	0.22998		11.8223	0.28175		11.8218	0.26066		11.8218	0.18841
11.78	-0.00447		11.8424	0.009		11.8424	0.01012			11.78	-0.00447		11.8424	0.25462		11.8424	0.26108		11.8419	0.27014		11.8419	0.28502
11.8	-0.00835		11.8626	0.00771		11.8626	0.00872			11.8	-0.00835		11.8626	0.23922		11.8626	0.26521		11.8621	0.3128		11.8621	0.25604
11.82	-0.00434		11.8828	0.00826		11.8828	0.00872			11.82	-0.00434		11.8828	0.23409		11.8828	0.24276		11.8823	0.27488		11.8823	0.27053
11.84	-0.02376		11.903	0.00937		11.903	0.00887			11.84	-0.02376		11.903	0.27618		11.903	0.25694		11.9025	0.30806		11.9025	0.27536
11.86	-0.00976		11.9231	0.00661		11.9231	0.00809			11.86	-0.00976		11.9231	0.2423		11.9231	0.2339		11.9227	0.21327		11.9227	0.24638
11.88	-0.0089		11.9433	0.01084		11.9433	0.00949			11.88	-0.0089		11.9433	0.23511		11.9433	0.25162		11.9428	0.27488		11.9428	0.20773
11.9	-0.01833		11.9635	0.00863		11.9635	0.00965			11.9	-0.01833		11.9635	0.27002		11.9635	0.25399		11.963	0.22275		11.963	0.16908
11.92	0.01224		11.9837	0.00863		11.9837	0.00716			11.92	0.01224		11.9837	0.24127		11.9837	0.26403		11.9832	0.22275		11.9832	0.2657
11.94	0.00403		12.0039	0.00826		12.0039	0.00887			11.94	0.00403		12.0039	0.26078		12.0039	0.25458		12.0034	0.25592		12.0034	0.29952
11.96	-0.00582		12.0241	0.00826		12.0241	0.00934			11.96	-0.00582		12.0241	0.2423		12.0241	0.26108		12.0236	0.23697		12.0236	0.2029
11.98	0.00153		12.0442	0.00826		12.0442	0.01152			11.98	0.00153		12.0442	0.22074		12.0442	0.25871		12.0437	0.25592		12.0437	0.17874
12	-0.02036		12.0644	0.00735		12.0644	0.01089			12	-0.02036		12.0644	0.20021		12.0644	0.24867		12.0639	0.24645		12.0639	0.25121
12.02	-0.01485		12.0846	0.01047		12.0846	0.00903			12.02	-0.01485		12.0846	0.20842		12.0846	0.26521		12.0841	0.22275		12.0841	0.27053
12.04	-0.02128		12.1048	0.00771		12.1048	0.01105			12.04	-0.02128		12.1048	0.2423		12.1048	0.22504		12.1043	0.18957		12.1043	0.25121
12.06	-0.00743		12.1249	0.00882		12.1249	0.01339			12.06	-0.00743		12.1249	0.22793		12.1249	0.25517		12.1244	0.24645		12.1244	0.21739
12.08	-0.00782		12.1451	0.00918		12.1451	0.00809			12.08	-0.00782		12.1451	0.21047		12.1451	0.2469		12.1446	0.25592		12.1446	0.27536
12.1	0.00702		12.1653	0.009		12.1653	0.01136			12.1	0.00702		12.1653	0.23717		12.1653	0.25281		12.1648	0.27014		12.1648	0.22222
12.12	0.01541		12.1855	0.0068		12.1855	0.01105			12.12	0.01541		12.1855	0.19405		12.1855	0.24808		12.185	0.27014		12.185	0.20773
12.14	-0.00458		12.2057	0.01028		12.2057	0.01012			12.14	-0.00458		12.2057	0.22382		12.2057	0.23568		12.2052	0.14692		12.2052	0.23671
12.16	-0.00122		12.2258	0.00882		12.2258	0.00949			12.16	-0.00122		12.2258	0.21971		12.2258	0.2339		12.2254	0.19431		12.2254	0.17874
12.18	-0.01572		12.246	0.00826		12.246	0.00934			12.18	-0.01572		12.246	0.20945		12.246	0.25694		12.2455	0.22749		12.2455	0.19807
12.2	0.02139		12.2662	0.00937		12.2662	0.00918			12.2	0.02139		12.2662	0.22793		12.2662	0.24867		12.2657	0.22749		12.2657	0.16908
12.22	0.00219		12.2864	0.00973		12.2864	0.00949			12.22	0.00219		12.2864	0.23306		12.2864	0.25162		12.2859	0.20379		12.2859	0.19324
12.24	-0.0066		12.3066	0.00716		12.3066	0.01089			12.24	-0.0066		12.3066	0.23101		12.3066	0.22209		12.3061	0.19431		12.3061	0.19324
12.26	-0.01823		12.3267	0.01065		12.3267	0.01089			12.26	-0.01823		12.3267	0.22177		12.3267	0.2404		12.3262	0.20853		12.3262	0.24638
12.28	0.00105		12.3469	0.00661		12.3469	0.01105			12.28	0.00105		12.3469	0.23717		12.3469	0.22977		12.3464	0.20853		12.3464	0.25121
12.3	-0.00774		12.3671	0.01028		12.3671	0.00918			12.3	-0.00774		12.3671	0.2115		12.3671	0.21796		12.3666	0.21327		12.3666	0.15942
12.32	0.0077		12.3873	0.0068		12.3873	0.00996			12.32	0.0077		12.3873	0.22074		12.3873	0.25871		12.3868	0.20853		12.3868	0.19807
12.34	0.0181		12.4075	0.00882		12.4075	0.01121			12.34	0.0181		12.4075	0.23101		12.4075	0.22386		12.407	0.19431		12.407	0.29469
12.36	-0.01204		12.4276	0.009		12.4276	0.00981			12.36	-0.01204		12.4276	0.1961		12.4276	0.23331		12.4271	0.17536		12.4271	0.18357
12.38	0.00593		12.4478	0.00753		12.4478	0.00872			12.38	0.00593		12.4478	0.22587		12.4478	0.22445		12.4473	0.1564		12.4473	0.25604
12.4	0.01524		12.468	0.00624		12.468	0.01307			12.4	0.01524		12.468	0.22793		12.468	0.25399		12.4675	0.26066		12.4675	0.15459
12.42	-0.00284		12.4882	0.00882		12.4882	0.01043			12.42	-0.00284		12.4882	0.23203		12.4882	0.21677		12.4877	0.23223		12.4877	0.25121
12.44	0.02588		12.5084	0.009		12.5084	0.00965			12.44	0.02588		12.5084	0.26694		12.5084	0.23213		12.5079	0.1327		12.5079	0.21739
12.46	0.01077		12.5285	0.009		12.5285	0.01105			12.46	0.01077		12.5285	0.21047		12.5285	0.22445		12.528	0.21801		12.528	0.17391
12.48	0.000585612		12.5487	0.00735		12.5487	0.00825			12.48	0.000585612		12.5487	0.22074		12.5487	0.25989		12.5482	0.19905		12.5482	0.17391
12.5	0.04246		12.5689	0.00863		12.5689	0.00809			12.5	0.04246		12.5689	0.18891		12.5689	0.2469		12.5684	0.16588		12.5684	0.17874
12.52	0.0439		12.5891	0.009		12.5891	0.00996			12.52	0.0439		12.5891	0.17762		12.5891	0.23272		12.5886	0.1564		12.5886	0.21256
12.54	0.02912		12.6092	0.009		12.6092	0.00591			12.54	0.02912		12.6092	0.23203		12.6092	0.2339		12.6088	0.18009		12.6088	0.17391
12.56	0.02728		12.6294	0.00753		12.6294	0.00949			12.56	0.02728		12.6294	0.20637		12.6294	0.22563		12.6289	0.22275		12.6289	0.22222
12.58	0.06456		12.6496	0.00698		12.6496	0.00872			12.58	0.06456		12.6496	0.24025		12.6496	0.23568		12.6491	0.24171		12.6491	0.21739
12.6	0.07817		12.6698	0.0112		12.6698	0.00809			12.6	0.07817		12.6698	0.22485		12.6698	0.24158		12.6693	0.19905		12.6693	0.17391
12.62	0.08389		12.69	0.00606		12.69	0.00903			12.62	0.08389		12.69	0.21355		12.69	0.26757		12.6895	0.21801		12.6895	0.20773
12.64	0.09531		12.7102	0.00937		12.7102	0.01058			12.64	0.09531		12.7102	0.19405		12.7102	0.21737		12.7097	0.18957		12.7097	0.19324
12.66	0.13708		12.7303	0.00937		12.7303	0.00918			12.66	0.13708		12.7303	0.2269		12.7303	0.22032		12.7298	0.21801		12.7298	0.19807
12.68	0.17645		12.7505	0.00955		12.7505	0.00887			12.68	0.17645		12.7505	0.1961		12.7505	0.22741		12.75	0.18009		12.75	0.18357
12.7	0.21187		12.7707	0.00863		12.7707	0.00903			12.7	0.21187		12.7707	0.21766		12.7707	0.22859		12.7702	0.24645		12.7702	0.16425
12.72	0.24565		12.7909	0.00808		12.7909	0.00763			12.72	0.24565		12.7909	0.20842		12.7909	0.22741		12.7904	0.18957		12.7904	0.22222
12.74	0.20337		12.811	0.00918		12.811	0.00887			12.74	0.20337		12.811	0.21355		12.811	0.23509		12.8105	0.20379		12.8105	0.17391
12.76	0.13896		12.8312	0.00771		12.8312	0.01121			12.76	0.13896		12.8312	0.23306		12.8312	0.22327		12.8307	0.21327		12.8307	0.23671
12.78	0.0831		12.8514	0.01047		12.8514	0.00654			12.78	0.0831		12.8514	0.23922		12.8514	0.2215		12.8509	0.17062		12.8509	0.16425
12.8	0.07677		12.8716	0.00771		12.8716	0.00794			12.8	0.07677		12.8716	0.20945		12.8716	0.23449		12.8711	0.25592		12.8711	0.18357
12.82	0.08173		12.8918	0.00808		12.8918	0.00825			12.82	0.08173		12.8918	0.21869		12.8918	0.22682		12.8913	0.1564		12.8913	0.2657
12.84	0.08537		12.9119	0.00735		12.9119	0.00809			12.84	0.08537		12.9119	0.18994		12.9119	0.22445		12.9115	0.15166		12.9115	0.20773
12.86	0.09887		12.9321	0.0079		12.9321	0.00981			12.86	0.09887		12.9321	0.21869		12.9321	0.23154		12.9316	0.19905		12.9316	0.21256
12.88	0.12662		12.9523	0.00753		12.9523	0.00903			12.88	0.12662		12.9523	0.21561		12.9523	0.22386		12.9518	0.19431		12.9518	0.17874
12.9	0.15064		12.9725	0.0079		12.9725	0.00654			12.9	0.15064		12.9725	0.21561		12.9725	0.23804		12.972	0.21801		12.972	0.16908
12.92	0.18956		12.9927	0.00918		12.9927	0.00934			12.92	0.18956		12.9927	0.19302		12.9927	0.22445		12.9922	0.17536		12.9922	0.18357
12.94	0.23045		13.0128	0.00937		13.0128	0.00763			12.94	0.23045		13.0128	0.21561		13.0128	0.20851		13.0123	0.18009		13.0123	0.24155
12.96	0.20527		13.033	0.00808		13.033	0.00685			12.96	0.20527		13.033	0.2115		13.033	0.21677		13.0325	0.17062		13.0325	0.13527
12.98	0.16463		13.0532	0.00918		13.0532	0.00763			12.98	0.16463		13.0532	0.20842		13.0532	0.2215		13.0527	0.19905		13.0527	0.24638
13	0.07741		13.0734	0.00533		13.0734	0.00903			13	0.07741		13.0734	0.1807		13.0734	0.20496		13.0729	0.19905		13.0729	0.19807
13.02	0.04192		13.0936	0.00808		13.0936	0.00918			13.02	0.04192		13.0936	0.21663		13.0936	0.21205		13.0931	0.12322		13.0931	0.21256
13.04	0.02276		13.1137	0.00937		13.1137	0.00778			13.04	0.02276		13.1137	0.21047		13.1137	0.18783		13.1132	0.20379		13.1132	0.16908
13.06	0.00458		13.1339	0.00643		13.1339	0.00778			13.06	0.00458		13.1339	0.21355		13.1339	0.2091		13.1334	0.26066		13.1334	0.17391
13.08	-0.00429		13.1541	0.00955		13.1541	0.00623			13.08	-0.00429		13.1541	0.19713		13.1541	0.24099		13.1536	0.20853		13.1536	0.18841
13.1	0.0058		13.1743	0.00826		13.1743	0.00996			13.1	0.0058		13.1743	0.20739		13.1743	0.22682		13.1738	0.11848		13.1738	0.22705
13.12	-0.00493		13.1944	0.01084		13.1944	0.0084			13.12	-0.00493		13.1944	0.20123		13.1944	0.23745		13.194	0.18483		13.194	0.19807
13.14	0.01129		13.2146	0.0068		13.2146	0.00778			13.14	0.01129		13.2146	0.20431		13.2146	0.20791		13.2141	0.21801		13.2141	0.24155
13.16	0.00341		13.2348	0.00771		13.2348	0.00669			13.16	0.00341		13.2348	0.21766		13.2348	0.22977		13.2343	0.18483		13.2343	0.1401
13.18	-0.00612		13.255	0.00955		13.255	0.00778			13.18	-0.00612		13.255	0.21047		13.255	0.19787		13.2545	0.18483		13.2545	0.25604
13.2	0.02303		13.2752	0.0079		13.2752	0.00981			13.2	0.02303		13.2752	0.17762		13.2752	0.23213		13.2747	0.23697		13.2747	0.17874
13.22	0.01329		13.2953	0.00937		13.2953	0.00591			13.22	0.01329		13.2953	0.20226		13.2953	0.22977		13.2949	0.21801		13.2949	0.23188
13.24	0.01055		13.3155	0.00918		13.3155	0.00856			13.24	0.01055		13.3155	0.19507		13.3155	0.22623		13.315	0.20379		13.315	0.21739
13.26	0.00103		13.3357	0.00826		13.3357	0.00794			13.26	0.00103		13.3357	0.23203		13.3357	0.2215		13.3352	0.21327		13.3352	0.16908
13.28	0.01462		13.3559	0.00826		13.3559	0.0084			13.28	0.01462		13.3559	0.1848		13.3559	0.22741		13.3554	0.18009		13.3554	0.22222
13.3	0.05693		13.3761	0.00753		13.3761	0.00996			13.3	0.05693		13.3761	0.19199		13.3761	0.24276		13.3756	0.1564		13.3756	0.17391
13.32	0.03985		13.3963	0.00606		13.3963	0.00996			13.32	0.03985		13.3963	0.20021		13.3963	0.23095		13.3958	0.22749		13.3958	0.17874
13.34	0.03198		13.4164	0.00826		13.4164	0.00545			13.34	0.03198		13.4164	0.20637		13.4164	0.21087		13.4159	0.16588		13.4159	0.19324
13.36	0.04493		13.4366	0.00753		13.4366	0.00763			13.36	0.04493		13.4366	0.20226		13.4366	0.21264		13.4361	0.16588		13.4361	0.23188
13.38	0.07026		13.4568	0.00661		13.4568	0.00778			13.38	0.07026		13.4568	0.22485		13.4568	0.22623		13.4563	0.16588		13.4563	0.23188
13.4	0.10579		13.477	0.00992		13.477	0.00934			13.4	0.10579		13.477	0.19405		13.477	0.21146		13.4765	0.16114		13.4765	0.16425
13.42	0.10824		13.4971	0.00771		13.4971	0.00794			13.42	0.10824		13.4971	0.19918		13.4971	0.20614		13.4967	0.16114		13.4967	0.19324
13.44	0.14608		13.5173	0.00808		13.5173	0.00872			13.44	0.14608		13.5173	0.18686		13.5173	0.23745		13.5168	0.18009		13.5168	0.14976
13.46	0.17232		13.5375	0.00808		13.5375	0.00809			13.46	0.17232		13.5375	0.19405		13.5375	0.22682		13.537	0.18009		13.537	0.14976
13.48	0.19637		13.5577	0.01028		13.5577	0.01027			13.48	0.19637		13.5577	0.26283		13.5577	0.21146		13.5572	0.17062		13.5572	0.13527
13.5	0.21407		13.5779	0.00698		13.5779	0.00809			13.5	0.21407		13.5779	0.22177		13.5779	0.23981		13.5774	0.17062		13.5774	0.15942
13.52	0.16592		13.598	0.00643		13.598	0.00856			13.52	0.16592		13.598	0.1961		13.598	0.21796		13.5976	0.18483		13.5976	0.22222
13.54	0.10178		13.6182	0.00716		13.6182	0.00794			13.54	0.10178		13.6182	0.18172		13.6182	0.20378		13.6177	0.18957		13.6177	0.20773
13.56	0.06416		13.6384	0.00698		13.6384	0.0084			13.56	0.06416		13.6384	0.20739		13.6384	0.2215		13.6379	0.1327		13.6379	0.13043
13.58	0.0476		13.6586	0.00588		13.6586	0.00934			13.58	0.0476		13.6586	0.21971		13.6586	0.22327		13.6581	0.18483		13.6581	0.18841
13.6	0.06545		13.6788	0.00643		13.6788	0.00809			13.6	0.06545		13.6788	0.18789		13.6788	0.21559		13.6783	0.17536		13.6783	0.20773
13.62	0.04989		13.6989	0.009		13.6989	0.00623			13.62	0.04989		13.6989	0.18789		13.6989	0.2091		13.6984	0.22275		13.6984	0.21739
13.64	0.08015		13.7191	0.00918		13.7191	0.00856			13.64	0.08015		13.7191	0.17864		13.7191	0.20555		13.7186	0.16588		13.7186	0.22222
13.66	0.08653		13.7393	0.00992		13.7393	0.00856			13.66	0.08653		13.7393	0.20123		13.7393	0.22445		13.7388	0.18957		13.7388	0.16425
13.68	0.14136		13.7595	0.0079		13.7595	0.00716			13.68	0.14136		13.7595	0.20842		13.7595	0.20673		13.759	0.21801		13.759	0.16425
13.7	0.15466		13.7797	0.00753		13.7797	0.00965			13.7	0.15466		13.7797	0.19815		13.7797	0.22268		13.7792	0.20379		13.7792	0.16908
13.72	0.17247		13.7998	0.00863		13.7998	0.00794			13.72	0.17247		13.7998	0.23614		13.7998	0.21441		13.7994	0.14692		13.7994	0.18357
13.74	0.15775		13.82	0.00771		13.82	0.00778			13.74	0.15775		13.82	0.1961		13.82	0.21028		13.8195	0.1564		13.8195	0.13043
13.76	0.1004		13.8402	0.00735		13.8402	0.007			13.76	0.1004		13.8402	0.1961		13.8402	0.21855		13.8397	0.18957		13.8397	0.15942
13.78	0.0434		13.8604	0.00533		13.8604	0.0084			13.78	0.0434		13.8604	0.20431		13.8604	0.20496		13.8599	0.17536		13.8599	0.18357
13.8	0.01468		13.8805	0.00753		13.8805	0.0056			13.8	0.01468		13.8805	0.20534		13.8805	0.19256		13.8801	0.1564		13.8801	0.23671
13.82	-0.0115		13.9007	0.00808		13.9007	0.00981			13.82	-0.0115		13.9007	0.19097		13.9007	0.215		13.9002	0.16588		13.9002	0.19324
13.84	0.00846		13.9209	0.00771		13.9209	0.01027			13.84	0.00846		13.9209	0.21253		13.9209	0.20142		13.9204	0.14692		13.9204	0.18357
13.86	0.0041		13.9411	0.00863		13.9411	0.00856			13.86	0.0041		13.9411	0.20226		13.9411	0.21264		13.9406	0.16588		13.9406	0.18841
13.88	-0.00178		13.9613	0.00973		13.9613	0.01136			13.88	-0.00178		13.9613	0.20123		13.9613	0.20437		13.9608	0.20853		13.9608	0.18357
13.9	-0.01719		13.9815	0.00863		13.9815	0.00856			13.9	-0.01719		13.9815	0.18789		13.9815	0.20437		13.981	0.21801		13.981	0.17391
13.92	0.0027		14.0016	0.00845		14.0016	0.01058			13.92	0.0027		14.0016	0.19918		14.0016	0.21205		14.0011	0.14218		14.0011	0.14976
13.94	0.00683		14.0218	0.00918		14.0218	0.00949			13.94	0.00683		14.0218	0.19097		14.0218	0.228		14.0213	0.16114		14.0213	0.21739
13.96	-0.00252		14.042	0.00973		14.042	0.00918			13.96	-0.00252		14.042	0.23101		14.042	0.22623		14.0415	0.21327		14.0415	0.23671
13.98	-0.01788		14.0622	0.00826		14.0622	0.01027			13.98	-0.01788		14.0622	0.21253		14.0622	0.20969		14.0617	0.17062		14.0617	0.23671
14	-0.00825		14.0823	0.00918		14.0823	0.01167			14	-0.00825		14.0823	0.19199		14.0823	0.23449		14.0819	0.14218		14.0819	0.18841
14.02	-0.01966		14.1025	0.00918		14.1025	0.00918			14.02	-0.01966		14.1025	0.22279		14.1025	0.21264		14.102	0.18009		14.102	0.14493
14.04	-0.01483		14.1227	0.00882		14.1227	0.00794			14.04	-0.01483		14.1227	0.20739		14.1227	0.18842		14.1222	0.15166		14.1222	0.21739
14.06	-0.00813		14.1429	0.00606		14.1429	0.00732			14.06	-0.00813		14.1429	0.18378		14.1429	0.20791		14.1424	0.17536		14.1424	0.22705
14.08	-0.02302		14.1631	0.01084		14.1631	0.00638			14.08	-0.02302		14.1631	0.2269		14.1631	0.18193		14.1626	0.14692		14.1626	0.16425
14.1	0.00737		14.1832	0.00826		14.1832	0.00856			14.1	0.00737		14.1832	0.20637		14.1832	0.20732		14.1828	0.20379		14.1828	0.23188
14.12	-0.02953		14.2034	0.01249		14.2034	0.0084			14.12	-0.02953		14.2034	0.20637		14.2034	0.20732		14.2029	0.18957		14.2029	0.15459
14.14	-0.00549		14.2236	0.00588		14.2236	0.00856			14.14	-0.00549		14.2236	0.19507		14.2236	0.20732		14.2231	0.17536		14.2231	0.17391
14.16	-0.01585		14.2438	0.0068		14.2438	0.00669			14.16	-0.01585		14.2438	0.19097		14.2438	0.20437		14.2433	0.18483		14.2433	0.1401
14.18	-0.02489		14.264	0.00863		14.264	0.00981			14.18	-0.02489		14.264	0.18686		14.264	0.21087		14.2635	0.21327		14.2635	0.19807
14.2	-0.00773		14.2841	0.01065		14.2841	0.00965			14.2	-0.00773		14.2841	0.20637		14.2841	0.19905		14.2836	0.20853		14.2836	0.18841
14.22	0.00132		14.3043	0.00826		14.3043	0.01167			14.22	0.00132		14.3043	0.20021		14.3043	0.21087		14.3038	0.18957		14.3038	0.2029
14.24	-0.00146		14.3245	0.01084		14.3245	0.00934			14.24	-0.00146		14.3245	0.18789		14.3245	0.20555		14.324	0.18483		14.324	0.16908
14.26	-0.000178764		14.3447	0.00808		14.3447	0.00918			14.26	-0.000178764		14.3447	0.17146		14.3447	0.21323		14.3442	0.18009		14.3442	0.21739
14.28	0.01437		14.3649	0.00955		14.3649	0.00732			14.28	0.01437		14.3649	0.21766		14.3649	0.20969		14.3644	0.16114		14.3644	0.22705
14.3	0.00963		14.385	0.00845		14.385	0.01043			14.3	0.00963		14.385	0.20842		14.385	0.2091		14.3846	0.22275		14.3846	0.17874
14.32	-0.00628		14.4052	0.0068		14.4052	0.00825			14.32	-0.00628		14.4052	0.18686		14.4052	0.21382		14.4047	0.17062		14.4047	0.13043
14.34	-0.000815723		14.4254	0.0079		14.4254	0.00887			14.34	-0.000815723		14.4254	0.21355		14.4254	0.2026		14.4249	0.16114		14.4249	0.16908
14.36	0.01758		14.4456	0.00937		14.4456	0.007			14.36	0.01758		14.4456	0.20123		14.4456	0.19787		14.4451	0.16588		14.4451	0.18841
14.38	0.000367676		14.4658	0.00955		14.4658	0.00872			14.38	0.000367676		14.4658	0.1961		14.4658	0.21323		14.4653	0.17062		14.4653	0.17391
14.4	0.000142232		14.4859	0.0068		14.4859	0.01027			14.4	0.000142232		14.4859	0.21971		14.4859	0.215		14.4855	0.20853		14.4855	0.16425
14.42	-0.00392		14.5061	0.00845		14.5061	0.00934			14.42	-0.00392		14.5061	0.18891		14.5061	0.19728		14.5056	0.19431		14.5056	0.2029
14.44	0.00715		14.5263	0.00771		14.5263	0.00872			14.44	0.00715		14.5263	0.1807		14.5263	0.22682		14.5258	0.17062		14.5258	0.15459
14.46	-0.01005		14.5465	0.00661		14.5465	0.00981			14.46	-0.01005		14.5465	0.22382		14.5465	0.20201		14.546	0.17062		14.546	0.16908
14.48	0.01746		14.5667	0.00661		14.5667	0.00716			14.48	0.01746		14.5667	0.1961		14.5667	0.21441		14.5662	0.17536		14.5662	0.1401
14.5	0.00574		14.5868	0.00992		14.5868	0.00747			14.5	0.00574		14.5868	0.17967		14.5868	0.21677		14.5863	0.21327		14.5863	0.26087
14.52	0.0247		14.607	0.00698		14.607	0.00732			14.52	0.0247		14.607	0.20021		14.607	0.20791		14.6065	0.12796		14.6065	0.13527
14.54	0.02307		14.6272	0.00826		14.6272	0.00809			14.54	0.02307		14.6272	0.18686		14.6272	0.21914		14.6267	0.14692		14.6267	0.17391
14.56	0.04215		14.6474	0.00716		14.6474	0.00825			14.56	0.04215		14.6474	0.17967		14.6474	0.21441		14.6469	0.11848		14.6469	0.15942
14.58	0.05114		14.6676	0.00643		14.6676	0.00809			14.58	0.05114		14.6676	0.20021		14.6676	0.1896		14.6671	0.22275		14.6671	0.22222
14.6	0.04732		14.6877	0.009		14.6877	0.00872			14.6	0.04732		14.6877	0.21458		14.6877	0.19669		14.6872	0.21327		14.6872	0.09662
14.62	0.0961		14.7079	0.00845		14.7079	0.01089			14.62	0.0961		14.7079	0.18891		14.7079	0.19787		14.7074	0.14692		14.7074	0.21739
14.64	0.10631		14.7281	0.00698		14.7281	0.00872			14.64	0.10631		14.7281	0.17146		14.7281	0.22091		14.7276	0.1564		14.7276	0.15942
14.66	0.11892		14.7483	0.00808		14.7483	0.01058			14.66	0.11892		14.7483	0.18891		14.7483	0.21441		14.7478	0.15166		14.7478	0.20773
14.68	0.12518		14.7684	0.00643		14.7684	0.00856			14.68	0.12518		14.7684	0.20637		14.7684	0.20437		14.768	0.14692		14.768	0.1401
14.7	0.06855		14.7886	0.00753		14.7886	0.00825			14.7	0.06855		14.7886	0.21663		14.7886	0.2026		14.7881	0.18483		14.7881	0.17391
14.72	0.06346		14.8088	0.00937		14.8088	0.00794			14.72	0.06346		14.8088	0.20226		14.8088	0.22268		14.8083	0.1564		14.8083	0.14493
14.74	0.02399		14.829	0.00661		14.829	0.01074			14.74	0.02399		14.829	0.21355		14.829	0.20142		14.8285	0.18483		14.8285	0.15942
14.76	0.03778		14.8492	0.00973		14.8492	0.01012			14.76	0.03778		14.8492	0.24127		14.8492	0.23036		14.8487	0.13744		14.8487	0.13043
14.78	0.02811		14.8694	0.00698		14.8694	0.00607			14.78	0.02811		14.8694	0.19405		14.8694	0.1772		14.8689	0.23697		14.8689	0.19324
14.8	0.01077		14.8895	0.0068		14.8895	0.01058			14.8	0.01077		14.8895	0.20329		14.8895	0.20732		14.889	0.18009		14.889	0.1401
14.82	0.04121		14.9097	0.00973		14.9097	0.01089			14.82	0.04121		14.9097	0.21047		14.9097	0.18901		14.9092	0.18483		14.9092	0.18357
14.84	0.03187		14.9299	0.00716		14.9299	0.00747			14.84	0.03187		14.9299	0.20739		14.9299	0.21087		14.9294	0.14218		14.9294	0.14976
14.86	0.02801		14.9501	0.0079		14.9501	0.007			14.86	0.02801		14.9501	0.21971		14.9501	0.20555		14.9496	0.13744		14.9496	0.15942
14.88	0.06086		14.9702	0.00845		14.9702	0.00825			14.88	0.06086		14.9702	0.23511		14.9702	0.20142		14.9697	0.18957		14.9697	0.2029
14.9	0.0571		14.9904	0.00716		14.9904	0.00685			14.9	0.0571		14.9904	0.20021		14.9904	0.20319		14.9899	0.16588		14.9899	0.1401
14.92	0.06002		15.0106	0.00992		15.0106	0.00934			14.92	0.06002		15.0106	0.20431		15.0106	0.21087		15.0101	0.12796		15.0101	0.19324
14.94	0.08212		15.0308	0.0079		15.0308	0.00949			14.94	0.08212		15.0308	0.20637		15.0308	0.18547		15.0303	0.18957		15.0303	0.13043
14.96	0.08417		15.051	0.00716		15.051	0.01121			14.96	0.08417		15.051	0.20431		15.051	0.20614		15.0505	0.19905		15.0505	0.17391
14.98	0.12029		15.0711	0.00422		15.0711	0.007			14.98	0.12029		15.0711	0.1848		15.0711	0.21087		15.0707	0.19905		15.0707	0.17874
15	0.12836		15.0913	0.00845		15.0913	0.00934			15	0.12836		15.0913	0.17248		15.0913	0.19197		15.0908	0.22749		15.0908	0.19324
15.02	0.20053		15.1115	0.0079		15.1115	0.00763			15.02	0.20053		15.1115	0.17248		15.1115	0.19965		15.111	0.20379		15.111	0.1401
15.04	0.26427		15.1317	0.00716		15.1317	0.00934			15.04	0.26427		15.1317	0.19199		15.1317	0.18547		15.1312	0.14218		15.1312	0.15459
15.06	0.32131		15.1519	0.00808		15.1519	0.00669			15.06	0.32131		15.1519	0.18583		15.1519	0.22977		15.1514	0.18483		15.1514	0.14976
15.08	0.41901		15.172	0.00826		15.172	0.00623			15.08	0.41901		15.172	0.2115		15.172	0.1896		15.1715	0.14692		15.1715	0.19324
15.1	0.48844		15.1922	0.00643		15.1922	0.00716			15.1	0.48844		15.1922	0.21458		15.1922	0.19315		15.1917	0.19431		15.1917	0.19324
15.12	0.47512		15.2124	0.00826		15.2124	0.00763			15.12	0.47512		15.2124	0.19097		15.2124	0.20378		15.2119	0.14218		15.2119	0.14493
15.14	0.34236		15.2326	0.00955		15.2326	0.00778			15.14	0.34236		15.2326	0.19713		15.2326	0.19315		15.2321	0.09953		15.2321	0.1256
15.16	0.20368		15.2528	0.00882		15.2528	0.01074			15.16	0.20368		15.2528	0.1848		15.2528	0.20969		15.2523	0.20853		15.2523	0.14976
15.18	0.08188		15.2729	0.00735		15.2729	0.00669			15.18	0.08188		15.2729	0.20534		15.2729	0.22563		15.2724	0.19905		15.2724	0.16425
15.2	0.03754		15.2931	0.01047		15.2931	0.00856			15.2	0.03754		15.2931	0.18891		15.2931	0.21737		15.2926	0.13744		15.2926	0.17874
15.22	0.04252		15.3133	0.00661		15.3133	0.00949			15.22	0.04252		15.3133	0.18172		15.3133	0.21677		15.3128	0.21801		15.3128	0.21256
15.24	0.0258		15.3335	0.0068		15.3335	0.00872			15.24	0.0258		15.3335	0.21253		15.3335	0.20319		15.333	0.16114		15.333	0.17391
15.26	0.00667		15.3537	0.00863		15.3537	0.00934			15.26	0.00667		15.3537	0.21663		15.3537	0.20791		15.3532	0.14692		15.3532	0.24155
15.28	0.02347		15.3738	0.00716		15.3738	0.00856			15.28	0.02347		15.3738	0.1848		15.3738	0.20083		15.3733	0.19431		15.3733	0.17874
15.3	-0.000483743		15.394	0.00606		15.394	0.00981			15.3	-0.000483743		15.394	0.20842		15.394	0.19138		15.3935	0.09479		15.3935	0.1401
15.32	-0.00581		15.4142	0.00698		15.4142	0.01121			15.32	-0.00581		15.4142	0.17556		15.4142	0.21618		15.4137	0.18483		15.4137	0.1401
15.34	0.01373		15.4344	0.00735		15.4344	0.00638			15.34	0.01373		15.4344	0.21253		15.4344	0.1961		15.4339	0.18009		15.4339	0.17391
15.36	0.02231		15.4545	0.00826		15.4545	0.00949			15.36	0.02231		15.4545	0.18583		15.4545	0.1961		15.4541	0.14218		15.4541	0.18841
15.38	0.01687		15.4747	0.00845		15.4747	0.01074			15.38	0.01687		15.4747	0.21766		15.4747	0.2026		15.4742	0.14218		15.4742	0.13043
15.4	0.01965		15.4949	0.0079		15.4949	0.00934			15.4	0.01965		15.4949	0.20021		15.4949	0.20083		15.4944	0.12322		15.4944	0.10628
15.42	0.0302		15.5151	0.00661		15.5151	0.00778			15.42	0.0302		15.5151	0.17248		15.5151	0.19138		15.5146	0.23223		15.5146	0.15942
15.44	0.02388		15.5353	0.00808		15.5353	0.00825			15.44	0.02388		15.5353	0.19302		15.5353	0.21441		15.5348	0.19431		15.5348	0.14493
15.46	0.03323		15.5555	0.01139		15.5555	0.00856			15.46	0.03323		15.5555	0.20431		15.5555	0.18074		15.5549	0.17062		15.5549	0.19807
15.48	0.02987		15.5756	0.00606		15.5756	0.00872			15.48	0.02987		15.5756	0.17556		15.5756	0.20024		15.5751	0.16114		15.5751	0.2029
15.5	0.04514		15.5958	0.00624		15.5958	0.00809			15.5	0.04514		15.5958	0.17967		15.5958	0.21323		15.5953	0.18957		15.5953	0.2029
15.52	0.07355		15.616	0.00826		15.616	0.01136			15.52	0.07355		15.616	0.21766		15.616	0.22268		15.6155	0.15166		15.6155	0.18357
15.54	0.08137		15.6362	0.0079		15.6362	0.00732			15.54	0.08137		15.6362	0.2115		15.6362	0.19138		15.6357	0.18009		15.6357	0.19324
15.56	0.09544		15.6563	0.00753		15.6563	0.00949			15.56	0.09544		15.6563	0.21766		15.6563	0.20142		15.6558	0.1564		15.6558	0.19807
15.58	0.11948		15.6765	0.00882		15.6765	0.00809			15.58	0.11948		15.6765	0.1961		15.6765	0.20142		15.676	0.20853		15.676	0.20773
15.6	0.07941		15.6967	0.00771		15.6967	0.00716			15.6	0.07941		15.6967	0.20226		15.6967	0.21323		15.6962	0.21327		15.6962	0.14976
15.62	0.05074		15.7169	0.00588		15.7169	0.00949			15.62	0.05074		15.7169	0.21355		15.7169	0.19079		15.7164	0.11374		15.7164	0.13043
15.64	0.0212		15.7371	0.00716		15.7371	0.00903			15.64	0.0212		15.7371	0.18891		15.7371	0.18665		15.7366	0.19431		15.7366	0.15459
15.66	-0.01108		15.7572	0.00808		15.7572	0.00903			15.66	-0.01108		15.7572	0.22895		15.7572	0.20732		15.7568	0.16588		15.7568	0.17874
15.68	-0.00884		15.7774	0.0068		15.7774	0.00732			15.68	-0.00884		15.7774	0.20123		15.7774	0.215		15.7769	0.20379		15.7769	0.19807
15.7	-0.01634		15.7976	0.00937		15.7976	0.00918			15.7	-0.01634		15.7976	0.18172		15.7976	0.21264		15.7971	0.19905		15.7971	0.13043
15.72	0.01133		15.8178	0.00845		15.8178	0.00996			15.72	0.01133		15.8178	0.20123		15.8178	0.21441		15.8173	0.13744		15.8173	0.2029
15.74	-0.02313		15.838	0.00753		15.838	0.00949			15.74	-0.02313		15.838	0.20945		15.838	0.2026		15.8375	0.21327		15.8375	0.26087
15.76	-0.01069		15.8581	0.00808		15.8581	0.01027			15.76	-0.01069		15.8581	0.23306		15.8581	0.1961		15.8576	0.19431		15.8576	0.18357
15.78	-0.00208		15.8783	0.0068		15.8783	0.00934			15.78	-0.00208		15.8783	0.22587		15.8783	0.19197		15.8778	0.1327		15.8778	0.21256
15.8	-0.00771		15.8985	0.00826		15.8985	0.00996			15.8	-0.00771		15.8985	0.18378		15.8985	0.21323		15.898	0.1564		15.898	0.1401
15.82	-0.00862		15.9187	0.00771		15.9187	0.00903			15.82	-0.00862		15.9187	0.20021		15.9187	0.20851		15.9182	0.15166		15.9182	0.14976
15.84	-0.01534		15.9389	0.00643		15.9389	0.00825			15.84	-0.01534		15.9389	0.22177		15.9389	0.20555		15.9384	0.18009		15.9384	0.15459
15.86	-0.01121		15.959	0.00882		15.959	0.01043			15.86	-0.01121		15.959	0.21047		15.959	0.19728		15.9585	0.17536		15.9585	0.14976
15.88	-0.00412		15.9792	0.00826		15.9792	0.00918			15.88	-0.00412		15.9792	0.21458		15.9792	0.19138		15.9787	0.18483		15.9787	0.16425
15.9	-0.00327		15.9994	0.00624		15.9994	0.0084			15.9	-0.00327		15.9994	0.18994		15.9994	0.21087		15.9989	0.1564		15.9989	0.21739
15.92	-0.01173		16.0196	0.00698		16.0196	0.00996			15.92	-0.01173		16.0196	0.21355		16.0196	0.19905		16.0191	0.22749		16.0191	0.16908
15.94	-0.000467622		16.0398	0.01065		16.0398	0.00949			15.94	-0.000467622		16.0398	0.19713		16.0398	0.20851		16.0393	0.14218		16.0393	0.12077
15.96	5.99008e-05		16.0599	0.00845		16.0599	0.00825			15.96	5.99008e-05		16.0599	0.18583		16.0599	0.1896		16.0594	0.19431		16.0594	0.15459
15.98	-0.00686		16.0801	0.00845		16.0801	0.01121			15.98	-0.00686		16.0801	0.21663		16.0801	0.21264		16.0796	0.15166		16.0796	0.24638
16	-0.03077		16.1003	0.00661		16.1003	0.00763			16	-0.03077		16.1003	0.19713		16.1003	0.20024		16.0998	0.1327		16.0998	0.1401
16.02	-0.02542		16.1205	0.00918		16.1205	0.00887			16.02	-0.02542		16.1205	0.19405		16.1205	0.21973		16.12	0.17062		16.12	0.13043
16.04	0.0058		16.1407	0.00845		16.1407	0.00794			16.04	0.0058		16.1407	0.20431		16.1407	0.21205		16.1402	0.19905		16.1402	0.2029
16.06	-0.00671		16.1608	0.0112		16.1608	0.00887			16.06	-0.00671		16.1608	0.19097		16.1608	0.19256		16.1603	0.18957		16.1603	0.16908
16.08	-0.01406		16.181	0.00735		16.181	0.00934			16.08	-0.01406		16.181	0.18378		16.181	0.20319		16.1805	0.23697		16.1805	0.14493
16.1	0.00729		16.2012	0.00918		16.2012	0.00934			16.1	0.00729		16.2012	0.20945		16.2012	0.18783		16.2007	0.1564		16.2007	0.16908
16.12	-0.00281		16.2214	0.0068		16.2214	0.01121			16.12	-0.00281		16.2214	0.22485		16.2214	0.22918		16.2209	0.109		16.2209	0.18357
16.14	-0.00578		16.2416	0.0079		16.2416	0.00669			16.14	-0.00578		16.2416	0.21766		16.2416	0.23154		16.2411	0.18009		16.2411	0.17391
16.16	-0.00777		16.2617	0.00661		16.2617	0.00981			16.16	-0.00777		16.2617	0.21458		16.2617	0.2026		16.2612	0.16588		16.2612	0.16425
16.18	0.01741		16.2819	0.00771		16.2819	0.00872			16.18	0.01741		16.2819	0.21458		16.2819	0.20142		16.2814	0.17062		16.2814	0.1401
16.2	0.01158		16.3021	0.00882		16.3021	0.00794			16.2	0.01158		16.3021	0.21561		16.3021	0.21205		16.3016	0.12796		16.3016	0.16908
16.22	-0.01661		16.3223	0.00845		16.3223	0.0084			16.22	-0.01661		16.3223	0.22485		16.3223	0.20732		16.3218	0.16588		16.3218	0.17391
16.24	0.01032		16.3424	0.00826		16.3424	0.01245			16.24	0.01032		16.3424	0.18891		16.3424	0.22268		16.342	0.18009		16.342	0.14976
16.26	-0.00385		16.3626	0.0079		16.3626	0.007			16.26	-0.00385		16.3626	0.19507		16.3626	0.1961		16.3621	0.18957		16.3621	0.19324
16.28	-0.000599094		16.3828	0.0079		16.3828	0.00903			16.28	-0.000599094		16.3828	0.21971		16.3828	0.21323		16.3823	0.18957		16.3823	0.21256
16.3	-0.01631		16.403	0.00918		16.403	0.00903			16.3	-0.01631		16.403	0.21766		16.403	0.19905		16.4025	0.20853		16.4025	0.13527
16.32	-0.0123		16.4232	0.00918		16.4232	0.00949			16.32	-0.0123		16.4232	0.1848		16.4232	0.20024		16.4227	0.19905		16.4227	0.17391
16.34	-0.00446		16.4433	0.00808		16.4433	0.00934			16.34	-0.00446		16.4433	0.21869		16.4433	0.21087		16.4428	0.15166		16.4428	0.22222
16.36	0.01083		16.4635	0.00753		16.4635	0.00856			16.36	0.01083		16.4635	0.20534		16.4635	0.19846		16.463	0.15166		16.463	0.17391
16.38	-0.00644		16.4837	0.00808		16.4837	0.01027			16.38	-0.00644		16.4837	0.20226		16.4837	0.21737		16.4832	0.17062		16.4832	0.17391
16.4	0.01037		16.5039	0.00882		16.5039	0.01012			16.4	0.01037		16.5039	0.21971		16.5039	0.20142		16.5034	0.20853		16.5034	0.18357
16.42	-0.00131		16.5241	0.00845		16.5241	0.00949			16.42	-0.00131		16.5241	0.19815		16.5241	0.19019		16.5236	0.16114		16.5236	0.16425
16.44	0.00573		16.5442	0.00937		16.5442	0.01012			16.44	0.00573		16.5442	0.21047		16.5442	0.21441		16.5437	0.21327		16.5437	0.15459
16.46	0.02286		16.5644	0.00992		16.5644	0.00872			16.46	0.02286		16.5644	0.20329		16.5644	0.20614		16.5639	0.16114		16.5639	0.23671
16.48	0.01115		16.5846	0.00845		16.5846	0.00809			16.48	0.01115		16.5846	0.20226		16.5846	0.22268		16.5841	0.17536		16.5841	0.2029
16.5	0.0138		16.6048	0.00753		16.6048	0.00856			16.5	0.0138		16.6048	0.20329		16.6048	0.20732		16.6043	0.16114		16.6043	0.19324
16.52	0.02915		16.625	0.00937		16.625	0.01074			16.52	0.02915		16.625	0.17248		16.625	0.20851		16.6245	0.21327		16.6245	0.25121
16.54	0.04921		16.6451	0.00845		16.6451	0.00981			16.54	0.04921		16.6451	0.22587		16.6451	0.21323		16.6446	0.16588		16.6446	0.16908
16.56	0.04844		16.6653	0.00753		16.6653	0.00996			16.56	0.04844		16.6653	0.21869		16.6653	0.20732		16.6648	0.11848		16.6648	0.1401
16.58	0.0515		16.6855	0.00918		16.6855	0.01027			16.58	0.0515		16.6855	0.21766		16.6855	0.2215		16.685	0.19905		16.685	0.10628
16.6	0.11636		16.7057	0.01157		16.7057	0.00981			16.6	0.11636		16.7057	0.20329		16.7057	0.22032		16.7052	0.1327		16.7052	0.16908
16.62	0.14296		16.7259	0.00698		16.7259	0.01027			16.62	0.14296		16.7259	0.20534		16.7259	0.19728		16.7254	0.13744		16.7254	0.17391
16.64	0.16562		16.746	0.00863		16.746	0.007			16.64	0.16562		16.746	0.19713		16.746	0.21087		16.7455	0.26066		16.7455	0.17391
16.66	0.20613		16.7662	0.0079		16.7662	0.01136			16.66	0.20613		16.7662	0.17659		16.7662	0.215		16.7657	0.18957		16.7657	0.15942
16.68	0.2141		16.7864	0.00992		16.7864	0.01058			16.68	0.2141		16.7864	0.17248		16.7864	0.19256		16.7859	0.19431		16.7859	0.23188
16.7	0.16353		16.8066	0.00753		16.8066	0.01043			16.7	0.16353		16.8066	0.21663		16.8066	0.19669		16.8061	0.14218		16.8061	0.15942
16.72	0.11351		16.8268	0.00735		16.8268	0.00965			16.72	0.11351		16.8268	0.20945		16.8268	0.1961		16.8263	0.17536		16.8263	0.09662
16.74	0.06897		16.8469	0.009		16.8469	0.00825			16.74	0.06897		16.8469	0.21047		16.8469	0.20732		16.8464	0.18483		16.8464	0.1401
16.76	0.00973		16.8671	0.00808		16.8671	0.00887			16.76	0.00973		16.8671	0.2269		16.8671	0.22032		16.8666	0.18483		16.8666	0.19807
16.78	0.02161		16.8873	0.00992		16.8873	0.00903			16.78	0.02161		16.8873	0.20329		16.8873	0.21028		16.8868	0.20379		16.8868	0.11594
16.8	0.01792		16.9075	0.00808		16.9075	0.00747			16.8	0.01792		16.9075	0.20329		16.9075	0.21087		16.907	0.19431		16.907	0.19324
16.82	0.01872		16.9276	0.0068		16.9276	0.00887			16.82	0.01872		16.9276	0.21047		16.9276	0.228		16.9272	0.1564		16.9272	0.23188
16.84	0.01711		16.9478	0.01047		16.9478	0.0084			16.84	0.01711		16.9478	0.21253		16.9478	0.21441		16.9473	0.22749		16.9473	0.18357
16.86	0.06754		16.968	0.0101		16.968	0.01089			16.86	0.06754		16.968	0.18994		16.968	0.22859		16.9675	0.19905		16.9675	0.16908
16.88	0.07107		16.9882	0.0079		16.9882	0.00918			16.88	0.07107		16.9882	0.18275		16.9882	0.22859		16.9877	0.1564		16.9877	0.18357
16.9	0.08719		17.0084	0.00808		17.0084	0.00856			16.9	0.08719		17.0084	0.20226		17.0084	0.20732		17.0079	0.18009		17.0079	0.19324
16.92	0.15482		17.0285	0.00937		17.0285	0.01012			16.92	0.15482		17.0285	0.18994		17.0285	0.19551		17.0281	0.17062		17.0281	0.17391
16.94	0.1625		17.0487	0.00569		17.0487	0.0084			16.94	0.1625		17.0487	0.2115		17.0487	0.23036		17.0482	0.16114		17.0482	0.1401
16.96	0.24699		17.0689	0.00643		17.0689	0.00903			16.96	0.24699		17.0689	0.19302		17.0689	0.22327		17.0684	0.15166		17.0684	0.17391
16.98	0.30902		17.0891	0.00753		17.0891	0.01058			16.98	0.30902		17.0891	0.20431		17.0891	0.2339		17.0886	0.18957		17.0886	0.19324
17	0.38978		17.1093	0.01084		17.1093	0.0123			17	0.38978		17.1093	0.18378		17.1093	0.20791		17.1088	0.18009		17.1088	0.12077
17.02	0.37345		17.1294	0.00716		17.1294	0.00887			17.02	0.37345		17.1294	0.20637		17.1294	0.21441		17.1289	0.18009		17.1289	0.17391
17.04	0.3399		17.1496	0.0068		17.1496	0.00949			17.04	0.3399		17.1496	0.20534		17.1496	0.20378		17.1491	0.23223		17.1491	0.16425
17.06	0.25946		17.1698	0.00882		17.1698	0.01043			17.06	0.25946		17.1698	0.18994		17.1698	0.20142		17.1693	0.18957		17.1693	0.18357
17.08	0.2258		17.19	0.00826		17.19	0.01027			17.08	0.2258		17.19	0.21561		17.19	0.22091		17.1895	0.18009		17.1895	0.17391
17.1	0.22305		17.2102	0.00992		17.2102	0.01012			17.1	0.22305		17.2102	0.21561		17.2102	0.21323		17.2097	0.18009		17.2097	0.17391
17.12	0.2592		17.2303	0.009		17.2303	0.00794			17.12	0.2592		17.2303	0.22485		17.2303	0.215		17.2298	0.19905		17.2298	0.19807
17.14	0.3418		17.2505	0.00808		17.2505	0.00747			17.14	0.3418		17.2505	0.21355		17.2505	0.21737		17.25	0.22749		17.25	0.17391
17.16	0.44787		17.2707	0.00735		17.2707	0.0123			17.16	0.44787		17.2707	0.21047		17.2707	0.21737		17.2702	0.22275		17.2702	0.14493
17.18	0.55117		17.2909	0.00716		17.2909	0.00965			17.18	0.55117		17.2909	0.17659		17.2909	0.22327		17.2904	0.17062		17.2904	0.2029
17.2	0.58818		17.3111	0.00992		17.3111	0.00934			17.2	0.58818		17.3111	0.19199		17.3111	0.22445		17.3106	0.15166		17.3106	0.23188
17.22	0.50245		17.3312	0.00588		17.3312	0.00887			17.22	0.50245		17.3312	0.20329		17.3312	0.20024		17.3307	0.14218		17.3307	0.23188
17.24	0.3754		17.3514	0.00826		17.3514	0.01043			17.24	0.3754		17.3514	0.20842		17.3514	0.23095		17.3509	0.16114		17.3509	0.16425
17.26	0.21987		17.3716	0.00845		17.3716	0.01012			17.26	0.21987		17.3716	0.21355		17.3716	0.23745		17.3711	0.14218		17.3711	0.16425
17.28	0.09217		17.3918	0.00661		17.3918	0.00825			17.28	0.09217		17.3918	0.21253		17.3918	0.22682		17.3913	0.18009		17.3913	0.11594
17.3	0.02057		17.412	0.01084		17.412	0.00809			17.3	0.02057		17.412	0.24127		17.412	0.21677		17.4115	0.17536		17.4115	0.14976
17.32	0.01977		17.4321	0.00845		17.4321	0.01354			17.32	0.01977		17.4321	0.20739		17.4321	0.21323		17.4316	0.19431		17.4316	0.10628
17.34	0.01031		17.4523	0.01102		17.4523	0.00949			17.34	0.01031		17.4523	0.20739		17.4523	0.21855		17.4518	0.22275		17.4518	0.17391
17.36	-0.00102		17.4725	0.009		17.4725	0.01027			17.36	-0.00102		17.4725	0.19815		17.4725	0.22209		17.472	0.16588		17.472	0.21256
17.38	0.00848		17.4927	0.00826		17.4927	0.01198			17.38	0.00848		17.4927	0.20842		17.4927	0.19197		17.4922	0.18483		17.4922	0.18841
17.4	-0.02005		17.5129	0.01102		17.5129	0.01292			17.4	-0.02005		17.5129	0.20021		17.5129	0.21382		17.5124	0.21801		17.5124	0.15459
17.42	-0.00638		17.533	0.00808		17.533	0.00981			17.42	-0.00638		17.533	0.22587		17.533	0.23095		17.5325	0.18483		17.5325	0.18357
17.44	-0.01211		17.5532	0.00826		17.5532	0.0084			17.44	-0.01211		17.5532	0.21355		17.5532	0.22032		17.5527	0.18009		17.5527	0.17391
17.46	-0.02496		17.5734	0.00826		17.5734	0.00732			17.46	-0.02496		17.5734	0.22793		17.5734	0.21796		17.5729	0.19431		17.5729	0.17391
17.48	-0.01787		17.5936	0.0079		17.5936	0.00872			17.48	-0.01787		17.5936	0.22074		17.5936	0.22209		17.5931	0.17062		17.5931	0.16425
17.5	-0.02688		17.6137	0.00955		17.6137	0.01167			17.5	-0.02688		17.6137	0.19302		17.6137	0.21028		17.6133	0.26066		17.6133	0.13527
17.52	-0.02778		17.6339	0.0079		17.6339	0.01074			17.52	-0.02778		17.6339	0.20021		17.6339	0.215		17.6334	0.16114		17.6334	0.14976
17.54	0.00255		17.6541	0.01028		17.6541	0.00965			17.54	0.00255		17.6541	0.22382		17.6541	0.19965		17.6536	0.17536		17.6536	0.2029
17.56	-0.01478		17.6743	0.00845		17.6743	0.0084			17.56	-0.01478		17.6743	0.20329		17.6743	0.21914		17.6738	0.17536		17.6738	0.13043
17.58	-0.01874		17.6945	0.00918		17.6945	0.00949			17.58	-0.01874		17.6945	0.21766		17.6945	0.22623		17.694	0.25118		17.694	0.19807
17.6	-0.00791		17.7146	0.00863		17.7146	0.00856			17.6	-0.00791		17.7146	0.24435		17.7146	0.23036		17.7142	0.18009		17.7142	0.14976
17.62	0.006		17.7348	0.0112		17.7348	0.00716			17.62	0.006		17.7348	0.24025		17.7348	0.22682		17.7343	0.17062		17.7343	0.23671
17.64	0.00457		17.755	0.0079		17.755	0.00918			17.64	0.00457		17.755	0.22895		17.755	0.20024		17.7545	0.23697		17.7545	0.17874
17.66	0.01936		17.7752	0.00735		17.7752	0.00809			17.66	0.01936		17.7752	0.24333		17.7752	0.22563		17.7747	0.20853		17.7747	0.19324
17.68	-0.01746		17.7954	0.00826		17.7954	0.01089			17.68	-0.01746		17.7954	0.20226		17.7954	0.21264		17.7949	0.15166		17.7949	0.13527
17.7	0.02266		17.8155	0.00753		17.8155	0.00996			17.7	0.02266		17.8155	0.24333		17.8155	0.21737		17.815	0.1564		17.815	0.16908
17.72	0.02278		17.8357	0.00771		17.8357	0.01027			17.72	0.02278		17.8357	0.22485		17.8357	0.20555		17.8352	0.18009		17.8352	0.12077
17.74	0.01852		17.8559	0.00973		17.8559	0.01074			17.74	0.01852		17.8559	0.21561		17.8559	0.21441		17.8554	0.17062		17.8554	0.18357
17.76	0.0421		17.8761	0.00845		17.8761	0.00934			17.76	0.0421		17.8761	0.21561		17.8761	0.22209		17.8756	0.17062		17.8756	0.23671
17.78	0.05615		17.8963	0.00826		17.8963	0.00949			17.78	0.05615		17.8963	0.20431		17.8963	0.228		17.8958	0.18957		17.8958	0.23188
17.8	0.0586		17.9164	0.00863		17.9164	0.00747			17.8	0.0586		17.9164	0.22074		17.9164	0.22091		17.9159	0.20853		17.9159	0.14976
17.82	0.0902		17.9366	0.009		17.9366	0.00732			17.82	0.0902		17.9366	0.22895		17.9366	0.22327		17.9361	0.18957		17.9361	0.17391
17.84	0.13967		17.9568	0.00882		17.9568	0.00732			17.84	0.13967		17.9568	0.22177		17.9568	0.21973		17.9563	0.20379		17.9563	0.23188
17.86	0.18815		17.977	0.00845		17.977	0.00949			17.86	0.18815		17.977	0.24538		17.977	0.22445		17.9765	0.17062		17.9765	0.16908
17.88	0.25396		17.9972	0.00845		17.9972	0.00825			17.88	0.25396		17.9972	0.21355		17.9972	0.21677		17.9967	0.1564		17.9967	0.2029
17.9	0.31704		18.0173	0.0079		18.0173	0.01089			17.9	0.31704		18.0173	0.22587		18.0173	0.24572		18.0169	0.15166		18.0169	0.15942
17.92	0.41092		18.0375	0.00937		18.0375	0.00965			17.92	0.41092		18.0375	0.23717		18.0375	0.21205		18.037	0.1564		18.037	0.2029
17.94	0.54513		18.0577	0.01047		18.0577	0.01105			17.94	0.54513		18.0577	0.23717		18.0577	0.23154		18.0572	0.17536		18.0572	0.1401
17.96	0.65875		18.0779	0.00716		18.0779	0.00949			17.96	0.65875		18.0779	0.23819		18.0779	0.22209		18.0774	0.20379		18.0774	0.16425
17.98	0.83671		18.0981	0.00937		18.0981	0.00732			17.98	0.83671		18.0981	0.23203		18.0981	0.24985		18.0976	0.22749		18.0976	0.21739
18	0.99451		18.1182	0.00973		18.1182	0.00778			18	0.99451		18.1182	0.21869		18.1182	0.25281		18.1177	0.12796		18.1177	0.19324
18.02	1		18.1384	0.00716		18.1384	0.00825			18.02	1		18.1384	0.19507		18.1384	0.21028		18.1379	0.24171		18.1379	0.15942
18.04	0.78436		18.1586	0.00845		18.1586	0.01121			18.04	0.78436		18.1586	0.23409		18.1586	0.21914		18.1581	0.22275		18.1581	0.20773
18.06	0.52665		18.1788	0.00753		18.1788	0.00981			18.06	0.52665		18.1788	0.22074		18.1788	0.21796		18.1783	0.18957		18.1783	0.12077
18.08	0.29383		18.1989	0.00882		18.1989	0.00872			18.08	0.29383		18.1989	0.22998		18.1989	0.23509		18.1985	0.18483		18.1985	0.18357
18.1	0.12698		18.2191	0.009		18.2191	0.00825			18.1	0.12698		18.2191	0.22793		18.2191	0.22032		18.2186	0.20853		18.2186	0.28019
18.12	0.06229		18.2393	0.01047		18.2393	0.00949			18.12	0.06229		18.2393	0.23409		18.2393	0.24335		18.2388	0.19431		18.2388	0.16908
18.14	0.01162		18.2595	0.00771		18.2595	0.00903			18.14	0.01162		18.2595	0.20431		18.2595	0.21441		18.259	0.1327		18.259	0.19324
18.16	0.02223		18.2797	0.01157		18.2797	0.01167			18.16	0.02223		18.2797	0.20739		18.2797	0.23627		18.2792	0.21801		18.2792	0.17391
18.18	0.01543		18.2998	0.00735		18.2998	0.00934			18.18	0.01543		18.2998	0.23922		18.2998	0.23272		18.2994	0.21327		18.2994	0.15942
18.2	0.01094		18.32	0.00918		18.32	0.00949			18.2	0.01094		18.32	0.22485		18.32	0.24513		18.3195	0.23697		18.3195	0.1401
18.22	-0.00296		18.3402	0.00808		18.3402	0.01043			18.22	-0.00296		18.3402	0.22382		18.3402	0.2593		18.3397	0.18483		18.3397	0.22705
18.24	-0.01115		18.3604	0.01047		18.3604	0.00887			18.24	-0.01115		18.3604	0.25051		18.3604	0.24631		18.3599	0.27014		18.3599	0.17391
18.26	-0.01943		18.3806	0.00845		18.3806	0.01121			18.26	-0.01943		18.3806	0.23614		18.3806	0.23331		18.3801	0.19431		18.3801	0.2657
18.28	-0.01182		18.4007	0.00735		18.4007	0.00934			18.28	-0.01182		18.4007	0.2423		18.4007	0.24572		18.4002	0.18957		18.4002	0.20773
18.3	0.00228		18.4209	0.0079		18.4209	0.01292			18.3	0.00228		18.4209	0.23409		18.4209	0.25103		18.4204	0.24645		18.4204	0.13043
18.32	-0.02865		18.4411	0.00973		18.4411	0.00794			18.32	-0.02865		18.4411	0.21971		18.4411	0.21914		18.4406	0.18009		18.4406	0.18841
18.34	-0.00455		18.4613	0.00973		18.4613	0.00981			18.34	-0.00455		18.4613	0.20842		18.4613	0.26048		18.4608	0.17536		18.4608	0.13043
18.36	-0.03162		18.4815	0.00826		18.4815	0.0084			18.36	-0.03162		18.4815	0.22895		18.4815	0.23449		18.481	0.1564		18.481	0.17391
18.38	-0.02569		18.5016	0.00937		18.5016	0.00981			18.38	-0.02569		18.5016	0.20431		18.5016	0.2339		18.5011	0.18483		18.5011	0.25121
18.4	-0.01119		18.5218	0.00937		18.5218	0.00981			18.4	-0.01119		18.5218	0.23409		18.5218	0.2026		18.5213	0.23697		18.5213	0.17391
18.42	0.02841		18.542	0.01047		18.542	0.01136			18.42	0.02841		18.542	0.21971		18.542	0.22504		18.5415	0.29384		18.5415	0.19324
18.44	-0.00123		18.5622	0.00992		18.5622	0.01167			18.44	-0.00123		18.5622	0.25154		18.5622	0.24158		18.5617	0.22275		18.5617	0.1401
18.46	0.0133		18.5824	0.00973		18.5824	0.00965			18.46	0.0133		18.5824	0.24641		18.5824	0.2404		18.5819	0.23697		18.5819	0.21256
18.48	0.04407		18.6025	0.00698		18.6025	0.01074			18.48	0.04407		18.6025	0.20123		18.6025	0.22918		18.602	0.18009		18.602	0.17391
18.5	0.02236		18.6227	0.00937		18.6227	0.00981			18.5	0.02236		18.6227	0.23717		18.6227	0.25458		18.6222	0.20853		18.6222	0.21256
18.52	0.05885		18.6429	0.00882		18.6429	0.00918			18.52	0.05885		18.6429	0.21663		18.6429	0.25517		18.6424	0.22275		18.6424	0.2029
18.54	0.04527		18.6631	0.01157		18.6631	0.00856			18.54	0.04527		18.6631	0.2423		18.6631	0.24335		18.6626	0.19905		18.6626	0.15942
18.56	0.06141		18.6833	0.00845		18.6833	0.00903			18.56	0.06141		18.6833	0.22485		18.6833	0.23922		18.6828	0.16588		18.6828	0.18841
18.58	0.04435		18.7034	0.00826		18.7034	0.00981			18.58	0.04435		18.7034	0.26181		18.7034	0.24454		18.703	0.23697		18.703	0.17391
18.6	0.02215		18.7236	0.00826		18.7236	0.00996			18.6	0.02215		18.7236	0.26078		18.7236	0.25635		18.7231	0.19431		18.7231	0.22705
18.62	0.00446		18.7438	0.00845		18.7438	0.01276			18.62	0.00446		18.7438	0.23614		18.7438	0.22918		18.7433	0.12322		18.7433	0.2029
18.64	-0.01454		18.764	0.00808		18.764	0.01183			18.64	-0.01454		18.764	0.23203		18.764	0.22327		18.7635	0.18009		18.7635	0.18357
18.66	-0.02245		18.7842	0.00992		18.7842	0.00934			18.66	-0.02245		18.7842	0.23717		18.7842	0.23922		18.7837	0.20853		18.7837	0.21739
18.68	-0.00505		18.8043	0.0101		18.8043	0.01339			18.68	-0.00505		18.8043	0.23717		18.8043	0.22741		18.8038	0.17062		18.8038	0.21739
18.7	-0.01535		18.8245	0.01065		18.8245	0.00638			18.7	-0.01535		18.8245	0.25257		18.8245	0.24631		18.824	0.24171		18.824	0.21256
18.72	0.00153		18.8447	0.00716		18.8447	0.01043			18.72	0.00153		18.8447	0.23922		18.8447	0.23272		18.8442	0.18957		18.8442	0.22222
18.74	-0.01884		18.8649	0.00937		18.8649	0.00934			18.74	-0.01884		18.8649	0.28131		18.8649	0.24454		18.8644	0.24645		18.8644	0.17874
18.76	0.01011		18.885	0.01047		18.885	0.01105			18.76	0.01011		18.885	0.24538		18.885	0.25635		18.8846	0.18483		18.8846	0.17391
18.78	0.01376		18.9052	0.009		18.9052	0.00918			18.78	0.01376		18.9052	0.2731		18.9052	0.23154		18.9047	0.31754		18.9047	0.18841
18.8	-0.00208		18.9254	0.00918		18.9254	0.00965			18.8	-0.00208		18.9254	0.26078		18.9254	0.26048		18.9249	0.25592		18.9249	0.22222
18.82	0.01441		18.9456	0.009		18.9456	0.00996			18.82	0.01441		18.9456	0.22279		18.9456	0.27053		18.9451	0.18483		18.9451	0.18841
18.84	0.00537		18.9658	0.00955		18.9658	0.01152			18.84	0.00537		18.9658	0.2423		18.9658	0.24926		18.9653	0.22749		18.9653	0.17391
18.86	0.00215		18.9859	0.00882		18.9859	0.00981			18.86	0.00215		18.9859	0.24127		18.9859	0.25281		18.9855	0.19431		18.9855	0.22222
18.88	0.01658		19.0061	0.00918		19.0061	0.00996			18.88	0.01658		19.0061	0.22485		19.0061	0.24513		19.0056	0.16588		19.0056	0.16908
18.9	-0.00766		19.0263	0.0079		19.0263	0.01214			18.9	-0.00766		19.0263	0.25462		19.0263	0.23095		19.0258	0.21327		19.0258	0.23671
18.92	0.00591		19.0465	0.00882		19.0465	0.00903			18.92	0.00591		19.0465	0.23511		19.0465	0.23863		19.046	0.21801		19.046	0.13527
18.94	0.02025		19.0667	0.00735		19.0667	0.01121			18.94	0.02025		19.0667	0.23717		19.0667	0.22268		19.0662	0.23223		19.0662	0.22222
18.96	0.05455		19.0868	0.01028		19.0868	0.01354			18.96	0.05455		19.0868	0.24333		19.0868	0.26462		19.0863	0.23223		19.0863	0.14493
18.98	0.06058		19.107	0.00882		19.107	0.01074			18.98	0.06058		19.107	0.23819		19.107	0.23863		19.1065	0.24645		19.1065	0.19324
19	0.03572		19.1272	0.00973		19.1272	0.01121			19	0.03572		19.1272	0.24846		19.1272	0.25103		19.1267	0.21801		19.1267	0.21739
19.02	0.05294		19.1474	0.00937		19.1474	0.01136			19.02	0.05294		19.1474	0.23614		19.1474	0.23686		19.1469	0.18483		19.1469	0.17874
19.04	0.06458		19.1676	0.01047		19.1676	0.01198			19.04	0.06458		19.1676	0.24538		19.1676	0.26285		19.1671	0.25592		19.1671	0.20773
19.06	0.05113		19.1877	0.009		19.1877	0.00763			19.06	0.05113		19.1877	0.21869		19.1877	0.27407		19.1872	0.20379		19.1872	0.19807
19.08	0.04908		19.2079	0.00955		19.2079	0.00981			19.08	0.04908		19.2079	0.24435		19.2079	0.24572		19.2074	0.23697		19.2074	0.17874
19.1	0.04606		19.2281	0.00808		19.2281	0.01012			19.1	0.04606		19.2281	0.2577		19.2281	0.25989		19.2276	0.21801		19.2276	0.2029
19.12	0.05148		19.2483	0.009		19.2483	0.01027			19.12	0.05148		19.2483	0.25667		19.2483	0.26344		19.2478	0.24171		19.2478	0.15942
19.14	0.04671		19.2685	0.01028		19.2685	0.01167			19.14	0.04671		19.2685	0.2577		19.2685	0.24808		19.268	0.19905		19.268	0.24155
19.16	0.02902		19.2886	0.009		19.2886	0.00918			19.16	0.02902		19.2886	0.21561		19.2886	0.25635		19.2882	0.18483		19.2882	0.20773
19.18	0.0338		19.3088	0.00808		19.3088	0.01043			19.18	0.0338		19.3088	0.27618		19.3088	0.27053		19.3083	0.20379		19.3083	0.21256
19.2	0.03782		19.329	0.00716		19.329	0.00934			19.2	0.03782		19.329	0.26181		19.329	0.28293		19.3285	0.25592		19.3285	0.21256
19.22	0.03581		19.3492	0.00882		19.3492	0.01043			19.22	0.03581		19.3492	0.23511		19.3492	0.25576		19.3487	0.24171		19.3487	0.23188
19.24	-0.01364		19.3694	0.0101		19.3694	0.01074			19.24	-0.01364		19.3694	0.24949		19.3694	0.26757		19.3689	0.14218		19.3689	0.19324
19.26	0.00245		19.3895	0.0112		19.3895	0.01089			19.26	0.00245		19.3895	0.22279		19.3895	0.27112		19.3891	0.19431		19.3891	0.16425
19.28	0.00989		19.4097	0.0123		19.4097	0.01136			19.28	0.00989		19.4097	0.25565		19.4097	0.24335		19.4092	0.22749		19.4092	0.19324
19.3	-0.000206325		19.4299	0.00845		19.4299	0.01027			19.3	-0.000206325		19.4299	0.25257		19.4299	0.27584		19.4294	0.17062		19.4294	0.15942
19.32	0.000555257		19.4501	0.01102		19.4501	0.01089			19.32	0.000555257		19.4501	0.25873		19.4501	0.25871		19.4496	0.2891		19.4496	0.18841
19.34	0.01118		19.4703	0.00716		19.4703	0.00949			19.34	0.01118		19.4703	0.24333		19.4703	0.24513		19.4698	0.25592		19.4698	0.23671
19.36	0.01415		19.4904	0.00882		19.4904	0.01027			19.36	0.01415		19.4904	0.25667		19.4904	0.24217		19.4899	0.18957		19.4899	0.19324
19.38	-0.00173		19.5106	0.00973		19.5106	0.00949			19.38	-0.00173		19.5106	0.25359		19.5106	0.23686		19.5101	0.21327		19.5101	0.16908
19.4	0.01176		19.5308	0.00826		19.5308	0.01167			19.4	0.01176		19.5308	0.29363		19.5308	0.26698		19.5303	0.20853		19.5303	0.21739
19.42	-0.00521		19.551	0.00845		19.551	0.00934			19.42	-0.00521		19.551	0.24743		19.551	0.2788		19.5505	0.20853		19.5505	0.21739
19.44	-0.01285		19.5711	0.009		19.5711	0.00934			19.44	-0.01285		19.5711	0.26386		19.5711	0.28529		19.5707	0.24171		19.5707	0.21739
19.46	0.01435		19.5913	0.00826		19.5913	0.01432			19.46	0.01435		19.5913	0.25154		19.5913	0.2788		19.5908	0.27014		19.5908	0.18357
19.48	-0.01531		19.6115	0.00992		19.6115	0.01198			19.48	-0.01531		19.6115	0.29877		19.6115	0.28647		19.611	0.2654		19.611	0.2029
19.5	-0.0041		19.6317	0.00973		19.6317	0.00996			19.5	-0.0041		19.6317	0.2731		19.6317	0.25399		19.6312	0.3128		19.6312	0.20773
19.52	-0.03266		19.6519	0.01102		19.6519	0.01043			19.52	-0.03266		19.6519	0.26386		19.6519	0.25694		19.6514	0.28436		19.6514	0.21256
19.54	0.00859		19.672	0.00808		19.672	0.00996			19.54	0.00859		19.672	0.26694		19.672	0.27407		19.6716	0.22749		19.6716	0.23671
19.56	-0.02588		19.6922	0.00918		19.6922	0.01027			19.56	-0.02588		19.6922	0.27823		19.6922	0.24808		19.6917	0.23223		19.6917	0.24638
19.58	0.01687		19.7124	0.00716		19.7124	0.01058			19.58	0.01687		19.7124	0.2731		19.7124	0.26048		19.7119	0.18009		19.7119	0.22705
19.6	0.02975		19.7326	0.00735		19.7326	0.00996			19.6	0.02975		19.7326	0.24949		19.7326	0.2782		19.7321	0.25118		19.7321	0.2029
19.62	0.02235		19.7528	0.00955		19.7528	0.01261			19.62	0.02235		19.7528	0.27207		19.7528	0.28352		19.7523	0.29384		19.7523	0.19807
19.64	0.05365		19.773	0.01139		19.773	0.01043			19.64	0.05365		19.773	0.22793		19.773	0.29297		19.7724	0.23697		19.7724	0.24155
19.66	0.0078		19.7931	0.00826		19.7931	0.01012			19.66	0.0078		19.7931	0.25051		19.7931	0.26639		19.7926	0.22749		19.7926	0.19807
19.68	0.01884		19.8133	0.00643		19.8133	0.01074			19.68	0.01884		19.8133	0.31006		19.8133	0.28293		19.8128	0.27488		19.8128	0.28502
19.7	0.000392769		19.8335	0.01249		19.8335	0.01105			19.7	0.000392769		19.8335	0.27002		19.8335	0.28825		19.833	0.24171		19.833	0.24155
19.72	-0.01695		19.8537	0.00606		19.8537	0.00996			19.72	-0.01695		19.8537	0.29363		19.8537	0.28352		19.8532	0.27962		19.8532	0.20773
19.74	0.01634		19.8738	0.00973		19.8738	0.01198			19.74	0.01634		19.8738	0.2885		19.8738	0.27466		19.8733	0.21327		19.8733	0.20773
19.76	-0.02094		19.894	0.01139		19.894	0.00996			19.76	-0.02094		19.894	0.29363		19.894	0.29415		19.8935	0.25592		19.8935	0.22222
19.78	-0.00705		19.9142	0.00918		19.9142	0.01136			19.78	-0.00705		19.9142	0.28131		19.9142	0.2534		19.9137	0.19431		19.9137	0.23671
19.8	-0.00925		19.9344	0.01047		19.9344	0.01012			19.8	-0.00925		19.9344	0.25257		19.9344	0.30833		19.9339	0.20379		19.9339	0.24155
19.82	-0.01332		19.9546	0.00973		19.9546	0.01074			19.82	-0.01332		19.9546	0.25873		19.9546	0.26698		19.9541	0.22749		19.9541	0.23188
19.84	-0.01805		19.9747	0.00863		19.9747	0.01105			19.84	-0.01805		19.9747	0.26181		19.9747	0.30774		19.9743	0.27488		19.9743	0.14493
19.86	-0.02704		19.9949	0.00882		19.9949	0.01167			19.86	-0.02704		19.9949	0.27926		19.9949	0.29592		19.9944	0.21801		19.9944	0.20773
19.88	-0.000854105		20.0151	0.01065		20.0151	0.01136			19.88	-0.000854105		20.0151	0.27413		20.0151	0.29297		20.0146	0.25592		20.0146	0.22222
19.9	0.00638		20.0353	0.0101		20.0353	0.01089			19.9	0.00638		20.0353	0.27823		20.0353	0.30419		20.0348	0.21327		20.0348	0.25604
19.92	0.0101		20.0555	0.01194		20.0555	0.01074			19.92	0.0101		20.0555	0.27413		20.0555	0.26934		20.055	0.27488		20.055	0.21739
19.94	-0.00272		20.0756	0.00845		20.0756	0.00965			19.94	-0.00272		20.0756	0.27618		20.0756	0.28529		20.0752	0.22749		20.0752	0.24155
19.96	0.00397		20.0958	0.00845		20.0958	0.00996			19.96	0.00397		20.0958	0.28131		20.0958	0.30478		20.0953	0.23223		20.0953	0.18841
19.98	-0.03482		20.116	0.01047		20.116	0.01198			19.98	-0.03482		20.116	0.30287		20.116	0.2977		20.1155	0.23697		20.1155	0.14493
20	-0.01816		20.1362	0.0112		20.1362	0.01012			20	-0.01816		20.1362	0.24641		20.1362	0.29533		20.1357	0.20379		20.1357	0.19324
20.02	-0.01333		20.1564	0.01028		20.1564	0.01245			20.02	-0.01333		20.1564	0.29363		20.1564	0.2782		20.1559	0.24171		20.1559	0.2029
20.04	0.00378		20.1765	0.00973		20.1765	0.01121			20.04	0.00378		20.1765	0.26899		20.1765	0.2912		20.176	0.20853		20.176	0.28502
20.06	-0.00476		20.1967	0.00955		20.1967	0.0123			20.06	-0.00476		20.1967	0.25051		20.1967	0.29652		20.1962	0.22275		20.1962	0.24638
20.08	-0.000694879		20.2169	0.01065		20.2169	0.01121			20.08	-0.000694879		20.2169	0.30595		20.2169	0.28352		20.2164	0.24171		20.2164	0.28502
20.1	0.00852		20.2371	0.00845		20.2371	0.01152			20.1	0.00852		20.2371	0.26591		20.2371	0.29179		20.2366	0.22275		20.2366	0.19807
20.12	0.02979		20.2572	0.01028		20.2572	0.01167			20.12	0.02979		20.2572	0.28439		20.2572	0.31896		20.2568	0.24171		20.2568	0.28019
20.14	0.04329		20.2774	0.00992		20.2774	0.01089			20.14	0.04329		20.2774	0.27823		20.2774	0.31955		20.2769	0.19431		20.2769	0.25121
20.16	0.00966		20.2976	0.01084		20.2976	0.01261			20.16	0.00966		20.2976	0.29979		20.2976	0.30892		20.2971	0.2654		20.2971	0.26087
20.18	-0.00206		20.3178	0.01028		20.3178	0.00872			20.18	-0.00206		20.3178	0.30903		20.3178	0.28293		20.3173	0.19905		20.3173	0.19807
20.2	-0.01629		20.338	0.00826		20.338	0.01354			20.2	-0.01629		20.338	0.29774		20.338	0.29888		20.3375	0.21327		20.3375	0.24155
20.22	-0.01551		20.3581	0.00955		20.3581	0.01012			20.22	-0.01551		20.3581	0.2731		20.3581	0.29829		20.3577	0.30332		20.3577	0.24638
20.24	-0.0327		20.3783	0.009		20.3783	0.01027			20.24	-0.0327		20.3783	0.31211		20.3783	0.27643		20.3778	0.33175		20.3778	0.2029
20.26	0.01246		20.3985	0.00973		20.3985	0.01074			20.26	0.01246		20.3985	0.32238		20.3985	0.30892		20.398	0.24171		20.398	0.2657
20.28	0.00458		20.4187	0.00992		20.4187	0.01261			20.28	0.00458		20.4187	0.2885		20.4187	0.30478		20.4182	0.31754		20.4182	0.28019
20.3	-0.02193		20.4389	0.01047		20.4389	0.01183			20.3	-0.02193		20.4389	0.32341		20.4389	0.29297		20.4384	0.29384		20.4384	0.26087
20.32	-0.00833		20.4591	0.00937		20.4591	0.01245			20.32	-0.00833		20.4591	0.27413		20.4591	0.28057		20.4586	0.26066		20.4586	0.24155
20.34	0.00614		20.4792	0.00698		20.4792	0.01105			20.34	0.00614		20.4792	0.30698		20.4792	0.29947		20.4787	0.21801		20.4787	0.28502
20.36	0.01524		20.4994	0.01157		20.4994	0.01245			20.36	0.01524		20.4994	0.28439		20.4994	0.31069		20.4989	0.3128		20.4989	0.20773
20.38	0.000670033		20.5196	0.0123		20.5196	0.01245			20.38	0.000670033		20.5196	0.2577		20.5196	0.30538		20.5191	0.2654		20.5191	0.21256
20.4	-0.02048		20.5398	0.00918		20.5398	0.00856			20.4	-0.02048		20.5398	0.25359		20.5398	0.32605		20.5393	0.2654		20.5393	0.27053
20.42	-0.02826		20.56	0.01065		20.56	0.01074			20.42	-0.02826		20.56	0.28029		20.56	0.30419		20.5594	0.22275		20.5594	0.28986
20.44	0.00758		20.5801	0.009		20.5801	0.01323			20.44	0.00758		20.5801	0.29261		20.5801	0.29061		20.5796	0.22275		20.5796	0.25121
20.46	-0.0219		20.6003	0.01028		20.6003	0.01136			20.46	-0.0219		20.6003	0.30493		20.6003	0.27289		20.5998	0.21327		20.5998	0.24638
20.48	-0.02147		20.6205	0.00973		20.6205	0.01261			20.48	-0.02147		20.6205	0.29363		20.6205	0.30419		20.62	0.19905		20.62	0.17874
20.5	-0.01282		20.6407	0.01084		20.6407	0.01058			20.5	-0.01282		20.6407	0.29466		20.6407	0.30478		20.6402	0.24645		20.6402	0.22222
20.52	-0.01502		20.6608	0.01304		20.6608	0.01012			20.52	-0.01502		20.6608	0.29158		20.6608	0.30419		20.6604	0.25592		20.6604	0.25121
20.54	0.01467		20.681	0.01028		20.681	0.01074			20.54	0.01467		20.681	0.28542		20.681	0.30951		20.6805	0.2654		20.6805	0.25121
20.56	-0.01077		20.7012	0.0123		20.7012	0.01214			20.56	-0.01077		20.7012	0.30595		20.7012	0.30951		20.7007	0.28436		20.7007	0.28502
20.58	0.00368		20.7214	0.01212		20.7214	0.01339			20.58	0.00368		20.7214	0.32546		20.7214	0.3101		20.7209	0.32701		20.7209	0.19807
20.6	-0.01222		20.7416	0.01065		20.7416	0.00918			20.6	-0.01222		20.7416	0.27207		20.7416	0.33373		20.7411	0.20853		20.7411	0.32367
20.62	0.00245		20.7617	0.009		20.7617	0.01307			20.62	0.00245		20.7617	0.32136		20.7617	0.31187		20.7613	0.23223		20.7613	0.29469
20.64	0.0204		20.7819	0.00992		20.7819	0.01074			20.64	0.0204		20.7819	0.30493		20.7819	0.31778		20.7814	0.25592		20.7814	0.22705
20.66	0.01391		20.8021	0.0112		20.8021	0.01043			20.66	0.01391		20.8021	0.33881		20.8021	0.31187		20.8016	0.29858		20.8016	0.29952
20.68	0.0254		20.8223	0.01322		20.8223	0.01105			20.68	0.0254		20.8223	0.27618		20.8223	0.31069		20.8218	0.24645		20.8218	0.19324
20.7	0.01803		20.8425	0.01047		20.8425	0.01027			20.7	0.01803		20.8425	0.27105		20.8425	0.3101		20.842	0.25118		20.842	0.24638
20.72	0.04924		20.8626	0.01249		20.8626	0.01152			20.72	0.04924		20.8626	0.32854		20.8626	0.28766		20.8621	0.26066		20.8621	0.28502
20.74	0.07277		20.8828	0.01028		20.8828	0.01121			20.74	0.07277		20.8828	0.31006		20.8828	0.32132		20.8823	0.27014		20.8823	0.25121
20.76	0.0837		20.903	0.00918		20.903	0.01121			20.76	0.0837		20.903	0.3193		20.903	0.3225		20.9025	0.22275		20.9025	0.14493
20.78	0.11293		20.9232	0.00863		20.9232	0.01261			20.78	0.11293		20.9232	0.29569		20.9232	0.33018		20.9227	0.32227		20.9227	0.28986
20.8	0.09143		20.9433	0.0112		20.9433	0.0137			20.8	0.09143		20.9433	0.32546		20.9433	0.32723		20.9429	0.20379		20.9429	0.30435
20.82	0.05645		20.9635	0.01047		20.9635	0.01183			20.82	0.05645		20.9635	0.30801		20.9635	0.31246		20.963	0.28436		20.963	0.29952
20.84	0.05247		20.9837	0.00863		20.9837	0.01198			20.84	0.05247		20.9837	0.3039		20.9837	0.30597		20.9832	0.23223		20.9832	0.18841
20.86	0.02571		21.0039	0.0123		21.0039	0.00794			20.86	0.02571		21.0039	0.32238		21.0039	0.32369		21.0034	0.21801		21.0034	0.28019
20.88	0.02009		21.0241	0.01175		21.0241	0.01307			20.88	0.02009		21.0241	0.30801		21.0241	0.35735		21.0236	0.32701		21.0236	0.23671
20.9	0.00572		21.0443	0.01065		21.0443	0.01089			20.9	0.00572		21.0443	0.32649		21.0443	0.31424		21.0438	0.31754		21.0438	0.23671
20.92	0.02114		21.0644	0.01157		21.0644	0.01136			20.92	0.02114		21.0644	0.33778		21.0644	0.342		21.0639	0.29384		21.0639	0.30435
20.94	0.01433		21.0846	0.0101		21.0846	0.01447			20.94	0.01433		21.0846	0.33984		21.0846	0.3225		21.0841	0.35545		21.0841	0.2657
20.96	0.03261		21.1048	0.00882		21.1048	0.01167			20.96	0.03261		21.1048	0.28542		21.1048	0.32605		21.1043	0.20853		21.1043	0.22222
20.98	0.03533		21.125	0.01028		21.125	0.01105			20.98	0.03533		21.125	0.31314		21.125	0.35145		21.1245	0.29384		21.1245	0.20773
21	0.0397		21.1452	0.00937		21.1452	0.0123			21	0.0397		21.1452	0.32546		21.1452	0.3231		21.1447	0.2891		21.1447	0.2029
21.02	0.02095		21.1653	0.00826		21.1653	0.01121			21.02	0.02095		21.1653	0.31109		21.1653	0.33904		21.1648	0.32701		21.1648	0.26087
21.04	0.04176		21.1855	0.00918		21.1855	0.01136			21.04	0.04176		21.1855	0.35729		21.1855	0.31601		21.185	0.23223		21.185	0.28019
21.06	0.02827		21.2057	0.01249		21.2057	0.0123			21.06	0.02827		21.2057	0.33778		21.2057	0.3166		21.2052	0.29858		21.2052	0.36232
21.08	0.04744		21.2259	0.00808		21.2259	0.01416			21.08	0.04744		21.2259	0.3501		21.2259	0.33314		21.2254	0.31754		21.2254	0.29952
21.1	0.05752		21.2461	0.00937		21.2461	0.00981			21.1	0.05752		21.2461	0.3152		21.2461	0.34082		21.2456	0.35545		21.2456	0.23671
21.12	0.0447		21.2662	0.00992		21.2662	0.01136			21.12	0.0447		21.2662	0.32854		21.2662	0.35676		21.2657	0.27962		21.2657	0.23671
21.14	0.06574		21.2864	0.00955		21.2864	0.01058			21.14	0.06574		21.2864	0.3152		21.2864	0.329		21.2859	0.24171		21.2859	0.2657
21.16	0.04318		21.3066	0.01139		21.3066	0.01292			21.16	0.04318		21.3066	0.3614		21.3066	0.34022		21.3061	0.20853		21.3061	0.26087
21.18	0.01799		21.3268	0.01139		21.3268	0.00856			21.18	0.01799		21.3268	0.32649		21.3268	0.35794		21.3263	0.34123		21.3263	0.20773
21.2	-0.00425		21.3469	0.01047		21.3469	0.01012			21.2	-0.00425		21.3469	0.34394		21.3469	0.34731		21.3465	0.23223		21.3465	0.29469
21.22	0.00607		21.3671	0.00735		21.3671	0.00981			21.22	0.00607		21.3671	0.35934		21.3671	0.34613		21.3666	0.29384		21.3666	0.23671
21.24	-0.01374		21.3873	0.01028		21.3873	0.01354			21.24	-0.01374		21.3873	0.32752		21.3873	0.32073		21.3868	0.36493		21.3868	0.2657
21.26	-0.00341		21.4075	0.01175		21.4075	0.01074			21.26	-0.00341		21.4075	0.33676		21.4075	0.32605		21.407	0.22749		21.407	0.30918
21.28	0.000452817		21.4277	0.00955		21.4277	0.01027			21.28	0.000452817		21.4277	0.33265		21.4277	0.3609		21.4272	0.27962		21.4272	0.24638
21.3	-0.03633		21.4478	0.01047		21.4478	0.01198			21.3	-0.03633		21.4478	0.36037		21.4478	0.33963		21.4474	0.3128		21.4474	0.29952
21.32	-0.02304		21.468	0.00973		21.468	0.00949			21.32	-0.02304		21.468	0.30801		21.468	0.33609		21.4675	0.27488		21.4675	0.27536
21.34	0.00538		21.4882	0.01194		21.4882	0.01276			21.34	0.00538		21.4882	0.30595		21.4882	0.34849		21.4877	0.29384		21.4877	0.32367
21.36	-0.02547		21.5084	0.00955		21.5084	0.01043			21.36	-0.02547		21.5084	0.34702		21.5084	0.37685		21.5079	0.30806		21.5079	0.27536
21.38	-0.03134		21.5286	0.01028		21.5286	0.01012			21.38	-0.03134		21.5286	0.33676		21.5286	0.33196		21.5281	0.38863		21.5281	0.29469
21.4	-0.0096		21.5487	0.01084		21.5487	0.01089			21.4	-0.0096		21.5487	0.3152		21.5487	0.36031		21.5482	0.30806		21.5482	0.24155
21.42	0.00602		21.5689	0.01267		21.5689	0.01152			21.42	0.00602		21.5689	0.33778		21.5689	0.34436		21.5684	0.34597		21.5684	0.29952
21.44	-0.02559		21.5891	0.01102		21.5891	0.01261			21.44	-0.02559		21.5891	0.3306		21.5891	0.3225		21.5886	0.33175		21.5886	0.343
21.46	0.00778		21.6093	0.01065		21.6093	0.01525			21.46	0.00778		21.6093	0.36345		21.6093	0.32369		21.6088	0.36967		21.6088	0.29952
21.48	-0.01648		21.6294	0.01139		21.6294	0.01385			21.48	-0.01648		21.6294	0.346		21.6294	0.38925		21.629	0.34123		21.629	0.28019
21.5	0.02052		21.6496	0.01249		21.6496	0.01136			21.5	0.02052		21.6496	0.35626		21.6496	0.37507		21.6491	0.34123		21.6491	0.26087
21.52	0.00985		21.6698	0.00643		21.6698	0.01121			21.52	0.00985		21.6698	0.39425		21.6698	0.35086		21.6693	0.30332		21.6693	0.3285
21.54	0.0211		21.69	0.01139		21.69	0.01385			21.54	0.0211		21.69	0.38809		21.69	0.38039		21.6895	0.2891		21.6895	0.36715
21.56	0.00156		21.7102	0.01084		21.7102	0.01494			21.56	0.00156		21.7102	0.37782		21.7102	0.35854		21.7097	0.30806		21.7097	0.29469
21.58	0.0309		21.7304	0.00882		21.7304	0.01339			21.58	0.0309		21.7304	0.37782		21.7304	0.37448		21.7299	0.40758		21.7299	0.31401
21.6	0.0506		21.7505	0.00937		21.7505	0.01245			21.6	0.0506		21.7505	0.30903		21.7505	0.37271		21.75	0.33175		21.75	0.35749
21.62	0.0715		21.7707	0.0112		21.7707	0.01261			21.62	0.0715		21.7707	0.36961		21.7707	0.37271		21.7702	0.32227		21.7702	0.29469
21.64	0.09778		21.7909	0.009		21.7909	0.01292			21.64	0.09778		21.7909	0.36345		21.7909	0.35499		21.7904	0.30332		21.7904	0.29469
21.66	0.13853		21.8111	0.01065		21.8111	0.01261			21.66	0.13853		21.8111	0.34497		21.8111	0.36562		21.8106	0.28436		21.8106	0.28502
21.68	0.18289		21.8313	0.01028		21.8313	0.01214			21.68	0.18289		21.8313	0.36242		21.8313	0.37212		21.8308	0.33649		21.8308	0.27536
21.7	0.22452		21.8514	0.01047		21.8514	0.01385			21.7	0.22452		21.8514	0.36858		21.8514	0.37862		21.8509	0.35545		21.8509	0.29469
21.72	0.29826		21.8716	0.01047		21.8716	0.01152			21.72	0.29826		21.8716	0.36653		21.8716	0.36031		21.8711	0.32227		21.8711	0.28986
21.74	0.27162		21.8918	0.01065		21.8918	0.01292			21.74	0.27162		21.8918	0.37885		21.8918	0.35263		21.8913	0.32227		21.8913	0.30918
21.76	0.19863		21.912	0.01157		21.912	0.0123			21.76	0.19863		21.912	0.41273		21.912	0.37921		21.9115	0.37441		21.9115	0.25604
21.78	0.15556		21.9322	0.00937		21.9322	0.01323			21.78	0.15556		21.9322	0.35626		21.9322	0.36976		21.9317	0.38389		21.9317	0.37681
21.8	0.11304		21.9523	0.01047		21.9523	0.01307			21.8	0.11304		21.9523	0.34086		21.9523	0.3798		21.9518	0.31754		21.9518	0.39614
21.82	0.04828		21.9725	0.01194		21.9725	0.01245			21.82	0.04828		21.9725	0.35729		21.9725	0.36858		21.972	0.37441		21.972	0.31401
21.84	0.02505		21.9927	0.00992		21.9927	0.01276			21.84	0.02505		21.9927	0.36961		21.9927	0.38512		21.9922	0.30806		21.9922	0.3913
21.86	-0.000153436		22.0129	0.00992		22.0129	0.0123			21.86	-0.000153436		22.0129	0.36653		22.0129	0.39516		22.0124	0.31754		22.0124	0.37198
21.88	-0.01867		22.033	0.01212		22.033	0.0151			21.88	-0.01867		22.033	0.37474		22.033	0.36208		22.0326	0.28436		22.0326	0.39614
21.9	-0.00299		22.0532	0.01194		22.0532	0.01074			21.9	-0.00299		22.0532	0.38296		22.0532	0.36267		22.0527	0.35071		22.0527	0.36232
21.92	0.01181		22.0734	0.01139		22.0734	0.01105			21.92	0.01181		22.0734	0.36242		22.0734	0.37271		22.0729	0.36967		22.0729	0.29952
21.94	0.00536		22.0936	0.01267		22.0936	0.01292			21.94	0.00536		22.0936	0.40246		22.0936	0.42351		22.0931	0.36493		22.0931	0.36715
21.96	0.00943		22.1138	0.01028		22.1138	0.01089			21.96	0.00943		22.1138	0.39425		22.1138	0.40638		22.1133	0.36967		22.1133	0.34783
21.98	0.00199		22.1339	0.00808		22.1339	0.01292			21.98	0.00199		22.1339	0.37166		22.1339	0.38098		22.1334	0.32701		22.1334	0.30918
22	0.00409		22.1541	0.01175		22.1541	0.01385			22	0.00409		22.1541	0.34805		22.1541	0.40343		22.1536	0.37441		22.1536	0.3913
22.02	-0.00715		22.1743	0.01065		22.1743	0.0151			22.02	-0.00715		22.1743	0.39836		22.1743	0.37389		22.1738	0.36967		22.1738	0.28019
22.04	-4.49847e-06		22.1945	0.0101		22.1945	0.01292			22.04	-4.49847e-06		22.1945	0.36242		22.1945	0.4117		22.194	0.37915		22.194	0.31884
22.06	-0.00579		22.2147	0.00826		22.2147	0.01198			22.06	-0.00579		22.2147	0.39117		22.2147	0.39161		22.2142	0.37441		22.2142	0.3913
22.08	0.00388		22.2348	0.01322		22.2348	0.01167			22.08	0.00388		22.2348	0.36858		22.2348	0.38393		22.2343	0.36967		22.2343	0.39614
22.1	0.0061		22.255	0.01194		22.255	0.01276			22.1	0.0061		22.255	0.35113		22.255	0.39693		22.2545	0.30806		22.2545	0.36715
22.12	0.02278		22.2752	0.01359		22.2752	0.01183			22.12	0.02278		22.2752	0.41273		22.2752	0.41229		22.2747	0.42654		22.2747	0.28986
22.14	0.00506		22.2954	0.01194		22.2954	0.01276			22.14	0.00506		22.2954	0.41581		22.2954	0.39929		22.2949	0.29858		22.2949	0.3285
22.16	-0.02592		22.3156	0.01212		22.3156	0.01214			22.16	-0.02592		22.3156	0.40862		22.3156	0.4117		22.3151	0.42654		22.3151	0.38647
22.18	0.01663		22.3357	0.01249		22.3357	0.01027			22.18	0.01663		22.3357	0.38604		22.3357	0.42233		22.3352	0.49289		22.3352	0.3285
22.2	-0.01292		22.3559	0.0101		22.3559	0.01105			22.2	-0.01292		22.3559	0.38296		22.3559	0.42174		22.3554	0.45498		22.3554	0.4058
22.22	-0.02559		22.3761	0.01267		22.3761	0.01167			22.22	-0.02559		22.3761	0.39938		22.3761	0.40933		22.3756	0.45498		22.3756	0.34783
22.24	-0.04319		22.3963	0.01286		22.3963	0.00996			22.24	-0.04319		22.3963	0.40041		22.3963	0.43178		22.3958	0.46919		22.3958	0.32367
22.26	-0.01948		22.4165	0.0101		22.4165	0.0137			22.26	-0.01948		22.4165	0.423		22.4165	0.38748		22.416	0.3981		22.416	0.343
22.28	-0.03062		22.4366	0.01047		22.4366	0.01401			22.28	-0.03062		22.4366	0.39938		22.4366	0.42056		22.4361	0.41232		22.4361	0.42029
22.3	0.0022		22.4568	0.01194		22.4568	0.01339			22.3	0.0022		22.4568	0.43532		22.4568	0.40579		22.4563	0.4218		22.4563	0.38164
22.32	-0.03074		22.477	0.01341		22.477	0.01447			22.32	-0.03074		22.477	0.44251		22.477	0.42882		22.4765	0.47867		22.4765	0.38647
22.34	-0.00757		22.4972	0.0123		22.4972	0.01198			22.34	-0.00757		22.4972	0.41684		22.4972	0.43768		22.4967	0.52133		22.4967	0.26087
22.36	-0.02702		22.5174	0.01175		22.5174	0.01432			22.36	-0.02702		22.5174	0.41992		22.5174	0.41583		22.5169	0.37915		22.5169	0.41063
22.38	-0.02248		22.5375	0.00753		22.5375	0.01463			22.38	-0.02248		22.5375	0.40554		22.5375	0.4111		22.537	0.35545		22.537	0.37681
22.4	-0.01497		22.5577	0.01175		22.5577	0.01152			22.4	-0.01497		22.5577	0.45277		22.5577	0.46131		22.5572	0.48815		22.5572	0.3285
22.42	-0.00866		22.5779	0.01047		22.5779	0.01183			22.42	-0.00866		22.5779	0.45175		22.5779	0.43119		22.5774	0.4455		22.5774	0.39614
22.44	-0.0132		22.5981	0.00973		22.5981	0.01245			22.44	-0.0132		22.5981	0.39733		22.5981	0.44359		22.5976	0.43602		22.5976	0.38647
22.46	-0.00766		22.6182	0.01047		22.6182	0.01214			22.46	-0.00766		22.6182	0.46304		22.6182	0.44654		22.6178	0.3981		22.6178	0.38647
22.48	-0.01527		22.6384	0.01175		22.6384	0.00981			22.48	-0.01527		22.6384	0.41786		22.6384	0.44005		22.6379	0.41232		22.6379	0.42512
22.5	0.01614		22.6586	0.01139		22.6586	0.0123			22.5	0.01614		22.6586	0.45072		22.6586	0.45186		22.6581	0.38863		22.6581	0.3913
22.52	0.00931		22.6788	0.00937		22.6788	0.0151			22.52	0.00931		22.6788	0.44969		22.6788	0.47253		22.6783	0.4218		22.6783	0.36715
22.54	0.02735		22.699	0.01139		22.699	0.01681			22.54	0.02735		22.699	0.44456		22.699	0.44595		22.6985	0.45498		22.6985	0.3913
22.56	-7.78091e-05		22.7191	0.0123		22.7191	0.01354			22.56	-7.78091e-05		22.7191	0.44867		22.7191	0.43946		22.7187	0.4455		22.7187	0.44928
22.58	0.02772		22.7393	0.01157		22.7393	0.01167			22.58	0.02772		22.7393	0.46099		22.7393	0.44536		22.7388	0.40284		22.7388	0.40097
22.6	0.01717		22.7595	0.01249		22.7595	0.01121			22.6	0.01717		22.7595	0.46509		22.7595	0.45127		22.759	0.4455		22.759	0.44928
22.62	0.02076		22.7797	0.01286		22.7797	0.01121			22.62	0.02076		22.7797	0.41068		22.7797	0.47135		22.7792	0.50711		22.7792	0.37198
22.64	0.02698		22.7999	0.01139		22.7999	0.01307			22.64	0.02698		22.7999	0.44251		22.7999	0.45718		22.7994	0.4455		22.7994	0.34783
22.66	0.01195		22.82	0.01065		22.82	0.01416			22.66	0.01195		22.82	0.49179		22.82	0.44654		22.8195	0.43128		22.8195	0.43478
22.68	0.02858		22.8402	0.01084		22.8402	0.01043			22.68	0.02858		22.8402	0.44559		22.8402	0.44773		22.8397	0.43602		22.8397	0.41063
22.7	0.01969		22.8604	0.01084		22.8604	0.0137			22.7	0.01969		22.8604	0.47947		22.8604	0.45304		22.8599	0.46445		22.8599	0.45411
22.72	0.02362		22.8806	0.01212		22.8806	0.01198			22.72	0.02362		22.8806	0.4538		22.8806	0.47194		22.8801	0.4218		22.8801	0.37198
22.74	0.03829		22.9008	0.01084		22.9008	0.01043			22.74	0.03829		22.9008	0.43224		22.9008	0.46367		22.9003	0.45972		22.9003	0.41546
22.76	0.06556		22.9209	0.01414		22.9209	0.0137			22.76	0.06556		22.9209	0.50205		22.9209	0.45304		22.9204	0.36493		22.9204	0.41063
22.78	0.04495		22.9411	0.0112		22.9411	0.01463			22.78	0.04495		22.9411	0.46509		22.9411	0.46545		22.9406	0.44076		22.9406	0.47343
22.8	0.02993		22.9613	0.00808		22.9613	0.01089			22.8	0.02993		22.9613	0.48665		22.9613	0.46013		22.9608	0.42654		22.9608	0.45894
22.82	0.02685		22.9815	0.01102		22.9815	0.01323			22.82	0.02685		22.9815	0.45585		22.9815	0.46604		22.981	0.46445		22.981	0.54106
22.84	0.01501		23.0017	0.01139		23.0017	0.01276			22.84	0.01501		23.0017	0.49692		23.0017	0.5062		23.0012	0.45024		23.0012	0.45894
22.86	-0.00734		23.0218	0.01304		23.0218	0.01323			22.86	-0.00734		23.0218	0.49487		23.0218	0.49262		23.0213	0.41706		23.0213	0.4686
22.88	-0.03638		23.042	0.01084		23.042	0.0137			22.88	-0.03638		23.042	0.49795		23.042	0.44182		23.0415	0.46445		23.0415	0.40097
22.9	-0.00658		23.0622	0.01286		23.0622	0.01105			22.9	-0.00658		23.0622	0.48768		23.0622	0.51565		23.0617	0.40284		23.0617	0.41546
22.92	-0.01162		23.0824	0.0123		23.0824	0.01525			22.92	-0.01162		23.0824	0.50924		23.0824	0.50797		23.0819	0.49763		23.0819	0.46377
22.94	-0.01019		23.1026	0.00992		23.1026	0.01261			22.94	-0.01019		23.1026	0.49589		23.1026	0.49144		23.1021	0.48815		23.1021	0.4058
22.96	-0.0103		23.1227	0.01212		23.1227	0.01276			22.96	-0.0103		23.1227	0.44045		23.1227	0.48198		23.1222	0.57346		23.1222	0.38647
22.98	0.00186		23.1429	0.01286		23.1429	0.01588			22.98	0.00186		23.1429	0.52156		23.1429	0.51093		23.1424	0.4218		23.1424	0.42512
23	-0.02279		23.1631	0.01377		23.1631	0.01105			23	-0.02279		23.1631	0.4846		23.1631	0.51565		23.1626	0.56398		23.1626	0.51691
23.02	-0.01446		23.1833	0.01157		23.1833	0.01479			23.02	-0.01446		23.1833	0.48665		23.1833	0.50975		23.1828	0.48815		23.1828	0.36232
23.04	-0.00986		23.2035	0.01304		23.2035	0.01354			23.04	-0.00986		23.2035	0.52464		23.2035	0.48198		23.203	0.49763		23.203	0.41063
23.06	0.01261		23.2236	0.0112		23.2236	0.01494			23.06	0.01261		23.2236	0.51848		23.2236	0.51211		23.2231	0.52133		23.2231	0.36715
23.08	-0.01018		23.2438	0.01084		23.2438	0.01479			23.08	-0.01018		23.2438	0.54517		23.2438	0.53987		23.2433	0.51185		23.2433	0.3913
23.1	-0.0183		23.264	0.01047		23.264	0.01167			23.1	-0.0183		23.264	0.49384		23.264	0.48317		23.2635	0.49763		23.2635	0.35749
23.12	0.02718		23.2842	0.01469		23.2842	0.01167			23.12	0.02718		23.2842	0.49281		23.2842	0.51329		23.2837	0.3981		23.2837	0.44444
23.14	-0.01195		23.3043	0.00992		23.3043	0.01385			23.14	-0.01195		23.3043	0.48255		23.3043	0.52688		23.3039	0.45024		23.3039	0.45411
23.16	0.02169		23.3245	0.01102		23.3245	0.01603			23.16	0.02169		23.3245	0.54209		23.3245	0.5316		23.324	0.51185		23.324	0.42995
23.18	0.01105		23.3447	0.01028		23.3447	0.01463			23.18	0.01105		23.3447	0.50821		23.3447	0.53278		23.3442	0.46919		23.3442	0.39614
23.2	0.0152		23.3649	0.01157		23.3649	0.0151			23.2	0.0152		23.3649	0.51437		23.3649	0.5192		23.3644	0.44076		23.3644	0.46377
23.22	0.03282		23.3851	0.0123		23.3851	0.01012			23.22	0.03282		23.3851	0.50513		23.3851	0.51802		23.3846	0.47393		23.3846	0.51691
23.24	0.01384		23.4052	0.01194		23.4052	0.01245			23.24	0.01384		23.4052	0.55133		23.4052	0.54046		23.4047	0.48815		23.4047	0.47826
23.26	0.03607		23.4254	0.00992		23.4254	0.01214			23.26	0.03607		23.4254	0.57598		23.4254	0.53514		23.4249	0.46919		23.4249	0.3913
23.28	0.07691		23.4456	0.01267		23.4456	0.01354			23.28	0.07691		23.4456	0.56263		23.4456	0.53928		23.4451	0.51185		23.4451	0.49275
23.3	0.07951		23.4658	0.01267		23.4658	0.01525			23.3	0.07951		23.4658	0.51848		23.4658	0.55818		23.4653	0.49289		23.4653	0.50725
23.32	0.09131		23.486	0.01579		23.486	0.01572			23.32	0.09131		23.486	0.5729		23.486	0.57177		23.4855	0.57346		23.4855	0.4686
23.34	0.11866		23.5061	0.01488		23.5061	0.01276			23.34	0.11866		23.5061	0.5924		23.5061	0.59362		23.5056	0.47393		23.5056	0.42029
23.36	0.15226		23.5263	0.01322		23.5263	0.01416			23.36	0.15226		23.5263	0.55339		23.5263	0.58653		23.5258	0.54976		23.5258	0.50725
23.38	0.18333		23.5465	0.01194		23.5465	0.01432			23.38	0.18333		23.5465	0.55544		23.5465	0.56704		23.546	0.49763		23.546	0.4686
23.4	0.17692		23.5667	0.0123		23.5667	0.01089			23.4	0.17692		23.5667	0.56468		23.5667	0.56468		23.5662	0.53081		23.5662	0.51691
23.42	0.166		23.5869	0.01212		23.5869	0.01821			23.42	0.166		23.5869	0.5616		23.5869	0.56054		23.5864	0.51185		23.5864	0.4686
23.44	0.14216		23.607	0.01396		23.607	0.01339			23.44	0.14216		23.607	0.56674		23.607	0.57177		23.6065	0.52133		23.6065	0.45894
23.46	0.1205		23.6272	0.00973		23.6272	0.01198			23.46	0.1205		23.6272	0.5616		23.6272	0.58417		23.6267	0.60664		23.6267	0.46377
23.48	0.08316		23.6474	0.01194		23.6474	0.01198			23.48	0.08316		23.6474	0.60267		23.6474	0.5694		23.6469	0.51185		23.6469	0.44444
23.5	0.05075		23.6676	0.01175		23.6676	0.01276			23.5	0.05075		23.6676	0.59548		23.6676	0.58181		23.6671	0.5545		23.6671	0.45411
23.52	0.0305		23.6878	0.01433		23.6878	0.01385			23.52	0.0305		23.6878	0.59651		23.6878	0.61193		23.6873	0.52133		23.6873	0.50242
23.54	0.0338		23.7079	0.01102		23.7079	0.01572			23.54	0.0338		23.7079	0.62115		23.7079	0.57472		23.7074	0.48815		23.7074	0.40097
23.56	0.02329		23.7281	0.01249		23.7281	0.01276			23.56	0.02329		23.7281	0.59446		23.7281	0.58299		23.7276	0.51185		23.7276	0.45411
23.58	-0.00937		23.7483	0.01028		23.7483	0.0137			23.58	-0.00937		23.7483	0.60267		23.7483	0.60662		23.7478	0.5545		23.7478	0.54106
23.6	-0.00871		23.7685	0.01157		23.7685	0.01588			23.6	-0.00871		23.7685	0.63244		23.7685	0.59126		23.768	0.60664		23.768	0.47826
23.62	-0.03217		23.7887	0.01102		23.7887	0.01401			23.62	-0.03217		23.7887	0.61088		23.7887	0.6137		23.7882	0.63033		23.7882	0.39614
23.64	-0.01805		23.8088	0.00918		23.8088	0.01681			23.64	-0.01805		23.8088	0.61807		23.8088	0.60543		23.8083	0.59242		23.8083	0.43961
23.66	0.00155		23.829	0.01047		23.829	0.01432			23.66	0.00155		23.829	0.63244		23.829	0.61134		23.8285	0.50711		23.8285	0.48309
23.68	-0.02324		23.8492	0.01488		23.8492	0.01479			23.68	-0.02324		23.8492	0.61088		23.8492	0.62138		23.8487	0.56398		23.8487	0.45411
23.7	-0.00749		23.8694	0.0112		23.8694	0.01339			23.7	-0.00749		23.8694	0.62115		23.8694	0.60898		23.8689	0.53555		23.8689	0.59903
23.72	-0.01957		23.8895	0.01396		23.8895	0.01494			23.72	-0.01957		23.8895	0.60883		23.8895	0.61252		23.8891	0.5782		23.8891	0.53623
23.74	-0.00723		23.9097	0.01194		23.9097	0.0165			23.74	-0.00723		23.9097	0.61294		23.9097	0.63556		23.9092	0.56398		23.9092	0.48792
23.76	-0.00847		23.9299	0.01524		23.9299	0.01385			23.76	-0.00847		23.9299	0.68378		23.9299	0.64383		23.9294	0.47393		23.9294	0.46377
23.78	-0.0026		23.9501	0.01249		23.9501	0.01401			23.78	-0.0026		23.9501	0.69097		23.9501	0.65623		23.9496	0.5545		23.9496	0.42512
23.8	-0.01931		23.9703	0.01212		23.9703	0.01494			23.8	-0.01931		23.9703	0.65708		23.9703	0.63379		23.9698	0.63033		23.9698	0.63285
23.82	-0.00216		23.9904	0.0123		23.9904	0.01634			23.82	-0.00216		23.9904	0.67864		23.9904	0.66332		23.99	0.59242		23.99	0.54106
23.84	0.00348		24.0106	0.01102		24.0106	0.01276			23.84	0.00348		24.0106	0.62834		24.0106	0.66627		24.0101	0.63033		24.0101	0.50725
23.86	0.01569		24.0308	0.01322		24.0308	0.01588			23.86	0.01569		24.0308	0.67556		24.0308	0.63792		24.0303	0.53081		24.0303	0.4686
23.88	-0.01725		24.051	0.01322		24.051	0.01588			23.88	-0.01725		24.051	0.68378		24.051	0.66509		24.0505	0.64455		24.0505	0.54106
23.9	-0.00801		24.0712	0.01322		24.0712	0.01307			23.9	-0.00801		24.0712	0.65914		24.0712	0.65446		24.0707	0.46919		24.0707	0.59903
23.92	-0.00238		24.0913	0.01194		24.0913	0.01463			23.92	-0.00238		24.0913	0.66324		24.0913	0.64028		24.0908	0.66825		24.0908	0.56522
23.94	-0.01528		24.1115	0.01396		24.1115	0.01572			23.94	-0.01528		24.1115	0.69302		24.1115	0.65918		24.111	0.63033		24.111	0.55556
23.96	-0.01493		24.1317	0.01065		24.1317	0.01603			23.96	-0.01493		24.1317	0.69097		24.1317	0.67868		24.1312	0.48341		24.1312	0.51208
23.98	-0.02553		24.1519	0.01212		24.1519	0.01541			23.98	-0.02553		24.1519	0.69918		24.1519	0.64973		24.1514	0.58294		24.1514	0.55556
24	-0.00534		24.1721	0.01322		24.1721	0.01307			24	-0.00534		24.1721	0.67351		24.1721	0.69876		24.1716	0.63033		24.1716	0.48309
24.02	-0.00598		24.1922	0.01524		24.1922	0.0137			24.02	-0.00598		24.1922	0.6848		24.1922	0.67809		24.1917	0.5782		24.1917	0.57971
24.04	0.000830264		24.2124	0.01469		24.2124	0.01198			24.04	0.000830264		24.2124	0.67146		24.2124	0.64973		24.2119	0.59716		24.2119	0.6715
24.06	0.000954		24.2326	0.01212		24.2326	0.01167			24.06	0.000954		24.2326	0.72587		24.2326	0.71234		24.2321	0.54976		24.2321	0.49758
24.08	0.01696		24.2528	0.01157		24.2528	0.01634			24.08	0.01696		24.2528	0.68172		24.2528	0.69758		24.2523	0.6019		24.2523	0.66184
24.1	-0.00779		24.273	0.00918		24.273	0.01339			24.1	-0.00779		24.273	0.64168		24.273	0.71825		24.2725	0.49763		24.2725	0.68116
24.12	-0.00176		24.2931	0.0123		24.2931	0.01416			24.12	-0.00176		24.2931	0.73306		24.2931	0.69522		24.2926	0.54976		24.2926	0.61836
24.14	-0.0091		24.3133	0.01047		24.3133	0.0179			24.14	-0.0091		24.3133	0.68994		24.3133	0.70585		24.3128	0.58294		24.3128	0.57488
24.16	-0.01523		24.3335	0.01359		24.3335	0.01432			24.16	-0.01523		24.3335	0.77721		24.3335	0.73833		24.333	0.64929		24.333	0.65217
24.18	0.00844		24.3537	0.01341		24.3537	0.01525			24.18	0.00844		24.3537	0.69507		24.3537	0.74188		24.3532	0.75829		24.3532	0.66184
24.2	0.01874		24.3739	0.01451		24.3739	0.01401			24.2	0.01874		24.3739	0.77002		24.3739	0.72829		24.3734	0.64455		24.3734	0.54106
24.22	-0.01447		24.394	0.01341		24.394	0.0151			24.22	-0.01447		24.394	0.7577		24.394	0.71589		24.3935	0.7346		24.3935	0.61836
24.24	9.49126e-05		24.4142	0.01304		24.4142	0.01619			24.24	9.49126e-05		24.4142	0.74538		24.4142	0.73006		24.4137	0.70616		24.4137	0.57971
24.26	-0.00112		24.4344	0.01175		24.4344	0.01416			24.26	-0.00112		24.4344	0.71971		24.4344	0.68576		24.4339	0.66351		24.4339	0.56522
24.28	-0.00464		24.4546	0.01028		24.4546	0.01245			24.28	-0.00464		24.4546	0.77926		24.4546	0.73952		24.4541	0.65403		24.4541	0.48309
24.3	-0.02547		24.4748	0.01175		24.4748	0.01541			24.3	-0.02547		24.4748	0.82444		24.4748	0.78618		24.4743	0.72038		24.4743	0.57488
24.32	-0.000609328		24.4949	0.01047		24.4949	0.01494			24.32	-0.000609328		24.4949	0.76181		24.4949	0.78913		24.4944	0.63507		24.4944	0.57005
24.34	0.00463		24.5151	0.01175		24.5151	0.01245			24.34	0.00463		24.5151	0.78645		24.5151	0.75369		24.5146	0.64455		24.5146	0.58937
24.36	-0.01336		24.5353	0.01139		24.5353	0.01572			24.36	-0.01336		24.5353	0.77002		24.5353	0.76905		24.5348	0.7109		24.5348	0.57005
24.38	0.01084		24.5555	0.01414		24.5555	0.01447			24.38	0.01084		24.5555	0.76899		24.5555	0.78913		24.555	0.66351		24.555	0.64251
24.4	0.01126		24.5756	0.01139		24.5756	0.01525			24.4	0.01126		24.5756	0.83368		24.5756	0.77259		24.5752	0.66351		24.5752	0.63285
24.42	0.02044		24.5958	0.01322		24.5958	0.01447			24.42	0.02044		24.5958	0.78645		24.5958	0.76078		24.5953	0.68246		24.5953	0.5942
24.44	0.03924		24.616	0.01102		24.616	0.01712			24.44	0.03924		24.616	0.79877		24.616	0.79799		24.6155	0.72986		24.6155	0.58937
24.46	0.04543		24.6362	0.01341		24.6362	0.01525			24.46	0.04543		24.6362	0.86448		24.6362	0.78382		24.6357	0.6872		24.6357	0.60386
24.48	0.04296		24.6564	0.01157		24.6564	0.01447			24.48	0.04296		24.6564	0.79671		24.6564	0.77555		24.6559	0.64455		24.6559	0.6715
24.5	0.05813		24.6765	0.01194		24.6765	0.01105			24.5	0.05813		24.6765	0.80493		24.6765	0.79209		24.6761	0.68246		24.6761	0.67633
24.52	0.04602		24.6967	0.01377		24.6967	0.0165			24.52	0.04602		24.6967	0.80082		24.6967	0.78027		24.6962	0.6019		24.6962	0.55072
24.54	0.06119		24.7169	0.01249		24.7169	0.01276			24.54	0.06119		24.7169	0.81006		24.7169	0.84288		24.7164	0.65403		24.7164	0.57488
24.56	0.10221		24.7371	0.01175		24.7371	0.01354			24.56	0.10221		24.7371	0.81211		24.7371	0.85056		24.7366	0.7346		24.7366	0.61353
24.58	0.09283		24.7573	0.01267		24.7573	0.01494			24.58	0.09283		24.7573	0.7885		24.7573	0.84229		24.7568	0.7346		24.7568	0.72464
24.6	0.11675		24.7774	0.01322		24.7774	0.01494			24.6	0.11675		24.7774	0.81417		24.7774	0.80981		24.7769	0.73934		24.7769	0.60386
24.62	0.13531		24.7976	0.01212		24.7976	0.01354			24.62	0.13531		24.7976	0.8501		24.7976	0.80921		24.7971	0.78673		24.7971	0.68599
24.64	0.1234		24.8178	0.01212		24.8178	0.01323			24.64	0.1234		24.8178	0.77105		24.8178	0.83343		24.8173	0.72986		24.8173	0.66667
24.66	0.0991		24.838	0.01084		24.838	0.0137			24.66	0.0991		24.838	0.85626		24.838	0.85588		24.8375	0.80569		24.8375	0.64734
24.68	0.09178		24.8582	0.01286		24.8582	0.01292			24.68	0.09178		24.8582	0.85729		24.8582	0.79976		24.8577	0.71564		24.8577	0.6715
24.7	0.06321		24.8783	0.01102		24.8783	0.01183			24.7	0.06321		24.8783	0.85832		24.8783	0.8795		24.8778	0.69668		24.8778	0.7343
24.72	0.03726		24.8985	0.01377		24.8985	0.01183			24.72	0.03726		24.8985	0.84086		24.8985	0.8795		24.898	0.76777		24.898	0.62802
24.74	0.04188		24.9187	0.01249		24.9187	0.01245			24.74	0.04188		24.9187	0.82444		24.9187	0.81985		24.9182	0.77251		24.9182	0.69082
24.76	0.04124		24.9389	0.01304		24.9389	0.01494			24.76	0.04124		24.9389	0.8655		24.9389	0.86828		24.9384	0.73934		24.9384	0.73913
24.78	0.05375		24.9591	0.01286		24.9591	0.01401			24.78	0.05375		24.9591	0.84394		24.9591	0.87655		24.9586	0.74408		24.9586	0.62802
24.8	0.04335		24.9792	0.01175		24.9792	0.01432			24.8	0.04335		24.9792	0.88809		24.9792	0.85824		24.9788	0.75829		24.9788	0.68599
24.82	0.09804		24.9994	0.0123		24.9994	0.01619			24.82	0.09804		24.9994	0.83778		24.9994	0.88009		24.9989	0.81043		24.9989	0.657
24.84	0.11186		25.0196	0.01267		25.0196	0.01401			24.84	0.11186		25.0196	0.83676		25.0196	0.88364		25.0191	0.72512		25.0191	0.63768
24.86	0.12282		25.0398	0.01212		25.0398	0.01167			24.86	0.12282		25.0398	0.87269		25.0398	0.9114		25.0393	0.7109		25.0393	0.61353
24.88	0.14474		25.06	0.00973		25.06	0.01354			24.88	0.14474		25.06	0.92197		25.06	0.85115		25.0595	0.77251		25.0595	0.62802
24.9	0.1145		25.0801	0.01286		25.0801	0.01167			24.9	0.1145		25.0801	0.91992		25.0801	0.82162		25.0796	0.82938		25.0796	0.68116
24.92	0.09729		25.1003	0.0112		25.1003	0.01307			24.92	0.09729		25.1003	0.90554		25.1003	0.91199		25.0998	0.78673		25.0998	0.68116
24.94	0.05127		25.1205	0.01157		25.1205	0.01385			24.94	0.05127		25.1205	0.96817		25.1205	0.90786		25.12	0.78199		25.12	0.61836
24.96	0.0356		25.1407	0.01065		25.1407	0.01183			24.96	0.0356		25.1407	0.91889		25.1407	0.88128		25.1402	0.7346		25.1402	0.71981
24.98	0.02902		25.1608	0.01194		25.1608	0.0165			24.98	0.02902		25.1608	0.92094		25.1608	0.90727		25.1604	0.64455		25.1604	0.70048
25	0.01126		25.181	0.01304		25.181	0.01556			25	0.01126		25.181	0.93429		25.181	0.88659		25.1805	0.73934		25.1805	0.63768
25.02	-0.002		25.2012	0.01194		25.2012	0.0137			25.02	-0.002		25.2012	0.93018		25.2012	0.89841		25.2007	0.66351		25.2007	0.77295
25.04	0.005		25.2214	0.0112		25.2214	0.01525			25.04	0.005		25.2214	0.94969		25.2214	0.97283		25.2209	0.81991		25.2209	0.66184
25.06	-0.00541		25.2416	0.01304		25.2416	0.01588			25.06	-0.00541		25.2416	0.96817		25.2416	0.91731		25.2411	0.72038		25.2411	0.64734
25.08	-0.01254		25.2617	0.01249		25.2617	0.01665			25.08	-0.01254		25.2617	0.93326		25.2617	0.87183		25.2613	0.79147		25.2613	0.72464
25.1	-0.01101		25.2819	0.01102		25.2819	0.01447			25.1	-0.01101		25.2819	0.88193		25.2819	0.899		25.2814	0.82464		25.2814	0.71981
25.12	-0.00817		25.3021	0.01212		25.3021	0.01494			25.12	-0.00817		25.3021	0.95996		25.3021	0.93621		25.3016	0.74882		25.3016	0.66184
25.14	-0.01376		25.3223	0.01322		25.3223	0.01292			25.14	-0.01376		25.3223	0.95072		25.3223	0.94684		25.3218	0.63981		25.3218	0.71498
25.16	-0.02133		25.3425	0.01433		25.3425	0.0151			25.16	-0.02133		25.3425	0.93532		25.3425	0.94034		25.342	0.67773		25.342	0.75362
25.18	-0.01563		25.3626	0.01212		25.3626	0.01479			25.18	-0.01563		25.3626	0.95175		25.3626	0.89368		25.3622	0.74408		25.3622	0.82126
25.2	-0.02089		25.3828	0.00992		25.3828	0.01385			25.2	-0.02089		25.3828	0.9271		25.3828	0.92203		25.3823	0.75355		25.3823	0.66184
25.22	-0.0416		25.403	0.00992		25.403	0.01572			25.22	-0.0416		25.403	0.92197		25.403	0.91258		25.4025	0.73934		25.4025	0.71014
25.24	-0.01365		25.4232	0.01653		25.4232	0.01354			25.24	-0.01365		25.4232	0.96407		25.4232	0.94566		25.4227	0.90047		25.4227	0.71014
25.26	-0.03962		25.4434	0.01286		25.4434	0.01276			25.26	-0.03962		25.4434	0.9538		25.4434	0.94743		25.4429	0.78199		25.4429	0.72947
25.28	-0.00871		25.4636	0.01341		25.4636	0.01276			25.28	-0.00871		25.4636	0.93943		25.4636	0.95983		25.463	0.75829		25.463	0.77295
25.3	-0.00201		25.4837	0.01359		25.4837	0.01214			25.3	-0.00201		25.4837	0.96407		25.4837	0.96515		25.4832	0.78673		25.4832	0.63768
25.32	-0.02533		25.5039	0.01028		25.5039	0.01339			25.32	-0.02533		25.5039	0.94559		25.5039	0.93857		25.5034	0.8436		25.5034	0.6715
25.34	-0.0138		25.5241	0.01028		25.5241	0.01463			25.34	-0.0138		25.5241	0.96509		25.5241	0.99291		25.5236	0.76303		25.5236	0.72947
25.36	-0.03153		25.5443	0.01267		25.5443	0.01245			25.36	-0.03153		25.5443	0.96201		25.5443	0.95157		25.5438	0.72986		25.5438	0.68116
25.38	-0.01758		25.5644	0.00826		25.5644	0.01494			25.38	-0.01758		25.5644	0.99384		25.5644	0.93325		25.5639	0.85782		25.5639	0.72464
25.4	-0.01425		25.5846	0.01139		25.5846	0.01323			25.4	-0.01425		25.5846	0.96304		25.5846	0.96869		25.5841	0.73934		25.5841	0.74396
25.42	-0.01114		25.6048	0.01322		25.6048	0.01385			25.42	-0.01114		25.6048	0.8963		25.6048	1		25.6043	0.76303		25.6043	0.78744
25.44	-0.03103		25.625	0.01304		25.625	0.01089			25.44	-0.03103		25.625	0.99897		25.625	0.98523		25.6245	0.78199		25.6245	0.71981
25.46	0.00322		25.6452	0.01047		25.6452	0.01588			25.46	0.00322		25.6452	0.98049		25.6452	0.95688		25.6447	0.71564		25.6447	0.83575
25.48	-0.00132		25.6653	0.01157		25.6653	0.01556			25.48	-0.00132		25.6653	0.94148		25.6653	0.95452		25.6649	0.7109		25.6649	0.7343
25.5	-0.03006		25.6855	0.0112		25.6855	0.0179			25.5	-0.03006		25.6855	0.93737		25.6855	0.98051		25.685	0.72038		25.685	0.74879
25.52	0.0167		25.7057	0.01157		25.7057	0.01463			25.52	0.0167		25.7057	0.92505		25.7057	0.93325		25.7052	0.75829		25.7052	0.69082
25.54	0.00298		25.7259	0.01286		25.7259	0.01432			25.54	0.00298		25.7259	0.96817		25.7259	0.96515		25.7254	0.66825		25.7254	0.7343
25.56	-0.00744		25.7461	0.01212		25.7461	0.01572			25.56	-0.00744		25.7461	0.93634		25.7461	0.98051		25.7456	0.77251		25.7456	0.657
25.58	0.02346		25.7662	0.01249		25.7662	0.01494			25.58	0.02346		25.7662	0.98152		25.7662	0.97992		25.7657	0.78199		25.7657	0.7971
25.6	0.02061		25.7864	0.01267		25.7864	0.01432			25.6	0.02061		25.7864	1		25.7864	0.94211		25.7859	0.78199		25.7859	0.60386
25.62	0.00923		25.8066	0.01341		25.8066	0.0137			25.62	0.00923		25.8066	0.89322		25.8066	0.96574		25.8061	0.75355		25.8061	0.6087
25.64	0.00629		25.8268	0.01304		25.8268	0.01401			25.64	0.00629		25.8268	0.97331		25.8268	0.93562		25.8263	0.61611		25.8263	0.69082
25.66	0.00917		25.8469	0.0123		25.8469	0.01339			25.66	0.00917		25.8469	0.97331		25.8469	0.95038		25.8465	0.84834		25.8465	0.72947
25.68	-0.00317		25.8671	0.0123		25.8671	0.01805			25.68	-0.00317		25.8671	0.97023		25.8671	0.96279		25.8666	0.75355		25.8666	0.62802
25.7	0.00729		25.8873	0.01286		25.8873	0.0165			25.7	0.00729		25.8873	0.98871		25.8873	0.97165		25.8868	0.69194		25.8868	0.73913
25.72	-0.01654		25.9075	0.01139		25.9075	0.01541			25.72	-0.01654		25.9075	0.95585		25.9075	0.90195		25.907	0.68246		25.907	0.78261
25.74	0.00818		25.9277	0.01341		25.9277	0.01479			25.74	0.00818		25.9277	0.96817		25.9277	0.95216		25.9272	0.76777		25.9272	0.76329
25.76	0.00902		25.9478	0.01175		25.9478	0.01447			25.76	0.00902		25.9478	0.94661		25.9478	0.91613		25.9474	0.73934		25.9474	0.72464
25.78	0.00701		25.968	0.01433		25.968	0.01479			25.78	0.00701		25.968	0.90041		25.968	0.96988		25.9675	0.71564		25.9675	0.69565
25.8	0.02967		25.9882	0.01194		25.9882	0.01276			25.8	0.02967		25.9882	0.89322		25.9882	0.92853		25.9877	0.85782		25.9877	0.69565
25.82	0.02363		26.0084	0.0101		26.0084	0.01619			25.82	0.02363		26.0084	0.97023		26.0084	0.96929		26.0079	0.62085		26.0079	0.68599
25.84	0.02406		26.0286	0.01322		26.0286	0.01214			25.84	0.02406		26.0286	0.97228		26.0286	0.93916		26.0281	0.81043		26.0281	0.657
25.86	0.0554		26.0487	0.00992		26.0487	0.01447			25.86	0.0554		26.0487	0.87885		26.0487	0.97637		26.0483	0.74882		26.0483	0.70048
25.88	0.04707		26.0689	0.01267		26.0689	0.01588			25.88	0.04707		26.0689	0.93532		26.0689	0.99823		26.0684	0.74408		26.0684	0.63768
25.9	0.03305		26.0891	0.01341		26.0891	0.01432			25.9	0.03305		26.0891	0.92916		26.0891	0.97283		26.0886	0.71564		26.0886	0.71981
25.92	0.03252		26.1093	0.01451		26.1093	0.01603			25.92	0.03252		26.1093	0.95688		26.1093	0.96102		26.1088	0.75355		26.1088	0.76812
25.94	0.01577		26.1295	0.01065		26.1295	0.01152			25.94	0.01577		26.1295	0.91684		26.1295	0.91553		26.129	0.73934		26.129	0.61836
25.96	0.01601		26.1497	0.01194		26.1497	0.01619			25.96	0.01601		26.1497	0.99692		26.1497	0.95216		26.1491	0.7346		26.1491	0.7343
25.98	0.02743		26.1698	0.01175		26.1698	0.01525			25.98	0.02743		26.1698	0.91786		26.1698	0.85233		26.1693	0.70616		26.1693	0.71014
26	0.01869		26.19	0.01414		26.19	0.0137			26	0.01869		26.19	0.90554		26.19	0.92735		26.1895	0.60664		26.1895	0.68116
26.02	0.0299		26.2102	0.01175		26.2102	0.0151			26.02	0.0299		26.2102	0.9384		26.2102	0.96574		26.2097	0.70616		26.2097	0.57488
26.04	0.0273		26.2304	0.01249		26.2304	0.01401			26.04	0.0273		26.2304	0.8768		26.2304	0.89191		26.2299	0.68246		26.2299	0.63285
26.06	0.00925		26.2505	0.01543		26.2505	0.01588			26.06	0.00925		26.2505	0.91889		26.2505	0.90431		26.2501	0.87678		26.2501	0.64251
26.08	0.01082		26.2707	0.01506		26.2707	0.01619			26.08	0.01082		26.2707	0.90246		26.2707	0.94743		26.2702	0.72986		26.2702	0.64734
26.1	0.01009		26.2909	0.01579		26.2909	0.01479			26.1	0.01009		26.2909	0.85729		26.2909	0.90786		26.2904	0.72038		26.2904	0.62802
26.12	0.01747		26.3111	0.01469		26.3111	0.01494			26.12	0.01747		26.3111	0.85626		26.3111	0.90195		26.3106	0.69668		26.3106	0.657
26.14	-0.01		26.3313	0.01157		26.3313	0.01619			26.14	-0.01		26.3313	0.92916		26.3313	0.88955		26.3308	0.78199		26.3308	0.65217
26.16	0.01031		26.3514	0.01286		26.3514	0.01556			26.16	0.01031		26.3514	0.85626		26.3514	0.89191		26.351	0.7346		26.351	0.61836
26.18	-0.01431		26.3716	0.0112		26.3716	0.01603			26.18	-0.01431		26.3716	0.86345		26.3716	0.88895		26.3711	0.7109		26.3711	0.71498
26.2	0.00918		26.3918	0.0123		26.3918	0.0137			26.2	0.00918		26.3918	0.91684		26.3918	0.88246		26.3913	0.75355		26.3913	0.56039
26.22	-0.00481		26.412	0.01359		26.412	0.01603			26.22	-0.00481		26.412	0.8347		26.412	0.84643		26.4115	0.61137		26.4115	0.5314
26.24	0.000810461		26.4322	0.01543		26.4322	0.01665			26.24	0.000810461		26.4322	0.85729		26.4322	0.89604		26.4317	0.79621		26.4317	0.62319
26.26	0.00238		26.4523	0.01322		26.4523	0.01494			26.26	0.00238		26.4523	0.83265		26.4523	0.85883		26.4518	0.73934		26.4518	0.56039
26.28	0.000655163		26.4725	0.01377		26.4725	0.01572			26.28	0.000655163		26.4725	0.81622		26.4725	0.83698		26.472	0.81991		26.472	0.58454
26.3	0.02151		26.4927	0.01175		26.4927	0.01619			26.3	0.02151		26.4927	0.80493		26.4927	0.83402		26.4922	0.60664		26.4922	0.58937
26.32	0.01211		26.5129	0.01341		26.5129	0.01712			26.32	0.01211		26.5129	0.81006		26.5129	0.86119		26.5124	0.73934		26.5124	0.5942
26.34	0.02824		26.5331	0.01212		26.5331	0.01494			26.34	0.02824		26.5331	0.86037		26.5331	0.8293		26.5326	0.67773		26.5326	0.66184
26.36	0.01764		26.5532	0.01267		26.5532	0.01416			26.36	0.01764		26.5532	0.77413		26.5532	0.81158		26.5527	0.69668		26.5527	0.59903
26.38	0.01853		26.5734	0.01212		26.5734	0.01634			26.38	0.01853		26.5734	0.76386		26.5734	0.86119		26.5729	0.70616		26.5729	0.57971
26.4	-0.00249		26.5936	0.01322		26.5936	0.01276			26.4	-0.00249		26.5936	0.79055		26.5936	0.85883		26.5931	0.61611		26.5931	0.63768
26.42	-0.01332		26.6138	0.01414		26.6138	0.0151			26.42	-0.01332		26.6138	0.79055		26.6138	0.8163		26.6133	0.65403		26.6133	0.57971
26.44	-0.00805		26.6339	0.01506		26.6339	0.01463			26.44	-0.00805		26.6339	0.76694		26.6339	0.80685		26.6335	0.58768		26.6335	0.62319
26.46	-0.02645		26.6541	0.01414		26.6541	0.01479			26.46	-0.02645		26.6541	0.73203		26.6541	0.82693		26.6536	0.61137		26.6536	0.48309
26.48	-0.02611		26.6743	0.00937		26.6743	0.01619			26.48	-0.02611		26.6743	0.7885		26.6743	0.79209		26.6738	0.62559		26.6738	0.58937
26.5	-0.03334		26.6945	0.01377		26.6945	0.01416			26.5	-0.03334		26.6945	0.80287		26.6945	0.76196		26.694	0.66351		26.694	0.55072
26.52	-0.0032		26.7147	0.01414		26.7147	0.01307			26.52	-0.0032		26.7147	0.74641		26.7147	0.81571		26.7142	0.59242		26.7142	0.65217
26.54	-0.01821		26.7349	0.01488		26.7349	0.01354			26.54	-0.01821		26.7349	0.7577		26.7349	0.72947		26.7344	0.55924		26.7344	0.52174
26.56	-0.00495		26.755	0.01286		26.755	0.01837			26.56	-0.00495		26.755	0.74435		26.755	0.75192		26.7545	0.6872		26.7545	0.5314
26.58	-0.01098		26.7752	0.01157		26.7752	0.01416			26.58	-0.01098		26.7752	0.73819		26.7752	0.76669		26.7747	0.6019		26.7747	0.54106
26.6	-0.000910944		26.7954	0.01175		26.7954	0.01837			26.6	-0.000910944		26.7954	0.77926		26.7954	0.80213		26.7949	0.58294		26.7949	0.53623
26.62	-0.00881		26.8156	0.01396		26.8156	0.01603			26.62	-0.00881		26.8156	0.75565		26.8156	0.7596		26.8151	0.56398		26.8151	0.44444
26.64	0.00126		26.8358	0.01396		26.8358	0.0151			26.64	0.00126		26.8358	0.71458		26.8358	0.71707		26.8352	0.63033		26.8352	0.52657
26.66	-0.01059		26.8559	0.01524		26.8559	0.01728			26.66	-0.01059		26.8559	0.7423		26.8559	0.7531		26.8554	0.67299		26.8554	0.4686
26.68	0.00988		26.8761	0.01451		26.8761	0.01696			26.68	0.00988		26.8761	0.72895		26.8761	0.74719		26.8756	0.54976		26.8756	0.57971
26.7	0.01764		26.8963	0.01304		26.8963	0.01603			26.7	0.01764		26.8963	0.6694		26.8963	0.70171		26.8958	0.52607		26.8958	0.45894
26.72	0.00261		26.9165	0.01451		26.9165	0.01572			26.72	0.00261		26.9165	0.73922		26.9165	0.67572		26.916	0.64929		26.916	0.42512
26.74	0.00433		26.9366	0.01286		26.9366	0.01619			26.74	0.00433		26.9366	0.69918		26.9366	0.72298		26.9362	0.56872		26.9362	0.54589
26.76	0.01428		26.9568	0.01359		26.9568	0.01634			26.76	0.01428		26.9568	0.6848		26.9568	0.67631		26.9563	0.6019		26.9563	0.52174
26.78	0.01304		26.977	0.0123		26.977	0.01914			26.78	0.01304		26.977	0.67762		26.977	0.69994		26.9765	0.54976		26.9765	0.42995
26.8	0.01257		26.9972	0.01451		26.9972	0.01619			26.8	0.01257		26.9972	0.66427		26.9972	0.68576		26.9967	0.59242		26.9967	0.47826
26.82	-0.00445		27.0174	0.0123		27.0174	0.01588			26.82	-0.00445		27.0174	0.62628		27.0174	0.67809		27.0169	0.48815		27.0169	0.49758
26.84	0.02609		27.0375	0.01396		27.0375	0.01572			26.84	0.02609		27.0375	0.66324		27.0375	0.6521		27.0371	0.52607		27.0371	0.42029
26.86	0.00107		27.0577	0.01396		27.0577	0.01743			26.86	0.00107		27.0577	0.68686		27.0577	0.66627		27.0572	0.51659		27.0572	0.36715
26.88	-0.02207		27.0779	0.01341		27.0779	0.01852			26.88	-0.02207		27.0779	0.61088		27.0779	0.66509		27.0774	0.56872		27.0774	0.49758
26.9	-0.01434		27.0981	0.0123		27.0981	0.01619			26.9	-0.01434		27.0981	0.62012		27.0981	0.65269		27.0976	0.54976		27.0976	0.47343
26.92	0.00107		27.1183	0.01322		27.1183	0.0151			26.92	0.00107		27.1183	0.63142		27.1183	0.62256		27.1178	0.49289		27.1178	0.45894
26.94	-0.01203		27.1384	0.01322		27.1384	0.0151			26.94	-0.01203		27.1384	0.63963		27.1384	0.62788		27.138	0.53555		27.138	0.4686
26.96	0.01345		27.1586	0.01359		27.1586	0.01556			26.96	0.01345		27.1586	0.64784		27.1586	0.65151		27.1581	0.53081		27.1581	0.42512
26.98	0.01055		27.1788	0.01524		27.1788	0.01525			26.98	0.01055		27.1788	0.5924		27.1788	0.6267		27.1783	0.54502		27.1783	0.42029
27	0.02036		27.199	0.01359		27.199	0.01245			27	0.02036		27.199	0.62834		27.199	0.61843		27.1985	0.47393		27.1985	0.42995
27.02	0.02819		27.2192	0.01396		27.2192	0.01339			27.02	0.02819		27.2192	0.55339		27.2192	0.60248		27.2187	0.58768		27.2187	0.41546
27.04	0.03668		27.2393	0.01286		27.2393	0.01728			27.04	0.03668		27.2393	0.58522		27.2393	0.6078		27.2388	0.54028		27.2388	0.3285
27.06	0.03356		27.2595	0.01616		27.2595	0.01588			27.06	0.03356		27.2595	0.56263		27.2595	0.6137		27.259	0.56398		27.259	0.42995
27.08	0.0598		27.2797	0.01543		27.2797	0.01556			27.08	0.0598		27.2797	0.54723		27.2797	0.56468		27.2792	0.40284		27.2792	0.4058
27.1	0.02391		27.2999	0.01249		27.2999	0.01883			27.1	0.02391		27.2999	0.55236		27.2999	0.53219		27.2994	0.4455		27.2994	0.39614
27.12	0.05278		27.32	0.01267		27.32	0.01634			27.12	0.05278		27.32	0.55955		27.32	0.55168		27.3196	0.50711		27.3196	0.35749
27.14	0.04133		27.3402	0.01433		27.3402	0.01261			27.14	0.04133		27.3402	0.55339		27.3402	0.59657		27.3397	0.53081		27.3397	0.36232
27.16	0.00917		27.3604	0.01359		27.3604	0.0151			27.16	0.00917		27.3604	0.56776		27.3604	0.55346		27.3599	0.52607		27.3599	0.32367
27.18	0.01283		27.3806	0.01286		27.3806	0.01432			27.18	0.01283		27.3806	0.53183		27.3806	0.53751		27.3801	0.41706		27.3801	0.38647
27.2	0.0245		27.4008	0.01322		27.4008	0.01774			27.2	0.0245		27.4008	0.5462		27.4008	0.53514		27.4003	0.43602		27.4003	0.40097
27.22	0.00505		27.421	0.0123		27.421	0.01712			27.22	0.00505		27.421	0.53593		27.421	0.55346		27.4205	0.43602		27.4205	0.39614
27.24	0.03206		27.4411	0.01377		27.4411	0.01696			27.24	0.03206		27.4411	0.51027		27.4411	0.52215		27.4406	0.44076		27.4406	0.36715
27.26	-0.01774		27.4613	0.01653		27.4613	0.0137			27.26	-0.01774		27.4613	0.49795		27.4613	0.54046		27.4608	0.40758		27.4608	0.35749
27.28	0.01508		27.4815	0.01267		27.4815	0.01479			27.28	0.01508		27.4815	0.4846		27.4815	0.53514		27.481	0.40284		27.481	0.32367
27.3	-0.01017		27.5017	0.01341		27.5017	0.0151			27.3	-0.01017		27.5017	0.54415		27.5017	0.51388		27.5012	0.4218		27.5012	0.3285
27.32	-0.02053		27.5219	0.01488		27.5219	0.01556			27.32	-0.02053		27.5219	0.49795		27.5219	0.4873		27.5214	0.53081		27.5214	0.41546
27.34	-0.0289		27.542	0.01377		27.542	0.01479			27.34	-0.0289		27.542	0.50411		27.542	0.49084		27.5415	0.51185		27.5415	0.28019
27.36	-0.03114		27.5622	0.01139		27.5622	0.01619			27.36	-0.03114		27.5622	0.47741		27.5622	0.46131		27.5617	0.4218		27.5617	0.48309
27.38	-0.02812		27.5824	0.01157		27.5824	0.01525			27.38	-0.02812		27.5824	0.49384		27.5824	0.45245		27.5819	0.36967		27.5819	0.33333
27.4	-0.01655		27.6026	0.01267		27.6026	0.01416			27.4	-0.01655		27.6026	0.4117		27.6026	0.49734		27.6021	0.45024		27.6021	0.32367
27.42	-0.00662		27.6227	0.01322		27.6227	0.01572			27.42	-0.00662		27.6227	0.47536		27.6227	0.47726		27.6223	0.4455		27.6223	0.30918
27.44	-0.01926		27.6429	0.01341		27.6429	0.01494			27.44	-0.01926		27.6429	0.44559		27.6429	0.4684		27.6424	0.38389		27.6424	0.27536
27.46	-0.01634		27.6631	0.01433		27.6631	0.01525			27.46	-0.01634		27.6631	0.44251		27.6631	0.47962		27.6626	0.40758		27.6626	0.32367
27.48	0.00171		27.6833	0.01451		27.6833	0.01712			27.48	0.00171		27.6833	0.47125		27.6833	0.45481		27.6828	0.40284		27.6828	0.32367
27.5	-0.02506		27.7035	0.01469		27.7035	0.01696			27.5	-0.02506		27.7035	0.47433		27.7035	0.48317		27.703	0.4218		27.703	0.24638
27.52	0.0056		27.7236	0.01433		27.7236	0.01447			27.52	0.0056		27.7236	0.42402		27.7236	0.46249		27.7232	0.43128		27.7232	0.28502
27.54	0.00623		27.7438	0.01598		27.7438	0.01634			27.54	0.00623		27.7438	0.41889		27.7438	0.46486		27.7433	0.2891		27.7433	0.29469
27.56	-0.01166		27.764	0.01396		27.764	0.01883			27.56	-0.01166		27.764	0.40862		27.764	0.44536		27.7635	0.45498		27.7635	0.3285
27.58	0.0052		27.7842	0.01414		27.7842	0.01401			27.58	0.0052		27.7842	0.41376		27.7842	0.40165		27.7837	0.34597		27.7837	0.29952
27.6	-0.00972		27.8044	0.01726		27.8044	0.01665			27.6	-0.00972		27.8044	0.42094		27.8044	0.4306		27.8039	0.40284		27.8039	0.29952
27.62	0.0192		27.8245	0.01304		27.8245	0.01759			27.62	0.0192		27.8245	0.41992		27.8245	0.42705		27.824	0.27014		27.824	0.343
27.64	0.02007		27.8447	0.01212		27.8447	0.01681			27.64	0.02007		27.8447	0.38912		27.8447	0.43178		27.8442	0.37915		27.8442	0.31884
27.66	0.05053		27.8649	0.01322		27.8649	0.01728			27.66	0.05053		27.8649	0.37885		27.8649	0.41406		27.8644	0.37441		27.8644	0.29952
27.68	0.072		27.8851	0.01341		27.8851	0.01541			27.68	0.072		27.8851	0.37782		27.8851	0.41051		27.8846	0.40284		27.8846	0.19324
27.7	0.10926		27.9053	0.00973		27.9053	0.01572			27.7	0.10926		27.9053	0.39425		27.9053	0.3863		27.9048	0.40758		27.9048	0.25121
27.72	0.14083		27.9254	0.01267		27.9254	0.01556			27.72	0.14083		27.9254	0.36858		27.9254	0.38925		27.9249	0.34597		27.9249	0.22222
27.74	0.15388		27.9456	0.01377		27.9456	0.01681			27.74	0.15388		27.9456	0.40965		27.9456	0.39161		27.9451	0.36019		27.9451	0.21739
27.76	0.19181		27.9658	0.01524		27.9658	0.01805			27.76	0.19181		27.9658	0.37474		27.9658	0.36208		27.9653	0.45498		27.9653	0.2657
27.78	0.16224		27.986	0.01561		27.986	0.01696			27.78	0.16224		27.986	0.38501		27.986	0.39338		27.9855	0.24171		27.9855	0.27053
27.8	0.17113		28.0062	0.01359		28.0062	0.01634			27.8	0.17113		28.0062	0.35524		28.0062	0.36503		28.0057	0.35545		28.0057	0.29469
27.82	0.16272		28.0263	0.01653		28.0263	0.01868			27.82	0.16272		28.0263	0.35524		28.0263	0.36326		28.0258	0.32701		28.0258	0.22222
27.84	0.14762		28.0465	0.01561		28.0465	0.01805			27.84	0.14762		28.0465	0.35626		28.0465	0.37389		28.046	0.35071		28.046	0.28019
27.86	0.10492		28.0667	0.01781		28.0667	0.01354			27.86	0.10492		28.0667	0.34394		28.0667	0.35322		28.0662	0.33649		28.0662	0.26087
27.88	0.08895		28.0869	0.0123		28.0869	0.01323			27.88	0.08895		28.0869	0.35729		28.0869	0.34731		28.0864	0.36493		28.0864	0.22222
27.9	0.08208		28.1071	0.01488		28.1071	0.01914			27.9	0.08208		28.1071	0.32341		28.1071	0.36149		28.1066	0.27962		28.1066	0.27536
27.92	0.07401		28.1272	0.01359		28.1272	0.01463			27.92	0.07401		28.1272	0.37988		28.1272	0.34082		28.1267	0.2891		28.1267	0.16425
27.94	0.03581		28.1474	0.01065		28.1474	0.01681			27.94	0.03581		28.1474	0.3152		28.1474	0.33491		28.1469	0.43602		28.1469	0.24638
27.96	0.01393		28.1676	0.01469		28.1676	0.01525			27.96	0.01393		28.1676	0.32033		28.1676	0.35145		28.1671	0.33175		28.1671	0.27536
27.98	0.02099		28.1878	0.01524		28.1878	0.01774			27.98	0.02099		28.1878	0.30185		28.1878	0.3355		28.1873	0.2891		28.1873	0.24638
28	-0.0091		28.208	0.01506		28.208	0.01681			28	-0.0091		28.208	0.32752		28.208	0.32546		28.2075	0.36019		28.2075	0.27053
28.02	0.02119		28.2281	0.01286		28.2281	0.01681			28.02	0.02119		28.2281	0.32957		28.2281	0.32782		28.2276	0.2891		28.2276	0.21256
28.04	0.0025		28.2483	0.01598		28.2483	0.01339			28.04	0.0025		28.2483	0.3152		28.2483	0.30656		28.2478	0.2891		28.2478	0.25604
28.06	0.00255		28.2685	0.01194		28.2685	0.01572			28.06	0.00255		28.2685	0.3152		28.2685	0.31069		28.268	0.29858		28.268	0.20773
28.08	0.00106		28.2887	0.01671		28.2887	0.01525			28.08	0.00106		28.2887	0.29261		28.2887	0.33727		28.2882	0.2891		28.2882	0.26087
28.1	-0.00744		28.3088	0.01322		28.3088	0.01665			28.1	-0.00744		28.3088	0.28439		28.3088	0.31955		28.3084	0.28436		28.3084	0.16425
28.12	-0.02373		28.329	0.01267		28.329	0.0151			28.12	-0.02373		28.329	0.29877		28.329	0.32723		28.3285	0.21327		28.3285	0.18841
28.14	-0.0216		28.3492	0.01524		28.3492	0.0179			28.14	-0.0216		28.3492	0.30185		28.3492	0.31246		28.3487	0.34123		28.3487	0.15459
28.16	0.00134		28.3694	0.01433		28.3694	0.01541			28.16	0.00134		28.3694	0.26489		28.3694	0.30065		28.3689	0.33175		28.3689	0.25604
28.18	-0.01298		28.3896	0.01249		28.3896	0.01821			28.18	-0.01298		28.3896	0.29466		28.3896	0.29179		28.3891	0.21801		28.3891	0.21256
28.2	-0.00998		28.4097	0.01377		28.4097	0.01696			28.2	-0.00998		28.4097	0.26899		28.4097	0.26816		28.4093	0.34123		28.4093	0.20773
28.22	-0.01937		28.4299	0.01561		28.4299	0.01479			28.22	-0.01937		28.4299	0.28131		28.4299	0.2782		28.4294	0.32227		28.4294	0.18841
28.24	-0.01474		28.4501	0.01322		28.4501	0.01899			28.24	-0.01474		28.4501	0.26899		28.4501	0.30951		28.4496	0.28436		28.4496	0.16908
28.26	-0.002		28.4703	0.01506		28.4703	0.01805			28.26	-0.002		28.4703	0.24127		28.4703	0.2782		28.4698	0.26066		28.4698	0.18357
28.28	-0.01754		28.4905	0.01616		28.4905	0.01525			28.28	-0.01754		28.4905	0.24846		28.4905	0.27761		28.49	0.3128		28.49	0.24638
28.3	-0.0127		28.5106	0.01359		28.5106	0.0165			28.3	-0.0127		28.5106	0.27823		28.5106	0.31542		28.5101	0.32227		28.5101	0.15459
28.32	-0.01301		28.5308	0.01304		28.5308	0.01681			28.32	-0.01301		28.5308	0.27823		28.5308	0.26462		28.5303	0.2891		28.5303	0.18841
28.34	-0.03076		28.551	0.01194		28.551	0.01883			28.34	-0.03076		28.551	0.25051		28.551	0.26344		28.5505	0.27488		28.5505	0.16425
28.36	-0.02286		28.5712	0.01433		28.5712	0.01837			28.36	-0.02286		28.5712	0.25051		28.5712	0.27643		28.5707	0.31754		28.5707	0.1256
28.38	-0.0256		28.5914	0.01322		28.5914	0.01774			28.38	-0.0256		28.5914	0.23717		28.5914	0.25989		28.5909	0.24645		28.5909	0.21739
28.4	-0.0084		28.6115	0.01304		28.6115	0.01805			28.4	-0.0084		28.6115	0.26078		28.6115	0.26875		28.611	0.25118		28.611	0.16908
28.42	-0.01159		28.6317	0.01451		28.6317	0.01479			28.42	-0.01159		28.6317	0.24435		28.6317	0.27053		28.6312	0.2654		28.6312	0.25121
28.44	-0.01676		28.6519	0.01506		28.6519	0.01541			28.44	-0.01676		28.6519	0.24538		28.6519	0.25399		28.6514	0.25592		28.6514	0.21256
28.46	-0.01393		28.6721	0.01598		28.6721	0.01479			28.46	-0.01393		28.6721	0.20431		28.6721	0.23509		28.6716	0.27014		28.6716	0.1401
28.48	-0.00695		28.6923	0.01322		28.6923	0.01899			28.48	-0.00695		28.6923	0.24435		28.6923	0.24749		28.6918	0.30806		28.6918	0.18841
28.5	-0.000296517		28.7124	0.01745		28.7124	0.01525			28.5	-0.000296517		28.7124	0.25873		28.7124	0.2593		28.7119	0.2891		28.7119	0.14976
28.52	-0.00855		28.7326	0.018		28.7326	0.01743			28.52	-0.00855		28.7326	0.22074		28.7326	0.24513		28.7321	0.27014		28.7321	0.19807
28.54	-0.00191		28.7528	0.01414		28.7528	0.01805			28.54	-0.00191		28.7528	0.21047		28.7528	0.24276		28.7523	0.21327		28.7523	0.18357
28.56	-0.00372		28.773	0.01175		28.773	0.01805			28.56	-0.00372		28.773	0.1848		28.773	0.22741		28.7725	0.27488		28.7725	0.22705
28.58	0.01047		28.7932	0.01469		28.7932	0.01479			28.58	0.01047		28.7932	0.25257		28.7932	0.22327		28.7927	0.31754		28.7927	0.15942
28.6	0.00976		28.8133	0.01488		28.8133	0.01619			28.6	0.00976		28.8133	0.2115		28.8133	0.24926		28.8128	0.24645		28.8128	0.18357
28.62	0.00564		28.8335	0.01451		28.8335	0.01821			28.62	0.00564		28.8335	0.23101		28.8335	0.23154		28.833	0.29384		28.833	0.17874
28.64	0.0082		28.8537	0.01359		28.8537	0.01805			28.64	0.0082		28.8537	0.19918		28.8537	0.22563		28.8532	0.2654		28.8532	0.16908
28.66	0.01327		28.8739	0.01543		28.8739	0.01712			28.66	0.01327		28.8739	0.19199		28.8739	0.22209		28.8734	0.29858		28.8734	0.16908
28.68	0.02239		28.8941	0.01579		28.8941	0.01868			28.68	0.02239		28.8941	0.20534		28.8941	0.23036		28.8936	0.18009		28.8936	0.18357
28.7	0.01223		28.9142	0.01579		28.9142	0.01696			28.7	0.01223		28.9142	0.20945		28.9142	0.22209		28.9137	0.30332		28.9137	0.15942
28.72	0.02299		28.9344	0.01414		28.9344	0.01463			28.72	0.02299		28.9344	0.20534		28.9344	0.22563		28.9339	0.30806		28.9339	0.17391
28.74	0.02136		28.9546	0.01249		28.9546	0.01603			28.74	0.02136		28.9546	0.19097		28.9546	0.21559		28.9541	0.26066		28.9541	0.10145
28.76	0.00844		28.9748	0.01451		28.9748	0.01634			28.76	0.00844		28.9748	0.20123		28.9748	0.23095		28.9743	0.23697		28.9743	0.14976
28.78	-0.00548		28.9949	0.01286		28.9949	0.01354			28.78	-0.00548		28.9949	0.18891		28.9949	0.20791		28.9945	0.22275		28.9945	0.15942
28.8	0.00516		29.0151	0.01653		29.0151	0.01728			28.8	0.00516		29.0151	0.20123		29.0151	0.20969		29.0146	0.25592		29.0146	0.13527
28.82	0.02488		29.0353	0.01322		29.0353	0.01619			28.82	0.02488		29.0353	0.18891		29.0353	0.2091		29.0348	0.27014		29.0348	0.19324
28.84	0.02542		29.0555	0.01469		29.0555	0.01774			28.84	0.02542		29.0555	0.18172		29.0555	0.20673		29.055	0.18957		29.055	0.1256
28.86	0.02563		29.0757	0.01579		29.0757	0.01696			28.86	0.02563		29.0757	0.20329		29.0757	0.2091		29.0752	0.25592		29.0752	0.16425
28.88	0.05893		29.0958	0.01341		29.0958	0.01541			28.88	0.05893		29.0958	0.21766		29.0958	0.2215		29.0953	0.23223		29.0953	0.09179
28.9	0.05803		29.116	0.01396		29.116	0.01696			28.9	0.05803		29.116	0.17864		29.116	0.22327		29.1155	0.21801		29.1155	0.21256
28.92	0.05987		29.1362	0.01635		29.1362	0.01588			28.92	0.05987		29.1362	0.17762		29.1362	0.20201		29.1357	0.24171		29.1357	0.1256
28.94	0.0959		29.1564	0.01433		29.1564	0.01759			28.94	0.0959		29.1564	0.18172		29.1564	0.20142		29.1559	0.21801		29.1559	0.12077
28.96	0.11396		29.1766	0.01579		29.1766	0.01479			28.96	0.11396		29.1766	0.17864		29.1766	0.21855		29.1761	0.23697		29.1761	0.15459
28.98	0.16126		29.1967	0.01359		29.1967	0.01696			28.98	0.16126		29.1967	0.18789		29.1967	0.20024		29.1962	0.20853		29.1962	0.15942
29	0.21723		29.2169	0.01396		29.2169	0.01821			29	0.21723		29.2169	0.1807		29.2169	0.18311		29.2164	0.23223		29.2164	0.10628
29.02	0.26574		29.2371	0.01561		29.2371	0.01759			29.02	0.26574		29.2371	0.18686		29.2371	0.19315		29.2366	0.20379		29.2366	0.1256
29.04	0.31501		29.2573	0.01451		29.2573	0.01774			29.04	0.31501		29.2573	0.1807		29.2573	0.18901		29.2568	0.21801		29.2568	0.17391
29.06	0.27497		29.2775	0.01579		29.2775	0.01728			29.06	0.27497		29.2775	0.17351		29.2775	0.16893		29.277	0.29384		29.277	0.16425
29.08	0.19493		29.2976	0.01414		29.2976	0.0165			29.08	0.19493		29.2976	0.17864		29.2976	0.20378		29.2971	0.23223		29.2971	0.17391
29.1	0.13801		29.3178	0.01488		29.3178	0.01899			29.1	0.13801		29.3178	0.17351		29.3178	0.18783		29.3173	0.29858		29.3173	0.15942
29.12	0.10683		29.338	0.01579		29.338	0.01556			29.12	0.10683		29.338	0.17556		29.338	0.17425		29.3375	0.18483		29.3375	0.12077
29.14	0.09506		29.3582	0.01543		29.3582	0.0193			29.14	0.09506		29.3582	0.16735		29.3582	0.17247		29.3577	0.18483		29.3577	0.13527
29.16	0.05227		29.3784	0.01414		29.3784	0.01619			29.16	0.05227		29.3784	0.17659		29.3784	0.17543		29.3779	0.22275		29.3779	0.1401
29.18	0.04103		29.3985	0.01635		29.3985	0.01946			29.18	0.04103		29.3985	0.1807		29.3985	0.17661		29.398	0.20853		29.398	0.18841
29.2	-0.00286		29.4187	0.01543		29.4187	0.01759			29.2	-0.00286		29.4187	0.18891		29.4187	0.16893		29.4182	0.21327		29.4182	0.14976
29.22	-0.02067		29.4389	0.01579		29.4389	0.01805			29.22	-0.02067		29.4389	0.15708		29.4389	0.16066		29.4384	0.17062		29.4384	0.13043
29.24	-0.00222		29.4591	0.01598		29.4591	0.01759			29.24	-0.00222		29.4591	0.16016		29.4591	0.16657		29.4586	0.20853		29.4586	0.09662
29.26	0.00155		29.4793	0.01488		29.4793	0.01556			29.26	0.00155		29.4793	0.18378		29.4793	0.18429		29.4788	0.23223		29.4788	0.1256
29.28	-0.00848		29.4994	0.01745		29.4994	0.01416			29.28	-0.00848		29.4994	0.15298		29.4994	0.16893		29.4989	0.23697		29.4989	0.10628
29.3	-0.00236		29.5196	0.01488		29.5196	0.01603			29.3	-0.00236		29.5196	0.15503		29.5196	0.15948		29.5191	0.27962		29.5191	0.16908
29.32	-0.01285		29.5398	0.01598		29.5398	0.01852			29.32	-0.01285		29.5398	0.14784		29.5398	0.18074		29.5393	0.17536		29.5393	0.13527
29.34	-0.02684		29.56	0.01561		29.56	0.01883			29.34	-0.02684		29.56	0.14271		29.56	0.18074		29.5595	0.22275		29.5595	0.1256
29.36	-0.000514597		29.5801	0.01286		29.5801	0.01572			29.36	-0.000514597		29.5801	0.15503		29.5801	0.16539		29.5797	0.23697		29.5797	0.13527
29.38	0.00916		29.6003	0.01837		29.6003	0.01432			29.38	0.00916		29.6003	0.16427		29.6003	0.16952		29.5998	0.21327		29.5998	0.14976
29.4	0.00655		29.6205	0.01267		29.6205	0.01961			29.4	0.00655		29.6205	0.14374		29.6205	0.17247		29.62	0.14692		29.62	0.15942
29.42	0.02608		29.6407	0.01561		29.6407	0.0165			29.42	0.02608		29.6407	0.15708		29.6407	0.16361		29.6402	0.24645		29.6402	0.11594
29.44	0.01044		29.6609	0.01708		29.6609	0.01946			29.44	0.01044		29.6609	0.16427		29.6609	0.14826		29.6604	0.19431		29.6604	0.1401
29.46	0.03073		29.681	0.01286		29.681	0.0193			29.46	0.03073		29.681	0.15503		29.681	0.16893		29.6806	0.20379		29.6806	0.12077
29.48	0.03393		29.7012	0.01708		29.7012	0.01946			29.48	0.03393		29.7012	0.14168		29.7012	0.15712		29.7007	0.23223		29.7007	0.11111
29.5	0.04359		29.7214	0.01304		29.7214	0.01712			29.5	0.04359		29.7214	0.13655		29.7214	0.15475		29.7209	0.20379		29.7209	0.11594
29.52	0.07736		29.7416	0.01469		29.7416	0.01743			29.52	0.07736		29.7416	0.13655		29.7416	0.17661		29.7411	0.1327		29.7411	0.10628
29.54	0.12439		29.7618	0.01579		29.7618	0.0165			29.54	0.12439		29.7618	0.1345		29.7618	0.15889		29.7613	0.16114		29.7613	0.12077
29.56	0.19871		29.7819	0.01488		29.7819	0.01774			29.56	0.19871		29.7819	0.16222		29.7819	0.14294		29.7814	0.17536		29.7814	0.11594
29.58	0.20858		29.8021	0.01433		29.8021	0.01681			29.58	0.20858		29.8021	0.1345		29.8021	0.16302		29.8016	0.18483		29.8016	0.1401
29.6	0.21714		29.8223	0.01396		29.8223	0.01712			29.6	0.21714		29.8223	0.14682		29.8223	0.15062		29.8218	0.18483		29.8218	0.13043
29.62	0.17803		29.8425	0.01433		29.8425	0.01805			29.62	0.17803		29.8425	0.14271		29.8425	0.16066		29.842	0.19905		29.842	0.11594
29.64	0.15175		29.8627	0.01469		29.8627	0.01479			29.64	0.15175		29.8627	0.1653		29.8627	0.16598		29.8622	0.25118		29.8622	0.16425
29.66	0.11954		29.8828	0.01598		29.8828	0.01556			29.66	0.11954		29.8828	0.12526		29.8828	0.16598		29.8823	0.20853		29.8823	0.10145
29.68	0.11133		29.903	0.01598		29.903	0.01883			29.68	0.11133		29.903	0.14682		29.903	0.15475		29.9025	0.13744		29.9025	0.13043
29.7	0.08526		29.9232	0.01249		29.9232	0.02257			29.7	0.08526		29.9232	0.1078		29.9232	0.15357		29.9227	0.17062		29.9227	0.08696
29.72	0.05634		29.9434	0.01579		29.9434	0.01992			29.72	0.05634		29.9434	0.13244		29.9434	0.16007		29.9429	0.22275		29.9429	0.10628
29.74	0.04528		29.9636	0.01359		29.9636	0.01712			29.74	0.04528		29.9636	0.13347		29.9636	0.14826		29.9631	0.20853		29.9631	0.1256
29.76	0.03871		29.9837	0.01469		29.9837	0.01852			29.76	0.03871		29.9837	0.14271		29.9837	0.14412		29.9833	0.1564		29.9833	0.13527
29.78	0.02019		30.0039	0.01433		30.0039	0.01681			29.78	0.02019		30.0039	0.10986		30.0039	0.14767		30.0034	0.20379		30.0034	0.1256
29.8	0.01779		30.0241	0.018		30.0241	0.01821			29.8	0.01779		30.0241	0.14784		30.0241	0.14885		30.0236	0.23223		30.0236	0.11594
29.82	0.01188		30.0443	0.01359		30.0443	0.01899			29.82	0.01188		30.0443	0.1078		30.0443	0.1518		30.0438	0.18483		30.0438	0.11111
29.84	-0.00236		30.0645	0.01616		30.0645	0.01946			29.84	-0.00236		30.0645	0.11294		30.0645	0.15889		30.064	0.17062		30.064	0.11111
29.86	-0.02066		30.0846	0.01469		30.0846	0.01774			29.86	-0.02066		30.0846	0.11499		30.0846	0.13467		30.0841	0.19905		30.0841	0.1401
29.88	-0.01408		30.1048	0.01249		30.1048	0.01977			29.88	-0.01408		30.1048	0.11499		30.1048	0.15298		30.1043	0.18483		30.1043	0.07246
29.9	0.00905		30.125	0.01506		30.125	0.01821			29.9	0.00905		30.125	0.12423		30.125	0.14412		30.1245	0.14218		30.1245	0.10628
29.92	0.005		30.1452	0.01341		30.1452	0.01821			29.92	0.005		30.1452	0.12936		30.1452	0.14176		30.1447	0.22275		30.1447	0.1401
29.94	0.00336		30.1654	0.01488		30.1654	0.01385			29.94	0.00336		30.1654	0.13552		30.1654	0.16007		30.1649	0.18009		30.1649	0.1401
29.96	0.02978		30.1855	0.01598		30.1855	0.0165			29.96	0.02978		30.1855	0.13039		30.1855	0.14885		30.185	0.14218		30.185	0.11111
29.98	0.01499		30.2057	0.01616		30.2057	0.01868			29.98	0.01499		30.2057	0.1232		30.2057	0.1453		30.2052	0.20853		30.2052	0.12077
30	0.04196		30.2259	0.01341		30.2259	0.0193			30	0.04196		30.2259	0.11704		30.2259	0.15121		30.2254	0.18483		30.2254	0.07246
30.02	0.01687		30.2461	0.01524		30.2461	0.0193			30.02	0.01687		30.2461	0.13655		30.2461	0.13703		30.2456	0.17536		30.2456	0.12077
30.04	0.01633		30.2662	0.01708		30.2662	0.01696			30.04	0.01633		30.2662	0.12115		30.2662	0.12817		30.2658	0.14692		30.2658	0.11594
30.06	0.00418		30.2864	0.01616		30.2864	0.01494			30.06	0.00418		30.2864	0.12218		30.2864	0.1453		30.2859	0.24645		30.2859	0.09179
30.08	-0.00249		30.3066	0.01433		30.3066	0.01696			30.08	-0.00249		30.3066	0.12526		30.3066	0.12699		30.3061	0.1327		30.3061	0.10145
30.1	-0.00401		30.3268	0.01414		30.3268	0.01774			30.1	-0.00401		30.3268	0.10986		30.3268	0.15239		30.3263	0.18957		30.3263	0.09179
30.12	-0.02285		30.347	0.01579		30.347	0.01634			30.12	-0.02285		30.347	0.11807		30.347	0.14294		30.3465	0.16588		30.3465	0.1256
30.14	-0.01374		30.3671	0.01377		30.3671	0.01447			30.14	-0.01374		30.3671	0.1232		30.3671	0.12404		30.3666	0.22749		30.3666	0.09662
30.16	-0.01766		30.3873	0.0169		30.3873	0.0165			30.16	-0.01766		30.3873	0.13655		30.3873	0.12581		30.3868	0.20853		30.3868	0.05797
30.18	-0.00877		30.4075	0.01396		30.4075	0.02039			30.18	-0.00877		30.4075	0.10678		30.4075	0.12758		30.407	0.17536		30.407	0.09179
30.2	-0.02376		30.4277	0.01763		30.4277	0.01619			30.2	-0.02376		30.4277	0.10986		30.4277	0.12758		30.4272	0.18483		30.4272	0.09179
30.22	-0.01968		30.4479	0.01524		30.4479	0.01868			30.22	-0.01968		30.4479	0.12423		30.4479	0.1329		30.4474	0.14692		30.4474	0.10145
30.24	-0.01801		30.468	0.01579		30.468	0.01634			30.24	-0.01801		30.468	0.10575		30.468	0.12936		30.4675	0.19905		30.4675	0.1256
30.26	-0.02674		30.4882	0.01414		30.4882	0.01728			30.26	-0.02674		30.4882	0.12218		30.4882	0.13822		30.4877	0.18009		30.4877	0.13527
30.28	-0.02123		30.5084	0.01506		30.5084	0.0179			30.28	-0.02123		30.5084	0.10883		30.5084	0.13467		30.5079	0.18957		30.5079	0.09662
30.3	-0.0189		30.5286	0.01653		30.5286	0.01743			30.3	-0.0189		30.5286	0.09754		30.5286	0.13703		30.5281	0.14218		30.5281	0.08696
30.32	-0.02182		30.5488	0.01781		30.5488	0.01665			30.32	-0.02182		30.5488	0.10678		30.5488	0.11991		30.5483	0.17062		30.5483	0.10628
30.34	-0.0232		30.5689	0.0169		30.5689	0.01805			30.34	-0.0232		30.5689	0.13142		30.5689	0.12877		30.5684	0.12322		30.5684	0.08696
30.36	-0.0145		30.5891	0.01543		30.5891	0.01821			30.36	-0.0145		30.5891	0.11294		30.5891	0.12404		30.5886	0.16114		30.5886	0.10628
30.38	-0.01906		30.6093	0.01616		30.6093	0.01712			30.38	-0.01906		30.6093	0.10575		30.6093	0.12995		30.6088	0.20853		30.6088	0.12077
30.4	0.00422		30.6295	0.01359		30.6295	0.01681			30.4	0.00422		30.6295	0.1037		30.6295	0.1453		30.629	0.14692		30.629	0.1256
30.42	-0.00296		30.6497	0.01781		30.6497	0.01712			30.42	-0.00296		30.6497	0.11704		30.6497	0.12345		30.6492	0.17062		30.6492	0.07246
30.44	-0.01857		30.6698	0.0169		30.6698	0.01665			30.44	-0.01857		30.6698	0.1232		30.6698	0.12463		30.6694	0.17062		30.6694	0.09179
30.46	-0.01358		30.69	0.01781		30.69	0.01883			30.46	-0.01358		30.69	0.11807		30.69	0.13349		30.6895	0.1564		30.6895	0.10145
30.48	0.00939		30.7102	0.01469		30.7102	0.01634			30.48	0.00939		30.7102	0.10062		30.7102	0.13703		30.7097	0.1564		30.7097	0.09662
30.5	0.00419		30.7304	0.01598		30.7304	0.0165			30.5	0.00419		30.7304	0.0883		30.7304	0.12877		30.7299	0.19431		30.7299	0.12077
30.52	0.02234		30.7506	0.01579		30.7506	0.01805			30.52	0.02234		30.7506	0.11499		30.7506	0.12758		30.7501	0.20379		30.7501	0.10628
30.54	0.00707		30.7707	0.01451		30.7707	0.02054			30.54	0.00707		30.7707	0.11499		30.7707	0.11577		30.7702	0.16588		30.7702	0.09662
30.56	0.03816		30.7909	0.01341		30.7909	0.01946			30.56	0.03816		30.7909	0.09754		30.7909	0.11991		30.7904	0.18483		30.7904	0.08696
30.58	0.02618		30.8111	0.01579		30.8111	0.01852			30.58	0.02618		30.8111	0.11294		30.8111	0.11931		30.8106	0.15166		30.8106	0.10628
30.6	0.02637		30.8313	0.01433		30.8313	0.0193			30.6	0.02637		30.8313	0.1191		30.8313	0.12995		30.8308	0.18957		30.8308	0.07729
30.62	0.01933		30.8514	0.01671		30.8514	0.01883			30.62	0.01933		30.8514	0.09138		30.8514	0.11872		30.851	0.14692		30.851	0.11111
30.64	0.01931		30.8716	0.01433		30.8716	0.01883			30.64	0.01931		30.8716	0.10575		30.8716	0.11341		30.8711	0.18483		30.8711	0.08696
30.66	-0.000111899		30.8918	0.01671		30.8918	0.01914			30.66	-0.000111899		30.8918	0.1078		30.8918	0.13349		30.8913	0.1327		30.8913	0.09662
30.68	-0.00123		30.912	0.01635		30.912	0.0165			30.68	-0.00123		30.912	0.11499		30.912	0.11991		30.9115	0.17062		30.9115	0.10145
30.7	-0.00201		30.9322	0.01267		30.9322	0.01494			30.7	-0.00201		30.9322	0.11294		30.9322	0.11754		30.9317	0.17536		30.9317	0.08213
30.72	0.01825		30.9523	0.01561		30.9523	0.0151			30.72	0.01825		30.9523	0.11704		30.9523	0.1264		30.9519	0.19905		30.9519	0.07246
30.74	0.00487		30.9725	0.01414		30.9725	0.01805			30.74	0.00487		30.9725	0.09651		30.9725	0.12463		30.972	0.19905		30.972	0.10628
30.76	-0.01268		30.9927	0.01781		30.9927	0.01914			30.76	-0.01268		30.9927	0.08419		30.9927	0.13231		30.9922	0.22275		30.9922	0.1256
30.78	-0.00699		31.0129	0.01616		31.0129	0.0179			30.78	-0.00699		31.0129	0.09651		31.0129	0.11518		31.0124	0.14692		31.0124	0.04831
30.8	0.01021		31.0331	0.01414		31.0331	0.01665			30.8	0.01021		31.0331	0.09446		31.0331	0.11872		31.0326	0.1327		31.0326	0.09662
30.82	0.02719		31.0532	0.01598		31.0532	0.01914			30.82	0.02719		31.0532	0.0924		31.0532	0.10691		31.0527	0.18483		31.0527	0.08213
30.84	0.03211		31.0734	0.018		31.0734	0.01852			30.84	0.03211		31.0734	0.0924		31.0734	0.11813		31.0729	0.24171		31.0729	0.08696
30.86	0.07167		31.0936	0.01726		31.0936	0.01696			30.86	0.07167		31.0936	0.09651		31.0936	0.12463		31.0931	0.18483		31.0931	0.1401
30.88	0.08208		31.1138	0.01304		31.1138	0.01588			30.88	0.08208		31.1138	0.09138		31.1138	0.11931		31.1133	0.13744		31.1133	0.12077
30.9	0.06455		31.134	0.01561		31.134	0.01588			30.9	0.06455		31.134	0.10267		31.134	0.11045		31.1335	0.15166		31.1335	0.08213
30.92	0.05392		31.1541	0.01543		31.1541	0.0151			30.92	0.05392		31.1541	0.08932		31.1541	0.11105		31.1536	0.09953		31.1536	0.09179
30.94	0.03375		31.1743	0.01469		31.1743	0.01852			30.94	0.03375		31.1743	0.09343		31.1743	0.11282		31.1738	0.16588		31.1738	0.10145
30.96	0.03726		31.1945	0.01671		31.1945	0.01603			30.96	0.03726		31.1945	0.08008		31.1945	0.12936		31.194	0.18009		31.194	0.05797
30.98	0.02718		31.2147	0.01433		31.2147	0.01541			30.98	0.02718		31.2147	0.10267		31.2147	0.12522		31.2142	0.17536		31.2142	0.10628
31	0.02039		31.2349	0.01671		31.2349	0.01914			31	0.02039		31.2349	0.12423		31.2349	0.11045		31.2344	0.14218		31.2344	0.07729
31.02	0.02237		31.255	0.01616		31.255	0.01774			31.02	0.02237		31.255	0.12628		31.255	0.10809		31.2545	0.16114		31.2545	0.10628
31.04	-0.01324		31.2752	0.01414		31.2752	0.02023			31.04	-0.01324		31.2752	0.0924		31.2752	0.11341		31.2747	0.17062		31.2747	0.12077
31.06	-0.03954		31.2954	0.01726		31.2954	0.01946			31.06	-0.03954		31.2954	0.09548		31.2954	0.11577		31.2949	0.22749		31.2949	0.0628
31.08	-0.00468		31.3156	0.01726		31.3156	0.0179			31.08	-0.00468		31.3156	0.0924		31.3156	0.09273		31.3151	0.12322		31.3151	0.04831
31.1	-0.04818		31.3358	0.01488		31.3358	0.02086			31.1	-0.04818		31.3358	0.0924		31.3358	0.11045		31.3353	0.14218		31.3353	0.09662
31.12	-0.02549		31.3559	0.01414		31.3559	0.01759			31.12	-0.02549		31.3559	0.07495		31.3559	0.09155		31.3555	0.15166		31.3555	0.10628
31.14	-0.03129		31.3761	0.01341		31.3761	0.01805			31.14	-0.03129		31.3761	0.07598		31.3761	0.11045		31.3756	0.12796		31.3756	0.07246
31.16	-0.02964		31.3963	0.0169		31.3963	0.01868			31.16	-0.02964		31.3963	0.0924		31.3963	0.10455		31.3958	0.17536		31.3958	0.07729
31.18	-0.03062		31.4165	0.01414		31.4165	0.0193			31.18	-0.03062		31.4165	0.08727		31.4165	0.11636		31.416	0.13744		31.416	0.07729
31.2	-0.01406		31.4367	0.0169		31.4367	0.01681			31.2	-0.01406		31.4367	0.09651		31.4367	0.10986		31.4362	0.12796		31.4362	0.07729
31.22	-0.03783		31.4568	0.01653		31.4568	0.02008			31.22	-0.03783		31.4568	0.09446		31.4568	0.10455		31.4563	0.18957		31.4563	0.07729
31.24	-0.01163		31.477	0.01708		31.477	0.01541			31.24	-0.01163		31.477	0.0924		31.477	0.10986		31.4765	0.12322		31.4765	0.07246
31.26	-0.00724		31.4972	0.01873		31.4972	0.0193			31.26	-0.00724		31.4972	0.09856		31.4972	0.10337		31.4967	0.1564		31.4967	0.07246
31.28	-0.02739		31.5174	0.01873		31.5174	0.0193			31.28	-0.02739		31.5174	0.09959		31.5174	0.11813		31.5169	0.18957		31.5169	0.13043
31.3	-0.01116		31.5375	0.01635		31.5375	0.01852			31.3	-0.01116		31.5375	0.08419		31.5375	0.11045		31.5371	0.19431		31.5371	0.12077
31.32	0.00408		31.5577	0.01653		31.5577	0.0179			31.32	0.00408		31.5577	0.10986		31.5577	0.09805		31.5572	0.16114		31.5572	0.10145
31.34	0.01494		31.5779	0.01653		31.5779	0.02023			31.34	0.01494		31.5779	0.0883		31.5779	0.11813		31.5774	0.12322		31.5774	0.12077
31.36	0.01024		31.5981	0.01598		31.5981	0.01852			31.36	0.01024		31.5981	0.10267		31.5981	0.09864		31.5976	0.15166		31.5976	0.08696
31.38	0.03031		31.6183	0.01837		31.6183	0.01883			31.38	0.03031		31.6183	0.08214		31.6183	0.10455		31.6178	0.1327		31.6178	0.05314
31.4	0.05816		31.6384	0.01579		31.6384	0.02117			31.4	0.05816		31.6384	0.08932		31.6384	0.11164		31.638	0.18483		31.638	0.07246
31.42	0.07352		31.6586	0.01837		31.6586	0.01821			31.42	0.07352		31.6586	0.08214		31.6586	0.08919		31.6581	0.12796		31.6581	0.07246
31.44	0.07321		31.6788	0.01561		31.6788	0.02023			31.44	0.07321		31.6788	0.11294		31.6788	0.11105		31.6783	0.18483		31.6783	0.07729
31.46	0.07717		31.699	0.01635		31.699	0.01774			31.46	0.07717		31.699	0.09446		31.699	0.09805		31.6985	0.12796		31.6985	0.0628
31.48	0.06317		31.7192	0.01561		31.7192	0.0151			31.48	0.06317		31.7192	0.0729		31.7192	0.11045		31.7187	0.14218		31.7187	0.04348
31.5	0.04083		31.7394	0.01837		31.7394	0.02226			31.5	0.04083		31.7394	0.10575		31.7394	0.09746		31.7388	0.1564		31.7388	0.06763
31.52	0.03691		31.7595	0.0169		31.7595	0.0179			31.52	0.03691		31.7595	0.08419		31.7595	0.10573		31.759	0.18009		31.759	0.05314
31.54	0.01907		31.7797	0.01506		31.7797	0.01681			31.54	0.01907		31.7797	0.09651		31.7797	0.10219		31.7792	0.15166		31.7792	0.11111
31.56	0.00682		31.7999	0.01818		31.7999	0.02101			31.56	0.00682		31.7999	0.06982		31.7999	0.11459		31.7994	0.13744		31.7994	0.07246
31.58	-0.0097		31.8201	0.01616		31.8201	0.01821			31.58	-0.0097		31.8201	0.09138		31.8201	0.13408		31.8196	0.10427		31.8196	0.03382
31.6	-0.00079663		31.8402	0.01616		31.8402	0.01837			31.6	-0.00079663		31.8402	0.09138		31.8402	0.11636		31.8397	0.12322		31.8397	0.05797
31.62	0.00504		31.8604	0.01359		31.8604	0.02101			31.62	0.00504		31.8604	0.08522		31.8604	0.10278		31.8599	0.14218		31.8599	0.06763
31.64	0.00836		31.8806	0.01671		31.8806	0.01837			31.64	0.00836		31.8806	0.08624		31.8806	0.09923		31.8801	0.16114		31.8801	0.09179
31.66	0.01014		31.9008	0.01377		31.9008	0.01743			31.66	0.01014		31.9008	0.08214		31.9008	0.11577		31.9003	0.1327		31.9003	0.06763
31.68	0.00777		31.921	0.01726		31.921	0.01868			31.68	0.00777		31.921	0.0883		31.921	0.10278		31.9205	0.16588		31.9205	0.06763
31.7	0.0318		31.9411	0.01414		31.9411	0.01914			31.7	0.0318		31.9411	0.08214		31.9411	0.08624		31.9407	0.14692		31.9407	0.06763
31.72	0.02165		31.9613	0.018		31.9613	0.01805			31.72	0.02165		31.9613	0.07598		31.9613	0.10337		31.9608	0.13744		31.9608	0.10628
31.74	0.02129		31.9815	0.01818		31.9815	0.01665			31.74	0.02129		31.9815	0.08008		31.9815	0.11518		31.981	0.11848		31.981	0.12077
31.76	0.02638		32.0017	0.01488		32.0017	0.01868			31.76	0.02638		32.0017	0.08214		32.0017	0.08742		32.0012	0.1327		32.0012	0.06763
31.78	0.01327		32.0219	0.01488		32.0219	0.0193			31.78	0.01327		32.0219	0.08214		32.0219	0.09687		32.0214	0.13744		32.0214	0.05797
31.8	0.02078		32.042	0.01414		32.042	0.02054			31.8	0.02078		32.042	0.08111		32.042	0.09451		32.0416	0.11374		32.0416	0.0628
31.82	0.02302		32.0622	0.01488		32.0622	0.01821			31.82	0.02302		32.0622	0.09343		32.0622	0.10041		32.0617	0.18483		32.0617	0.07729
31.84	0.01925		32.0824	0.01579		32.0824	0.0179			31.84	0.01925		32.0824	0.09035		32.0824	0.09923		32.0819	0.10427		32.0819	0.06763
31.86	-0.00863		32.1026	0.0191		32.1026	0.02039			31.86	-0.00863		32.1026	0.09856		32.1026	0.09333		32.1021	0.15166		32.1021	0.10145
31.88	0.01105		32.1228	0.01433		32.1228	0.02008			31.88	0.01105		32.1228	0.10062		32.1228	0.09155		32.1223	0.14218		32.1223	0.12077
31.9	-0.00674		32.1429	0.01524		32.1429	0.01728			31.9	-0.00674		32.1429	0.07495		32.1429	0.10986		32.1424	0.18009		32.1424	0.07729
31.92	-0.01083		32.1631	0.01635		32.1631	0.01837			31.92	-0.01083		32.1631	0.08727		32.1631	0.09864		32.1626	0.14692		32.1626	0.03865
31.94	0.01292		32.1833	0.01653		32.1833	0.0179			31.94	0.01292		32.1833	0.0729		32.1833	0.09273		32.1828	0.12322		32.1828	0.07729
31.96	-0.00541		32.2035	0.018		32.2035	0.01774			31.96	-0.00541		32.2035	0.06879		32.2035	0.09392		32.203	0.14218		32.203	0.05314
31.98	0.00312		32.2237	0.01671		32.2237	0.01992			31.98	0.00312		32.2237	0.07495		32.2237	0.10337		32.2232	0.17536		32.2232	0.0628
32	-0.00906		32.2438	0.01708		32.2438	0.01914			32	-0.00906		32.2438	0.08316		32.2438	0.11105		32.2433	0.12796		32.2433	0.09662
32.02	-0.0128		32.264	0.018		32.264	0.01805			32.02	-0.0128		32.264	0.07598		32.264	0.11045		32.2635	0.1327		32.2635	0.07246
32.04	0.01207		32.2842	0.01322		32.2842	0.02054			32.04	0.01207		32.2842	0.07187		32.2842	0.11931		32.2837	0.16588		32.2837	0.04831
32.06	-0.00447		32.3044	0.01506		32.3044	0.01696			32.06	-0.00447		32.3044	0.09138		32.3044	0.09805		32.3039	0.1327		32.3039	0.0628
32.08	-0.00173		32.3246	0.01524		32.3246	0.01696			32.08	-0.00173		32.3246	0.08419		32.3246	0.10455		32.3241	0.1327		32.3241	0.05797
32.1	-0.0153		32.3447	0.01598		32.3447	0.01961			32.1	-0.0153		32.3447	0.08316		32.3447	0.09746		32.3442	0.18483		32.3442	0.06763
32.12	-0.03238		32.3649	0.01414		32.3649	0.01977			32.12	-0.03238		32.3649	0.07187		32.3649	0.09214		32.3644	0.14218		32.3644	0.07246
32.14	-0.03421		32.3851	0.01855		32.3851	0.01992			32.14	-0.03421		32.3851	0.09856		32.3851	0.0886		32.3846	0.10427		32.3846	0.07246
32.16	-0.0264		32.4053	0.01928		32.4053	0.01868			32.16	-0.0264		32.4053	0.10267		32.4053	0.10337		32.4048	0.1564		32.4048	0.04831
32.18	-0.02329		32.4254	0.0191		32.4254	0.01634			32.18	-0.02329		32.4254	0.07598		32.4254	0.10455		32.425	0.12322		32.425	0.06763
32.2	-0.02762		32.4456	0.01543		32.4456	0.02086			32.2	-0.02762		32.4456	0.06879		32.4456	0.09923		32.4451	0.13744		32.4451	0.06763
32.22	-0.02516		32.4658	0.01708		32.4658	0.01821			32.22	-0.02516		32.4658	0.09138		32.4658	0.09864		32.4653	0.15166		32.4653	0.08696
32.24	-0.02827		32.486	0.01616		32.486	0.0165			32.24	-0.02827		32.486	0.0883		32.486	0.08919		32.4855	0.12796		32.4855	0.05314
32.26	-0.02612		32.5062	0.01561		32.5062	0.01852			32.26	-0.02612		32.5062	0.08932		32.5062	0.10809		32.5057	0.1564		32.5057	0.08213
32.28	-0.02209		32.5263	0.01433		32.5263	0.02272			32.28	-0.02209		32.5263	0.07495		32.5263	0.10159		32.5258	0.1564		32.5258	0.0628
32.3	-0.0266		32.5465	0.01708		32.5465	0.01868			32.3	-0.0266		32.5465	0.07187		32.5465	0.09746		32.546	0.12322		32.546	0.05797
32.32	-0.01324		32.5667	0.01653		32.5667	0.01759			32.32	-0.01324		32.5667	0.08624		32.5667	0.09155		32.5662	0.12322		32.5662	0.10145
32.34	-0.00634		32.5869	0.01506		32.5869	0.01852			32.34	-0.00634		32.5869	0.077		32.5869	0.0951		32.5864	0.12796		32.5864	0.06763
32.36	-0.00721		32.6071	0.01543		32.6071	0.02101			32.36	-0.00721		32.6071	0.07392		32.6071	0.08801		32.6066	0.16114		32.6066	0.10145
32.38	-0.00138		32.6272	0.0169		32.6272	0.01899			32.38	-0.00138		32.6272	0.09343		32.6272	0.09628		32.6268	0.109		32.6268	0.03382
32.4	-0.00519		32.6474	0.01377		32.6474	0.01432			32.4	-0.00519		32.6474	0.08522		32.6474	0.10455		32.6469	0.1564		32.6469	0.08213
32.42	0.00756		32.6676	0.01635		32.6676	0.01759			32.42	0.00756		32.6676	0.08214		32.6676	0.08919		32.6671	0.14692		32.6671	0.08213
32.44	0.01846		32.6878	0.01267		32.6878	0.01588			32.44	0.01846		32.6878	0.09035		32.6878	0.10927		32.6873	0.11374		32.6873	0.05797
32.46	0.01907		32.708	0.01818		32.708	0.0207			32.46	0.01907		32.708	0.0883		32.708	0.09392		32.7075	0.11374		32.7075	0.07729
32.48	0.01322		32.7281	0.01524		32.7281	0.01837			32.48	0.01322		32.7281	0.06982		32.7281	0.11341		32.7276	0.13744		32.7276	0.1256
32.5	0.02974		32.7483	0.01726		32.7483	0.01852			32.5	0.02974		32.7483	0.07803		32.7483	0.09982		32.7478	0.12796		32.7478	0.04831
32.52	0.03662		32.7685	0.01561		32.7685	0.01821			32.52	0.03662		32.7685	0.077		32.7685	0.08269		32.768	0.14692		32.768	0.05314
32.54	0.03881		32.7887	0.01579		32.7887	0.01977			32.54	0.03881		32.7887	0.08419		32.7887	0.08683		32.7882	0.16588		32.7882	0.06763
32.56	0.01229		32.8089	0.01635		32.8089	0.01805			32.56	0.01229		32.8089	0.07598		32.8089	0.10219		32.8084	0.1327		32.8084	0.07729
32.58	0.00923		32.829	0.01763		32.829	0.0193			32.58	0.00923		32.829	0.10062		32.829	0.09569		32.8285	0.1327		32.8285	0.09662
32.6	0.03161		32.8492	0.01873		32.8492	0.01743			32.6	0.03161		32.8492	0.08111		32.8492	0.11105		32.8487	0.18483		32.8487	0.06763
32.62	0.04721		32.8694	0.01561		32.8694	0.01868			32.62	0.04721		32.8694	0.077		32.8694	0.10041		32.8689	0.16114		32.8689	0.08213
32.64	0.02632		32.8896	0.01763		32.8896	0.02023			32.64	0.02632		32.8896	0.07187		32.8896	0.10691		32.8891	0.109		32.8891	0.07729
32.66	0.03941		32.9098	0.01781		32.9098	0.02008			32.66	0.03941		32.9098	0.0729		32.9098	0.09923		32.9093	0.1327		32.9093	0.08213
32.68	0.05492		32.9299	0.01928		32.9299	0.02272			32.68	0.05492		32.9299	0.07392		32.9299	0.09687		32.9294	0.15166		32.9294	0.0628
32.7	0.0905		32.9501	0.01524		32.9501	0.02257			32.7	0.0905		32.9501	0.08522		32.9501	0.09923		32.9496	0.18483		32.9496	0.09179
32.72	0.08521		32.9703	0.01947		32.9703	0.02195			32.72	0.08521		32.9703	0.08727		32.9703	0.10219		32.9698	0.17536		32.9698	0.07729
32.74	0.09757		32.9905	0.01653		32.9905	0.01665			32.74	0.09757		32.9905	0.09548		32.9905	0.11045		32.99	0.19431		32.99	0.06763
32.76	0.1255		33.0106	0.01855		33.0106	0.0193			32.76	0.1255		33.0106	0.08932		33.0106	0.09982		33.0102	0.18483		33.0102	0.08213
32.78	0.10773		33.0308	0.01506		33.0308	0.01977			32.78	0.10773		33.0308	0.06674		33.0308	0.09805		33.0303	0.14218		33.0303	0.08696
32.8	0.0891		33.051	0.01745		33.051	0.01774			32.8	0.0891		33.051	0.06366		33.051	0.10927		33.0505	0.15166		33.0505	0.08213
32.82	0.06686		33.0712	0.01818		33.0712	0.01868			32.82	0.06686		33.0712	0.07803		33.0712	0.10514		33.0707	0.12796		33.0707	0.11111
32.84	0.06599		33.0914	0.01579		33.0914	0.01899			32.84	0.06599		33.0914	0.07187		33.0914	0.09923		33.0909	0.16588		33.0909	0.11111
32.86	0.05263		33.1116	0.01488		33.1116	0.01883			32.86	0.05263		33.1116	0.0883		33.1116	0.10868		33.1111	0.14218		33.1111	0.08213
32.88	0.03269		33.1317	0.01671		33.1317	0.02023			32.88	0.03269		33.1317	0.08008		33.1317	0.10219		33.1312	0.16114		33.1312	0.10628
32.9	-0.00126		33.1519	0.01708		33.1519	0.02086			32.9	-0.00126		33.1519	0.077		33.1519	0.11695		33.1514	0.17536		33.1514	0.07246
32.92	-0.02525		33.1721	0.01616		33.1721	0.01696			32.92	-0.02525		33.1721	0.07495		33.1721	0.1205		33.1716	0.11374		33.1716	0.09662
32.94	-0.01055		33.1923	0.01653		33.1923	0.01992			32.94	-0.01055		33.1923	0.07187		33.1923	0.09392		33.1918	0.15166		33.1918	0.08696
32.96	0.01861		33.2124	0.01671		33.2124	0.01805			32.96	0.01861		33.2124	0.08008		33.2124	0.10396		33.212	0.11374		33.212	0.07246
32.98	-0.00702		33.2326	0.01818		33.2326	0.02148			32.98	-0.00702		33.2326	0.08624		33.2326	0.09273		33.2321	0.13744		33.2321	0.11111
33	-0.00449		33.2528	0.01873		33.2528	0.01899			33	-0.00449		33.2528	0.0883		33.2528	0.10455		33.2523	0.15166		33.2523	0.05797
33.02	0.01074		33.273	0.01598		33.273	0.02054			33.02	0.01074		33.273	0.08522		33.273	0.09096		33.2725	0.14218		33.2725	0.09179
33.04	-0.01523		33.2932	0.01543		33.2932	0.02054			33.04	-0.01523		33.2932	0.10062		33.2932	0.10691		33.2927	0.109		33.2927	0.07246
33.06	-0.01435		33.3133	0.01837		33.3133	0.01712			33.06	-0.01435		33.3133	0.0729		33.3133	0.09805		33.3128	0.14218		33.3128	0.11111
33.08	-0.02072		33.3335	0.01579		33.3335	0.01728			33.08	-0.02072		33.3335	0.09138		33.3335	0.10573		33.333	0.16588		33.333	0.04831
33.1	-0.00682		33.3537	0.01855		33.3537	0.01743			33.1	-0.00682		33.3537	0.08727		33.3537	0.114		33.3532	0.12322		33.3532	0.08213
33.12	-0.01134		33.3739	0.01818		33.3739	0.01696			33.12	-0.01134		33.3739	0.09446		33.3739	0.10573		33.3734	0.12796		33.3734	0.09179
33.14	-0.00545		33.3941	0.01983		33.3941	0.01665			33.14	-0.00545		33.3941	0.09035		33.3941	0.09923		33.3936	0.14218		33.3936	0.0628
33.16	0.00207		33.4142	0.01818		33.4142	0.02226			33.16	0.00207		33.4142	0.09446		33.4142	0.11577		33.4138	0.16114		33.4138	0.10628
33.18	-0.00883		33.4344	0.01726		33.4344	0.01914			33.18	-0.00883		33.4344	0.08214		33.4344	0.11813		33.4339	0.17062		33.4339	0.09179
33.2	0.01456		33.4546	0.0191		33.4546	0.02039			33.2	0.01456		33.4546	0.06776		33.4546	0.12286		33.4541	0.17536		33.4541	0.08696
33.22	0.0066		33.4748	0.01763		33.4748	0.0193			33.22	0.0066		33.4748	0.07906		33.4748	0.11991		33.4743	0.14218		33.4743	0.08696
33.24	0.01233		33.495	0.0169		33.495	0.02148			33.24	0.01233		33.495	0.09035		33.495	0.11223		33.4945	0.18483		33.4945	0.10145
33.26	0.02452		33.5151	0.01506		33.5151	0.02054			33.26	0.02452		33.5151	0.09446		33.5151	0.10986		33.5146	0.21327		33.5146	0.06763
33.28	0.0345		33.5353	0.01928		33.5353	0.01883			33.28	0.0345		33.5353	0.08419		33.5353	0.12817		33.5348	0.09953		33.5348	0.05797
33.3	0.03033		33.5555	0.0202		33.5555	0.02101			33.3	0.03033		33.5555	0.08008		33.5555	0.12758		33.555	0.109		33.555	0.06763
33.32	0.03087		33.5757	0.01892		33.5757	0.02054			33.32	0.03087		33.5757	0.08727		33.5757	0.1329		33.5752	0.08531		33.5752	0.07246
33.34	0.02022		33.5959	0.02204		33.5959	0.02163			33.34	0.02022		33.5959	0.10575		33.5959	0.10809		33.5954	0.1564		33.5954	0.10145
33.36	0.04835		33.616	0.02075		33.616	0.01634			33.36	0.04835		33.616	0.08624		33.616	0.11577		33.6155	0.1327		33.6155	0.07246
33.38	0.05565		33.6362	0.02039		33.6362	0.02086			33.38	0.05565		33.6362	0.09138		33.6362	0.1075		33.6357	0.15166		33.6357	0.10145
33.4	0.05845		33.6564	0.01708		33.6564	0.01837			33.4	0.05845		33.6564	0.10164		33.6564	0.114		33.6559	0.09005		33.6559	0.07246
33.42	0.05335		33.6766	0.01947		33.6766	0.01868			33.42	0.05335		33.6766	0.10883		33.6766	0.10927		33.6761	0.11374		33.6761	0.08696
33.44	0.05536		33.6968	0.01726		33.6968	0.01992			33.44	0.05536		33.6968	0.08932		33.6968	0.12286		33.6963	0.109		33.6963	0.06763
33.46	0.04344		33.7169	0.01837		33.7169	0.01821			33.46	0.04344		33.7169	0.07803		33.7169	0.12168		33.7164	0.14692		33.7164	0.05797
33.48	0.02932		33.7371	0.01983		33.7371	0.01805			33.48	0.02932		33.7371	0.07084		33.7371	0.12345		33.7366	0.16588		33.7366	0.0628
33.5	0.04533		33.7573	0.01708		33.7573	0.02008			33.5	0.04533		33.7573	0.10267		33.7573	0.11813		33.7568	0.18009		33.7568	0.10628
33.52	0.04095		33.7775	0.02002		33.7775	0.0207			33.52	0.04095		33.7775	0.08727		33.7775	0.10573		33.777	0.15166		33.777	0.10628
33.54	0.0165		33.7976	0.02241		33.7976	0.02086			33.54	0.0165		33.7976	0.08214		33.7976	0.10809		33.7972	0.13744		33.7972	0.09179
33.56	0.00279		33.8178	0.01947		33.8178	0.01899			33.56	0.00279		33.8178	0.08008		33.8178	0.11164		33.8173	0.12796		33.8173	0.05314
33.58	0.01295		33.838	0.01561		33.838	0.01883			33.58	0.01295		33.838	0.08214		33.838	0.10927		33.8375	0.17062		33.8375	0.04831
33.6	-0.00133		33.8582	0.01451		33.8582	0.02288			33.6	-0.00133		33.8582	0.09138		33.8582	0.11223		33.8577	0.12796		33.8577	0.07729
33.62	-0.00148		33.8784	0.0191		33.8784	0.01805			33.62	-0.00148		33.8784	0.09035		33.8784	0.11223		33.8779	0.15166		33.8779	0.1256
33.64	-0.01676		33.8986	0.01855		33.8986	0.01992			33.64	-0.01676		33.8986	0.07803		33.8986	0.11754		33.8981	0.12796		33.8981	0.09179
33.66	-0.0052		33.9187	0.01781		33.9187	0.01743			33.66	-0.0052		33.9187	0.08111		33.9187	0.12109		33.9182	0.19905		33.9182	0.11594
33.68	-0.0263		33.9389	0.01837		33.9389	0.01837			33.68	-0.0263		33.9389	0.0729		33.9389	0.09923		33.9384	0.1564		33.9384	0.11594
33.7	-0.01113		33.9591	0.01928		33.9591	0.01914			33.7	-0.01113		33.9591	0.07803		33.9591	0.10514		33.9586	0.1564		33.9586	0.12077
33.72	-0.02512		33.9793	0.02057		33.9793	0.01883			33.72	-0.02512		33.9793	0.10267		33.9793	0.12286		33.9788	0.23223		33.9788	0.08696
33.74	-0.00065541		33.9994	0.02167		33.9994	0.0179			33.74	-0.00065541		33.9994	0.09856		33.9994	0.09628		33.999	0.14692		33.999	0.10145
33.76	0.01186		34.0196	0.01947		34.0196	0.02023			33.76	0.01186		34.0196	0.08932		34.0196	0.11223		34.0191	0.16114		34.0191	0.10628
33.78	-0.00916		34.0398	0.0169		34.0398	0.02086			33.78	-0.00916		34.0398	0.09959		34.0398	0.1075		34.0393	0.11848		34.0393	0.09662
33.8	0.00105		34.06	0.01855		34.06	0.01821			33.8	0.00105		34.06	0.08111		34.06	0.11754		34.0595	0.1564		34.0595	0.11111
33.82	-0.01867		34.0802	0.01837		34.0802	0.02086			33.82	-0.01867		34.0802	0.08008		34.0802	0.11636		34.0797	0.15166		34.0797	0.09179
33.84	0.01126		34.1003	0.01837		34.1003	0.0179			33.84	0.01126		34.1003	0.08624		34.1003	0.114		34.0999	0.14218		34.0999	0.06763
33.86	-0.00682		34.1205	0.01616		34.1205	0.01665			33.86	-0.00682		34.1205	0.0729		34.1205	0.09982		34.12	0.15166		34.12	0.07729
33.88	-0.01164		34.1407	0.01873		34.1407	0.01572			33.88	-0.01164		34.1407	0.0924		34.1407	0.11223		34.1402	0.12322		34.1402	0.10628
33.9	-0.00606		34.1609	0.02057		34.1609	0.02179			33.9	-0.00606		34.1609	0.08316		34.1609	0.11282		34.1604	0.14692		34.1604	0.10628
33.92	-0.01001		34.1811	0.02112		34.1811	0.01977			33.92	-0.01001		34.1811	0.07187		34.1811	0.11518		34.1806	0.19431		34.1806	0.07246
33.94	-0.00958		34.2012	0.01947		34.2012	0.01821			33.94	-0.00958		34.2012	0.077		34.2012	0.11045		34.2007	0.14692		34.2007	0.08696
33.96	-0.00982		34.2214	0.01818		34.2214	0.0179			33.96	-0.00982		34.2214	0.08008		34.2214	0.11282		34.2209	0.17536		34.2209	0.08213
33.98	-0.01893		34.2416	0.02094		34.2416	0.02366			33.98	-0.01893		34.2416	0.08111		34.2416	0.10278		34.2411	0.18009		34.2411	0.07246
34	0.000996917		34.2618	0.01855		34.2618	0.01992			34	0.000996917		34.2618	0.09754		34.2618	0.10514		34.2613	0.14218		34.2613	0.05797
34.02	-0.0079		34.282	0.01837		34.282	0.02101			34.02	-0.0079		34.282	0.08932		34.282	0.10219		34.2815	0.16588		34.2815	0.06763
34.04	-0.01263		34.3021	0.01965		34.3021	0.02179			34.04	-0.01263		34.3021	0.06674		34.3021	0.10632		34.3016	0.13744		34.3016	0.08696
34.06	-0.01277		34.3223	0.0202		34.3223	0.02226			34.06	-0.01277		34.3223	0.07803		34.3223	0.10986		34.3218	0.10427		34.3218	0.10628
34.08	-0.0049		34.3425	0.0213		34.3425	0.02054			34.08	-0.0049		34.3425	0.07392		34.3425	0.10809		34.342	0.14218		34.342	0.08213
34.1	-0.00296		34.3627	0.02094		34.3627	0.02101			34.1	-0.00296		34.3627	0.09138		34.3627	0.10573		34.3622	0.1327		34.3622	0.07729
34.12	0.0209		34.3828	0.02222		34.3828	0.02148			34.12	0.0209		34.3828	0.077		34.3828	0.10041		34.3824	0.1564		34.3824	0.07246
34.14	0.00136		34.403	0.01965		34.403	0.02475			34.14	0.00136		34.403	0.07392		34.403	0.11105		34.4025	0.16588		34.4025	0.06763
34.16	0.01731		34.4232	0.01781		34.4232	0.02086			34.16	0.01731		34.4232	0.07598		34.4232	0.10986		34.4227	0.15166		34.4227	0.07729
34.18	0.01497		34.4434	0.01653		34.4434	0.02148			34.18	0.01497		34.4434	0.06366		34.4434	0.11695		34.4429	0.15166		34.4429	0.06763
34.2	0.02304		34.4636	0.01781		34.4636	0.02397			34.2	0.02304		34.4636	0.08008		34.4636	0.09628		34.4631	0.17062		34.4631	0.09179
34.22	0.02323		34.4838	0.01892		34.4838	0.02444			34.22	0.02323		34.4838	0.08316		34.4838	0.10159		34.4833	0.13744		34.4833	0.06763
34.24	0.01705		34.5039	0.02185		34.5039	0.0221			34.24	0.01705		34.5039	0.08008		34.5039	0.11105		34.5034	0.109		34.5034	0.08696
34.26	0.00759		34.5241	0.0202		34.5241	0.02599			34.26	0.00759		34.5241	0.08419		34.5241	0.10809		34.5236	0.11848		34.5236	0.09179
34.28	0.03693		34.5443	0.02112		34.5443	0.02117			34.28	0.03693		34.5443	0.07187		34.5443	0.11223		34.5438	0.08531		34.5438	0.1256
34.3	0.02353		34.5645	0.02002		34.5645	0.02257			34.3	0.02353		34.5645	0.07187		34.5645	0.101		34.564	0.14692		34.564	0.0628
34.32	0.05012		34.5847	0.018		34.5847	0.02257			34.32	0.05012		34.5847	0.06571		34.5847	0.0821		34.5842	0.109		34.5842	0.08696
34.34	0.04494		34.6048	0.01598		34.6048	0.02272			34.34	0.04494		34.6048	0.08624		34.6048	0.09923		34.6043	0.14218		34.6043	0.12077
34.36	0.04678		34.625	0.018		34.625	0.02086			34.36	0.04678		34.625	0.07598		34.625	0.114		34.6245	0.15166		34.6245	0.0628
34.38	0.04828		34.6452	0.01947		34.6452	0.02163			34.38	0.04828		34.6452	0.06879		34.6452	0.11931		34.6447	0.13744		34.6447	0.11111
34.4	0.02678		34.6654	0.01855		34.6654	0.02023			34.4	0.02678		34.6654	0.08522		34.6654	0.10573		34.6649	0.17062		34.6649	0.0628
34.42	0.02183		34.6855	0.01965		34.6855	0.02288			34.42	0.02183		34.6855	0.06982		34.6855	0.09628		34.685	0.1327		34.685	0.07246
34.44	0.00592		34.7057	0.018		34.7057	0.02366			34.44	0.00592		34.7057	0.08727		34.7057	0.10514		34.7052	0.11848		34.7052	0.14976
34.46	-0.0021		34.7259	0.01965		34.7259	0.0207			34.46	-0.0021		34.7259	0.06468		34.7259	0.09155		34.7254	0.10427		34.7254	0.07246
34.48	-0.00869		34.7461	0.02094		34.7461	0.02132			34.48	-0.00869		34.7461	0.08111		34.7461	0.09923		34.7456	0.09005		34.7456	0.09179
34.5	-0.00498		34.7663	0.01983		34.7663	0.02397			34.5	-0.00498		34.7663	0.05647		34.7663	0.10159		34.7658	0.08531		34.7658	0.10145
34.52	-0.00586		34.7864	0.02259		34.7864	0.02257			34.52	-0.00586		34.7864	0.08214		34.7864	0.10632		34.7859	0.16114		34.7859	0.07246
34.54	0.00542		34.8066	0.01983		34.8066	0.02412			34.54	0.00542		34.8066	0.0729		34.8066	0.09687		34.8061	0.17536		34.8061	0.07729
34.56	0.00191		34.8268	0.0191		34.8268	0.0207			34.56	0.00191		34.8268	0.0883		34.8268	0.11164		34.8263	0.1327		34.8263	0.08213
34.58	-0.00346		34.847	0.02222		34.847	0.02008			34.58	-0.00346		34.847	0.08111		34.847	0.10514		34.8465	0.10427		34.8465	0.13043
34.6	-0.01375		34.8672	0.02002		34.8672	0.01899			34.6	-0.01375		34.8672	0.07084		34.8672	0.09037		34.8667	0.11848		34.8667	0.09662
34.62	-0.0019		34.8873	0.02057		34.8873	0.02148			34.62	-0.0019		34.8873	0.07187		34.8873	0.10159		34.8868	0.10427		34.8868	0.04348
34.64	-0.01318		34.9075	0.02277		34.9075	0.02148			34.64	-0.01318		34.9075	0.07392		34.9075	0.10632		34.907	0.12796		34.907	0.06763
34.66	-0.0228		34.9277	0.0213		34.9277	0.02008			34.66	-0.0228		34.9277	0.08316		34.9277	0.10041		34.9272	0.10427		34.9272	0.08213
34.68	-0.00864		34.9479	0.02351		34.9479	0.0193			34.68	-0.00864		34.9479	0.06982		34.9479	0.10455		34.9474	0.12322		34.9474	0.0628
34.7	-0.01803		34.9681	0.02057		34.9681	0.02272			34.7	-0.01803		34.9681	0.08316		34.9681	0.10041		34.9676	0.14692		34.9676	0.07246
34.72	-0.00035014		34.9882	0.0202		34.9882	0.02008			34.72	-0.00035014		34.9882	0.07495		34.9882	0.10691		34.9877	0.09953		34.9877	0.06763
34.74	-0.00546		35.0084	0.01928		35.0084	0.02319			34.74	-0.00546		35.0084	0.077		35.0084	0.09037		35.0079	0.1327		35.0079	0.11594
34.76	-0.02229		35.0286	0.01965		35.0286	0.0221			34.76	-0.02229		35.0286	0.07803		35.0286	0.09982		35.0281	0.12796		35.0281	0.06763
34.78	-0.01412		35.0488	0.01745		35.0488	0.02335			34.78	-0.01412		35.0488	0.06057		35.0488	0.09392		35.0483	0.11848		35.0483	0.08213
34.8	-0.01932		35.069	0.02222		35.069	0.01992			34.8	-0.01932		35.069	0.077		35.069	0.09451		35.0685	0.10427		35.0685	0.0628
34.82	-0.00632		35.0891	0.02075		35.0891	0.0207			34.82	-0.00632		35.0891	0.077		35.0891	0.09805		35.0886	0.10427		35.0886	0.07246
34.84	-0.00515		35.1093	0.01983		35.1093	0.01946			34.84	-0.00515		35.1093	0.06982		35.1093	0.09805		35.1088	0.09005		35.1088	0.05797
34.86	-0.00387		35.1295	0.01855		35.1295	0.02132			34.86	-0.00387		35.1295	0.06776		35.1295	0.09923		35.129	0.12322		35.129	0.07246
34.88	-0.01211		35.1497	0.02112		35.1497	0.01821			34.88	-0.01211		35.1497	0.07084		35.1497	0.10337		35.1492	0.08531		35.1492	0.10628
34.9	-0.00357		35.1698	0.02167		35.1698	0.01992			34.9	-0.00357		35.1698	0.0924		35.1698	0.09864		35.1694	0.11848		35.1694	0.07246
34.92	0.0077		35.19	0.01635		35.19	0.01961			34.92	0.0077		35.19	0.07906		35.19	0.09451		35.1895	0.12796		35.1895	0.11111
34.94	0.00748		35.2102	0.01726		35.2102	0.02132			34.94	0.00748		35.2102	0.07495		35.2102	0.09155		35.2097	0.15166		35.2097	0.08696
34.96	0.01341		35.2304	0.01892		35.2304	0.02132			34.96	0.01341		35.2304	0.0729		35.2304	0.09628		35.2299	0.15166		35.2299	0.04831
34.98	-0.00038675		35.2506	0.01855		35.2506	0.01992			34.98	-0.00038675		35.2506	0.077		35.2506	0.10337		35.2501	0.09005		35.2501	0.09662
35	0.03229		35.2707	0.01781		35.2707	0.01946			35	0.03229		35.2707	0.077		35.2707	0.10219		35.2703	0.09953		35.2703	0.09662
35.02	0.02914		35.2909	0.02094		35.2909	0.02117			35.02	0.02914		35.2909	0.07495		35.2909	0.09273		35.2904	0.17062		35.2904	0.10628
35.04	0.0215		35.3111	0.02075		35.3111	0.02132			35.04	0.0215		35.3111	0.06879		35.3111	0.08151		35.3106	0.10427		35.3106	0.09179
35.06	0.01244		35.3313	0.01947		35.3313	0.01992			35.06	0.01244		35.3313	0.06571		35.3313	0.09923		35.3308	0.1327		35.3308	0.08213
35.08	0.00832		35.3515	0.02094		35.3515	0.01946			35.08	0.00832		35.3515	0.06366		35.3515	0.09687		35.351	0.11374		35.351	0.09179
35.1	0.01834		35.3716	0.01928		35.3716	0.02101			35.1	0.01834		35.3716	0.08008		35.3716	0.08269		35.3712	0.1327		35.3712	0.09179
35.12	0.01664		35.3918	0.01965		35.3918	0.02304			35.12	0.01664		35.3918	0.06366		35.3918	0.08447		35.3913	0.12322		35.3913	0.08696
35.14	0.00936		35.412	0.0202		35.412	0.0165			35.14	0.00936		35.412	0.07495		35.412	0.09273		35.4115	0.109		35.4115	0.08213
35.16	0.01128		35.4322	0.01506		35.4322	0.02086			35.16	0.01128		35.4322	0.0616		35.4322	0.09923		35.4317	0.09953		35.4317	0.07729
35.18	0.00872		35.4524	0.02259		35.4524	0.02132			35.18	0.00872		35.4524	0.06879		35.4524	0.09628		35.4519	0.11374		35.4519	0.04348
35.2	0.02643		35.4725	0.01837		35.4725	0.02039			35.2	0.02643		35.4725	0.0729		35.4725	0.10455		35.4721	0.11374		35.4721	0.09662
35.22	0.01269		35.4927	0.01873		35.4927	0.02397			35.22	0.01269		35.4927	0.06776		35.4927	0.10396		35.4922	0.11374		35.4922	0.05797
35.24	0.02252		35.5129	0.01947		35.5129	0.02054			35.24	0.02252		35.5129	0.0924		35.5129	0.09333		35.5124	0.11848		35.5124	0.0628
35.26	0.03267		35.5331	0.01543		35.5331	0.02226			35.26	0.03267		35.5331	0.077		35.5331	0.09096		35.5326	0.1327		35.5326	0.08213
35.28	0.04008		35.5533	0.01726		35.5533	0.02023			35.28	0.04008		35.5533	0.06571		35.5533	0.09392		35.5528	0.09005		35.5528	0.05797
35.3	0.03742		35.5734	0.02149		35.5734	0.01852			35.3	0.03742		35.5734	0.07392		35.5734	0.0886		35.5729	0.109		35.5729	0.09179
35.32	0.04121		35.5936	0.01983		35.5936	0.02412			35.32	0.04121		35.5936	0.05031		35.5936	0.10691		35.5931	0.12796		35.5931	0.09179
35.34	0.02243		35.6138	0.018		35.6138	0.0193			35.34	0.02243		35.6138	0.07598		35.6138	0.09333		35.6133	0.12796		35.6133	0.10628
35.36	0.02161		35.634	0.02039		35.634	0.01992			35.36	0.02161		35.634	0.07084		35.634	0.09451		35.6335	0.09953		35.6335	0.06763
35.38	-0.00408		35.6542	0.01855		35.6542	0.0221			35.38	-0.00408		35.6542	0.06982		35.6542	0.09333		35.6537	0.17536		35.6537	0.07729
35.4	0.0077		35.6743	0.01873		35.6743	0.01992			35.4	0.0077		35.6743	0.06263		35.6743	0.09864		35.6738	0.1327		35.6738	0.07729
35.42	0.00325		35.6945	0.02039		35.6945	0.02335			35.42	0.00325		35.6945	0.05955		35.6945	0.09155		35.694	0.10427		35.694	0.04831
35.44	0.01326		35.7147	0.01965		35.7147	0.02319			35.44	0.01326		35.7147	0.08214		35.7147	0.07915		35.7142	0.11848		35.7142	0.07246
35.46	0.01		35.7349	0.01983		35.7349	0.01977			35.46	0.01		35.7349	0.07187		35.7349	0.09687		35.7344	0.12322		35.7344	0.07246
35.48	-0.0143		35.755	0.01873		35.755	0.0249			35.48	-0.0143		35.755	0.077		35.755	0.08801		35.7546	0.09005		35.7546	0.09179
35.5	-0.0167		35.7752	0.02314		35.7752	0.01837			35.5	-0.0167		35.7752	0.06366		35.7752	0.08742		35.7747	0.1327		35.7747	0.07246
35.52	-0.01899		35.7954	0.01818		35.7954	0.02008			35.52	-0.01899		35.7954	0.06468		35.7954	0.07383		35.7949	0.12796		35.7949	0.0628
35.54	-0.00497		35.8156	0.01855		35.8156	0.0235			35.54	-0.00497		35.8156	0.06982		35.8156	0.09687		35.8151	0.11374		35.8151	0.05314
35.56	0.00652		35.8358	0.018		35.8358	0.01961			35.56	0.00652		35.8358	0.077		35.8358	0.08801		35.8353	0.07583		35.8353	0.07729
35.58	0.00857		35.8559	0.01708		35.8559	0.02132			35.58	0.00857		35.8559	0.05749		35.8559	0.08683		35.8555	0.16114		35.8555	0.0628
35.6	-0.000237236		35.8761	0.01928		35.8761	0.01899			35.6	-0.000237236		35.8761	0.06468		35.8761	0.09037		35.8756	0.109		35.8756	0.07729
35.62	0.00146		35.8963	0.01745		35.8963	0.02023			35.62	0.00146		35.8963	0.06674		35.8963	0.08801		35.8958	0.15166		35.8958	0.07729
35.64	-0.000463262		35.9165	0.01726		35.9165	0.01821			35.64	-0.000463262		35.9165	0.08932		35.9165	0.09451		35.916	0.09953		35.916	0.12077
35.66	-0.0035		35.9367	0.01708		35.9367	0.01946			35.66	-0.0035		35.9367	0.07906		35.9367	0.09155		35.9362	0.109		35.9362	0.09662
35.68	0.01099		35.9569	0.02002		35.9569	0.01961			35.68	0.01099		35.9569	0.07495		35.9569	0.09214		35.9564	0.1327		35.9564	0.08213
35.7	0.01472		35.977	0.01928		35.977	0.01774			35.7	0.01472		35.977	0.06674		35.977	0.10041		35.9765	0.09005		35.9765	0.08213
35.72	0.0031		35.9972	0.01983		35.9972	0.02054			35.72	0.0031		35.9972	0.06776		35.9972	0.09037		35.9967	0.06635		35.9967	0.06763
35.74	0.01053		36.0174	0.01653		36.0174	0.01883			35.74	0.01053		36.0174	0.05955		36.0174	0.07797		36.0169	0.11374		36.0169	0.07729
35.76	-0.00693		36.0376	0.01965		36.0376	0.0193			35.76	-0.00693		36.0376	0.06366		36.0376	0.08978		36.0371	0.109		36.0371	0.0628
35.78	-0.00807		36.0577	0.018		36.0577	0.02086			35.78	-0.00807		36.0577	0.05852		36.0577	0.08624		36.0573	0.10427		36.0573	0.08213
35.8	-0.01821		36.0779	0.02185		36.0779	0.02086			35.8	-0.01821		36.0779	0.0729		36.0779	0.09273		36.0774	0.11848		36.0774	0.04348
35.82	-0.01488		36.0981	0.01947		36.0981	0.02163			35.82	-0.01488		36.0981	0.06879		36.0981	0.07915		36.0976	0.09953		36.0976	0.0628
35.84	-0.00335		36.1183	0.01616		36.1183	0.02101			35.84	-0.00335		36.1183	0.08214		36.1183	0.09037		36.1178	0.09479		36.1178	0.07246
35.86	-0.000594091		36.1385	0.01781		36.1385	0.02179			35.86	-0.000594091		36.1385	0.06571		36.1385	0.10278		36.138	0.1327		36.138	0.09662
35.88	-0.01308		36.1586	0.01928		36.1586	0.01977			35.88	-0.01308		36.1586	0.06571		36.1586	0.08919		36.1581	0.11374		36.1581	0.10628
35.9	-0.000600593		36.1788	0.0191		36.1788	0.02257			35.9	-0.000600593		36.1788	0.06879		36.1788	0.08565		36.1783	0.11374		36.1783	0.08696
35.92	-0.01322		36.199	0.02075		36.199	0.02117			35.92	-0.01322		36.199	0.07495		36.199	0.08742		36.1985	0.09479		36.1985	0.04831
35.94	-0.02279		36.2192	0.01855		36.2192	0.02257			35.94	-0.02279		36.2192	0.077		36.2192	0.09805		36.2187	0.109		36.2187	0.08696
35.96	-0.01198		36.2394	0.01892		36.2394	0.02132			35.96	-0.01198		36.2394	0.07187		36.2394	0.09982		36.2389	0.1327		36.2389	0.04831
35.98	-0.01028		36.2595	0.01781		36.2595	0.02148			35.98	-0.01028		36.2595	0.06571		36.2595	0.0951		36.2591	0.12322		36.2591	0.0628
36	-0.01012		36.2797	0.01892		36.2797	0.02195			36	-0.01012		36.2797	0.07084		36.2797	0.09864		36.2792	0.09479		36.2792	0.05797
36.02	-0.0068		36.2999	0.01708		36.2999	0.02039			36.02	-0.0068		36.2999	0.06366		36.2999	0.08506		36.2994	0.11374		36.2994	0.07729
36.04	-0.00315		36.3201	0.0213		36.3201	0.02054			36.04	-0.00315		36.3201	0.05955		36.3201	0.0886		36.3196	0.09005		36.3196	0.08213
36.06	-0.0119		36.3403	0.01855		36.3403	0.02257			36.06	-0.0119		36.3403	0.08214		36.3403	0.09333		36.3398	0.11848		36.3398	0.0628
36.08	-0.0166		36.3604	0.01983		36.3604	0.01899			36.08	-0.0166		36.3604	0.08932		36.3604	0.09392		36.3599	0.12322		36.3599	0.09662
36.1	-0.01025		36.3806	0.0169		36.3806	0.01977			36.1	-0.01025		36.3806	0.05133		36.3806	0.08269		36.3801	0.06161		36.3801	0.09179
36.12	-0.02209		36.4008	0.02332		36.4008	0.01883			36.12	-0.02209		36.4008	0.06366		36.4008	0.08978		36.4003	0.08057		36.4003	0.08213
36.14	0.00924		36.421	0.01965		36.421	0.02366			36.14	0.00924		36.421	0.07084		36.421	0.09214		36.4205	0.109		36.4205	0.03865
36.16	0.00944		36.4412	0.02002		36.4412	0.02086			36.16	0.00944		36.4412	0.07084		36.4412	0.09333		36.4407	0.14218		36.4407	0.05797
36.18	-0.01458		36.4613	0.01745		36.4613	0.02101			36.18	-0.01458		36.4613	0.077		36.4613	0.101		36.4608	0.09953		36.4608	0.05797
36.2	-0.01286		36.4815	0.02149		36.4815	0.02428			36.2	-0.01286		36.4815	0.077		36.4815	0.09628		36.481	0.12322		36.481	0.08696
36.22	0.000248541		36.5017	0.018		36.5017	0.02054			36.22	0.000248541		36.5017	0.07084		36.5017	0.08447		36.5012	0.11374		36.5012	0.04831
36.24	-0.009		36.5219	0.01947		36.5219	0.02148			36.24	-0.009		36.5219	0.06057		36.5219	0.08387		36.5214	0.1327		36.5214	0.06763
36.26	0.00815		36.5421	0.01837		36.5421	0.02132			36.26	0.00815		36.5421	0.06366		36.5421	0.09569		36.5416	0.08057		36.5416	0.07246
36.28	0.0116		36.5622	0.01928		36.5622	0.01821			36.28	0.0116		36.5622	0.06776		36.5622	0.07501		36.5617	0.09479		36.5617	0.10145
36.3	0.00113		36.5824	0.01965		36.5824	0.02397			36.3	0.00113		36.5824	0.06776		36.5824	0.09333		36.5819	0.13744		36.5819	0.04831
36.32	0.000522075		36.6026	0.02277		36.6026	0.01992			36.32	0.000522075		36.6026	0.07803		36.6026	0.07915		36.6021	0.14218		36.6021	0.08213
36.34	0.00549		36.6228	0.0202		36.6228	0.01883			36.34	0.00549		36.6228	0.07495		36.6228	0.08565		36.6223	0.08057		36.6223	0.0628
36.36	0.02646		36.6429	0.01781		36.6429	0.0235			36.36	0.02646		36.6429	0.06982		36.6429	0.08565		36.6425	0.08057		36.6425	0.03865
36.38	0.02134		36.6631	0.0191		36.6631	0.02195			36.38	0.02134		36.6631	0.06674		36.6631	0.08092		36.6626	0.06161		36.6626	0.0628
36.4	0.04855		36.6833	0.01855		36.6833	0.01977			36.4	0.04855		36.6833	0.0729		36.6833	0.09155		36.6828	0.07109		36.6828	0.04831
36.42	0.03236		36.7035	0.02222		36.7035	0.02132			36.42	0.03236		36.7035	0.07495		36.7035	0.09392		36.703	0.10427		36.703	0.07729
36.44	0.05956		36.7237	0.01892		36.7237	0.01852			36.44	0.05956		36.7237	0.05339		36.7237	0.09333		36.7232	0.10427		36.7232	0.0628
36.46	0.08818		36.7439	0.01928		36.7439	0.02101			36.46	0.08818		36.7439	0.07803		36.7439	0.09037		36.7433	0.08531		36.7433	0.04831
36.48	0.08097		36.764	0.02057		36.764	0.02272			36.48	0.08097		36.764	0.07906		36.764	0.08506		36.7635	0.13744		36.7635	0.07729
36.5	0.05545		36.7842	0.01947		36.7842	0.02335			36.5	0.05545		36.7842	0.06571		36.7842	0.10927		36.7837	0.13744		36.7837	0.03382
36.52	0.06807		36.8044	0.02112		36.8044	0.02086			36.52	0.06807		36.8044	0.06571		36.8044	0.08506		36.8039	0.12796		36.8039	0.0628
36.54	0.06885		36.8246	0.01818		36.8246	0.02179			36.54	0.06885		36.8246	0.06468		36.8246	0.07501		36.8241	0.08057		36.8241	0.03865
36.56	0.08903		36.8447	0.02112		36.8447	0.02008			36.56	0.08903		36.8447	0.05749		36.8447	0.07856		36.8443	0.09953		36.8443	0.07246
36.58	0.05474		36.8649	0.01892		36.8649	0.02023			36.58	0.05474		36.8649	0.05852		36.8649	0.07265		36.8644	0.15166		36.8644	0.08213
36.6	0.05143		36.8851	0.01873		36.8851	0.02179			36.6	0.05143		36.8851	0.07392		36.8851	0.09273		36.8846	0.16114		36.8846	0.09662
36.62	0.05572		36.9053	0.0202		36.9053	0.0221			36.62	0.05572		36.9053	0.08111		36.9053	0.09628		36.9048	0.07583		36.9048	0.08696
36.64	0.04369		36.9255	0.01818		36.9255	0.02584			36.64	0.04369		36.9255	0.06879		36.9255	0.08269		36.925	0.09953		36.925	0.07246
36.66	0.05422		36.9456	0.02039		36.9456	0.02272			36.66	0.05422		36.9456	0.07495		36.9456	0.08683		36.9451	0.09479		36.9451	0.05314
36.68	0.04964		36.9658	0.0202		36.9658	0.02054			36.68	0.04964		36.9658	0.06366		36.9658	0.08565		36.9653	0.08057		36.9653	0.05314
36.7	0.07092		36.986	0.018		36.986	0.0207			36.7	0.07092		36.986	0.07084		36.986	0.08801		36.9855	0.1564		36.9855	0.09662
36.72	0.06096		37.0062	0.0202		37.0062	0.02101			36.72	0.06096		37.0062	0.0616		37.0062	0.0762		37.0057	0.09005		37.0057	0.07246
36.74	0.04893		37.0264	0.01928		37.0264	0.0221			36.74	0.04893		37.0264	0.0729		37.0264	0.09746		37.0259	0.12322		37.0259	0.09179
36.76	0.04226		37.0465	0.02112		37.0465	0.01868			36.76	0.04226		37.0465	0.0729		37.0465	0.08328		37.046	0.10427		37.046	0.06763
36.78	0.07045		37.0667	0.02167		37.0667	0.02132			36.78	0.07045		37.0667	0.06879		37.0667	0.09687		37.0662	0.07109		37.0662	0.06763
36.8	0.07628		37.0869	0.01983		37.0869	0.0207			36.8	0.07628		37.0869	0.07598		37.0869	0.10632		37.0864	0.11848		37.0864	0.04831
36.82	0.04978		37.1071	0.02112		37.1071	0.01883			36.82	0.04978		37.1071	0.0616		37.1071	0.09096		37.1066	0.06635		37.1066	0.07729
36.84	0.02877		37.1272	0.02259		37.1272	0.02163			36.84	0.02877		37.1272	0.07392		37.1272	0.07679		37.1268	0.08531		37.1268	0.07729
36.86	0.01028		37.1474	0.02039		37.1474	0.01665			36.86	0.01028		37.1474	0.06776		37.1474	0.07679		37.1469	0.09953		37.1469	0.04348
36.88	0.02258		37.1676	0.02149		37.1676	0.02101			36.88	0.02258		37.1676	0.07392		37.1676	0.09273		37.1671	0.12796		37.1671	0.04348
36.9	0.02995		37.1878	0.01965		37.1878	0.02226			36.9	0.02995		37.1878	0.07187		37.1878	0.08624		37.1873	0.11848		37.1873	0.06763
36.92	0.02298		37.208	0.02296		37.208	0.02506			36.92	0.02298		37.208	0.06366		37.208	0.09273		37.2075	0.09005		37.2075	0.07729
36.94	0.00943		37.2281	0.02149		37.2281	0.0221			36.94	0.00943		37.2281	0.05441		37.2281	0.08387		37.2277	0.11374		37.2277	0.04831
36.96	0.00892		37.2483	0.02057		37.2483	0.0165			36.96	0.00892		37.2483	0.06571		37.2483	0.0821		37.2478	0.12322		37.2478	0.1256
36.98	-0.00779		37.2685	0.02167		37.2685	0.01899			36.98	-0.00779		37.2685	0.06366		37.2685	0.09864		37.268	0.09953		37.268	0.05797
37	0.00486		37.2887	0.0202		37.2887	0.01728			37	0.00486		37.2887	0.06468		37.2887	0.07265		37.2882	0.09479		37.2882	0.06763
37.02	0.00196		37.3089	0.0169		37.3089	0.02335			37.02	0.00196		37.3089	0.06366		37.3089	0.10278		37.3084	0.09005		37.3084	0.05314
37.04	-0.005		37.3291	0.01855		37.3291	0.02553			37.04	-0.005		37.3291	0.07495		37.3291	0.0886		37.3286	0.12322		37.3286	0.08213
37.06	-0.02071		37.3492	0.01892		37.3492	0.0207			37.06	-0.02071		37.3492	0.07803		37.3492	0.08742		37.3487	0.07109		37.3487	0.06763
37.08	-0.00497		37.3694	0.01873		37.3694	0.01977			37.08	-0.00497		37.3694	0.0616		37.3694	0.10041		37.3689	0.109		37.3689	0.05797
37.1	-0.00697		37.3896	0.02204		37.3896	0.02132			37.1	-0.00697		37.3896	0.077		37.3896	0.08269		37.3891	0.09953		37.3891	0.09179
37.12	-0.01116		37.4098	0.01837		37.4098	0.01899			37.12	-0.01116		37.4098	0.06366		37.4098	0.08151		37.4093	0.10427		37.4093	0.06763
37.14	-0.0343		37.4299	0.01635		37.4299	0.02086			37.14	-0.0343		37.4299	0.06366		37.4299	0.08683		37.4295	0.12322		37.4295	0.03382
37.16	-0.02248		37.4501	0.01763		37.4501	0.01883			37.16	-0.02248		37.4501	0.08522		37.4501	0.09451		37.4496	0.109		37.4496	0.06763
37.18	-0.00681		37.4703	0.02002		37.4703	0.0235			37.18	-0.00681		37.4703	0.06776		37.4703	0.08387		37.4698	0.12322		37.4698	0.07246
37.2	0.00108		37.4905	0.02094		37.4905	0.02117			37.2	0.00108		37.4905	0.05955		37.4905	0.07206		37.49	0.12322		37.49	0.10145
37.22	-0.00724		37.5107	0.0213		37.5107	0.02132			37.22	-0.00724		37.5107	0.06982		37.5107	0.08092		37.5102	0.11374		37.5102	0.06763
37.24	-0.02464		37.5308	0.02461		37.5308	0.02163			37.24	-0.02464		37.5308	0.06468		37.5308	0.06911		37.5303	0.07109		37.5303	0.04348
37.26	-0.00576		37.551	0.02094		37.551	0.02039			37.26	-0.00576		37.551	0.06057		37.551	0.07797		37.5505	0.09479		37.5505	0.06763
37.28	0.0071		37.5712	0.02185		37.5712	0.02086			37.28	0.0071		37.5712	0.05749		37.5712	0.09392		37.5707	0.09479		37.5707	0.04348
37.3	-0.01247		37.5914	0.01983		37.5914	0.01961			37.3	-0.01247		37.5914	0.06057		37.5914	0.08151		37.5909	0.07583		37.5909	0.04348
37.32	-0.00462		37.6116	0.01947		37.6116	0.02226			37.32	-0.00462		37.6116	0.06879		37.6116	0.08683		37.6111	0.11374		37.6111	0.07729
37.34	-0.00883		37.6317	0.02204		37.6317	0.02039			37.34	-0.00883		37.6317	0.06571		37.6317	0.08328		37.6313	0.10427		37.6313	0.06763
37.36	0.00506		37.6519	0.02149		37.6519	0.01774			37.36	0.00506		37.6519	0.05647		37.6519	0.0821		37.6514	0.10427		37.6514	0.04831
37.38	0.0034		37.6721	0.02296		37.6721	0.02132			37.38	0.0034		37.6721	0.06674		37.6721	0.09214		37.6716	0.109		37.6716	0.07729
37.4	-0.01063		37.6923	0.01855		37.6923	0.0221			37.4	-0.01063		37.6923	0.07906		37.6923	0.08978		37.6918	0.109		37.6918	0.0628
37.42	0.00253		37.7125	0.02259		37.7125	0.02086			37.42	0.00253		37.7125	0.07495		37.7125	0.08151		37.712	0.08531		37.712	0.05797
37.44	-0.00731		37.7326	0.02039		37.7326	0.02117			37.44	-0.00731		37.7326	0.05852		37.7326	0.10041		37.7321	0.08531		37.7321	0.04348
37.46	-0.00564		37.7528	0.02443		37.7528	0.02412			37.46	-0.00564		37.7528	0.07187		37.7528	0.07501		37.7523	0.109		37.7523	0.08213
37.48	0.00307		37.773	0.02259		37.773	0.02179			37.48	0.00307		37.773	0.0729		37.773	0.08033		37.7725	0.09479		37.7725	0.06763
37.5	0.00959		37.7932	0.01818		37.7932	0.01774			37.5	0.00959		37.7932	0.06057		37.7932	0.09214		37.7927	0.109		37.7927	0.04348
37.52	0.00517		37.8133	0.02296		37.8133	0.02319			37.52	0.00517		37.8133	0.08008		37.8133	0.07915		37.8129	0.08531		37.8129	0.06763
37.54	-0.000441615		37.8335	0.0202		37.8335	0.01977			37.54	-0.000441615		37.8335	0.06057		37.8335	0.08269		37.833	0.07109		37.833	0.12077
37.56	-0.00385		37.8537	0.01983		37.8537	0.0207			37.56	-0.00385		37.8537	0.05133		37.8537	0.08742		37.8532	0.13744		37.8532	0.05797
37.58	0.01599		37.8739	0.02277		37.8739	0.02226			37.58	0.01599		37.8739	0.06468		37.8739	0.09155		37.8734	0.11374		37.8734	0.06763
37.6	-0.03484		37.8941	0.01947		37.8941	0.0207			37.6	-0.03484		37.8941	0.06674		37.8941	0.08742		37.8936	0.16114		37.8936	0.06763
37.62	-0.01607		37.9143	0.02222		37.9143	0.02459			37.62	-0.01607		37.9143	0.07084		37.9143	0.08801		37.9138	0.10427		37.9138	0.11111
37.64	-0.00748		37.9344	0.02259		37.9344	0.02163			37.64	-0.00748		37.9344	0.06263		37.9344	0.09923		37.9339	0.13744		37.9339	0.08696
37.66	0.00529		37.9546	0.01635		37.9546	0.02008			37.66	0.00529		37.9546	0.05236		37.9546	0.08506		37.9541	0.09953		37.9541	0.08696
37.68	0.0035		37.9748	0.01726		37.9748	0.02054			37.68	0.0035		37.9748	0.0729		37.9748	0.0951		37.9743	0.08531		37.9743	0.05797
37.7	-0.00979		37.995	0.02241		37.995	0.02397			37.7	-0.00979		37.995	0.05852		37.995	0.101		37.9945	0.12322		37.9945	0.08696
37.72	-0.00728		38.0151	0.02002		38.0151	0.02226			37.72	-0.00728		38.0151	0.07187		38.0151	0.08742		38.0147	0.11374		38.0147	0.07246
37.74	0.00641		38.0353	0.0213		38.0353	0.02086			37.74	0.00641		38.0353	0.05955		38.0353	0.08624		38.0348	0.09005		38.0348	0.09662
37.76	0.02932		38.0555	0.0169		38.0555	0.01914			37.76	0.02932		38.0555	0.077		38.0555	0.08506		38.055	0.109		38.055	0.05314
37.78	0.03701		38.0757	0.0213		38.0757	0.02148			37.78	0.03701		38.0757	0.0729		38.0757	0.09214		38.0752	0.09005		38.0752	0.04831
37.8	0.03661		38.0959	0.01892		38.0959	0.02148			37.8	0.03661		38.0959	0.06571		38.0959	0.09096		38.0954	0.109		38.0954	0.08696
37.82	0.02897		38.1161	0.02259		38.1161	0.02179			37.82	0.02897		38.1161	0.06263		38.1161	0.08506		38.1155	0.09479		38.1155	0.08213
37.84	0.03374		38.1362	0.02094		38.1362	0.02195			37.84	0.03374		38.1362	0.0729		38.1362	0.08328		38.1357	0.09005		38.1357	0.03382
37.86	0.02809		38.1564	0.01837		38.1564	0.02023			37.86	0.02809		38.1564	0.07495		38.1564	0.08387		38.1559	0.06161		38.1559	0.04831
37.88	0.06871		38.1766	0.01892		38.1766	0.02335			37.88	0.06871		38.1766	0.05955		38.1766	0.09214		38.1761	0.11848		38.1761	0.0628
37.9	0.04577		38.1968	0.02094		38.1968	0.01837			37.9	0.04577		38.1968	0.07598		38.1968	0.07974		38.1963	0.12796		38.1963	0.05314
37.92	0.04563		38.2169	0.01837		38.2169	0.02412			37.92	0.04563		38.2169	0.07084		38.2169	0.08328		38.2165	0.09479		38.2165	0.04831
37.94	0.02631		38.2371	0.02112		38.2371	0.02023			37.94	0.02631		38.2371	0.05749		38.2371	0.07738		38.2366	0.11374		38.2366	0.05797
37.96	0.02016		38.2573	0.02296		38.2573	0.02475			37.96	0.02016		38.2573	0.06057		38.2573	0.09037		38.2568	0.09479		38.2568	0.08213
37.98	0.05039		38.2775	0.02277		38.2775	0.0207			37.98	0.05039		38.2775	0.06571		38.2775	0.07974		38.277	0.11848		38.277	0.04348
38	0.02934		38.2977	0.01965		38.2977	0.02101			38	0.02934		38.2977	0.0616		38.2977	0.07974		38.2972	0.07109		38.2972	0.06763
38.02	0.03831		38.3178	0.02149		38.3178	0.02195			38.02	0.03831		38.3178	0.05852		38.3178	0.07738		38.3173	0.09953		38.3173	0.0628
38.04	0.02691		38.338	0.02259		38.338	0.02412			38.04	0.02691		38.338	0.06366		38.338	0.08742		38.3375	0.12796		38.3375	0.03865
38.06	0.01255		38.3582	0.01965		38.3582	0.02226			38.06	0.01255		38.3582	0.05544		38.3582	0.07974		38.3577	0.08057		38.3577	0.04831
38.08	0.01759		38.3784	0.02204		38.3784	0.02163			38.08	0.01759		38.3784	0.05749		38.3784	0.08565		38.3779	0.07583		38.3779	0.05314
38.1	0.03118		38.3986	0.02259		38.3986	0.02179			38.1	0.03118		38.3986	0.06263		38.3986	0.08387		38.3981	0.09479		38.3981	0.08213
38.12	0.02646		38.4187	0.01983		38.4187	0.02366			38.12	0.02646		38.4187	0.08316		38.4187	0.08269		38.4183	0.109		38.4183	0.07729
38.14	0.02569		38.4389	0.02424		38.4389	0.02397			38.14	0.02569		38.4389	0.05955		38.4389	0.09569		38.4384	0.13744		38.4384	0.07729
38.16	0.00904		38.4591	0.02553		38.4591	0.01883			38.16	0.00904		38.4591	0.06982		38.4591	0.0821		38.4586	0.10427		38.4586	0.0628
38.18	0.04103		38.4793	0.02406		38.4793	0.02272			38.18	0.04103		38.4793	0.0729		38.4793	0.08328		38.4788	0.09479		38.4788	0.07246
38.2	0.04223		38.4995	0.02167		38.4995	0.02179			38.2	0.04223		38.4995	0.0616		38.4995	0.08919		38.499	0.11848		38.499	0.07729
38.22	0.0579		38.5196	0.0213		38.5196	0.01946			38.22	0.0579		38.5196	0.0616		38.5196	0.0886		38.5191	0.09005		38.5191	0.0628
38.24	0.06337		38.5398	0.01965		38.5398	0.02584			38.24	0.06337		38.5398	0.08419		38.5398	0.08269		38.5393	0.13744		38.5393	0.06763
38.26	0.05799		38.56	0.02259		38.56	0.02101			38.26	0.05799		38.56	0.07392		38.56	0.08269		38.5595	0.109		38.5595	0.03865
38.28	0.0423		38.5802	0.018		38.5802	0.02179			38.28	0.0423		38.5802	0.06057		38.5802	0.08151		38.5797	0.07109		38.5797	0.07729
38.3	0.03867		38.6003	0.0213		38.6003	0.0207			38.3	0.03867		38.6003	0.05544		38.6003	0.07738		38.5999	0.09953		38.5999	0.10145
38.32	0.03438		38.6205	0.02167		38.6205	0.02054			38.32	0.03438		38.6205	0.06263		38.6205	0.07797		38.62	0.04265		38.62	0.03865
38.34	0.02548		38.6407	0.02241		38.6407	0.02288			38.34	0.02548		38.6407	0.0729		38.6407	0.07974		38.6402	0.14218		38.6402	0.03865
38.36	0.03587		38.6609	0.02424		38.6609	0.02086			38.36	0.03587		38.6609	0.06982		38.6609	0.08269		38.6604	0.08531		38.6604	0.07246
38.38	0.02455		38.6811	0.02241		38.6811	0.02023			38.38	0.02455		38.6811	0.06982		38.6811	0.08624		38.6806	0.06635		38.6806	0.09179
38.4	0.02387		38.7013	0.02424		38.7013	0.02397			38.4	0.02387		38.7013	0.06468		38.7013	0.09392		38.7008	0.08057		38.7008	0.07729
38.42	0.01233		38.7214	0.02314		38.7214	0.02241			38.42	0.01233		38.7214	0.06879		38.7214	0.08978		38.7209	0.07583		38.7209	0.10145
38.44	0.01021		38.7416	0.02332		38.7416	0.02272			38.44	0.01021		38.7416	0.06674		38.7416	0.07265		38.7411	0.10427		38.7411	0.07246
38.46	0.00261		38.7618	0.0259		38.7618	0.02241			38.46	0.00261		38.7618	0.0616		38.7618	0.08387		38.7613	0.09953		38.7613	0.09179
38.48	0.00278		38.782	0.02241		38.782	0.02568			38.48	0.00278		38.782	0.06057		38.782	0.09155		38.7815	0.07583		38.7815	0.06763
38.5	-0.00132		38.8021	0.01983		38.8021	0.02444			38.5	-0.00132		38.8021	0.05955		38.8021	0.10159		38.8017	0.10427		38.8017	0.07246
38.52	-0.00531		38.8223	0.0202		38.8223	0.0221			38.52	-0.00531		38.8223	0.07495		38.8223	0.07324		38.8218	0.08531		38.8218	0.06763
38.54	-0.00514		38.8425	0.02057		38.8425	0.02023			38.54	-0.00514		38.8425	0.06366		38.8425	0.08683		38.842	0.09479		38.842	0.10145
38.56	0.00708		38.8627	0.02296		38.8627	0.02148			38.56	0.00708		38.8627	0.06879		38.8627	0.09392		38.8622	0.12796		38.8622	0.05797
38.58	0.01052		38.8829	0.02094		38.8829	0.02288			38.58	0.01052		38.8829	0.04825		38.8829	0.08151		38.8824	0.11848		38.8824	0.08213
38.6	-0.00312		38.903	0.02296		38.903	0.02272			38.6	-0.00312		38.903	0.06468		38.903	0.08092		38.9025	0.10427		38.9025	0.09662
38.62	0.01139		38.9232	0.02185		38.9232	0.02086			38.62	0.01139		38.9232	0.0616		38.9232	0.06734		38.9227	0.09005		38.9227	0.09179
38.64	0.00716		38.9434	0.01983		38.9434	0.02272			38.64	0.00716		38.9434	0.05852		38.9434	0.0886		38.9429	0.11374		38.9429	0.06763
38.66	-0.00913		38.9636	0.01983		38.9636	0.02132			38.66	-0.00913		38.9636	0.06982		38.9636	0.09628		38.9631	0.11848		38.9631	0.0628
38.68	-0.02673		38.9838	0.02332		38.9838	0.02241			38.68	-0.02673		38.9838	0.05544		38.9838	0.08033		38.9833	0.07109		38.9833	0.03382
38.7	-0.00533		39.0039	0.01983		39.0039	0.02319			38.7	-0.00533		39.0039	0.06263		39.0039	0.08447		39.0035	0.07583		39.0035	0.06763
38.72	-0.000362157		39.0241	0.02314		39.0241	0.02304			38.72	-0.000362157		39.0241	0.07187		39.0241	0.07856		39.0236	0.07109		39.0236	0.0628
38.74	-0.00921		39.0443	0.02277		39.0443	0.02615			38.74	-0.00921		39.0443	0.06571		39.0443	0.07679		39.0438	0.09953		39.0438	0.05797
38.76	-0.01783		39.0645	0.01983		39.0645	0.02319			38.76	-0.01783		39.0645	0.05955		39.0645	0.08447		39.064	0.09953		39.064	0.05797
38.78	-0.00225		39.0847	0.02094		39.0847	0.02054			38.78	-0.00225		39.0847	0.07598		39.0847	0.07856		39.0842	0.11848		39.0842	0.06763
38.8	-0.02436		39.1048	0.02388		39.1048	0.02304			38.8	-0.02436		39.1048	0.06263		39.1048	0.07029		39.1043	0.12322		39.1043	0.07246
38.82	-0.00165		39.125	0.02351		39.125	0.0193			38.82	-0.00165		39.125	0.06879		39.125	0.08447		39.1245	0.06635		39.1245	0.06763
38.84	0.00736		39.1452	0.02388		39.1452	0.02428			38.84	0.00736		39.1452	0.06674		39.1452	0.09037		39.1447	0.11374		39.1447	0.06763
38.86	-0.01607		39.1654	0.01965		39.1654	0.01977			38.86	-0.01607		39.1654	0.05133		39.1654	0.08565		39.1649	0.09953		39.1649	0.06763
38.88	0.00115		39.1855	0.02461		39.1855	0.02195			38.88	0.00115		39.1855	0.06366		39.1855	0.08919		39.1851	0.07109		39.1851	0.09662
38.9	0.02133		39.2057	0.02204		39.2057	0.02381			38.9	0.02133		39.2057	0.04825		39.2057	0.09569		39.2052	0.11848		39.2052	0.03382
38.92	-0.00857		39.2259	0.02534		39.2259	0.02117			38.92	-0.00857		39.2259	0.05236		39.2259	0.08447		39.2254	0.10427		39.2254	0.0628
38.94	-0.00319		39.2461	0.02388		39.2461	0.02288			38.94	-0.00319		39.2461	0.0616		39.2461	0.0821		39.2456	0.12322		39.2456	0.06763
38.96	-0.00109		39.2663	0.01451		39.2663	0.02444			38.96	-0.00109		39.2663	0.0729		39.2663	0.08919		39.2658	0.07583		39.2658	0.05314
38.98	0.01765		39.2865	0.02185		39.2865	0.0235			38.98	0.01765		39.2865	0.0616		39.2865	0.07974		39.286	0.10427		39.286	0.08213
39	0.00901		39.3066	0.02185		39.3066	0.02319			39	0.00901		39.3066	0.05236		39.3066	0.0886		39.3061	0.08057		39.3061	0.05314
39.02	0.01892		39.3268	0.02167		39.3268	0.01914			39.02	0.01892		39.3268	0.04825		39.3268	0.08092		39.3263	0.08531		39.3263	0.04348
39.04	-0.01122		39.347	0.02332		39.347	0.02319			39.04	-0.01122		39.347	0.08111		39.347	0.07915		39.3465	0.10427		39.3465	0.04348
39.06	0.00478		39.3672	0.0191		39.3672	0.02366			39.06	0.00478		39.3672	0.0616		39.3672	0.07442		39.3667	0.09005		39.3667	0.09662
39.08	0.00938		39.3873	0.02443		39.3873	0.02163			39.08	0.00938		39.3873	0.05544		39.3873	0.07383		39.3869	0.08531		39.3869	0.05314
39.1	0.00335		39.4075	0.02388		39.4075	0.02101			39.1	0.00335		39.4075	0.07906		39.4075	0.08978		39.407	0.08057		39.407	0.0628
39.12	0.00642		39.4277	0.02204		39.4277	0.02319			39.12	0.00642		39.4277	0.05852		39.4277	0.08269		39.4272	0.09005		39.4272	0.03382
39.14	-0.00257		39.4479	0.01892		39.4479	0.02304			39.14	-0.00257		39.4479	0.06776		39.4479	0.08387		39.4474	0.08057		39.4474	0.09179
39.16	-0.01277		39.4681	0.02369		39.4681	0.02381			39.16	-0.01277		39.4681	0.05647		39.4681	0.07856		39.4676	0.09953		39.4676	0.0628
39.18	0.02109		39.4883	0.02259		39.4883	0.02381			39.18	0.02109		39.4883	0.05749		39.4883	0.08033		39.4877	0.09479		39.4877	0.05797
39.2	0.0018		39.5084	0.02332		39.5084	0.02459			39.2	0.0018		39.5084	0.06879		39.5084	0.08919		39.5079	0.07583		39.5079	0.10628
39.22	0.00365		39.5286	0.0213		39.5286	0.01992			39.22	0.00365		39.5286	0.05544		39.5286	0.08742		39.5281	0.11848		39.5281	0.05314
39.24	-0.01674		39.5488	0.02057		39.5488	0.0221			39.24	-0.01674		39.5488	0.0729		39.5488	0.08742		39.5483	0.09479		39.5483	0.10145
39.26	-0.00272		39.569	0.02406		39.569	0.02272			39.26	-0.00272		39.569	0.0616		39.569	0.07797		39.5685	0.05687		39.5685	0.05314
39.28	-0.00963		39.5891	0.02277		39.5891	0.02397			39.28	-0.00963		39.5891	0.05749		39.5891	0.07974		39.5887	0.05687		39.5887	0.0628
39.3	-0.02443		39.6093	0.02075		39.6093	0.02226			39.3	-0.02443		39.6093	0.0616		39.6093	0.07383		39.6088	0.07583		39.6088	0.04831
39.32	-0.01348		39.6295	0.02479		39.6295	0.0221			39.32	-0.01348		39.6295	0.05852		39.6295	0.08506		39.629	0.15166		39.629	0.04348
39.34	-0.01196		39.6497	0.01928		39.6497	0.02257			39.34	-0.01196		39.6497	0.06263		39.6497	0.08269		39.6492	0.09005		39.6492	0.05314
39.36	-0.00737		39.6699	0.02039		39.6699	0.02179			39.36	-0.00737		39.6699	0.06982		39.6699	0.08033		39.6694	0.06635		39.6694	0.04831
39.38	0.00565		39.69	0.02259		39.69	0.02304			39.38	0.00565		39.69	0.06468		39.69	0.08092		39.6895	0.11374		39.6895	0.05314
39.4	0.00739		39.7102	0.02608		39.7102	0.0221			39.4	0.00739		39.7102	0.0616		39.7102	0.08447		39.7097	0.1327		39.7097	0.06763
39.42	-0.01103		39.7304	0.02094		39.7304	0.01946			39.42	-0.01103		39.7304	0.06776		39.7304	0.08387		39.7299	0.08057		39.7299	0.0628
39.44	-0.00437		39.7506	0.02424		39.7506	0.02257			39.44	-0.00437		39.7506	0.06263		39.7506	0.08328		39.7501	0.109		39.7501	0.08696
39.46	-0.01929		39.7708	0.02388		39.7708	0.02475			39.46	-0.01929		39.7708	0.05133		39.7708	0.08919		39.7703	0.11848		39.7703	0.07246
39.48	0.01017		39.7909	0.02608		39.7909	0.01946			39.48	0.01017		39.7909	0.07598		39.7909	0.07324		39.7904	0.14218		39.7904	0.05797
39.5	-0.01089		39.8111	0.01873		39.8111	0.02163			39.5	-0.01089		39.8111	0.06674		39.8111	0.09746		39.8106	0.11374		39.8106	0.06763
39.52	-0.02373		39.8313	0.01763		39.8313	0.02257			39.52	-0.02373		39.8313	0.04928		39.8313	0.09155		39.8308	0.09953		39.8308	0.08213
39.54	-0.01554		39.8515	0.02314		39.8515	0.02023			39.54	-0.01554		39.8515	0.06674		39.8515	0.07738		39.851	0.10427		39.851	0.04831
39.56	0.00252		39.8717	0.01965		39.8717	0.02288			39.56	0.00252		39.8717	0.06263		39.8717	0.08092		39.8712	0.08531		39.8712	0.04831
39.58	0.01312		39.8918	0.01818		39.8918	0.0235			39.58	0.01312		39.8918	0.0616		39.8918	0.08565		39.8913	0.12796		39.8913	0.07246
39.6	0.02087		39.912	0.02002		39.912	0.02335			39.6	0.02087		39.912	0.06571		39.912	0.08683		39.9115	0.09005		39.9115	0.0628
39.62	0.01153		39.9322	0.02185		39.9322	0.02132			39.62	0.01153		39.9322	0.05441		39.9322	0.08801		39.9317	0.12322		39.9317	0.07729
39.64	-0.000336684		39.9524	0.02075		39.9524	0.02132			39.64	-0.000336684		39.9524	0.05749		39.9524	0.07561		39.9519	0.09479		39.9519	0.0628
39.66	0.01278		39.9725	0.02406		39.9725	0.02584			39.66	0.01278		39.9725	0.06468		39.9725	0.08506		39.9721	0.109		39.9721	0.05797
39.68	0.01088		39.9927	0.02167		39.9927	0.01914			39.68	0.01088		39.9927	0.06057		39.9927	0.07974		39.9922	0.08057		39.9922	0.06763
39.7	0.01819		40.0129	0.02222		40.0129	0.02319			39.7	0.01819		40.0129	0.0616		40.0129	0.09333		40.0124	0.08057		40.0124	0.0628
39.72	-0.00705		40.0331	0.02388		40.0331	0.02163			39.72	-0.00705		40.0331	0.06982		40.0331	0.08033		40.0326	0.109		40.0326	0.0628
39.74	0.00365		40.0533	0.02222		40.0533	0.02226			39.74	0.00365		40.0533	0.07187		40.0533	0.08387		40.0528	0.10427		40.0528	0.07246
39.76	-0.00198		40.0735	0.02259		40.0735	0.02381			39.76	-0.00198		40.0735	0.07495		40.0735	0.09569		40.073	0.08057		40.073	0.07246
39.78	0.00904		40.0936	0.02185		40.0936	0.0207			39.78	0.00904		40.0936	0.06366		40.0936	0.08624		40.0931	0.08057		40.0931	0.08213
39.8	-0.00032088		40.1138	0.01708		40.1138	0.02241			39.8	-0.00032088		40.1138	0.07084		40.1138	0.0886		40.1133	0.07583		40.1133	0.04348
39.82	0.01125		40.134	0.02369		40.134	0.02475			39.82	0.01125		40.134	0.08111		40.134	0.0951		40.1335	0.08057		40.1335	0.03865
39.84	-0.000857184		40.1542	0.02296		40.1542	0.02023			39.84	-0.000857184		40.1542	0.077		40.1542	0.07856		40.1537	0.09479		40.1537	0.05797
39.86	0.00358		40.1743	0.02296		40.1743	0.02163			39.86	0.00358		40.1743	0.05236		40.1743	0.09687		40.1739	0.12796		40.1739	0.06763
39.88	0.00462		40.1945	0.02369		40.1945	0.02226			39.88	0.00462		40.1945	0.06982		40.1945	0.09096		40.194	0.09953		40.194	0.08213
39.9	-0.00595		40.2147	0.02571		40.2147	0.01883			39.9	-0.00595		40.2147	0.06263		40.2147	0.07324		40.2142	0.12796		40.2142	0.05797
39.92	-0.00645		40.2349	0.0202		40.2349	0.02366			39.92	-0.00645		40.2349	0.077		40.2349	0.09333		40.2344	0.06635		40.2344	0.06763
39.94	-0.0201		40.2551	0.01873		40.2551	0.02288			39.94	-0.0201		40.2551	0.06263		40.2551	0.08683		40.2546	0.11848		40.2546	0.06763
39.96	0.00701		40.2752	0.01653		40.2752	0.02257			39.96	0.00701		40.2752	0.07187		40.2752	0.09628		40.2747	0.11374		40.2747	0.05314
39.98	-0.000176662		40.2954	0.02571		40.2954	0.0235			39.98	-0.000176662		40.2954	0.07084		40.2954	0.08033		40.2949	0.07583		40.2949	0.04831
40	0.00381		40.3156	0.02167		40.3156	0.0193			40	0.00381		40.3156	0.06879		40.3156	0.08033		40.3151	0.09953		40.3151	0.04348
40.02	-0.00492		40.3358	0.02222		40.3358	0.02335			40.02	-0.00492		40.3358	0.07906		40.3358	0.08269		40.3353	0.09953		40.3353	0.07246
40.04	-0.01026		40.356	0.01892		40.356	0.01696			40.04	-0.01026		40.356	0.07392		40.356	0.09155		40.3555	0.06635		40.3555	0.05314
40.06	0.00709		40.3761	0.02296		40.3761	0.0235			40.06	0.00709		40.3761	0.05544		40.3761	0.09096		40.3757	0.109		40.3757	0.09662
40.08	-0.000111705		40.3963	0.01928		40.3963	0.02039			40.08	-0.000111705		40.3963	0.05852		40.3963	0.08092		40.3958	0.11848		40.3958	0.05314
40.1	0.00298		40.4165	0.02332		40.4165	0.02319			40.1	0.00298		40.4165	0.05133		40.4165	0.08151		40.416	0.10427		40.416	0.06763
40.12	-0.00927		40.4367	0.02388		40.4367	0.02335			40.12	-0.00927		40.4367	0.04825		40.4367	0.07442		40.4362	0.08057		40.4362	0.07246
40.14	-0.02886		40.4569	0.01928		40.4569	0.02241			40.14	-0.02886		40.4569	0.07495		40.4569	0.08506		40.4564	0.07583		40.4564	0.08213
40.16	-0.00078957		40.477	0.02626		40.477	0.02506			40.16	-0.00078957		40.477	0.06879		40.477	0.08447		40.4766	0.12322		40.4766	0.07246
40.18	-0.01754		40.4972	0.02057		40.4972	0.02459			40.18	-0.01754		40.4972	0.07187		40.4972	0.09982		40.4967	0.08531		40.4967	0.06763
40.2	-0.00986		40.5174	0.02204		40.5174	0.02023			40.2	-0.00986		40.5174	0.06366		40.5174	0.10337		40.5169	0.09479		40.5169	0.02899
40.22	0.01393		40.5376	0.02075		40.5376	0.02444			40.22	0.01393		40.5376	0.06879		40.5376	0.08328		40.5371	0.11848		40.5371	0.09179
40.24	-0.00973		40.5578	0.02259		40.5578	0.02553			40.24	-0.00973		40.5578	0.07495		40.5578	0.09451		40.5573	0.08531		40.5573	0.05797
40.26	0.01197		40.5779	0.02002		40.5779	0.02428			40.26	0.01197		40.5779	0.07187		40.5779	0.09392		40.5774	0.08057		40.5774	0.05797
40.28	0.02238		40.5981	0.02094		40.5981	0.02304			40.28	0.02238		40.5981	0.05852		40.5981	0.09451		40.5976	0.11374		40.5976	0.03382
40.3	-0.00162		40.6183	0.02571		40.6183	0.02241			40.3	-0.00162		40.6183	0.06776		40.6183	0.09805		40.6178	0.08057		40.6178	0.06763
40.32	-0.00546		40.6385	0.02277		40.6385	0.0221			40.32	-0.00546		40.6385	0.07906		40.6385	0.09392		40.638	0.12322		40.638	0.06763
40.34	0.0011		40.6587	0.02057		40.6587	0.0235			40.34	0.0011		40.6587	0.07084		40.6587	0.07797		40.6582	0.10427		40.6582	0.09179
40.36	0.00383		40.6788	0.02057		40.6788	0.02319			40.36	0.00383		40.6788	0.06263		40.6788	0.08565		40.6783	0.07109		40.6783	0.05314
40.38	-0.00429		40.699	0.02057		40.699	0.02132			40.38	-0.00429		40.699	0.08932		40.699	0.08683		40.6985	0.08531		40.6985	0.06763
40.4	0.01761		40.7192	0.02553		40.7192	0.02521			40.4	0.01761		40.7192	0.07495		40.7192	0.09273		40.7187	0.10427		40.7187	0.08213
40.42	-5.36419e-05		40.7394	0.02369		40.7394	0.02241			40.42	-5.36419e-05		40.7394	0.06468		40.7394	0.08624		40.7389	0.09953		40.7389	0.07246
40.44	0.01143		40.7595	0.02277		40.7595	0.02226			40.44	0.01143		40.7595	0.07906		40.7595	0.09155		40.7591	0.07583		40.7591	0.05797
40.46	0.01436		40.7797	0.02185		40.7797	0.02708			40.46	0.01436		40.7797	0.07392		40.7797	0.09155		40.7792	0.07583		40.7792	0.06763
40.48	0.02814		40.7999	0.0213		40.7999	0.02724			40.48	0.02814		40.7999	0.07187		40.7999	0.08565		40.7994	0.109		40.7994	0.10628
40.5	0.01343		40.8201	0.02204		40.8201	0.02008			40.5	0.01343		40.8201	0.08008		40.8201	0.0821		40.8196	0.08531		40.8196	0.07246
40.52	0.02962		40.8403	0.02204		40.8403	0.02195			40.52	0.02962		40.8403	0.07598		40.8403	0.0886		40.8398	0.08057		40.8398	0.09179
40.54	0.03824		40.8605	0.02479		40.8605	0.02381			40.54	0.03824		40.8605	0.08522		40.8605	0.09273		40.8599	0.09479		40.8599	0.04831
40.56	0.00883		40.8806	0.02388		40.8806	0.02163			40.56	0.00883		40.8806	0.06879		40.8806	0.09155		40.8801	0.08057		40.8801	0.04831
40.58	0.00595		40.9008	0.0213		40.9008	0.02381			40.58	0.00595		40.9008	0.08111		40.9008	0.08269		40.9003	0.109		40.9003	0.06763
40.6	0.02694		40.921	0.02369		40.921	0.0221			40.6	0.02694		40.921	0.07187		40.921	0.09805		40.9205	0.09953		40.9205	0.07729
40.62	0.0109		40.9412	0.02204		40.9412	0.0221			40.62	0.0109		40.9412	0.0729		40.9412	0.07915		40.9407	0.08057		40.9407	0.06763
40.64	-0.00186		40.9613	0.02057		40.9613	0.0207			40.64	-0.00186		40.9613	0.06776		40.9613	0.09273		40.9609	0.10427		40.9609	0.07246
40.66	0.01453		40.9815	0.02149		40.9815	0.0249			40.66	0.01453		40.9815	0.08008		40.9815	0.10041		40.981	0.08057		40.981	0.08213
40.68	-0.00809		41.0017	0.02002		41.0017	0.02366			40.68	-0.00809		41.0017	0.08316		41.0017	0.0821		41.0012	0.09953		41.0012	0.05797
40.7	-0.00124		41.0219	0.02498		41.0219	0.02101			40.7	-0.00124		41.0219	0.08111		41.0219	0.09982		41.0214	0.109		41.0214	0.03865
40.72	0.00528		41.0421	0.02424		41.0421	0.02366			40.72	0.00528		41.0421	0.09035		41.0421	0.08624		41.0416	0.12796		41.0416	0.07729
40.74	-0.00266		41.0622	0.02388		41.0622	0.02428			40.74	-0.00266		41.0622	0.08008		41.0622	0.08978		41.0618	0.109		41.0618	0.05314
40.76	0.01109		41.0824	0.02149		41.0824	0.01992			40.76	0.01109		41.0824	0.07906		41.0824	0.09096		41.0819	0.09005		41.0819	0.05314
40.78	0.01487		41.1026	0.02314		41.1026	0.02397			40.78	0.01487		41.1026	0.08624		41.1026	0.11164		41.1021	0.08057		41.1021	0.03382
40.8	-0.00788		41.1228	0.01965		41.1228	0.01914			40.8	-0.00788		41.1228	0.077		41.1228	0.08387		41.1223	0.11374		41.1223	0.04831
40.82	0.00236		41.143	0.02479		41.143	0.0249			40.82	0.00236		41.143	0.05852		41.143	0.09746		41.1425	0.10427		41.1425	0.05797
40.84	0.000105961		41.1631	0.02002		41.1631	0.02272			40.84	0.000105961		41.1631	0.09035		41.1631	0.10573		41.1626	0.10427		41.1626	0.05797
40.86	-0.0061		41.1833	0.02241		41.1833	0.02086			40.86	-0.0061		41.1833	0.08522		41.1833	0.09273		41.1828	0.07583		41.1828	0.08213
40.88	-0.00441		41.2035	0.02241		41.2035	0.01759			40.88	-0.00441		41.2035	0.0729		41.2035	0.09746		41.203	0.10427		41.203	0.07729
40.9	-0.0025		41.2237	0.02388		41.2237	0.02412			40.9	-0.0025		41.2237	0.0883		41.2237	0.114		41.2232	0.08057		41.2232	0.07246
40.92	0.00685		41.2439	0.02553		41.2439	0.02101			40.92	0.00685		41.2439	0.07495		41.2439	0.08387		41.2434	0.08057		41.2434	0.03865
40.94	0.00152		41.264	0.02479		41.264	0.02101			40.94	0.00152		41.264	0.08419		41.264	0.10927		41.2636	0.10427		41.2636	0.01932
40.96	-0.00611		41.2842	0.0202		41.2842	0.02148			40.96	-0.00611		41.2842	0.08008		41.2842	0.10573		41.2837	0.08531		41.2837	0.0628
40.98	0.01047		41.3044	0.02259		41.3044	0.02459			40.98	0.01047		41.3044	0.07803		41.3044	0.09628		41.3039	0.09479		41.3039	0.07729
41	0.01763		41.3246	0.02461		41.3246	0.02101			41	0.01763		41.3246	0.05544		41.3246	0.10219		41.3241	0.09953		41.3241	0.04348
41.02	0.00331		41.3447	0.02461		41.3447	0.02023			41.02	0.00331		41.3447	0.08932		41.3447	0.09687		41.3443	0.07109		41.3443	0.0628
41.04	-0.02088		41.3649	0.02406		41.3649	0.02272			41.04	-0.02088		41.3649	0.07598		41.3649	0.09628		41.3644	0.09953		41.3644	0.06763
41.06	-0.02052		41.3851	0.02057		41.3851	0.01977			41.06	-0.02052		41.3851	0.09548		41.3851	0.10219		41.3846	0.07109		41.3846	0.04831
41.08	0.02598		41.4053	0.01983		41.4053	0.02008			41.08	0.02598		41.4053	0.08624		41.4053	0.10573		41.4048	0.08531		41.4048	0.05797
41.1	-0.00961		41.4255	0.02185		41.4255	0.02117			41.1	-0.00961		41.4255	0.08214		41.4255	0.09333		41.425	0.09953		41.425	0.05797
41.12	0.00105		41.4457	0.02277		41.4457	0.02319			41.12	0.00105		41.4457	0.08932		41.4457	0.10337		41.4452	0.109		41.4452	0.0628
41.14	-0.000456256		41.4658	0.02424		41.4658	0.02226			41.14	-0.000456256		41.4658	0.1037		41.4658	0.09923		41.4653	0.08057		41.4653	0.0628
41.16	0.0022		41.486	0.0259		41.486	0.02553			41.16	0.0022		41.486	0.10062		41.486	0.10396		41.4855	0.08531		41.4855	0.07729
41.18	-0.00873		41.5062	0.02039		41.5062	0.02381			41.18	-0.00873		41.5062	0.08111		41.5062	0.09273		41.5057	0.09953		41.5057	0.0628
41.2	-0.0132		41.5264	0.0202		41.5264	0.02319			41.2	-0.0132		41.5264	0.0883		41.5264	0.10573		41.5259	0.11848		41.5259	0.0628
41.22	-0.00671		41.5466	0.02259		41.5466	0.02179			41.22	-0.00671		41.5466	0.09548		41.5466	0.10868		41.5461	0.109		41.5461	0.07246
41.24	-0.00471		41.5667	0.02461		41.5667	0.02693			41.24	-0.00471		41.5667	0.07906		41.5667	0.08683		41.5662	0.06161		41.5662	0.08696
41.26	0.01503		41.5869	0.02149		41.5869	0.02366			41.26	0.01503		41.5869	0.06879		41.5869	0.11991		41.5864	0.04739		41.5864	0.08696
41.28	0.00749		41.6071	0.02498		41.6071	0.02304			41.28	0.00749		41.6071	0.08727		41.6071	0.10278		41.6066	0.1327		41.6066	0.07246
41.3	0.01124		41.6273	0.02479		41.6273	0.02335			41.3	0.01124		41.6273	0.07495		41.6273	0.10927		41.6268	0.08531		41.6268	0.07246
41.32	0.01542		41.6474	0.02479		41.6474	0.02802			41.32	0.01542		41.6474	0.0883		41.6474	0.10927		41.6469	0.06635		41.6469	0.08213
41.34	0.01117		41.6676	0.01947		41.6676	0.02226			41.34	0.01117		41.6676	0.08008		41.6676	0.1205		41.6671	0.109		41.6671	0.09179
41.36	0.00681		41.6878	0.02314		41.6878	0.02101			41.36	0.00681		41.6878	0.08111		41.6878	0.10278		41.6873	0.13744		41.6873	0.11111
41.38	0.00814		41.708	0.02663		41.708	0.02132			41.38	0.00814		41.708	0.0924		41.708	0.12109		41.7075	0.09479		41.7075	0.10145
41.4	0.00816		41.7282	0.02167		41.7282	0.02366			41.4	0.00816		41.7282	0.07495		41.7282	0.09569		41.7277	0.11848		41.7277	0.05314
41.42	-0.0121		41.7483	0.02296		41.7483	0.02444			41.42	-0.0121		41.7483	0.10575		41.7483	0.11105		41.7478	0.109		41.7478	0.07729
41.44	0.00852		41.7685	0.02185		41.7685	0.02241			41.44	0.00852		41.7685	0.09446		41.7685	0.11282		41.768	0.12796		41.768	0.06763
41.46	-0.0047		41.7887	0.02498		41.7887	0.02132			41.46	-0.0047		41.7887	0.0883		41.7887	0.11282		41.7882	0.04739		41.7882	0.10628
41.48	-0.00775		41.8089	0.02332		41.8089	0.02412			41.48	-0.00775		41.8089	0.09959		41.8089	0.12758		41.8084	0.09953		41.8084	0.07246
41.5	-0.01803		41.8291	0.02516		41.8291	0.02101			41.5	-0.01803		41.8291	0.0883		41.8291	0.11459		41.8286	0.09479		41.8286	0.06763
41.52	0.00127		41.8492	0.02443		41.8492	0.02226			41.52	0.00127		41.8492	0.09856		41.8492	0.11813		41.8488	0.09479		41.8488	0.07246
41.54	0.00216		41.8694	0.02351		41.8694	0.02475			41.54	0.00216		41.8694	0.09856		41.8694	0.10868		41.8689	0.09005		41.8689	0.12077
41.56	0.000317235		41.8896	0.02663		41.8896	0.01977			41.56	0.000317235		41.8896	0.09548		41.8896	0.10809		41.8891	0.11374		41.8891	0.09662
41.58	-0.01994		41.9098	0.0213		41.9098	0.02179			41.58	-0.01994		41.9098	0.08624		41.9098	0.10927		41.9093	0.14692		41.9093	0.08696
41.6	0.000677329		41.93	0.02296		41.93	0.01852			41.6	0.000677329		41.93	0.08624		41.93	0.11754		41.9295	0.11848		41.9295	0.11111
41.62	0.00595		41.9501	0.0202		41.9501	0.02444			41.62	0.00595		41.9501	0.09651		41.9501	0.11872		41.9496	0.08057		41.9496	0.07729
41.64	0.00399		41.9703	0.02736		41.9703	0.0249			41.64	0.00399		41.9703	0.09959		41.9703	0.10868		41.9698	0.08531		41.9698	0.0628
41.66	-0.01385		41.9905	0.02259		41.9905	0.02412			41.66	-0.01385		41.9905	0.09343		41.9905	0.10337		41.99	0.09479		41.99	0.08213
41.68	-0.00387		42.0107	0.02534		42.0107	0.02335			41.68	-0.00387		42.0107	0.09754		42.0107	0.12109		42.0102	0.11848		42.0102	0.07729
41.7	-0.00944		42.0309	0.02204		42.0309	0.02163			41.7	-0.00944		42.0309	0.11602		42.0309	0.12522		42.0304	0.09953		42.0304	0.07246
41.72	0.01775		42.051	0.02259		42.051	0.0263			41.72	0.01775		42.051	0.10062		42.051	0.1264		42.0505	0.09953		42.0505	0.09179
41.74	-0.01106		42.0712	0.02351		42.0712	0.02366			41.74	-0.01106		42.0712	0.09754		42.0712	0.12168		42.0707	0.12322		42.0707	0.04831
41.76	0.00364		42.0914	0.01818		42.0914	0.02304			41.76	0.00364		42.0914	0.08316		42.0914	0.1205		42.0909	0.15166		42.0909	0.07729
41.78	0.01658		42.1116	0.02388		42.1116	0.02086			41.78	0.01658		42.1116	0.09754		42.1116	0.13054		42.1111	0.07583		42.1111	0.09662
41.8	-0.0154		42.1317	0.02167		42.1317	0.02023			41.8	-0.0154		42.1317	0.10986		42.1317	0.1264		42.1313	0.10427		42.1313	0.11111
41.82	-0.00871		42.1519	0.01928		42.1519	0.02054			41.82	-0.00871		42.1519	0.11294		42.1519	0.10986		42.1514	0.11848		42.1514	0.0628
41.84	0.00862		42.1721	0.02167		42.1721	0.0235			41.84	0.00862		42.1721	0.09856		42.1721	0.14708		42.1716	0.08057		42.1716	0.08213
41.86	-0.01602		42.1923	0.02388		42.1923	0.02537			41.86	-0.01602		42.1923	0.09651		42.1923	0.11991		42.1918	0.05213		42.1918	0.06763
41.88	-0.0056		42.2125	0.02351		42.2125	0.0221			41.88	-0.0056		42.2125	0.11088		42.2125	0.1205		42.212	0.11374		42.212	0.07729
41.9	0.00548		42.2326	0.01983		42.2326	0.02708			41.9	0.00548		42.2326	0.10883		42.2326	0.11695		42.2322	0.11848		42.2322	0.09662
41.92	-0.00919		42.2528	0.02277		42.2528	0.0235			41.92	-0.00919		42.2528	0.11396		42.2528	0.12936		42.2523	0.11848		42.2523	0.06763
41.94	0.00495		42.273	0.02332		42.273	0.02163			41.94	0.00495		42.273	0.10986		42.273	0.13585		42.2725	0.09953		42.2725	0.08696
41.96	0.00738		42.2932	0.02259		42.2932	0.02444			41.96	0.00738		42.2932	0.09548		42.2932	0.12168		42.2927	0.08531		42.2927	0.09662
41.98	-0.01595		42.3134	0.02369		42.3134	0.01977			41.98	-0.01595		42.3134	0.10164		42.3134	0.13526		42.3129	0.1327		42.3129	0.05797
42	-0.01276		42.3335	0.02057		42.3335	0.02724			42	-0.01276		42.3335	0.11807		42.3335	0.1394		42.3331	0.109		42.3331	0.08213
42.02	-0.01933		42.3537	0.02424		42.3537	0.02148			42.02	-0.01933		42.3537	0.1037		42.3537	0.12936		42.3532	0.13744		42.3532	0.09179
42.04	0.006		42.3739	0.02498		42.3739	0.02304			42.04	0.006		42.3739	0.10062		42.3739	0.12463		42.3734	0.10427		42.3734	0.09179
42.06	-0.00802		42.3941	0.02736		42.3941	0.02008			42.06	-0.00802		42.3941	0.10883		42.3941	0.12877		42.3936	0.09479		42.3936	0.06763
42.08	0.01544		42.4143	0.02388		42.4143	0.02661			42.08	0.01544		42.4143	0.10575		42.4143	0.12522		42.4138	0.11848		42.4138	0.08213
42.1	-0.00021568		42.4344	0.02185		42.4344	0.02568			42.1	-0.00021568		42.4344	0.09856		42.4344	0.13526		42.434	0.109		42.434	0.08696
42.12	-0.00492		42.4546	0.02424		42.4546	0.02412			42.12	-0.00492		42.4546	0.11602		42.4546	0.13054		42.4541	0.13744		42.4541	0.09179
42.14	-0.00129		42.4748	0.02608		42.4748	0.02054			42.14	-0.00129		42.4748	0.11191		42.4748	0.12463		42.4743	0.09479		42.4743	0.10628
42.16	-0.00917		42.495	0.02185		42.495	0.02257			42.16	-0.00917		42.495	0.12012		42.495	0.1394		42.4945	0.109		42.4945	0.0628
42.18	0.00114		42.5152	0.02828		42.5152	0.02428			42.18	0.00114		42.5152	0.12115		42.5152	0.14412		42.5147	0.09479		42.5147	0.08696
42.2	0.01332		42.5353	0.02204		42.5353	0.02272			42.2	0.01332		42.5353	0.12218		42.5353	0.14058		42.5348	0.09005		42.5348	0.08696
42.22	-0.00639		42.5555	0.02259		42.5555	0.02117			42.22	-0.00639		42.5555	0.11704		42.5555	0.13999		42.555	0.08531		42.555	0.05797
42.24	-0.01646		42.5757	0.02883		42.5757	0.0263			42.24	-0.01646		42.5757	0.14168		42.5757	0.13408		42.5752	0.08531		42.5752	0.10145
42.26	-0.01283		42.5959	0.02314		42.5959	0.02101			42.26	-0.01283		42.5959	0.11396		42.5959	0.14117		42.5954	0.09005		42.5954	0.06763
42.28	-0.01139		42.6161	0.02571		42.6161	0.02148			42.28	-0.01139		42.6161	0.11396		42.6161	0.13526		42.6156	0.11374		42.6156	0.05797
42.3	-0.02574		42.6362	0.02626		42.6362	0.02553			42.3	-0.02574		42.6362	0.12731		42.6362	0.14708		42.6358	0.11848		42.6358	0.08696
42.32	-0.0152		42.6564	0.02277		42.6564	0.02335			42.32	-0.0152		42.6564	0.09343		42.6564	0.14826		42.6559	0.11374		42.6559	0.0628
42.34	-0.0073		42.6766	0.02534		42.6766	0.02288			42.34	-0.0073		42.6766	0.12218		42.6766	0.1329		42.6761	0.09953		42.6761	0.03865
42.36	-0.01824		42.6968	0.02755		42.6968	0.02459			42.36	-0.01824		42.6968	0.12628		42.6968	0.1453		42.6963	0.13744		42.6963	0.08696
42.38	-0.000906404		42.717	0.02185		42.717	0.0235			42.38	-0.000906404		42.717	0.1499		42.717	0.14471		42.7165	0.09005		42.7165	0.07729
42.4	0.01336		42.7371	0.02332		42.7371	0.02179			42.4	0.01336		42.7371	0.14066		42.7371	0.15298		42.7366	0.12796		42.7366	0.09662
42.42	0.00187		42.7573	0.02626		42.7573	0.02537			42.42	0.00187		42.7573	0.16016		42.7573	0.14412		42.7568	0.09953		42.7568	0.06763
42.44	0.00496		42.7775	0.02608		42.7775	0.02241			42.44	0.00496		42.7775	0.11807		42.7775	0.14589		42.777	0.11374		42.777	0.07729
42.46	0.00761		42.7977	0.02296		42.7977	0.02179			42.46	0.00761		42.7977	0.13347		42.7977	0.15003		42.7972	0.11374		42.7972	0.07246
42.48	0.00654		42.8178	0.02259		42.8178	0.02459			42.48	0.00654		42.8178	0.1232		42.8178	0.14767		42.8174	0.12322		42.8174	0.10145
42.5	-0.00297		42.838	0.02755		42.838	0.01977			42.5	-0.00297		42.838	0.13758		42.838	0.14117		42.8375	0.15166		42.8375	0.09179
42.52	0.02325		42.8582	0.02296		42.8582	0.02179			42.52	0.02325		42.8582	0.12423		42.8582	0.15003		42.8577	0.12322		42.8577	0.1256
42.54	0.00487		42.8784	0.0259		42.8784	0.02428			42.54	0.00487		42.8784	0.11396		42.8784	0.15357		42.8779	0.109		42.8779	0.11111
42.56	0.01279		42.8986	0.02388		42.8986	0.02023			42.56	0.01279		42.8986	0.12115		42.8986	0.16893		42.8981	0.08057		42.8981	0.0628
42.58	-0.00153		42.9188	0.02424		42.9188	0.02257			42.58	-0.00153		42.9188	0.14682		42.9188	0.14885		42.9183	0.14692		42.9183	0.09179
42.6	-0.000730212		42.9389	0.02553		42.9389	0.02179			42.6	-0.000730212		42.9389	0.14784		42.9389	0.14176		42.9384	0.09953		42.9384	0.11111
42.62	-0.00464		42.9591	0.02241		42.9591	0.02319			42.62	-0.00464		42.9591	0.12115		42.9591	0.13703		42.9586	0.10427		42.9586	0.12077
42.64	0.01743		42.9793	0.0191		42.9793	0.02444			42.64	0.01743		42.9793	0.1232		42.9793	0.15003		42.9788	0.16588		42.9788	0.08213
42.66	0.01495		42.9995	0.02498		42.9995	0.02397			42.66	0.01495		42.9995	0.13758		42.9995	0.16184		42.999	0.11374		42.999	0.11111
42.68	0.00886		43.0196	0.02406		43.0196	0.02319			42.68	0.00886		43.0196	0.15092		43.0196	0.15003		43.0192	0.11848		43.0192	0.1256
42.7	0.000692587		43.0398	0.02241		43.0398	0.02086			42.7	0.000692587		43.0398	0.154		43.0398	0.16539		43.0393	0.14218		43.0393	0.1256
42.72	-0.00112		43.06	0.02883		43.06	0.02148			42.72	-0.00112		43.06	0.13655		43.06	0.16184		43.0595	0.10427		43.0595	0.08213
42.74	-0.00183		43.0802	0.02424		43.0802	0.02615			42.74	-0.00183		43.0802	0.11294		43.0802	0.16421		43.0797	0.12796		43.0797	0.11111
42.76	0.01412		43.1004	0.02938		43.1004	0.0221			42.76	0.01412		43.1004	0.12218		43.1004	0.15653		43.0999	0.11374		43.0999	0.07729
42.78	0.00782		43.1205	0.02314		43.1205	0.02724			42.78	0.00782		43.1205	0.13963		43.1205	0.16302		43.12	0.12322		43.12	0.10628
42.8	0.0023		43.1407	0.02351		43.1407	0.02288			42.8	0.0023		43.1407	0.13142		43.1407	0.13881		43.1402	0.1327		43.1402	0.11594
42.82	-0.000591415		43.1609	0.02828		43.1609	0.02381			42.82	-0.000591415		43.1609	0.14271		43.1609	0.1707		43.1604	0.12796		43.1604	0.08213
42.84	-0.02046		43.1811	0.02057		43.1811	0.02304			42.84	-0.02046		43.1811	0.13142		43.1811	0.15416		43.1806	0.11374		43.1806	0.09662
42.86	-0.00581		43.2013	0.02718		43.2013	0.02537			42.86	-0.00581		43.2013	0.13963		43.2013	0.1518		43.2008	0.12322		43.2008	0.07246
42.88	0.00697		43.2214	0.02516		43.2214	0.02397			42.88	0.00697		43.2214	0.13347		43.2214	0.15889		43.221	0.11848		43.221	0.13043
42.9	-0.0027		43.2416	0.02075		43.2416	0.02646			42.9	-0.0027		43.2416	0.1232		43.2416	0.16952		43.2411	0.11848		43.2411	0.10628
42.92	0.01383		43.2618	0.02369		43.2618	0.02319			42.92	0.01383		43.2618	0.13039		43.2618	0.14294		43.2613	0.109		43.2613	0.09179
42.94	0.00471		43.282	0.02332		43.282	0.02148			42.94	0.00471		43.282	0.15708		43.282	0.16598		43.2815	0.11848		43.2815	0.09662
42.96	-0.00999		43.3022	0.02461		43.3022	0.02241			42.96	-0.00999		43.3022	0.15503		43.3022	0.15535		43.3017	0.12322		43.3017	0.09179
42.98	-0.00683		43.3223	0.02461		43.3223	0.02304			42.98	-0.00683		43.3223	0.14476		43.3223	0.17129		43.3218	0.11374		43.3218	0.07729
43	-0.0212		43.3425	0.02534		43.3425	0.02257			43	-0.0212		43.3425	0.12115		43.3425	0.15239		43.342	0.16114		43.342	0.10628
43.02	-0.0017		43.3627	0.02516		43.3627	0.02677			43.02	-0.0017		43.3627	0.14168		43.3627	0.15357		43.3622	0.1564		43.3622	0.08696
43.04	-0.0016		43.3829	0.02681		43.3829	0.02475			43.04	-0.0016		43.3829	0.13758		43.3829	0.1707		43.3824	0.13744		43.3824	0.09179
43.06	0.00476		43.4031	0.0292		43.4031	0.02381			43.06	0.00476		43.4031	0.13552		43.4031	0.1648		43.4026	0.10427		43.4026	0.10628
43.08	0.01254		43.4232	0.02755		43.4232	0.02584			43.08	0.01254		43.4232	0.14682		43.4232	0.14767		43.4227	0.10427		43.4227	0.09179
43.1	0.02207		43.4434	0.02736		43.4434	0.02459			43.1	0.02207		43.4434	0.14682		43.4434	0.17129		43.4429	0.14218		43.4429	0.13043
43.12	0.01572		43.4636	0.02847		43.4636	0.02444			43.12	0.01572		43.4636	0.15298		43.4636	0.17307		43.4631	0.07583		43.4631	0.07729
43.14	0.01935		43.4838	0.02608		43.4838	0.02304			43.14	0.01935		43.4838	0.15298		43.4838	0.15889		43.4833	0.11848		43.4833	0.09662
43.16	0.03317		43.504	0.02626		43.504	0.02584			43.16	0.03317		43.504	0.14887		43.504	0.1518		43.5035	0.14692		43.5035	0.08213
43.18	0.03208		43.5241	0.02388		43.5241	0.02848			43.18	0.03208		43.5241	0.14374		43.5241	0.18193		43.5236	0.13744		43.5236	0.11111
43.2	0.02004		43.5443	0.02479		43.5443	0.02973			43.2	0.02004		43.5443	0.14168		43.5443	0.15948		43.5438	0.109		43.5438	0.07246
43.22	0.04296		43.5645	0.02718		43.5645	0.0277			43.22	0.04296		43.5645	0.17864		43.5645	0.16598		43.564	0.11374		43.564	0.08696
43.24	0.01679		43.5847	0.02516		43.5847	0.02677			43.24	0.01679		43.5847	0.14682		43.5847	0.15535		43.5842	0.11848		43.5842	0.08213
43.26	0.02591		43.6048	0.02388		43.6048	0.0263			43.26	0.02591		43.6048	0.14579		43.6048	0.17307		43.6044	0.09953		43.6044	0.12077
43.28	0.01859		43.625	0.03085		43.625	0.02584			43.28	0.01859		43.625	0.14579		43.625	0.15239		43.6245	0.16588		43.6245	0.11111
43.3	0.03484		43.6452	0.02865		43.6452	0.02864			43.3	0.03484		43.6452	0.13039		43.6452	0.15771		43.6447	0.12796		43.6447	0.16908
43.32	0.033		43.6654	0.02461		43.6654	0.02521			43.32	0.033		43.6654	0.15503		43.6654	0.18074		43.6649	0.15166		43.6649	0.10628
43.34	0.01703		43.6856	0.02755		43.6856	0.02693			43.34	0.01703		43.6856	0.1386		43.6856	0.16243		43.6851	0.13744		43.6851	0.05797
43.36	0.02133		43.7058	0.02865		43.7058	0.03035			43.36	0.02133		43.7058	0.13963		43.7058	0.16893		43.7052	0.16588		43.7052	0.10145
43.38	0.01227		43.7259	0.027		43.7259	0.02817			43.38	0.01227		43.7259	0.13142		43.7259	0.16243		43.7254	0.09953		43.7254	0.1256
43.4	-8.25147e-05		43.7461	0.02902		43.7461	0.02568			43.4	-8.25147e-05		43.7461	0.15092		43.7461	0.16421		43.7456	0.1327		43.7456	0.11111
43.42	0.01003		43.7663	0.02994		43.7663	0.02412			43.42	0.01003		43.7663	0.14887		43.7663	0.15298		43.7658	0.14692		43.7658	0.10145
43.44	0.0093		43.7865	0.02663		43.7865	0.0316			43.44	0.0093		43.7865	0.17146		43.7865	0.16716		43.786	0.1327		43.786	0.1256
43.46	-0.02146		43.8066	0.02828		43.8066	0.02848			43.46	-0.02146		43.8066	0.13758		43.8066	0.16716		43.8062	0.16114		43.8062	0.06763
43.48	-0.0029		43.8268	0.02424		43.8268	0.03004			43.48	-0.0029		43.8268	0.14168		43.8268	0.15948		43.8263	0.12796		43.8263	0.08696
43.5	0.01313		43.847	0.03049		43.847	0.02957			43.5	0.01313		43.847	0.12423		43.847	0.14826		43.8465	0.13744		43.8465	0.10145
43.52	-0.00392		43.8672	0.02957		43.8672	0.03019			43.52	-0.00392		43.8672	0.14887		43.8672	0.16657		43.8667	0.1327		43.8667	0.09179
43.54	-0.00761		43.8874	0.0281		43.8874	0.02848			43.54	-0.00761		43.8874	0.12012		43.8874	0.16421		43.8869	0.13744		43.8869	0.11111
43.56	-0.00352		43.9075	0.02792		43.9075	0.02724			43.56	-0.00352		43.9075	0.14784		43.9075	0.16657		43.907	0.14218		43.907	0.07246
43.58	0.00956		43.9277	0.02479		43.9277	0.02957			43.58	0.00956		43.9277	0.14476		43.9277	0.16834		43.9272	0.14218		43.9272	0.08213
43.6	-0.00125		43.9479	0.03416		43.9479	0.02864			43.6	-0.00125		43.9479	0.13552		43.9479	0.16243		43.9474	0.08057		43.9474	0.09179
43.62	-0.00625		43.9681	0.02994		43.9681	0.02911			43.62	-0.00625		43.9681	0.1694		43.9681	0.16007		43.9676	0.14218		43.9676	0.07246
43.64	-0.01783		43.9883	0.02369		43.9883	0.03206			43.64	-0.01783		43.9883	0.13963		43.9883	0.15298		43.9878	0.18009		43.9878	0.08213
43.66	-0.01844		44.0084	0.02994		44.0084	0.02599			43.66	-0.01844		44.0084	0.13039		44.0084	0.1518		44.008	0.1564		44.008	0.12077
43.68	0.00198		44.0286	0.0314		44.0286	0.02957			43.68	0.00198		44.0286	0.16324		44.0286	0.14471		44.0281	0.18009		44.0281	0.07246
43.7	-0.0256		44.0488	0.03049		44.0488	0.02802			43.7	-0.0256		44.0488	0.14168		44.0488	0.15771		44.0483	0.13744		44.0483	0.07246
43.72	0.000192459		44.069	0.0292		44.069	0.02957			43.72	0.000192459		44.069	0.15811		44.069	0.15121		44.0685	0.109		44.0685	0.12077
43.74	0.00111		44.0892	0.02957		44.0892	0.02615			43.74	0.00111		44.0892	0.154		44.0892	0.15475		44.0887	0.13744		44.0887	0.07246
43.76	0.000268625		44.1093	0.03269		44.1093	0.02646			43.76	0.000268625		44.1093	0.15092		44.1093	0.15298		44.1088	0.11374		44.1088	0.11594
43.78	0.00491		44.1295	0.03343		44.1295	0.02708			43.78	0.00491		44.1295	0.11088		44.1295	0.16539		44.129	0.13744		44.129	0.10628
43.8	0.0067		44.1497	0.02957		44.1497	0.03315			43.8	0.0067		44.1497	0.14374		44.1497	0.16007		44.1492	0.09479		44.1492	0.10145
43.82	-0.01102		44.1699	0.03471		44.1699	0.03409			43.82	-0.01102		44.1699	0.13655		44.1699	0.16716		44.1694	0.10427		44.1694	0.10628
43.84	-0.00715		44.19	0.02938		44.19	0.03144			43.84	-0.00715		44.19	0.1386		44.19	0.16893		44.1896	0.11848		44.1896	0.1256
43.86	0.00341		44.2102	0.03104		44.2102	0.02553			43.86	0.00341		44.2102	0.12628		44.2102	0.16066		44.2097	0.16588		44.2097	0.0628
43.88	-0.00194		44.2304	0.03379		44.2304	0.03097			43.88	-0.00194		44.2304	0.14784		44.2304	0.14708		44.2299	0.09953		44.2299	0.10145
43.9	0.00588		44.2506	0.03581		44.2506	0.03424			43.9	0.00588		44.2506	0.12731		44.2506	0.1453		44.2501	0.109		44.2501	0.09179
43.92	-0.00407		44.2708	0.03581		44.2708	0.03642			43.92	-0.00407		44.2708	0.1345		44.2708	0.15948		44.2703	0.09479		44.2703	0.15459
43.94	0.000675982		44.291	0.03838		44.291	0.03455			43.94	0.000675982		44.291	0.12731		44.291	0.15653		44.2905	0.16588		44.2905	0.11111
43.96	-0.00839		44.3111	0.03508		44.3111	0.03331			43.96	-0.00839		44.3111	0.13244		44.3111	0.15889		44.3106	0.12796		44.3106	0.08696
43.98	0.00643		44.3313	0.03967		44.3313	0.03377			43.98	0.00643		44.3313	0.12834		44.3313	0.15298		44.3308	0.09479		44.3308	0.08696
44	-0.00878		44.3515	0.0382		44.3515	0.0316			44	-0.00878		44.3515	0.14066		44.3515	0.16834		44.351	0.14218		44.351	0.04831
44.02	0.01524		44.3717	0.03783		44.3717	0.04031			44.02	0.01524		44.3717	0.12628		44.3717	0.17011		44.3712	0.14218		44.3712	0.10628
44.04	0.000580022		44.3918	0.0393		44.3918	0.04218			44.04	0.000580022		44.3918	0.14476		44.3918	0.15948		44.3914	0.1327		44.3914	0.09179
44.06	0.00235		44.412	0.04114		44.412	0.03984			44.06	0.00235		44.412	0.14168		44.412	0.15062		44.4115	0.09479		44.4115	0.08696
44.08	0.01311		44.4322	0.04536		44.4322	0.03953			44.08	0.01311		44.4322	0.13758		44.4322	0.14294		44.4317	0.11374		44.4317	0.07729
44.1	-0.00375		44.4524	0.04408		44.4524	0.04482			44.1	-0.00375		44.4524	0.14168		44.4524	0.16125		44.4519	0.06635		44.4519	0.09662
44.12	-0.00341		44.4726	0.05528		44.4726	0.04607			44.12	-0.00341		44.4726	0.14271		44.4726	0.15298		44.4721	0.109		44.4721	0.07729
44.14	-0.01765		44.4927	0.05803		44.4927	0.05307			44.14	-0.01765		44.4927	0.1499		44.4927	0.14885		44.4922	0.11374		44.4922	0.07246
44.16	-0.000764558		44.5129	0.06208		44.5129	0.05852			44.16	-0.000764558		44.5129	0.12834		44.5129	0.15003		44.5124	0.11848		44.5124	0.08213
44.18	-0.00931		44.5331	0.06795		44.5331	0.06708			44.18	-0.00931		44.5331	0.13142		44.5331	0.14944		44.5326	0.15166		44.5326	0.08696
44.2	-0.01413		44.5533	0.0786		44.5533	0.06335			44.2	-0.01413		44.5533	0.14579		44.5533	0.14944		44.5528	0.08531		44.5528	0.09179
44.22	-0.00229		44.5735	0.09146		44.5735	0.07409			44.22	-0.00229		44.5735	0.13655		44.5735	0.15062		44.573	0.09953		44.573	0.06763
44.24	0.00197		44.5936	0.10689		44.5936	0.07533			44.24	0.00197		44.5936	0.12423		44.5936	0.14589		44.5932	0.11374		44.5932	0.10145
44.26	-0.01096		44.6138	0.11093		44.6138	0.09416			44.26	-0.01096		44.6138	0.11704		44.6138	0.15416		44.6133	0.08531		44.6133	0.06763
44.28	-0.00429		44.634	0.13076		44.634	0.10381			44.28	-0.00429		44.634	0.10986		44.634	0.14412		44.6335	0.09005		44.6335	0.10628
44.3	-0.000581266		44.6542	0.16198		44.6542	0.12156			44.3	-0.000581266		44.6542	0.12936		44.6542	0.13526		44.6537	0.17062		44.6537	0.08696
44.32	-0.00476		44.6744	0.18861		44.6744	0.14802			44.32	-0.00476		44.6744	0.154		44.6744	0.14767		44.6739	0.07583		44.6739	0.11594
44.34	-0.00402		44.6945	0.22039		44.6945	0.17152			44.34	-0.00402		44.6945	0.12834		44.6945	0.15121		44.694	0.1327		44.694	0.08696
44.36	-0.00186		44.7147	0.27107		44.7147	0.20342			44.36	-0.00186		44.7147	0.12731		44.7147	0.15298		44.7142	0.12322		44.7142	0.06763
44.38	0.00436		44.7349	0.30266		44.7349	0.2372			44.38	0.00436		44.7349	0.13142		44.7349	0.13703		44.7344	0.14218		44.7344	0.11594
44.4	0.01408		44.7551	0.37208		44.7551	0.28498			44.4	0.01408		44.7551	0.12012		44.7551	0.13408		44.7546	0.11848		44.7546	0.09179
44.42	-0.0104		44.7753	0.40275		44.7753	0.32856			44.42	-0.0104		44.7753	0.12012		44.7753	0.14885		44.7748	0.14218		44.7748	0.09179
44.44	0.005		44.7954	0.46538		44.7954	0.37541			44.44	0.005		44.7954	0.13244		44.7954	0.13881		44.7949	0.09005		44.7949	0.1401
44.46	-0.01313		44.8156	0.51974		44.8156	0.41634			44.46	-0.01313		44.8156	0.10986		44.8156	0.16243		44.8151	0.15166		44.8151	0.08696
44.48	0.00457		44.8358	0.57447		44.8358	0.48996			44.48	0.00457		44.8358	0.14271		44.8358	0.14885		44.8353	0.12796		44.8353	0.09179
44.5	0.00659		44.856	0.58935		44.856	0.55253			44.5	0.00659		44.856	0.13552		44.856	0.13467		44.8555	0.12322		44.8555	0.08213
44.52	-0.00399		44.8762	0.62039		44.8762	0.63082			44.52	-0.00399		44.8762	0.13244		44.8762	0.14235		44.8757	0.14692		44.8757	0.10145
44.54	-0.00143		44.8963	0.66024		44.8963	0.68			44.54	-0.00143		44.8963	0.13347		44.8963	0.14471		44.8958	0.11848		44.8958	0.09179
44.56	-0.00414		44.9165	0.68944		44.9165	0.72778			44.56	-0.00414		44.9165	0.1191		44.9165	0.12936		44.916	0.12796		44.916	0.09179
44.58	0.00772		44.9367	0.72727		44.9367	0.76638			44.58	0.00772		44.9367	0.14066		44.9367	0.13467		44.9362	0.09479		44.9362	0.07729
44.6	0.0107		44.9569	0.78586		44.9569	0.82864			44.6	0.0107		44.9569	0.14066		44.9569	0.14412		44.9564	0.04739		44.9564	0.10145
44.62	0.015		44.977	0.81139		44.977	0.89105			44.62	0.015		44.977	0.11704		44.977	0.14412		44.9766	0.09479		44.9766	0.08696
44.64	0.00328		44.9972	0.86281		44.9972	0.93759			44.64	0.00328		44.9972	0.1078		44.9972	0.13172		44.9967	0.08057		44.9967	0.09179
44.66	0.01216		45.0174	0.90083		45.0174	0.95595			44.66	0.01216		45.0174	0.14374		45.0174	0.13113		45.0169	0.09005		45.0169	0.0628
44.68	0.02575		45.0376	0.92562		45.0376	0.94879			44.68	0.02575		45.0376	0.12834		45.0376	0.14294		45.0371	0.10427		45.0371	0.06763
44.7	-0.025		45.0578	1		45.0578	0.99237			44.7	-0.025		45.0578	0.1078		45.0578	0.13172		45.0573	0.11374		45.0573	0.0628
44.72	0.00655		45.078	0.99596		45.078	1			44.72	0.00655		45.078	0.12936		45.078	0.13526		45.0775	0.11848		45.0775	0.11111
44.74	-0.00289		45.0981	0.95005		45.0981	0.97447			44.74	-0.00289		45.0981	0.11807		45.0981	0.14117		45.0976	0.09005		45.0976	0.09662
44.76	0.0087		45.1183	0.85583		45.1183	0.85121			44.76	0.0087		45.1183	0.13142		45.1183	0.13763		45.1178	0.109		45.1178	0.10628
44.78	0.02237		45.1385	0.77025		45.1385	0.76016			44.78	0.02237		45.1385	0.12731		45.1385	0.13703		45.138	0.08531		45.138	0.06763
44.8	0.000192702		45.1587	0.68889		45.1587	0.62942			44.8	0.000192702		45.1587	0.13039		45.1587	0.1264		45.1582	0.07109		45.1582	0.07246
44.82	-0.02451		45.1788	0.63085		45.1788	0.53447			44.82	-0.02451		45.1788	0.13758		45.1788	0.14176		45.1784	0.1327		45.1784	0.08696
44.84	0.00229		45.199	0.54013		45.199	0.45634			44.84	0.00229		45.199	0.12423		45.199	0.14235		45.1985	0.03318		45.1985	0.09179
44.86	-0.00653		45.2192	0.45179		45.2192	0.39595			44.86	-0.00653		45.2192	0.11602		45.2192	0.1329		45.2187	0.10427		45.2187	0.08696
44.88	-0.00845		45.2394	0.37668		45.2394	0.31377			44.88	-0.00845		45.2394	0.09959		45.2394	0.13231		45.2389	0.08531		45.2389	0.08213
44.9	0.00628		45.2596	0.29293		45.2596	0.23751			44.9	0.00628		45.2596	0.10267		45.2596	0.14176		45.2591	0.09953		45.2591	0.07246
44.92	0.00249		45.2797	0.23655		45.2797	0.1821			44.92	0.00249		45.2797	0.13758		45.2797	0.1264		45.2792	0.09005		45.2792	0.06763
[truncated: 2,254 more rows]

## Sheet: Supplementary Fig. 16
Ir1/(Co,Fe)-OH/MI		Ir1/(Co,Fe)-OH		IrO2		Ir foil
Energy (eV)	Intensity (a. u.)	Energy (eV)	Intensity (a. u.)	Energy (eV)	Intensity (a. u.)	Energy (eV)	Intensity (a. u.)
11018.7	0.00373	11018.7	0.00594	11018.7	0.00232	11018.7	0.006
11022.7	0.0036	11022.7	0.00537	11022.7	0.00217	11022.7	0.00563
11026.8	0.00357	11026.8	0.00549	11026.8	0.002	11026.8	0.00536
11031.2	0.00351	11031.2	0.0054	11031.2	0.00184	11031.2	0.00498
11035.2	0.00337	11035.2	0.00533	11035.2	0.00163	11035.2	0.00456
11038.8	0.00307	11038.8	0.00506	11038.8	0.00141	11038.8	0.00423
11042.8	0.0025	11042.8	0.00428	11042.8	0.00125	11042.8	0.00399
11046.9	0.00288	11046.9	0.0042	11046.9	0.0011	11046.9	0.00373
11051	0.00278	11051	0.00395	11051	0.000900419	11051	0.00337
11055	0.00249	11055	0.00351	11055	0.00071187	11055	0.00309
11058.8	0.00207	11058.8	0.00301	11058.8	0.000546408	11058.8	0.00276
11062.7	0.00149	11062.7	0.00264	11062.7	0.000396338	11062.7	0.00249
11066.5	0.00159	11066.5	0.0025	11066.5	0.000232463	11066.5	0.00215
11070.7	0.00121	11070.7	0.00185	11070.7	3.72302e-05	11070.7	0.00182
11074.8	0.000820772	11074.8	0.00154	11074.8	-0.000103203	11074.8	0.00156
11078.4	0.000685586	11078.4	0.00159	11078.4	-0.000208458	11078.4	0.00114
11082.6	0.0008256	11082.6	0.00163	11082.6	-0.00037534	11082.6	0.000882223
11086.5	7.81003e-05	11086.5	0.000592371	11086.5	-0.00052332	11086.5	0.000545224
11090.8	-0.000206541	11090.8	0.000428645	11090.8	-0.000661846	11090.8	0.000243205
11094.8	-0.000310807	11094.8	8.01314e-05	11094.8	-0.000800372	11094.8	9.02497e-06
11099	-0.000345916	11099	-0.000464784	11099	-0.000946594	11099	-0.00017265
11103	-0.00030986	11103	-0.000683505	11103	-0.00108	11103	-0.000433424
11106.9	-0.000457145	11106.9	-0.000756412	11106.9	-0.0012	11106.9	-0.000729305
11110.4	-0.000627649	11110.4	-0.000478454	11110.4	-0.0013	11110.4	-0.000888105
11114.4	-0.000849741	11114.4	-0.000710845	11114.4	-0.0014	11114.4	-0.00123
11118.5	-0.00103	11118.5	-0.00127	11118.5	-0.00152	11118.5	-0.00139
11122.2	-0.00105	11122.2	-0.000979691	11122.2	-0.00158	11122.2	-0.00165
11126.2	-0.00132	11126.2	-0.00151	11126.2	-0.00162	11126.2	-0.00172
11130.4	-0.00122	11130.4	-0.00159	11130.4	-0.00169	11130.4	-0.00197
11134.6	-0.00125	11134.6	-0.00167	11134.6	-0.00174	11134.6	-0.00209
11138.8	-0.0014	11138.8	-0.00193	11138.8	-0.00171	11138.8	-0.00212
11142.5	-0.00109	11142.5	-0.00186	11142.5	-0.00164	11142.5	-0.00221
11146.9	-0.00129	11146.9	-0.0018	11146.9	-0.00154	11146.9	-0.0021
11150.5	-0.00113	11150.5	-0.00179	11150.5	-0.00149	11150.5	-0.00215
11154.5	-0.000820772	11154.5	-0.00189	11154.5	-0.00137	11154.5	-0.00195
11158.3	-0.0005504	11158.3	-0.00184	11158.3	-0.00119	11158.3	-0.00171
11162.6	-0.000465776	11162.6	-0.0011	11162.6	-0.000869635	11162.6	-0.00126
11166.6	-6.09626e-05	11166.6	-0.000783753	11166.6	-0.000446362	11166.6	-0.000664608
11170.5	0.000481214	11170.5	-2.34753e-05	11170.5	9.74049e-05	11170.5	-4.45561e-05
11174.4	0.00124	11174.4	0.000669835	11174.4	0.000854244	11174.4	0.00107
11178.2	0.00234	11178.2	0.00138	11178.2	0.00183	11178.2	0.00252
11182.5	0.0045	11182.5	0.00324	11182.5	0.00339	11182.5	0.00457
11186.1	0.00637	11186.1	0.00538	11186.1	0.00526	11186.1	0.00745
11190.4	0.00987	11190.4	0.00891	11190.4	0.00855	11190.4	0.01188
11194.6	0.01688	11194.6	0.01431	11194.6	0.01324	11194.6	0.01891
11196.7	0.02167	11196.7	0.01904	11196.7	0.01653	11196.7	0.02373
11198.8	0.02794	11198.8	0.02454	11198.8	0.02128	11198.8	0.03018
11200.7	0.03591	11200.7	0.03163	11200.7	0.02699	11200.7	0.03885
11202.6	0.04487	11202.6	0.0401	11202.6	0.0355	11202.6	0.05105
11203.4	0.04954	11203.4	0.04435	11203.4	0.03931	11203.4	0.05821
11204.1	0.05598	11204.1	0.05057	11204.1	0.04389	11204.1	0.06461
11204.9	0.0625	11204.9	0.05682	11204.9	0.04941	11204.9	0.0721
11205.5	0.06877	11205.5	0.06233	11205.5	0.05414	11205.5	0.08056
11206.1	0.07712	11206.1	0.07017	11206.1	0.05949	11206.1	0.09091
11207	0.09067	11207	0.08314	11207	0.06976	11207	0.10345
11207.5	0.09594	11207.5	0.08838	11207.5	0.07531	11207.5	0.11752
11208.2	0.10705	11208.2	0.09927	11208.2	0.08666	11208.2	0.13504
11209	0.12449	11209	0.11638	11209	0.10148	11209	0.15701
11209.6	0.14436	11209.6	0.13569	11209.6	0.11679	11209.6	0.18321
11210.4	0.17229	11210.4	0.16263	11210.4	0.13785	11210.4	0.2162
11211	0.20062	11211	0.19002	11211	0.15792	11211	0.25678
11211.7	0.25562	11211.7	0.24389	11211.7	0.18984	11211.7	0.30781
11212.3	0.30629	11212.3	0.29362	11212.3	0.22438	11212.3	0.37492
11212.9	0.35379	11212.9	0.34088	11212.9	0.27149	11212.9	0.45442
11213.9	0.4449	11213.9	0.43198	11213.9	0.34341	11213.9	0.55012
11214.5	0.54602	11214.5	0.53519	11214.5	0.41674	11214.5	0.66283
11215.2	0.7075	11215.2	0.70088	11215.2	0.52681	11215.2	0.78221
11215.8	0.81833	11215.8	0.81569	11215.8	0.62266	11215.8	0.89302
11216.4	0.9132	11216.4	0.91413	11216.4	0.72287	11216.4	0.97009
11217.2	0.99567	11217.2	0.998	11217.2	0.85491	11217.2	1
11217.9	1	11217.9	1	11217.9	0.95357	11217.9	0.9884
11218.7	0.96975	11218.7	0.96623	11218.7	1	11218.7	0.94899
11219.2	0.94609	11219.2	0.94071	11219.2	0.99466	11219.2	0.90014
11219.9	0.85886	11219.9	0.84658	11219.9	0.93434	11219.9	0.85016
11220.5	0.77728	11220.5	0.76082	11220.5	0.86202	11220.5	0.80585
11221.1	0.70832	11221.1	0.69075	11221.1	0.7845	11221.1	0.76758
11221.9	0.64113	11221.9	0.62319	11221.9	0.69118	11221.9	0.73491
11222.7	0.57683	11222.7	0.55791	11222.7	0.59543	11222.7	0.70968
11223.1	0.54979	11223.1	0.53055	11223.1	0.5527	11223.1	0.68996
11223.9	0.52392	11223.9	0.5048	11223.9	0.48709	11223.9	0.67377
11224.6	0.50491	11224.6	0.48707	11224.6	0.43629	11224.6	0.66104
11225.4	0.48466	11225.4	0.46718	11225.4	0.39994	11225.4	0.65016
11226	0.47201	11226	0.45519	11226	0.37795	11226	0.64226
11226.8	0.46248	11226.8	0.44647	11226.8	0.36092	11226.8	0.63785
11227.4	0.45788	11227.4	0.4416	11227.4	0.34999	11227.4	0.63624
11228.1	0.45368	11228.1	0.4378	11228.1	0.34246	11228.1	0.63768
11228.9	0.4523	11228.9	0.4367	11228.9	0.33674	11228.9	0.64138
11229.5	0.45204	11229.5	0.43659	11229.5	0.33387	11229.5	0.64656
11230.3	0.45249	11230.3	0.43716	11230.3	0.33134	11230.3	0.65139
11231	0.45408	11231	0.43868	11231	0.32977	11231	0.65395
11231.6	0.4547	11231.6	0.43947	11231.6	0.3287	11231.6	0.65301
11232.4	0.45471	11232.4	0.43946	11232.4	0.32739	11232.4	0.64792
11232.9	0.45442	11232.9	0.43917	11232.9	0.32664	11232.9	0.63911
11233.8	0.45111	11233.8	0.43624	11233.8	0.32485	11233.8	0.62778
11234.4	0.44914	11234.4	0.43447	11234.4	0.32384	11234.4	0.61603
11235.1	0.44726	11235.1	0.4325	11235.1	0.32308	11235.1	0.60528
11235.9	0.44523	11235.9	0.42992	11235.9	0.32312	11235.9	0.59731
11236.7	0.44249	11236.7	0.42697	11236.7	0.32397	11236.7	0.59178
11237.1	0.44089	11237.1	0.42579	11237.1	0.32474	11237.1	0.58776
11238	0.44005	11238	0.42348	11238	0.32698	11238	0.58547
11238.8	0.43937	11238.8	0.42299	11238.8	0.32924	11238.8	0.58448
11239.4	0.43999	11239.4	0.42317	11239.4	0.33111	11239.4	0.58494
11240.2	0.44106	11240.2	0.42375	11240.2	0.33387	11240.2	0.58717
11240.9	0.44228	11240.9	0.42475	11240.9	0.3376	11240.9	0.59097
11241.5	0.44387	11241.5	0.42568	11241.5	0.3409	11241.5	0.59599
11242.3	0.44678	11242.3	0.42822	11242.3	0.34506	11242.3	0.60168
11243.1	0.44945	11243.1	0.43052	11243.1	0.34915	11243.1	0.6077
11243.7	0.45142	11243.7	0.43261	11243.7	0.35198	11243.7	0.61336
11244.3	0.4539	11244.3	0.43487	11244.3	0.35412	11244.3	0.61798
11245	0.45687	11245	0.43743	11245	0.35569	11245	0.62111
11245.8	0.45904	11245.8	0.4392	11245.8	0.35661	11245.8	0.62185
11246.6	0.46105	11246.6	0.44098	11246.6	0.35694	11246.6	0.62033
11247.3	0.46301	11247.3	0.44287	11247.3	0.3572	11247.3	0.61684
11248.1	0.46481	11248.1	0.44477	11248.1	0.35779	11248.1	0.61239
11248.7	0.46561	11248.7	0.44602	11248.7	0.35867	11248.7	0.60729
11249.3	0.4665	11249.3	0.44704	11249.3	0.36002	11249.3	0.6022
11250.1	0.46811	11250.1	0.44835	11250.1	0.36222	11250.1	0.59781
11250.8	0.46942	11250.8	0.44942	11250.8	0.365	11250.8	0.59362
11251.6	0.47005	11251.6	0.4507	11251.6	0.36827	11251.6	0.59027
11252.2	0.47075	11252.2	0.45171	11252.2	0.37122	11252.2	0.58765
11253	0.47226	11253	0.45291	11253	0.37522	11253	0.58537
11253.6	0.47319	11253.6	0.45372	11253.6	0.37847	11253.6	0.5838
11254.4	0.47448	11254.4	0.45468	11254.4	0.38225	11254.4	0.58247
11255.1	0.4756	11255.1	0.45602	11255.1	0.38567	11255.1	0.58125
11255.7	0.47666	11255.7	0.45713	11255.7	0.38845	11255.7	0.5798
11256.5	0.4782	11256.5	0.4586	11256.5	0.39199	11256.5	0.57816
11257.3	0.47922	11257.3	0.45999	11257.3	0.39541	11257.3	0.57609
11258	0.48104	11258	0.46166	11258	0.39886	11258	0.57385
11258.6	0.48256	11258.6	0.46316	11258.6	0.40173	11258.6	0.57158
11259.4	0.48417	11259.4	0.46489	11259.4	0.40531	11259.4	0.56975
11260	0.48501	11260	0.46549	11260	0.40841	11260	0.56858
11260.8	0.4861	11260.8	0.46673	11260.8	0.41234	11260.8	0.56804
11261.6	0.48788	11261.6	0.46837	11261.6	0.41608	11261.6	0.56831
11262.2	0.48941	11262.2	0.46974	11262.2	0.41936	11262.2	0.56956
11262.9	0.49088	11262.9	0.47112	11262.9	0.42346	11262.9	0.57153
11263.5	0.49204	11263.5	0.47219	11263.5	0.42661	11263.5	0.57399
11264.3	0.49388	11264.3	0.47355	11264.3	0.43023	11264.3	0.57678
11265.1	0.4952	11265.1	0.47464	11265.1	0.4324	11265.1	0.57983
11265.7	0.49606	11265.7	0.4753	11265.7	0.43412	11265.7	0.58347
11266.6	0.49677	11266.6	0.47595	11266.6	0.43648	11266.6	0.58759
11267.5	0.49688	11267.5	0.47605	11267.5	0.43785	11267.5	0.59168
11268.4	0.49709	11268.4	0.47576	11268.4	0.43809	11268.4	0.59578
11269.5	0.49635	11269.5	0.47532	11269.5	0.43676	11269.5	0.59952
11270.6	0.49526	11270.6	0.47387	11270.6	0.43409	11270.6	0.60281
11271.4	0.49487	11271.4	0.47303	11271.4	0.43172	11271.4	0.60533
11272.6	0.49267	11272.6	0.47063	11272.6	0.42675	11272.6	0.60715
11273.4	0.49158	11273.4	0.46953	11273.4	0.42362	11273.4	0.60799
11274.6	0.48968	11274.6	0.46748	11274.6	0.41781	11274.6	0.60812
11275.5	0.48753	11275.5	0.46504	11275.5	0.41326	11275.5	0.60748
11276.3	0.48601	11276.3	0.46305	11276.3	0.40963	11276.3	0.60647
11277.3	0.48338	11277.3	0.46092	11277.3	0.40474	11277.3	0.60523
11278.3	0.48072	11278.3	0.45873	11278.3	0.40077	11278.3	0.60393
11279.2	0.47938	11279.2	0.45757	11279.2	0.39711	11279.2	0.60253
11280.3	0.47767	11280.3	0.45527	11280.3	0.39298	11280.3	0.60105
11281.2	0.47576	11281.2	0.4533	11281.2	0.38993	11281.2	0.59967
11282.3	0.47398	11282.3	0.4516	11282.3	0.38643	11282.3	0.59832
11283.2	0.47198	11283.2	0.4495	11283.2	0.38397	11283.2	0.5973
11284.3	0.47074	11284.3	0.44787	11284.3	0.38116	11284.3	0.59659
11285.2	0.46966	11285.2	0.44699	11285.2	0.37878	11285.2	0.59617
11286.4	0.46806	11286.4	0.44536	11286.4	0.37553	11286.4	0.59592
11287.2	0.46704	11287.2	0.44426	11287.2	0.37375	11287.2	0.59557
11288.2	0.46586	11288.2	0.4429	11288.2	0.37139	11288.2	0.59515
11289.2	0.46477	11289.2	0.44183	11289.2	0.36957	11289.2	0.5942
11290.2	0.46391	11290.2	0.44128	11290.2	0.36756	11290.2	0.59305
11291.2	0.46301	11291.2	0.44032	11291.2	0.36587	11291.2	0.59136
11292.2	0.46231	11292.2	0.43936	11292.2	0.36412	11292.2	0.58933
11293.2	0.46176	11293.2	0.43828	11293.2	0.36282	11293.2	0.58696
11294.2	0.46142	11294.2	0.43762	11294.2	0.36163	11294.2	0.58448
11295.3	0.46082	11295.3	0.43684	11295.3	0.36071	11295.3	0.58191
11296.3	0.46011	11296.3	0.43661	11296.3	0.3602	11296.3	0.57927
11297.5	0.46012	11297.5	0.43645	11297.5	0.35987	11297.5	0.57686
11298.4	0.45976	11298.4	0.43642	11298.4	0.35991	11298.4	0.57467
11299.5	0.45955	11299.5	0.43571	11299.5	0.36025	11299.5	0.57252
11300.3	0.46017	11300.3	0.43531	11300.3	0.36062	11300.3	0.57063
11301.3	0.45976	11301.3	0.43635	11301.3	0.36138	11301.3	0.56882
11302.4	0.46022	11302.4	0.43667	11302.4	0.36233	11302.4	0.56726
11303.5	0.46054	11303.5	0.43701	11303.5	0.36334	11303.5	0.56605
11304.6	0.46107	11304.6	0.43808	11304.6	0.36454	11304.6	0.56518
11305.5	0.46181	11305.5	0.43847	11305.5	0.36555	11305.5	0.56472
11306.6	0.46239	11306.6	0.43924	11306.6	0.36674	11306.6	0.56499
11307.7	0.46306	11307.7	0.44015	11307.7	0.36809	11307.7	0.56608
11308.6	0.46411	11308.6	0.44089	11308.6	0.36923	11308.6	0.56746
11309.7	0.46547	11309.7	0.44203	11309.7	0.37052	11309.7	0.56962
11310.6	0.46651	11310.6	0.44309	11310.6	0.37154	11310.6	0.5721
11311.5	0.46753	11311.5	0.44402	11311.5	0.3726	11311.5	0.57485
11312.6	0.46834	11312.6	0.44491	11312.6	0.37382	11312.6	0.57756
11313.7	0.46929	11313.7	0.44606	11313.7	0.37502	11313.7	0.58031
11314.6	0.47071	11314.6	0.44708	11314.6	0.37596	11314.6	0.58268
11315.7	0.47143	11315.7	0.44841	11315.7	0.37702	11315.7	0.58501
11316.5	0.47265	11316.5	0.44902	11316.5	0.37775	11316.5	0.58674
11317.7	0.47443	11317.7	0.44973	11317.7	0.37892	11317.7	0.58847
11318.6	0.4747	11318.6	0.45085	11318.6	0.37987	11318.6	0.58966
11319.7	0.47627	11319.7	0.4521	11319.7	0.38099	11319.7	0.59081
11320.6	0.47734	11320.6	0.4529	11320.6	0.38189	11320.6	0.59148
11321.6	0.47883	11321.6	0.45414	11321.6	0.38278	11321.6	0.59212
11322.5	0.48066	11322.5	0.45575	11322.5	0.38371	11322.5	0.59259
11323.6	0.48161	11323.6	0.45661	11323.6	0.38471	11323.6	0.59308
11324.5	0.48196	11324.5	0.45678	11324.5	0.38554	11324.5	0.5933
11325.6	0.48238	11325.6	0.45731	11325.6	0.38643	11325.6	0.59353
11326.4	0.4827	11326.4	0.45792	11326.4	0.38708	11326.4	0.59348
11327.5	0.48378	11327.5	0.45874	11327.5	0.38797	11327.5	0.59332
11328.4	0.48466	11328.4	0.45906	11328.4	0.38872	11328.4	0.59305
11329.3	0.48483	11329.3	0.4596	11329.3	0.38956	11329.3	0.59268
11330.4	0.48557	11330.4	0.46025	11330.4	0.3906	11330.4	0.59212
11331.3	0.48638	11331.3	0.46045	11331.3	0.39161	11331.3	0.59161
11332.3	0.48652	11332.3	0.4617	11332.3	0.39256	11332.3	0.59111
11333.2	0.48691	11333.2	0.4618	11333.2	0.39344	11333.2	0.59084
11334.1	0.48731	11334.1	0.46151	11334.1	0.39436	11334.1	0.59089
11335.2	0.48799	11335.2	0.46189	11335.2	0.39549	11335.2	0.59115
11336.1	0.48871	11336.1	0.46179	11336.1	0.39647	11336.1	0.59182
11337.1	0.48855	11337.1	0.46168	11337.1	0.39726	11337.1	0.59282
11338.1	0.48841	11338.1	0.46302	11338.1	0.39816	11338.1	0.59429
11339.1	0.48805	11339.1	0.46252	11339.1	0.39903	11339.1	0.59587
11340.2	0.48898	11340.2	0.46106	11340.2	0.39986	11340.2	0.59764
11341.1	0.48938	11341.1	0.46168	11341.1	0.40058	11341.1	0.5993
11342.2	0.4888	11342.2	0.46204	11342.2	0.4011	11342.2	0.60106
11343.1	0.48908	11343.1	0.46131	11343.1	0.40153	11343.1	0.6025
11344	0.48846	11344	0.46184	11344	0.40184	11344	0.60374
11345	0.48866	11345	0.46159	11345	0.40201	11345	0.60465
11346.2	0.48869	11346.2	0.46137	11346.2	0.40207	11346.2	0.60522
11347.2	0.4886	11347.2	0.46092	11347.2	0.40191	11347.2	0.60552
11348.1	0.48813	11348.1	0.46058	11348.1	0.40164	11348.1	0.60548
11349.2	0.48835	11349.2	0.46048	11349.2	0.40114	11349.2	0.60482
11350.3	0.48769	11350.3	0.45984	11350.3	0.40057	11350.3	0.60388
11351.2	0.48722	11351.2	0.45936	11351.2	0.39997	11351.2	0.60246
11352.3	0.48652	11352.3	0.45869	11352.3	0.39902	11352.3	0.60069
11353.2	0.48577	11353.2	0.45871	11353.2	0.39805	11353.2	0.59839
11354.3	0.48536	11354.3	0.45881	11354.3	0.3969	11354.3	0.59575
11355.2	0.48526	11355.2	0.45794	11355.2	0.39606	11355.2	0.59285
11356.3	0.48443	11356.3	0.45713	11356.3	0.39499	11356.3	0.58982
11357.1	0.48396	11357.1	0.45674	11357.1	0.39414	11357.1	0.58655
11358.4	0.48167	11358.4	0.45496	11358.4	0.39281	11358.4	0.58295
11359.3	0.47685	11359.3	0.44912	11359.3	0.39147	11359.3	0.57939
11360.4	0.47694	11360.4	0.45208	11360.4	0.38986	11360.4	0.57657
11361.5	0.48405	11361.5	0.4572	11361.5	0.38876	11361.5	0.57417
11362.4	0.48276	11362.4	0.45641	11362.4	0.38789	11362.4	0.57205
11363.7	0.48222	11363.7	0.45593	11363.7	0.38666	11363.7	0.57056
11364.6	0.4818	11364.6	0.45553	11364.6	0.38576	11364.6	0.56962
11366.8	0.48093	11366.8	0.4543	11366.8	0.38422	11366.8	0.56867
11368.8	0.48024	11368.8	0.45313	11368.8	0.38312	11368.8	0.56963
11370.8	0.4792	11370.8	0.45269	11370.8	0.38232	11370.8	0.57175
11372.9	0.47866	11372.9	0.45246	11372.9	0.38165	11372.9	0.57449
11374.9	0.47836	11374.9	0.45168	11374.9	0.38092	11374.9	0.57753
11376.8	0.47845	11376.8	0.4508	11376.8	0.38024	11376.8	0.58071
11378.8	0.4782	11378.8	0.45128	11378.8	0.37926	11378.8	0.58353
11380.8	0.47808	11380.8	0.45136	11380.8	0.3782	11380.8	0.58597
11382.9	0.47858	11382.9	0.45157	11382.9	0.37719	11382.9	0.58792
11384.6	0.4788	11384.6	0.45147	11384.6	0.3765	11384.6	0.58968
11386.6	0.47927	11386.6	0.45219	11386.6	0.37588	11386.6	0.59145
11388.5	0.4799	11388.5	0.45201	11388.5	0.37572	11388.5	0.59305
11390.4	0.4799	11390.4	0.45245	11390.4	0.37586	11390.4	0.59435
11392.6	0.48071	11392.6	0.45288	11392.6	0.37635	11392.6	0.59523
11394.5	0.48092	11394.5	0.4536	11394.5	0.37702	11394.5	0.59544
11396.5	0.48173	11396.5	0.45484	11396.5	0.37803	11396.5	0.59491
11398.5	0.4828	11398.5	0.45562	11398.5	0.37934	11398.5	0.59422
11400.4	0.48222	11400.4	0.45483	11400.4	0.3807	11400.4	0.59341
11402.5	0.48317	11402.5	0.45547	11402.5	0.38237	11402.5	0.59314
11404.5	0.48389	11404.5	0.45669	11404.5	0.38405	11404.5	0.59388
11406.5	0.48536	11406.5	0.45702	11406.5	0.38573	11406.5	0.59564
11408.6	0.48636	11408.6	0.45837	11408.6	0.38725	11408.6	0.59845
11410.5	0.48656	11410.5	0.45894	11410.5	0.38849	11410.5	0.60152
11412.5	0.48692	11412.5	0.45913	11412.5	0.38955	11412.5	0.60455
11414.6	0.4871	11414.6	0.46008	11414.6	0.39042	11414.6	0.60653
11416.8	0.48762	11416.8	0.45925	11416.8	0.39101	11416.8	0.60682
11418.8	0.48774	11418.8	0.45931	11418.8	0.39121	11418.8	0.60497
11420.8	0.48766	11420.8	0.45987	11420.8	0.39101	11420.8	0.60121
11422.7	0.48717	11422.7	0.4609	11422.7	0.3906	11422.7	0.59645
11424.8	0.4875	11424.8	0.46068	11424.8	0.39005	11424.8	0.59175
11426.8	0.48725	11426.8	0.46033	11426.8	0.38946	11426.8	0.5878
11428.9	0.48623	11428.9	0.46002	11428.9	0.38895	11428.9	0.58456
11430.9	0.48545	11430.9	0.45946	11430.9	0.38854	11430.9	0.58226
11432.8	0.4848	11432.8	0.45922	11432.8	0.38838	11432.8	0.58081
11434.7	0.48452	11434.7	0.45897	11434.7	0.38853	11434.7	0.57975
11436.8	0.48459	11436.8	0.4586	11436.8	0.38877	11436.8	0.57899
11438.8	0.48371	11438.8	0.45826	11438.8	0.38918	11438.8	0.57858
11440.7	0.48308	11440.7	0.45757	11440.7	0.38949	11440.7	0.57831
11442.8	0.48262	11442.8	0.45735	11442.8	0.38976	11442.8	0.57847
11444.5	0.48245	11444.5	0.45677	11444.5	0.38978	11444.5	0.57841
11446.4	0.48234	11446.4	0.45622	11446.4	0.38964	11446.4	0.57854
11448.5	0.48221	11448.5	0.45641	11448.5	0.38929	11448.5	0.57868
11450.4	0.48148	11450.4	0.4557	11450.4	0.3889	11450.4	0.57846
11452.4	0.48143	11452.4	0.45473	11452.4	0.38839	11452.4	0.57844
11454.5	0.48128	11454.5	0.45474	11454.5	0.38805	11454.5	0.57839
11456.4	0.48143	11456.4	0.45521	11456.4	0.38787	11456.4	0.5788
11458.5	0.48139	11458.5	0.45419	11458.5	0.3879	11458.5	0.57981
11460.5	0.48189	11460.5	0.45439	11460.5	0.38816	11460.5	0.58138
11462.6	0.48267	11462.6	0.45528	11462.6	0.38867	11462.6	0.58374
11464.6	0.48217	11464.6	0.45436	11464.6	0.38931	11464.6	0.58671
11466.7	0.48206	11466.7	0.45395	11466.7	0.38994	11466.7	0.58993
11468.5	0.48218	11468.5	0.45423	11468.5	0.39039	11468.5	0.59322
11470.7	0.4829	11470.7	0.4546	11470.7	0.39076	11470.7	0.59642
11472.6	0.48303	11472.6	0.45454	11472.6	0.39077	11472.6	0.59943
11474.8	0.48313	11474.8	0.45453	11474.8	0.39038	11474.8	0.60195
11477	0.48363	11477	0.45514	11477	0.38943	11477	0.60371
11478.8	0.48371	11478.8	0.45525	11478.8	0.38847	11478.8	0.60467
11480.9	0.48356	11480.9	0.45525	11480.9	0.387	11480.9	0.60506
11482.9	0.48441	11482.9	0.45585	11482.9	0.38519	11482.9	0.60479
11484.8	0.48455	11484.8	0.45616	11484.8	0.38353	11484.8	0.60394
11486.9	0.48391	11486.9	0.45586	11486.9	0.38194	11486.9	0.60281
11488.8	0.48402	11488.8	0.45603	11488.8	0.38039	11488.8	0.60108
11490.9	0.48422	11490.9	0.45626	11490.9	0.37971	11490.9	0.59881
11492.8	0.48408	11492.8	0.4564	11492.8	0.37924	11492.8	0.59594
11494.7	0.48402	11494.7	0.45658	11494.7	0.37907	11494.7	0.59272
11496.6	0.48361	11496.6	0.4565	11496.6	0.37917	11496.6	0.58931
11498.7	0.48348	11498.7	0.45653	11498.7	0.3795	11498.7	0.58631
11500.6	0.48359	11500.6	0.45651	11500.6	0.37989	11500.6	0.58358
11502.5	0.48281	11502.5	0.45602	11502.5	0.38036	11502.5	0.58163
11504.5	0.48299	11504.5	0.4562	11504.5	0.38082	11504.5	0.5801
11506.5	0.48309	11506.5	0.45641	11506.5	0.38126	11506.5	0.57937
11508.6	0.48272	11508.6	0.45587	11508.6	0.38165	11508.6	0.57903
11510.5	0.48295	11510.5	0.45592	11510.5	0.38205	11510.5	0.57932
11512.5	0.48288	11512.5	0.45576	11512.5	0.38233	11512.5	0.58005
11514.5	0.48245	11514.5	0.45584	11514.5	0.38263	11514.5	0.58108
11517.3	0.48329	11517.3	0.45613	11517.3	0.38308	11517.3	0.58316
11520.5	0.48264	11520.5	0.45585	11520.5	0.38372	11520.5	0.58451
11523.7	0.48244	11523.7	0.45599	11523.7	0.38446	11523.7	0.58417
11526.6	0.48246	11526.6	0.45592	11526.6	0.38521	11526.6	0.58235
11529.6	0.48281	11529.6	0.45583	11529.6	0.38599	11529.6	0.58089
11532.8	0.48254	11532.8	0.45597	11532.8	0.38677	11532.8	0.58014
11535.7	0.48315	11535.7	0.45616	11535.7	0.3874	11535.7	0.5807
11538.6	0.48317	11538.6	0.45601	11538.6	0.38783	11538.6	0.5822
11542	0.48352	11542	0.45599	11542	0.38807	11542	0.58461
11544.9	0.48371	11544.9	0.45644	11544.9	0.38809	11544.9	0.58727
11547.9	0.48408	11547.9	0.45625	11547.9	0.38799	11547.9	0.59
11550.8	0.48373	11550.8	0.45623	11550.8	0.3878	11550.8	0.59294
11553.6	0.48399	11553.6	0.45638	11553.6	0.38749	11553.6	0.59588
11556.8	0.48459	11556.8	0.45643	11556.8	0.38688	11556.8	0.59858
11559.6	0.48499	11559.6	0.45665	11559.6	0.38625	11559.6	0.60048
11562.5	0.48455	11562.5	0.45652	11562.5	0.3856	11562.5	0.60142
11565.5	0.48479	11565.5	0.45665	11565.5	0.38509	11565.5	0.60131
11568.4	0.4849	11568.4	0.45651	11568.4	0.3848	11568.4	0.59961
11571.4	0.48469	11571.4	0.45652	11571.4	0.38478	11571.4	0.59679
11574.6	0.48459	11574.6	0.45648	11574.6	0.38504	11574.6	0.59289
11577.7	0.484	11577.7	0.45636	11577.7	0.38557	11577.7	0.58856
11580.6	0.48398	11580.6	0.45615	11580.6	0.38617	11580.6	0.58498
11583.7	0.48334	11583.7	0.45617	11583.7	0.38683	11583.7	0.58226
11586.9	0.48287	11586.9	0.45606	11586.9	0.38745	11586.9	0.58091
11589.8	0.48315	11589.8	0.45601	11589.8	0.38783	11589.8	0.58031
11593.1	0.48237	11593.1	0.45573	11593.1	0.38797	11593.1	0.58084
11595.8	0.48218	11595.8	0.45559	11595.8	0.38788	11595.8	0.58213
11598.9	0.48246	11598.9	0.45554	11598.9	0.38751	11598.9	0.58348
11601.8	0.48174	11601.8	0.45523	11601.8	0.3869	11601.8	0.5847
11604.8	0.48203	11604.8	0.45546	11604.8	0.3861	11604.8	0.58561
11607.7	0.48203	11607.7	0.45477	11607.7	0.38516	11607.7	0.58658
11610.8	0.48159	11610.8	0.45495	11610.8	0.38428	11610.8	0.58721
11613.7	0.48154	11613.7	0.45465	11613.7	0.38366	11613.7	0.58743
11616.7	0.48176	11616.7	0.45475	11616.7	0.38317	11616.7	0.58656
11619.4	0.48131	11619.4	0.45482	11619.4	0.38297	11619.4	0.58486
11622.5	0.48152	11622.5	0.45445	11622.5	0.38292	11622.5	0.58328
11625.5	0.48164	11625.5	0.4543	11625.5	0.38293	11625.5	0.58218
11628.6	0.48139	11628.6	0.4546	11628.6	0.3829	11628.6	0.58251
11631.5	0.48139	11631.5	0.45448	11631.5	0.3829	11631.5	0.58404
11634.3	0.48147	11634.3	0.4547	11634.3	0.38288	11634.3	0.58625
11637.4	0.48163	11637.4	0.4548	11637.4	0.38281	11637.4	0.58838
11640.5	0.48234	11640.5	0.45481	11640.5	0.38272	11640.5	0.59031
11643.6	0.48194	11643.6	0.45456	11643.6	0.38267	11643.6	0.59157
11646.4	0.48229	11646.4	0.45483	11646.4	0.38267	11646.4	0.59236
11649.7	0.48223	11649.7	0.45483	11649.7	0.38272	11649.7	0.59301
11653	0.48233	11653	0.45524	11653	0.38284	11653	0.59374
11655.7	0.4826	11655.7	0.4552	11655.7	0.38301	11655.7	0.59477
11659	0.48247	11659	0.45544	11659	0.38337	11659	0.59615
11661.5	0.48273	11661.5	0.45539	11661.5	0.38371	11661.5	0.59693
11664.9	0.48311	11664.9	0.45542	11664.9	0.38421	11664.9	0.59744
11667.7	0.48329	11667.7	0.45521	11667.7	0.3846	11667.7	0.59701
11670.4	0.48269	11670.4	0.45546	11670.4	0.3849	11670.4	0.59574
11673.5	0.48261	11673.5	0.45529	11673.5	0.38517	11673.5	0.59391
11676.5	0.48256	11676.5	0.45507	11676.5	0.3853	11676.5	0.59122
11679.3	0.48269	11679.3	0.45529	11679.3	0.38533	11679.3	0.58809
11682.1	0.48253	11682.1	0.45528	11682.1	0.38529	11682.1	0.58436
11685.2	0.48221	11685.2	0.4551	11685.2	0.3852	11685.2	0.58086
11688.2	0.48202	11688.2	0.45523	11688.2	0.38503	11688.2	0.57812
11691.3	0.48212	11691.3	0.45551	11691.3	0.38483	11691.3	0.57677
11694.5	0.48198	11694.5	0.45547	11694.5	0.38459	11694.5	0.57645
11697.3	0.48203	11697.3	0.45526	11697.3	0.38432	11697.3	0.57704
11700.6	0.48196	11700.6	0.4553	11700.6	0.38419	11700.6	0.578
11703.5	0.48153	11703.5	0.4554	11703.5	0.38413	11703.5	0.57937
11706.7	0.48156	11706.7	0.45551	11706.7	0.38409	11706.7	0.58063
11709.5	0.48162	11709.5	0.45506	11709.5	0.38412	11709.5	0.58169
11712.8	0.48168	11712.8	0.45539	11712.8	0.38428	11712.8	0.58297
11715.8	0.48171	11715.8	0.45513	11715.8	0.38449	11715.8	0.58418
11718.8	0.48166	11718.8	0.45508	11718.8	0.38471	11718.8	0.58519
11721.8	0.48216	11721.8	0.45502	11721.8	0.38491	11721.8	0.58606
11724.6	0.48229	11724.6	0.45519	11724.6	0.38507	11724.6	0.58697
11727.8	0.48184	11727.8	0.45523	11727.8	0.38522	11727.8	0.58808
11730.6	0.48237	11730.6	0.4551	11730.6	0.38533	11730.6	0.58905
11733.4	0.48234	11733.4	0.45535	11733.4	0.3854	11733.4	0.59008
11736.4	0.48248	11736.4	0.45535	11736.4	0.38542	11736.4	0.59085
11739.4	0.48245	11739.4	0.45545	11739.4	0.38538	11739.4	0.5915
11742.2	0.48251	11742.2	0.45556	11742.2	0.38524	11742.2	0.59182
11745.4	0.48276	11745.4	0.45556	11745.4	0.38498	11745.4	0.59241
11748.2	0.48302	11748.2	0.4556	11748.2	0.38466	11748.2	0.593
11750.9	0.48275	11750.9	0.45536	11750.9	0.38434	11750.9	0.5937
11754.4	0.48299	11754.4	0.45555	11754.4	0.38392	11754.4	0.59452
11757.4	0.48263	11757.4	0.45545	11757.4	0.38353	11757.4	0.59472
11760.4	0.48272	11760.4	0.45551	11760.4	0.38324	11760.4	0.59442
11763.4	0.48282	11763.4	0.45562	11763.4	0.38307	11763.4	0.5936
11766.5	0.48301	11766.5	0.45567	11766.5	0.38297	11766.5	0.59241
11769.6	0.48254	11769.6	0.45531	11769.6	0.38302	11769.6	0.59115
11772.6	0.48267	11772.6	0.45549	11772.6	0.3832	11772.6	0.58991
11775.7	0.48251	11775.7	0.45565	11775.7	0.38342	11775.7	0.58883
11778.5	0.48299	11778.5	0.45568	11778.5	0.38363	11778.5	0.58785
11781.7	0.48311	11781.7	0.45579	11781.7	0.38379	11781.7	0.58715
11784.7	0.48313	11784.7	0.45579	11784.7	0.38385	11784.7	0.58663
11787.6	0.48311	11787.6	0.45558	11787.6	0.38382	11787.6	0.58644
11790.6	0.48308	11790.6	0.45578	11790.6	0.38366	11790.6	0.58596
11793.5	0.4825	11793.5	0.45551	11793.5	0.38336	11793.5	0.58529
11796.5	0.4824	11796.5	0.45562	11796.5	0.38305	11796.5	0.5844
11799.2	0.48241	11799.2	0.45572	11799.2	0.38279	11799.2	0.5834
11802.2	0.48251	11802.2	0.4555	11802.2	0.38264	11802.2	0.58255
11805.2	0.4823	11805.2	0.45541	11805.2	0.38262	11805.2	0.58177
11808.3	0.4826	11808.3	0.45554	11808.3	0.38273	11808.3	0.5812
11811.1	0.48249	11811.1	0.4557	11811.1	0.38297	11811.1	0.58103
11814.3	0.4823	11814.3	0.45534	11814.3	0.38335	11814.3	0.58128
11818.4	0.48235	11818.4	0.45522	11818.4	0.38403	11818.4	0.58157
11822.1	0.48227	11822.1	0.45536	11822.1	0.38459	11822.1	0.58231
11826.3	0.48222	11826.3	0.4554	11826.3	0.38492	11826.3	0.58276
11830.7	0.48197	11830.7	0.45516	11830.7	0.38523	11830.7	0.58343
11834.6	0.48224	11834.6	0.45531	11834.6	0.38526	11834.6	0.58444
11838.7	0.48237	11838.7	0.45567	11838.7	0.3851	11838.7	0.58593
11842.6	0.48206	11842.6	0.45577	11842.6	0.3848	11842.6	0.58757
11846.1	0.48203	11846.1	0.45577	11846.1	0.38439	11846.1	0.589
11850	0.48242	11850	0.45576	11850	0.38386	11850	0.59022
11853.9	0.48272	11853.9	0.45565	11853.9	0.38339	11853.9	0.59132
11858.4	0.48295	11858.4	0.45569	11858.4	0.38316	11858.4	0.59267
11862.3	0.48265	11862.3	0.45579	11862.3	0.38315	11862.3	0.59372
11865.8	0.48246	11865.8	0.45576	11865.8	0.38329	11865.8	0.59433
11870.1	0.48305	11870.1	0.45578	11870.1	0.38366	11870.1	0.59475
11874.2	0.48346	11874.2	0.45597	11874.2	0.38415	11874.2	0.59477
11878.5	0.4832	11878.5	0.45606	11878.5	0.38457	11878.5	0.59472
11882.5	0.48314	11882.5	0.45581	11882.5	0.38494	11882.5	0.59402
11886.3	0.48303	11886.3	0.45566	11886.3	0.38535	11886.3	0.59245
11890.2	0.48294	11890.2	0.45569	11890.2	0.38579	11890.2	0.5905
11894.3	0.48313	11894.3	0.45584	11894.3	0.38608	11894.3	0.58878
11898.8	0.48334	11898.8	0.45588	11898.8	0.38621	11898.8	0.58773
11902.7	0.48309	11902.7	0.4556	11902.7	0.38621	11902.7	0.58733
11906.3	0.48321	11906.3	0.45567	11906.3	0.38616	11906.3	0.5874
11910.6	0.48311	11910.6	0.45604	11910.6	0.38596	11910.6	0.58778
11914.6	0.48305	11914.6	0.45603	11914.6	0.38579	11914.6	0.58798
11918.2	0.48329	11918.2	0.45572	11918.2	0.38573	11918.2	0.58808
11921.9	0.48334	11921.9	0.45565	11921.9	0.38572	11921.9	0.58817
11925.7	0.48325	11925.7	0.45579	11925.7	0.38564	11925.7	0.58792
11930	0.48312	11930	0.4559	11930	0.38542	11930	0.58714
11934.1	0.48299	11934.1	0.45589	11934.1	0.38519	11934.1	0.58567
11938.3	0.4829	11938.3	0.45578	11938.3	0.38505	11938.3	0.58376
11942.4	0.48294	11942.4	0.45592	11942.4	0.38487	11942.4	0.58239
11946.4	0.48317	11946.4	0.45606	11946.4	0.38467	11946.4	0.58187
11950	0.48316	11950	0.45608	11950	0.38454	11950	0.58193
11954.5	0.48327	11954.5	0.45607	11954.5	0.38448	11954.5	0.58253
11958.5	0.48345	11958.5	0.45615	11958.5	0.38438	11958.5	0.58348
11962.6	0.48351	11962.6	0.4562	11962.6	0.38426	11962.6	0.58504
11966.8	0.48384	11966.8	0.45646	11966.8	0.38414	11966.8	0.58708
11970.1	0.48404	11970.1	0.45648	11970.1	0.38407	11970.1	0.589
11974.1	0.48417	11974.1	0.45654	11974.1	0.38422	11974.1	0.59115
11978	0.48455	11978	0.45688	11978	0.38455	11978	0.59336
11982	0.48483	11982	0.45706	11982	0.38496	11982	0.59539
11986	0.48471	11986	0.45739	11986	0.38537	11986	0.59694
11990	0.48484	11990	0.45745	11990	0.38592	11990	0.59808
11993.7	0.48509	11993.7	0.4575	11993.7	0.38645	11993.7	0.59868
11997.9	0.48535	11997.9	0.458	11997.9	0.38703	11997.9	0.59917
12002.2	0.4857	12002.2	0.45803	12002.2	0.38755	12002.2	0.59909
12006.2	0.48583	12006.2	0.45797	12006.2	0.38791	12006.2	0.59836
12010.4	0.48593	12010.4	0.45821	12010.4	0.38817	12010.4	0.59698
12014.6	0.48631	12014.6	0.45832	12014.6	0.38836	12014.6	0.59506

## Sheet: Supplementary Fig. 17
Fig. 17a and 17b
Ir1/(Co,Fe)-OH/MI		Ir1/(Co,Fe)-OH		IrO2		Ir foil
Energy (eV)	Derivative of XANES	Energy (eV)	Derivative of XANES	Energy (eV)	Derivative of XANES	Energy (eV)	Derivative of XANES
11018.7	-6.48195e-05	11018.7	-0.000315313	11018.7	-9.93978e-05	11018.7	-0.000159759
11022.7	-3.98368e-05	11022.7	-0.000126404	11022.7	-0.000102817	11022.7	-0.00013645
11026.8	-2.06946e-05	11026.8	1.03868e-05	11026.8	-0.000100673	11026.8	-0.000129954
11031.2	-5.23431e-05	11031.2	-4.24818e-05	11031.2	-0.000116692	11031.2	-0.000164272
11035.2	-0.000124207	11035.2	-0.00010211	11035.2	-0.000148218	11035.2	-0.000167682
11038.8	-0.000231853	11038.8	-0.00029481	11038.8	-0.000131676	11038.8	-0.000127194
11042.8	-5.26063e-05	11042.8	-0.00023673	11042.8	-9.81539e-05	11042.8	-0.000104179
11046.9	6.98049e-05	11046.9	-8.88632e-05	11046.9	-0.000109623	11046.9	-0.000127961
11051	-0.000100776	11051	-0.000188064	11051	-0.000125516	11051	-0.00013524
11055	-0.00018918	11055	-0.000263279	11055	-0.000116755	11055	-0.000132685
11058.8	-0.000268614	11058.8	-0.000248374	11058.8	-0.000107135	11058.8	-0.000130538
11062.7	-0.00013026	11062.7	-0.000146003	11062.7	-0.000106877	11062.7	-0.000135634
11066.5	-6.77274e-05	11066.5	-0.000213326	11066.5	-0.000116351	11066.5	-0.000143425
11070.7	-0.000191631	11070.7	-0.000255757	11070.7	-0.000105373	11070.7	-0.000120688
11074.8	-0.000137595	11074.8	-6.70372e-05	11074.8	-8.25815e-05	11074.8	-0.000154617
11078.4	-5.45606e-06	11078.4	2.70449e-05	11078.4	-8.90031e-05	11078.4	-0.000151563
11082.6	-0.000167109	11082.6	-0.000284256	11082.6	-0.000100453	11082.6	-0.000125822
11086.5	-0.000269521	11086.5	-0.000337874	11086.5	-9.21427e-05	11086.5	-0.000134585
11090.8	-9.54776e-05	11090.8	-0.000136674	11090.8	-8.62871e-05	11090.8	-0.000109368
11094.8	-3.56834e-05	11094.8	-0.000239228	11094.8	-9.05506e-05	11094.8	-8.68069e-05
11099	5.60077e-07	11099	-0.000203761	11099	-9.0044e-05	11099	-9.23649e-05
11103	-3.01313e-05	11103	-8.04893e-05	11103	-8.2622e-05	11103	-0.000120254
11106.9	-8.85995e-05	11106.9	6.48088e-05	11106.9	-7.50521e-05	11106.9	-0.000103075
11110.4	-0.000105996	11110.4	2.23202e-05	11110.4	-6.8728e-05	11110.4	-0.000109312
11114.4	-0.000104892	11114.4	-0.000215574	11114.4	-7.23169e-05	11114.4	-0.000105372
11118.5	-5.24317e-05	11118.5	-6.73916e-05	11118.5	-6.04389e-05	11118.5	-9.37193e-05
11122.2	-7.41518e-05	11122.2	-5.90972e-05	11122.2	-3.25847e-05	11122.2	-7.41809e-05
11126.2	-4.51063e-05	11126.2	-0.000165254	11126.2	-3.44516e-05	11126.2	-6.59675e-05
11130.4	1.81118e-05	11130.4	-4.31998e-05	11130.4	-3.74014e-05	11130.4	-7.49812e-05
11134.6	-4.40969e-05	11134.6	-8.82128e-05	11134.6	-6.01251e-06	11134.6	-3.03026e-05
11138.8	4.74809e-05	11138.8	-4.6935e-05	11138.8	3.20555e-05	11138.8	-2.60753e-05
11142.5	3.6934e-05	11142.5	3.47034e-05	11142.5	5.38198e-05	11142.5	1.80229e-06
11146.9	-1.52403e-06	11146.9	1.99977e-05	11146.9	4.93678e-05	11146.9	8.06666e-06
11150.5	0.000126357	11150.5	-2.29127e-05	11150.5	5.55248e-05	11150.5	2.86973e-05
11154.5	0.000154929	11154.5	-1.24848e-05	11154.5	0.000101179	11154.5	9.65619e-05
11158.3	9.47553e-05	11158.3	0.000200698	11158.3	0.000159336	11158.3	0.000143622
11162.6	0.000126821	11162.6	0.000273875	11162.6	0.000235656	11162.6	0.00021756
11166.6	0.000250684	11166.6	0.000301119	11166.6	0.000321394	11166.6	0.000263393
11170.5	0.000343993	11170.5	0.000407356	11170.5	0.000431406	11170.5	0.000377058
11174.4	0.000502035	11174.4	0.000400808	11174.4	0.000588654	11174.4	0.000568802
11178.2	0.000814333	11178.2	0.000674552	11178.2	0.000801872	11178.2	0.000725692
11182.5	0.00105	11182.5	0.00111	11182.5	0.00113	11182.5	0.00108
11186.1	0.00139	11186.1	0.00156	11186.1	0.00168	11186.1	0.00157
11190.4	0.00257	11190.4	0.00232	11190.4	0.00245	11190.4	0.0023
11194.6	0.00405	11194.6	0.00385	11194.6	0.00346	11194.6	0.00335
11196.7	0.0054	11196.7	0.0053	11196.7	0.00493	11196.7	0.00453
11198.8	0.00761	11198.8	0.00713	11198.8	0.007	11198.8	0.00665
11200.7	0.00926	11200.7	0.009	11200.7	0.0097	11200.7	0.00932
11202.6	0.01111	11202.6	0.01088	11202.6	0.01215	11202.6	0.01331
11203.4	0.01518	11203.4	0.01516	11203.4	0.01439	11203.4	0.01522
11204.1	0.01772	11204.1	0.01806	11204.1	0.01733	11204.1	0.01559
11204.9	0.01963	11204.9	0.01903	11204.9	0.01962	11204.9	0.02028
11205.5	0.02498	11205.5	0.02417	11205.5	0.02161	11205.5	0.02638
11206.1	0.02971	11206.1	0.02987	11206.1	0.02616	11206.1	0.02625
11207	0.02745	11207	0.02829	11207	0.03053	11207	0.03802
11207.5	0.02719	11207.5	0.02839	11207.5	0.03529	11207.5	0.04594
11208.2	0.03901	11208.2	0.04053	11208.2	0.04487	11208.2	0.04428
11209	0.05773	11209	0.05969	11209	0.05819	11209	0.06133
11209.6	0.07206	11209.6	0.07391	11209.6	0.06887	11209.6	0.0737
11210.4	0.08656	11210.4	0.08859	11210.4	0.07913	11210.4	0.09394
11211	0.12345	11211	0.12748	11211	0.09769	11211	0.11409
11211.7	0.16149	11211.7	0.16778	11211.7	0.12858	11211.7	0.15114
11212.3	0.16762	11212.3	0.17547	11212.3	0.17495	11212.3	0.20551
11212.9	0.18475	11212.9	0.1953	11212.9	0.20359	11212.9	0.20084
11213.9	0.2761	11213.9	0.2963	11213.9	0.25957	11213.9	0.24717
11214.5	0.39285	11214.5	0.42612	11214.5	0.34543	11214.5	0.29156
11215.2	0.40942	11215.2	0.44709	11215.2	0.39361	11215.2	0.2889
11215.8	0.35095	11215.8	0.3855	11215.8	0.41969	11215.8	0.26312
11216.4	0.27439	11216.4	0.2992	11216.4	0.44057	11216.4	0.14144
11217.2	0.11843	11217.2	0.12414	11217.2	0.39496	11217.2	0.02052
11217.9	-0.03531	11217.9	-0.04586	11217.9	0.2483	11217.9	-0.05708
11218.7	-0.09507	11218.7	-0.11031	11218.7	0.06413	11218.7	-0.13537
11219.2	-0.17273	11219.2	-0.19746	11219.2	-0.11838	11219.2	-0.14718
11219.9	-0.25783	11219.9	-0.29067	11219.9	-0.25768	11219.9	-0.11786
11220.5	-0.25661	11220.5	-0.28144	11220.5	-0.32051	11220.5	-0.11556
11221.1	-0.20921	11221.1	-0.22421	11221.1	-0.32551	11221.1	-0.09014
11221.9	-0.17917	11221.9	-0.1918	11221.9	-0.32326	11221.9	-0.06477
11222.7	-0.14903	11222.7	-0.1601	11222.7	-0.28546	11222.7	-0.06499
11223.1	-0.09666	11223.1	-0.10302	11223.1	-0.23392	11223.1	-0.05487
11223.9	-0.06116	11223.9	-0.06278	11223.9	-0.19903	11223.9	-0.03235
11224.6	-0.05347	11224.6	-0.05427	11224.6	-0.14893	11224.6	-0.02639
11225.4	-0.0491	11225.4	-0.05032	11225.4	-0.10907	11225.4	-0.0232
11226	-0.03453	11226	-0.03424	11226	-0.07611	11226	-0.01598
11226.8	-0.02081	11226.8	-0.02135	11226.8	-0.05243	11226.8	-0.00719
11227.4	-0.01355	11227.4	-0.01425	11227.4	-0.03621	11227.4	-0.000634482
11228.1	-0.0076	11228.1	-0.00708	11228.1	-0.02265	11228.1	0.00575
11228.9	-0.00231	11228.9	-0.00178	11228.9	-0.01589	11228.9	0.01137
11229.5	0.000173034	11229.5	0.000626581	11229.5	-0.01043	11229.5	0.01262
11230.3	0.00277	11230.3	0.00301	11230.3	-0.007	11230.3	0.00825
11231	0.00323	11231	0.00362	11231	-0.00497	11231	0.00155
11231.6	0.00107	11231.6	0.00141	11231.6	-0.00451	11231.6	-0.007
11232.4	-0.000642287	11232.4	-0.00071927	11232.4	-0.00437	11232.4	-0.02208
11232.9	-0.00442	11232.9	-0.00422	11232.9	-0.00468	11232.9	-0.02695
11233.8	-0.0071	11233.8	-0.0067	11233.8	-0.0047	11233.8	-0.02692
11234.4	-0.00589	11234.4	-0.00604	11234.4	-0.00345	11234.4	-0.0284
11235.1	-0.00532	11235.1	-0.00656	11235.1	-0.00122	11235.1	-0.0209
11235.9	-0.00649	11235.9	-0.00797	11235.9	0.00153	11235.9	-0.01505
11236.7	-0.00736	11236.7	-0.00709	11236.7	0.00364	11236.7	-0.01365
11237.1	-0.00457	11237.1	-0.00561	11237.1	0.00536	11237.1	-0.00961
11238	-0.00187	11238	-0.00347	11238	0.00703	11238	-0.00324
11238.8	0.000116476	11238.8	-0.000377588	11238.8	0.00785	11238.8	-0.000469737
11239.4	0.0025	11239.4	0.00115	11239.4	0.0087	11239.4	0.00312
11240.2	0.0031	11240.2	0.00228	11240.2	0.01106	11240.2	0.00673
11240.9	0.00436	11240.9	0.00311	11240.9	0.01336	11240.9	0.01124
11241.5	0.00666	11241.5	0.00532	11241.5	0.01411	11241.5	0.01334
11242.3	0.00757	11242.3	0.00696	11242.3	0.01406	11242.3	0.01306
11243.1	0.00699	11243.1	0.00707	11243.1	0.01301	11243.1	0.0146
11243.7	0.00756	11243.7	0.00782	11243.7	0.01058	11243.7	0.01431
11244.3	0.00823	11244.3	0.00774	11244.3	0.00722	11244.3	0.00991
11245	0.00697	11245	0.00623	11245	0.00425	11245	0.00431
11245.8	0.00567	11245.8	0.00511	11245.8	0.00211	11245.8	-0.000868873
11246.6	0.00539	11246.6	0.00527	11246.6	0.000994364	11246.6	-0.00558
11247.3	0.0051	11247.3	0.00544	11247.3	0.00145	11247.3	-0.00884
11248.1	0.0038	11248.1	0.00498	11248.1	0.00289	11248.1	-0.01206
11248.7	0.00287	11248.7	0.00409	11248.7	0.00474	11248.7	-0.01419
11249.3	0.00369	11249.3	0.00372	11249.3	0.00661	11249.3	-0.01197
11250.1	0.00396	11250.1	0.00341	11250.1	0.00847	11250.1	-0.00955
11250.8	0.00262	11250.8	0.00337	11250.8	0.01028	11250.8	-0.00839
11251.6	0.00204	11251.6	0.00364	11251.6	0.01184	11251.6	-0.00737
11252.2	0.00324	11252.2	0.00355	11252.2	0.01309	11252.2	-0.00619
11253	0.00363	11253	0.00318	11253	0.01372	11253	-0.00473
11253.6	0.00333	11253.6	0.00282	11253.6	0.01335	11253.6	-0.00366
11254.4	0.00327	11254.4	0.00331	11254.4	0.01223	11254.4	-0.00283
11255.1	0.00332	11255.1	0.00393	11255.1	0.01172	11255.1	-0.00338
11255.7	0.00388	11255.7	0.00411	11255.7	0.01193	11255.7	-0.00385
11256.5	0.00346	11256.5	0.00409	11256.5	0.01182	11256.5	-0.00413
11257.3	0.00386	11257.3	0.00439	11257.3	0.01167	11257.3	-0.00479
11258	0.00504	11258	0.0051	11258	0.01195	11258	-0.00564
11258.6	0.00474	11258.6	0.00518	11258.6	0.01217	11258.6	-0.00518
11259.4	0.00361	11259.4	0.00356	11259.4	0.01266	11259.4	-0.00366
11260	0.0029	11260	0.00285	11260	0.01327	11260	-0.00223
11260.8	0.00388	11260.8	0.00413	11260.8	0.01302	11260.8	-0.00030152
11261.6	0.00499	11261.6	0.0048	11261.6	0.0133	11261.6	0.00204
11262.2	0.00458	11262.2	0.00444	11262.2	0.01393	11262.2	0.00392
11262.9	0.00395	11262.9	0.00391	11262.9	0.01365	11262.9	0.0056
11263.5	0.00445	11263.5	0.00386	11263.5	0.01283	11263.5	0.00651
11264.3	0.00427	11264.3	0.00351	11264.3	0.00982	11264.3	0.00649
11265.1	0.00323	11265.1	0.00274	11265.1	0.00733	11265.1	0.00843
11265.7	0.00225	11265.7	0.00196	11265.7	0.00699	11265.7	0.00886
11266.6	0.000923395	11266.6	0.000892383	11266.6	0.00527	11266.6	0.00759
11267.5	0.000373561	11267.5	-0.000230798	11267.5	0.00227	11267.5	0.00757
11268.4	-0.000472522	11268.4	-0.000791932	11268.4	-0.00127	11268.4	0.00676
11269.5	-0.00177	11269.5	-0.00193	11269.5	-0.00485	11269.5	0.00557
11270.6	-0.00158	11270.6	-0.00268	11270.6	-0.00724	11270.6	0.0054
11271.4	-0.00238	11271.4	-0.00335	11271.4	-0.00928	11271.4	0.00405
11272.6	-0.00332	11272.6	-0.00372	11272.6	-0.01057	11272.6	0.00219
11273.4	-0.00308	11273.4	-0.0034	11273.4	-0.01145	11273.4	0.00103
11274.6	-0.00402	11274.6	-0.00474	11274.6	-0.01258	11274.6	-0.00049581
11275.5	-0.00446	11275.5	-0.00575	11275.5	-0.01256	11275.5	-0.00172
11276.3	-0.00459	11276.3	-0.00502	11276.3	-0.01206	11276.3	-0.00211
11277.3	-0.00553	11277.3	-0.00479	11277.3	-0.01152	11277.3	-0.00217
11278.3	-0.00449	11278.3	-0.00399	11278.3	-0.01076	11278.3	-0.00248
11279.2	-0.00314	11279.2	-0.00372	11279.2	-0.01015	11279.2	-0.00246
11280.3	-0.0038	11280.3	-0.0047	11280.3	-0.0093	11280.3	-0.00245
11281.2	-0.00387	11281.2	-0.00409	11281.2	-0.00854	11281.2	-0.00234
11282.3	-0.00396	11282.3	-0.00424	11282.3	-0.0077	11282.3	-0.00201
11283.2	-0.00344	11283.2	-0.00416	11283.2	-0.00686	11283.2	-0.00151
11284.3	-0.00241	11284.3	-0.00271	11284.3	-0.00674	11284.3	-0.000949803
11285.2	-0.00256	11285.2	-0.0025	11285.2	-0.00678	11285.2	-0.000555102
11286.4	-0.00272	11286.4	-0.00303	11286.4	-0.00644	11286.4	-0.000557637
11287.2	-0.00251	11287.2	-0.00296	11287.2	-0.00586	11287.2	-0.000720414
11288.2	-0.00236	11288.2	-0.00265	11288.2	-0.00542	11288.2	-0.00121
11289.2	-0.00204	11289.2	-0.00184	11289.2	-0.005	11289.2	-0.00178
11290.2	-0.00184	11290.2	-0.0017	11290.2	-0.0048	11290.2	-0.00246
11291.2	-0.00169	11291.2	-0.00212	11291.2	-0.00448	11291.2	-0.00316
11292.2	-0.00129	11292.2	-0.00227	11292.2	-0.00394	11292.2	-0.00378
11293.2	-0.00093435	11293.2	-0.00195	11293.2	-0.00327	11293.2	-0.00414
11294.2	-0.000909193	11294.2	-0.00146	11294.2	-0.00255	11294.2	-0.00398
11295.3	-0.00138	11295.3	-0.00106	11295.3	-0.00182	11295.3	-0.00445
11296.3	-0.000776818	11296.3	-0.000416916	11296.3	-0.00106	11296.3	-0.0041
11297.5	-0.000397538	11297.5	-0.000183198	11297.5	-0.000285709	11297.5	-0.00368
11298.4	-0.000617034	11298.4	-0.000753771	11298.4	0.000469546	11298.4	-0.00371
11299.5	0.000638391	11299.5	-0.00129	11299.5	0.00103	11299.5	-0.00377
11300.3	0.000450694	11300.3	0.00048041	11300.3	0.00154	11300.3	-0.00351
11301.3	4.94069e-05	11301.3	0.00139	11301.3	0.00206	11301.3	-0.00266
11302.4	0.000744222	11302.4	0.000668475	11302.4	0.00236	11302.4	-0.00219
11303.5	0.000812402	11303.5	0.00143	11303.5	0.00265	11303.5	-0.00164
11304.6	0.00133	11304.6	0.00155	11304.6	0.00285	11304.6	-0.0011
11305.5	0.00138	11305.5	0.00124	11305.5	0.00285	11305.5	-0.000207957
11306.6	0.0012	11306.6	0.00171	11306.6	0.00306	11306.6	0.00107
11307.7	0.00182	11307.7	0.0018	11307.7	0.00324	11307.7	0.00213
11308.6	0.00248	11308.6	0.00203	11308.6	0.00316	11308.6	0.00296
11309.7	0.00247	11309.7	0.00242	11309.7	0.00298	11309.7	0.00397
11310.6	0.0023	11310.6	0.00237	11310.6	0.00292	11310.6	0.00481
11311.5	0.00191	11311.5	0.00201	11311.5	0.00296	11311.5	0.00465
11312.6	0.00168	11312.6	0.00207	11312.6	0.00291	11312.6	0.00429
11313.7	0.0025	11313.7	0.00237	11313.7	0.00275	11313.7	0.00434
11314.6	0.00228	11314.6	0.00255	11314.6	0.00258	11314.6	0.00401
11315.7	0.00232	11315.7	0.00221	11315.7	0.0025	11315.7	0.00373
11316.5	0.00312	11316.5	0.0015	11316.5	0.00246	11316.5	0.00308
11317.7	0.00179	11317.7	0.00196	11317.7	0.00255	11317.7	0.00228
11318.6	0.00181	11318.6	0.00258	11318.6	0.00267	11318.6	0.002
11319.7	0.0027	11319.7	0.00221	11319.7	0.00261	11319.7	0.00152
11320.6	0.00285	11320.6	0.00242	11320.6	0.00251	11320.6	0.00119
11321.6	0.0037	11321.6	0.00337	11321.6	0.00255	11321.6	0.00101
11322.5	0.00294	11322.5	0.00277	11322.5	0.0025	11322.5	0.000815554
11323.6	0.0013	11323.6	0.00108	11323.6	0.00236	11323.6	0.0005857
11324.5	0.000800064	11324.5	0.000739623	11324.5	0.00223	11324.5	0.000382535
11325.6	0.000828016	11325.6	0.00139	11325.6	0.00216	11325.6	0.000132169
11326.4	0.00146	11326.4	0.0017	11326.4	0.00216	11326.4	-0.000174196
11327.5	0.00201	11327.5	0.00122	11327.5	0.00212	11327.5	-0.000380234
11328.4	0.00116	11328.4	0.00101	11328.4	0.00222	11328.4	-0.000591763
11329.3	0.000899904	11329.3	0.00128	11329.3	0.00242	11329.3	-0.000777501
11330.4	0.00161	11330.4	0.000900269	11330.4	0.00266	11330.4	-0.000902243
11331.3	0.00106	11331.3	0.00171	11331.3	0.00272	11331.3	-0.000918548
11332.3	0.000588925	11332.3	0.00159	11332.3	0.00255	11332.3	-0.000702527
11333.2	0.000874677	11333.2	-0.000222312	11333.2	0.00253	11333.2	-0.000205108
11334.1	0.0011	11334.1	4.40397e-05	11334.1	0.00264	11334.1	0.000250738
11335.2	0.00145	11335.2	0.000265949	11335.2	0.00271	11335.2	0.000813796
11336.1	0.00061882	11336.1	-0.000259219	11336.1	0.00247	11336.1	0.00153
11337.1	-0.00031386	11337.1	0.00123	11337.1	0.00219	11337.1	0.00207
11338.1	-0.000530263	11338.1	0.000767064	11338.1	0.0023	11338.1	0.00259
11339.1	0.000489686	11339.1	-0.00207	11339.1	0.00221	11339.1	0.00283
11340.2	0.00133	11340.2	-0.000743019	11340.2	0.00199	11340.2	0.0029
11341.1	-0.000109407	11341.1	0.00109	11341.1	0.00162	11341.1	0.00289
11342.2	-0.00024755	11342.2	-0.000503376	11342.2	0.00123	11342.2	0.00269
11343.1	-0.000373605	11343.1	-0.00024383	11343.1	0.00103	11343.1	0.00244
11344	-0.000457618	11344	0.000335354	11344	0.000671781	11344	0.00196
11345	0.000246186	11345	-0.000479629	11345	0.000300522	11345	0.00122
11346.2	-8.17646e-05	11346.2	-0.00071965	11346.2	-0.000158759	11346.2	0.000664019
11347.2	-0.000614898	11347.2	-0.000929181	11347.2	-0.000594709	11347.2	0.000233362
11348.1	-0.000315963	11348.1	-0.000502595	11348.1	-0.000981795	11348.1	-0.000559585
11349.2	-0.000422728	11349.2	-0.000747704	11349.2	-0.00127	11349.2	-0.00125
11350.3	-0.00114	11350.3	-0.00121	11350.3	-0.00151	11350.3	-0.00202
11351.2	-0.00118	11351.2	-0.00124	11351.2	-0.00197	11351.2	-0.00267
11352.3	-0.0015	11352.3	-0.000647807	11352.3	-0.00249	11352.3	-0.00348
11353.2	-0.00123	11353.2	0.000127492	11353.2	-0.00273	11353.2	-0.00416
11354.3	-0.000499772	11354.3	-0.000926363	11354.3	-0.00254	11354.3	-0.00469
11355.2	-0.000895194	11355.2	-0.00184	11355.2	-0.00244	11355.2	-0.005
11356.3	-0.00142	11356.3	-0.00136	11356.3	-0.0027	11356.3	-0.00594
11357.1	-0.00254	11357.1	-0.00212	11357.1	-0.00281	11357.1	-0.00603
11358.4	-0.00724	11358.4	-0.00843	11358.4	-0.00325	11358.4	-0.0057
11359.3	-0.00525	11359.3	-0.00388	11359.3	-0.00378	11359.3	-0.00544
11360.4	0.00683	11360.4	0.00812	11360.4	-0.00323	11360.4	-0.00406
11361.5	0.00532	11361.5	0.00421	11361.5	-0.00251	11361.5	-0.0038
11362.4	-0.00188	11362.4	-0.00135	11362.4	-0.0025	11362.4	-0.00294
11363.7	-0.000914569	11363.7	-0.000891808	11363.7	-0.00253	11363.7	-0.00188
11364.6	-0.000873008	11364.6	-0.00109	11364.6	-0.00216	11364.6	-0.00123
11366.8	-0.000765166	11366.8	-0.00125	11366.8	-0.00162	11366.8	3.66792e-05
11368.8	-0.000882784	11368.8	-0.000868449	11368.8	-0.00122	11368.8	0.00129
11370.8	-0.000806794	11370.8	-0.000362555	11370.8	-0.000939428	11370.8	0.00203
11372.9	-0.000430191	11372.9	-0.000549656	11372.9	-0.000894022	11372.9	0.00242
11374.9	-0.00010231	11374.9	-0.0009371	11374.9	-0.00094147	11374.9	0.00272
11376.8	-7.87048e-05	11376.8	-0.000254272	11376.8	-0.0011	11376.8	0.00262
11378.8	-0.00019253	11378.8	0.000302625	11378.8	-0.00131	11378.8	0.0022
11380.8	0.000192647	11380.8	0.000158958	11380.8	-0.00133	11380.8	0.00184
11382.9	0.000386256	11382.9	4.85375e-05	11382.9	-0.00116	11382.9	0.00169
11384.6	0.000373208	11384.6	0.00032205	11384.6	-0.000917296	11384.6	0.00161
11386.6	0.000587951	11386.6	0.000282772	11386.6	-0.00050567	11386.6	0.00146
11388.5	0.00034739	11388.5	0.000154061	11388.5	-1.7017e-05	11388.5	0.00131
11390.4	0.000384114	11390.4	0.000475062	11390.4	0.00038563	11390.4	0.000927522
11392.6	0.000500358	11392.6	0.000633522	11392.6	0.000754405	11392.6	0.00043338
11394.5	0.000527945	11394.5	0.00109	11394.5	0.00111	11394.5	-0.000126127
11396.5	0.000955474	11396.5	0.00109	11396.5	0.00148	11396.5	-0.000503278
11398.5	0.000227059	11398.5	-3.93297e-05	11398.5	0.00177	11398.5	-0.000655921
11400.4	0.000161766	11400.4	-0.000121812	11400.4	0.002	11400.4	-0.000479784
11402.5	0.000846541	11402.5	0.000999131	11402.5	0.00213	11402.5	0.000196563
11404.5	0.00111	11404.5	0.000837411	11404.5	0.00213	11404.5	0.00104
11406.5	0.00125	11406.5	0.000901374	11406.5	0.00204	11406.5	0.0019
11408.6	0.000619187	11408.6	0.00106	11408.6	0.00182	11408.6	0.00255
11410.5	0.000294696	11410.5	0.000432703	11410.5	0.00152	11410.5	0.00264
11412.5	0.000274711	11412.5	0.000608484	11412.5	0.00122	11412.5	0.00208
11414.6	0.000335858	11414.6	9.93e-05	11414.6	0.000901992	11414.6	0.000934703
11416.8	0.000303551	11416.8	-0.000381022	11416.8	0.000479126	11416.8	-0.000655328
11418.8	2.10064e-05	11418.8	0.000332462	11418.8	-1.46556e-07	11418.8	-0.00233
11420.8	-0.00031072	11420.8	0.000898228	11420.8	-0.000411444	11420.8	-0.0037
11422.7	-9.95193e-05	11422.7	0.00048038	11422.7	-0.000626932	11422.7	-0.00409
11424.8	4.16322e-05	11424.8	-0.000302795	11424.8	-0.000722777	11424.8	-0.00359
11426.8	-0.000646707	11426.8	-0.000355244	11426.8	-0.000700634	11426.8	-0.00298
11428.9	-0.00090561	11428.9	-0.000469854	11428.9	-0.000583488	11428.9	-0.0023
11430.9	-0.000750375	11430.9	-0.000435546	11430.9	-0.000364112	11430.9	-0.00161
11432.8	-0.000511325	11432.8	-0.000280517	11432.8	-5.38543e-06	11432.8	-0.00112
11434.7	-0.000117146	11434.7	-0.000342248	11434.7	0.000251698	11434.7	-0.000792508
11436.8	-0.000411836	11436.8	-0.000378154	11436.8	0.000411593	11436.8	-0.000484954
11438.8	-0.00078465	11438.8	-0.000580578	11438.8	0.000469751	11438.8	-0.000284588
11440.7	-0.0005707	11440.7	-0.000518161	11440.7	0.000382954	11440.7	-5.49898e-05
11442.8	-0.00033293	11442.8	-0.000485913	11442.8	0.000185352	11442.8	3.51057e-05
11444.5	-0.000160177	11444.5	-0.00068353	11444.5	-8.37135e-05	11444.5	3.26127e-05
11446.4	-0.000125552	11446.4	-0.000217667	11446.4	-0.000315227	11446.4	0.000114041
11448.5	-0.000462922	11448.5	-0.000309042	11448.5	-0.000485599	11448.5	-4.40777e-05
11450.4	-0.00042305	11450.4	-0.000929416	11450.4	-0.000587728	11450.4	-0.000106784
11452.4	-0.000102208	11452.4	-0.000513009	11452.4	-0.000534001	11452.4	-2.84161e-05
11454.5	6.16479e-06	11454.5	0.000275539	11454.5	-0.000339759	11454.5	0.00016324
11456.4	6.08304e-05	11456.4	-0.000269563	11456.4	-0.000107632	11456.4	0.000598657
11458.5	0.000233149	11458.5	-0.000436697	11458.5	0.000184369	11458.5	0.00106
11460.5	0.000640589	11460.5	0.000578763	11460.5	0.000484724	11460.5	0.00162
11462.6	0.000136406	11462.6	-1.29125e-05	11462.6	0.000723882	11462.6	0.0022
11464.6	-0.000303328	11464.6	-0.000706946	11464.6	0.00080189	11464.6	0.00255
11466.7	1.6444e-05	11466.7	-4.42759e-05	11466.7	0.000730708	11466.7	0.00293
11468.5	0.000407545	11468.5	0.000357864	11468.5	0.000548336	11468.5	0.00283
11470.7	0.000405966	11470.7	0.000150013	11470.7	0.000219827	11470.7	0.00256
11472.6	0.000114232	11472.6	-4.15572e-05	11472.6	-0.000218865	11472.6	0.0023
11474.8	0.000278279	11474.8	0.000297049	11474.8	-0.000780256	11474.8	0.00163
11477	0.000283094	11477	0.000370184	11477	-0.00127	11477	0.00114
11478.8	-2.79282e-05	11478.8	6.7593e-05	11478.8	-0.00164	11478.8	0.000630419
11480.9	0.000347122	11480.9	0.000319586	11480.9	-0.00205	11480.9	4.75475e-05
11482.9	0.000501567	11482.9	0.000493809	11482.9	-0.00226	11482.9	-0.000490613
11484.8	-0.000240937	11484.8	1.60985e-05	11484.8	-0.00213	11484.8	-0.000839954
11486.9	-0.000257195	11486.9	-5.77129e-05	11486.9	-0.00205	11486.9	-0.00123
11488.8	0.000155168	11488.8	0.000224097	11488.8	-0.00148	11488.8	-0.0017
11490.9	2.31622e-05	11490.9	0.000198182	11490.9	-0.000745725	11490.9	-0.0022
11492.8	-0.000105155	11492.8	0.000179909	11492.8	-0.000433303	11492.8	-0.0027
11494.7	-0.000255561	11494.7	6.01567e-05	11494.7	-4.82037e-05	11494.7	-0.00295
11496.6	-0.000286129	11496.6	-2.94586e-05	11496.6	0.000269953	11496.6	-0.00274
11498.7	-2.74577e-06	11498.7	3.89445e-06	11498.7	0.000471943	11498.7	-0.00244
11500.6	-0.000361294	11500.6	-0.000293323	11500.6	0.000585031	11500.6	-0.00208
11502.5	-0.000329391	11502.5	-0.000178562	11502.5	0.000634527	11502.5	-0.00154
11504.5	0.000146813	11504.5	0.000217287	11504.5	0.000588819	11504.5	-0.000976736
11506.5	-0.000132129	11506.5	-0.00017414	11506.5	0.000514578	11506.5	-0.000439628
11508.6	-6.29863e-05	11508.6	-0.000260563	11508.6	0.000512003	11508.6	-7.50602e-06
11510.5	8.85417e-05	11510.5	-6.15885e-05	11510.5	0.000461727	11510.5	0.000451057
11512.5	-0.000249898	11512.5	-4.82936e-05	11512.5	0.000378527	11512.5	0.000743539
11514.5	0.000103692	11514.5	0.0001562	11514.5	0.000401681	11514.5	0.00107
11517.3	0.000107744	11517.3	2.3508e-05	11517.3	0.000475332	11517.3	0.00101
11520.5	-0.000275262	11520.5	-4.50687e-05	11520.5	0.000557346	11520.5	0.000269866
11523.7	-5.41861e-05	11523.7	1.80215e-05	11523.7	0.000638368	11523.7	-0.000625499
11526.6	0.00012784	11526.6	-5.90169e-05	11526.6	0.000673125	11526.6	-0.000942821
11529.6	2.89308e-05	11529.6	1.81315e-05	11529.6	0.00064641	11529.6	-0.000603936
11532.8	0.000129894	11532.8	0.000119285	11532.8	0.000596322	11532.8	-3.55364e-05
11535.7	0.00022887	11535.7	1.3501e-05	11535.7	0.000475909	11535.7	0.000603422
11538.6	0.000116003	11538.6	-6.44924e-05	11538.6	0.00028651	11538.6	0.00105
11542	0.000171832	11542	0.000162585	11542	0.000102312	11542	0.00139
11544.9	0.000191145	11544.9	0.000103524	11544.9	-3.36321e-05	11544.9	0.00154
11547.9	2.95008e-06	11547.9	-7.31398e-05	11547.9	-0.000130456	11547.9	0.00162
11550.8	-2.40063e-05	11550.8	5.05503e-05	11550.8	-0.000232995	11550.8	0.00177
11553.6	0.000289641	11553.6	7.50584e-05	11553.6	-0.000388896	11553.6	0.00163
11556.8	0.000343472	11556.8	0.000104342	11556.8	-0.000546028	11556.8	0.0013
11559.6	-7.31243e-06	11559.6	4.03801e-05	11559.6	-0.000589069	11559.6	0.000860725
11562.5	-7.74819e-05	11562.5	-3.13617e-07	11562.5	-0.000503628	11562.5	0.000245286
11565.5	0.000122974	11565.5	-5.85093e-06	11565.5	-0.000347042	11565.5	-0.000524987
11568.4	-3.61026e-05	11568.4	-5.01384e-05	11568.4	-0.000141605	11568.4	-0.00132
11571.4	-0.000106222	11571.4	-1.08977e-05	11571.4	9.52434e-05	11571.4	-0.00185
11574.6	-0.000228898	11574.6	-5.75312e-05	11574.6	0.000331824	11574.6	-0.00222
11577.7	-0.0002079	11577.7	-0.000121817	11577.7	0.000492372	11577.7	-0.00224
11580.6	-0.000222471	11580.6	-7.04417e-05	11580.6	0.000545808	11580.6	-0.0018
11583.7	-0.000366148	11583.7	-3.0595e-05	11583.7	0.0005276	11583.7	-0.00111
11586.9	-5.01599e-05	11586.9	-5.48834e-05	11586.9	0.00041668	11586.9	-0.000529915
11589.8	-0.000148412	11589.8	-0.000112596	11589.8	0.000222657	11589.8	-3.41129e-05
11593.1	-0.000319872	11593.1	-0.00014965	11593.1	1.24079e-05	11593.1	0.000537388
11595.8	2.19483e-05	11595.8	-7.215e-05	11595.8	-0.000194881	11595.8	0.000769517
11598.9	-0.000162001	11598.9	-0.000134755	11598.9	-0.000427661	11598.9	0.000725397
11601.8	-0.000152196	11601.8	-3.16285e-05	11601.8	-0.000628058	11601.8	0.000616374
11604.8	0.000104501	11604.8	-0.000171408	11604.8	-0.000768182	11604.8	0.000546037
11607.7	-0.000147654	11607.7	-0.000193117	11607.7	-0.000787587	11607.7	0.000454486
11610.8	-0.000167207	11610.8	-4.78363e-05	11610.8	-0.000644687	11610.8	0.00023504
11613.7	6.2761e-05	11613.7	-7.36348e-05	11613.7	-0.000491498	11613.7	-0.000187788
11616.7	-8.90138e-05	11616.7	6.19503e-05	11616.7	-0.00031212	11616.7	-0.000773761
11619.4	-9.93506e-05	11619.4	-0.000103863	11619.4	-0.000112492	11619.4	-0.000955395
11622.5	0.00011235	11622.5	-0.000186371	11622.5	-1.66175e-05	11622.5	-0.000749737
11625.5	-3.94007e-05	11625.5	4.87026e-05	11625.5	-1.23766e-05	11625.5	-0.000227371
11628.6	-8.2447e-05	11628.6	6.20343e-05	11628.6	-1.45343e-05	11628.6	0.000533529
11631.5	3.0163e-05	11631.5	4.25843e-05	11631.5	-7.1032e-06	11631.5	0.00112
11634.3	8.22651e-05	11634.3	0.000122604	11634.3	-3.76178e-05	11634.3	0.00126
11637.4	0.000289345	11637.4	3.88631e-05	11637.4	-6.61276e-05	11637.4	0.00111
11640.5	0.000101292	11640.5	-8.48306e-05	11640.5	-5.61768e-05	11640.5	0.000869994
11643.6	-4.00219e-06	11643.6	1.73253e-05	11643.6	-2.11348e-05	11643.6	0.000586497
11646.4	0.00011366	11646.4	0.000104454	11646.4	1.67176e-05	11646.4	0.000410587
11649.7	1.25178e-05	11649.7	0.000136187	11649.7	6.56858e-05	11649.7	0.000358487
11653	0.000131732	11653	0.000123531	11653	0.00012826	11653	0.000503373
11655.7	6.03952e-05	11655.7	6.61331e-05	11655.7	0.000223851	11655.7	0.000672386
11659	6.77474e-05	11659	5.56407e-05	11659	0.000319814	11659	0.000626282
11661.5	0.000220531	11661.5	-1.37945e-05	11661.5	0.000366006	11661.5	0.000391586
11664.9	0.000180549	11664.9	-7.00879e-05	11664.9	0.000370013	11664.9	-5.71467e-06
11667.7	-0.00016869	11667.7	2.2027e-05	11667.7	0.000327984	11667.7	-0.000539671
11670.4	-0.000261807	11670.4	4.36432e-05	11670.4	0.000261434	11670.4	-0.000907458
11673.5	-4.3599e-05	11673.5	-0.000142733	11673.5	0.000169755	11673.5	-0.00127
11676.5	2.99684e-05	11676.5	3.82365e-06	11676.5	7.17826e-05	11676.5	-0.00172
11679.3	-1.24237e-05	11679.3	8.41533e-05	11679.3	-4.36647e-06	11679.3	-0.00208
11682.1	-0.000166486	11682.1	-6.86968e-05	11682.1	-5.86411e-05	11682.1	-0.00208
11685.2	-0.000171259	11685.2	-1.69746e-05	11685.2	-0.000110449	11685.2	-0.00173
11688.2	-3.24974e-05	11688.2	0.000148254	11688.2	-0.000158372	11688.2	-0.00115
11691.3	-1.20335e-05	11691.3	8.31029e-05	11691.3	-0.000185767	11691.3	-0.000451848
11694.5	-2.95208e-05	11694.5	-9.47799e-05	11694.5	-0.000222066	11694.5	9.11349e-05
11697.3	-5.14123e-06	11697.3	-6.50089e-05	11697.3	-0.000175693	11697.3	0.000426071
11700.6	-0.000170978	11700.6	4.73861e-05	11700.6	-7.61059e-05	11700.6	0.000638757
11703.5	-0.000139982	11703.5	7.48666e-05	11703.5	-3.96301e-05	11703.5	0.00072885
11706.7	3.49087e-05	11706.7	-0.000136135	11706.7	-2.15954e-06	11706.7	0.00065908
11709.5	4.22734e-05	11709.5	-6.58106e-05	11709.5	7.57512e-05	11709.5	0.00065046
11712.8	2.66572e-05	11712.8	1.40263e-05	11712.8	0.000155198	11712.8	0.000675491
11715.8	-5.92801e-06	11715.8	-0.000115206	11715.8	0.000186362	11715.8	0.00063203
11718.8	0.000157343	11718.8	-4.08252e-05	11718.8	0.000183232	11718.8	0.000533108
11721.8	0.000219119	11721.8	4.38645e-05	11721.8	0.000162061	11721.8	0.000519237
11724.6	-9.97323e-05	11724.6	7.96387e-05	11724.6	0.000133682	11724.6	0.000572387
11727.8	4.66679e-05	11727.8	-3.84053e-05	11727.8	0.000112612	11727.8	0.000593937
11730.6	0.000182138	11730.6	4.51974e-05	11730.6	8.23668e-05	11730.6	0.000603754
11733.4	3.88738e-05	11733.4	9.78414e-05	11733.4	3.91384e-05	11733.4	0.000526621
11736.4	3.73305e-05	11736.4	3.71324e-05	11736.4	-1.07248e-05	11736.4	0.000400056
11739.4	1.23006e-05	11739.4	8.08023e-05	11739.4	-8.15214e-05	11739.4	0.00028069
11742.2	0.000107112	11742.2	4.45584e-05	11742.2	-0.000170064	11742.2	0.000254956
11745.4	0.000177566	11745.4	1.35222e-05	11745.4	-0.000251908	11745.4	0.000336018
11748.2	-1.13957e-05	11748.2	-8.12617e-05	11748.2	-0.000300601	11748.2	0.000399032
11750.9	-3.65046e-05	11750.9	-3.59236e-05	11750.9	-0.000312946	11750.9	0.000419814
11754.4	-5.19875e-05	11754.4	2.10923e-05	11754.4	-0.00032493	11754.4	0.000257765
11757.4	-9.14865e-05	11757.4	-1.78035e-05	11757.4	-0.000292389	11757.4	-2.8284e-05
11760.4	6.21981e-05	11760.4	6.32573e-05	11760.4	-0.000200548	11760.4	-0.00031914
11763.4	0.000100027	11763.4	6.07766e-05	11763.4	-0.000118703	11763.4	-0.000568111
11766.5	-8.65598e-05	11766.5	-0.00010879	11766.5	-1.91653e-05	11766.5	-0.000669681
11769.6	-0.000108607	11769.6	-5.75849e-05	11769.6	9.81817e-05	11769.6	-0.000683415
11772.6	-1.1056e-05	11772.6	0.000124557	11772.6	0.000169355	11772.6	-0.000655953
11775.7	0.000119789	11775.7	6.96525e-05	11775.7	0.000190954	11775.7	-0.000599589
11778.5	0.000214781	11778.5	5.00174e-05	11778.5	0.000164172	11778.5	-0.000477146
11781.7	4.44053e-05	11781.7	3.60519e-05	11781.7	9.19446e-05	11781.7	-0.000333254
11784.7	1.18052e-07	11784.7	-7.96191e-05	11784.7	8.19606e-06	11784.7	-0.000204423
11787.6	-1.79832e-05	11787.6	-7.32797e-06	11787.6	-8.45219e-05	11787.6	-0.000191718
11790.6	-0.000220992	11790.6	-3.15954e-05	11790.6	-0.00020561	11790.6	-0.00033494
11793.5	-0.000244959	11793.5	-6.51527e-05	11793.5	-0.000269477	11793.5	-0.000448582
11796.5	-3.20239e-05	11796.5	7.82075e-05	11796.5	-0.000253799	11796.5	-0.000564112
11799.2	4.03105e-05	11799.2	-3.6841e-05	11799.2	-0.000189771	11799.2	-0.000553431
11802.2	-3.51307e-05	11802.2	-0.000108437	11802.2	-7.41974e-05	11802.2	-0.000457039
11805.2	2.96359e-05	11805.2	1.30024e-05	11805.2	4.20801e-05	11805.2	-0.000379885
11808.3	6.37096e-05	11808.3	0.000106472	11808.3	0.000154008	11808.3	-0.000211295
11811.1	-0.000100853	11811.1	-6.03417e-05	11811.1	0.000262641	11811.1	1.64713e-05
11814.3	-4.99018e-05	11814.3	-0.000154727	11814.3	0.000372917	11814.3	0.000128131
11818.4	-1.01277e-05	11818.4	6.96295e-06	11818.4	0.000412059	11818.4	0.000231985
11822.1	-3.37399e-05	11822.1	4.96e-05	11822.1	0.000298622	11822.1	0.000258535
11826.3	-7.01611e-05	11826.3	-4.95144e-05	11826.3	0.000194559	11826.3	0.000218866
11830.7	1.29917e-05	11830.7	-1.60968e-05	11830.7	9.93331e-05	11830.7	0.000351337
11834.6	0.000104034	11834.6	0.000141004	11834.6	-4.1699e-05	11834.6	0.000530929
11838.7	-4.93273e-05	11838.7	0.000124604	11838.7	-0.000150973	11838.7	0.000667037
11842.6	-8.88974e-05	11842.6	2.86861e-05	11842.6	-0.000251111	11842.6	0.00069897
11846.1	9.30947e-05	11846.1	-2.70298e-06	11846.1	-0.000325002	11846.1	0.000609832
11850	0.000180043	11850	-3.36566e-05	11850	-0.000332877	11850	0.0005075
11853.9	0.000134569	11853.9	-2.03664e-05	11853.9	-0.000225193	11853.9	0.000497155
11858.4	-2.33956e-05	11858.4	3.84153e-05	11858.4	-6.97212e-05	11858.4	0.000486535
11862.3	-0.000133362	11862.3	1.78984e-05	11862.3	4.88331e-05	11862.3	0.000374758
11865.8	8.75628e-05	11865.8	-4.68298e-06	11865.8	0.000165159	11865.8	0.000230705
11870.1	0.000247042	11870.1	5.76254e-05	11870.1	0.000269037	11870.1	8.74149e-05
11874.2	4.15258e-05	11874.2	7.17872e-05	11874.2	0.000283131	11874.2	-6.57972e-06
11878.5	-7.94328e-05	11878.5	-4.43429e-05	11878.5	0.00024409	11878.5	-0.000155326
11882.5	-4.49243e-05	11882.5	-0.000111026	11882.5	0.000259735	11882.5	-0.000500632
11886.3	-5.38711e-05	11886.3	-3.61884e-05	11886.3	0.00028975	11886.3	-0.000776168
11890.2	2.36326e-05	11890.2	5.00936e-05	11890.2	0.000237705	11890.2	-0.000778562
11894.3	9.62791e-05	11894.3	4.96433e-05	11894.3	0.000128023	11894.3	-0.000557839
11898.8	-1.72464e-05	11898.8	-6.8904e-05	11898.8	3.88493e-05	11898.8	-0.000286384
11902.7	-3.15338e-05	11902.7	-5.45312e-05	11902.7	-1.80566e-05	11902.7	-7.07458e-05
11906.3	9.29972e-06	11906.3	0.000116989	11906.3	-8.03497e-05	11906.3	9.22641e-05
11910.6	-3.93796e-05	11910.6	9.13026e-05	11910.6	-0.000117787	11910.6	0.000118956
11914.6	5.31335e-05	11914.6	-9.53177e-05	11914.6	-7.87119e-05	11914.6	6.74951e-05
11918.2	8.39696e-05	11918.2	-0.00011616	11918.2	-2.31929e-05	11918.2	4.32798e-05
11921.9	-1.06961e-05	11921.9	1.96008e-05	11921.9	-2.82807e-05	11921.9	-3.7905e-05
11925.7	-5.80689e-05	11925.7	6.91662e-05	11925.7	-9.38698e-05	11925.7	-0.000209366
11930	-6.28431e-05	11930	2.58066e-05	11930	-0.00014023	11930	-0.00045677
11934.1	-5.27077e-05	11934.1	-3.16767e-05	11934.1	-0.000117481	11934.1	-0.000696122
11938.3	-1.29356e-05	11938.3	5.05352e-06	11938.3	-0.000101519	11938.3	-0.000673804
11942.4	7.00139e-05	11942.4	7.75871e-05	11942.4	-0.000121505	11942.4	-0.000391992
11946.4	5.79122e-05	11946.4	4.58514e-05	11946.4	-0.000112961	11946.4	-9.74738e-05
11950	2.17836e-05	11950	2.7958e-06	11950	-6.35223e-05	11950	0.000127062
11954.5	7.17687e-05	11954.5	1.98704e-05	11954.5	-4.89669e-05	11954.5	0.000316183
11958.5	6.10753e-05	11958.5	3.40156e-05	11958.5	-6.90622e-05	11958.5	0.000524166
11962.6	9.57617e-05	11962.6	8.14606e-05	11962.6	-7.60262e-05	11962.6	0.000738327
11966.8	0.000146532	11966.8	7.55324e-05	11966.8	-6.47495e-05	11966.8	0.000912886
11970.1	9.77313e-05	11970.1	2.20194e-05	11970.1	2.30534e-05	11970.1	0.000954452
11974.1	0.000131624	11974.1	0.000110052	11974.1	0.000155084	11974.1	0.000928209
11978	0.00017116	11978	0.000145813	11978	0.000240636	11978	0.000902716
11982	4.12783e-05	11982	0.000141025	11982	0.000266388	11982	0.000761943
11986	3.31705e-06	11986	0.000105934	11986	0.000312347	11986	0.0005713
11990	0.000103511	11990	3.07722e-05	11990	0.000365958	11990	0.000383817
11993.7	0.000135296	11993.7	0.000146984	11993.7	0.000367169	11993.7	0.00024069
11997.9	0.000148352	11997.9	0.000138257	11997.9	0.000337112	11997.9	8.40522e-05
12002.2	0.000118071	12002.2	-8.83758e-06	12002.2	0.000274419	12002.2	-0.000169943
12006.2	5.96933e-05	12006.2	4.83271e-05	12006.2	0.000198316	12006.2	-0.000435192
12010.4	0.000116517	12010.4	9.24878e-05	12010.4	0.000138262	12010.4	-0.000670533
12014.6	0.000184456	12014.6	5.89303e-05	12014.6	0.000115521	12014.6	-0.000780038

## Sheet: Supplementary Fig. 18
Supplementary Fig. 18a					Supplementary Fig. 18b
Ir1/(Co,Fe)-OH		Fitting line			Ir1/(Co,Fe)-OH		Fitting line
R (Å)	|FT(k2 χ(k))|	R (Å)	|FT(k2 χ(k))|		R (Å)	|χ(R))|	R (Å)	|χ(R))|
0	0.06712	0	0.06187		0	0	0	0
0.03068	0.06602	0.03068	0.0613		0.03068	-0.01737	0.03068	-0.01708
0.06136	0.063	0.06136	0.05968		0.06136	-0.03114	0.06136	-0.03153
0.09204	0.05882	0.09204	0.05728		0.09204	-0.03951	0.09204	-0.04169
0.12272	0.05477	0.12272	0.05458		0.12272	-0.04329	0.12272	-0.04736
0.1534	0.05243	0.1534	0.05223		0.1534	-0.04529	0.1534	-0.04969
0.18408	0.05296	0.18408	0.05095		0.18408	-0.04847	0.18408	-0.05051
0.21476	0.05637	0.21476	0.05132		0.21476	-0.05418	0.21476	-0.05129
0.24544	0.06145	0.24544	0.05352		0.24544	-0.06114	0.24544	-0.05235
0.27612	0.06658	0.27612	0.0572		0.27612	-0.06608	0.27612	-0.05259
0.3068	0.07042	0.3068	0.06168		0.3068	-0.0655	0.3068	-0.04995
0.33748	0.07207	0.33748	0.0662		0.33748	-0.05771	0.33748	-0.04243
0.36816	0.07119	0.36816	0.07003		0.36816	-0.04397	0.36816	-0.02913
0.39884	0.06804	0.39884	0.07266		0.39884	-0.028	0.39884	-0.01096
0.42951	0.06362	0.42951	0.07373		0.42951	-0.01409	0.42951	0.00944
0.46019	0.05974	0.46019	0.07316		0.46019	-0.00475	0.46019	0.02865
0.49087	0.05877	0.49087	0.07112		0.49087	0.00077587	0.49087	0.04371
0.52155	0.06237	0.52155	0.0681		0.52155	0.00615	0.52155	0.05327
0.55223	0.07018	0.55223	0.06489		0.55223	0.01592	0.55223	0.05795
0.58291	0.08017	0.58291	0.06251		0.58291	0.03276	0.58291	0.05985
0.61359	0.08996	0.61359	0.06188		0.61359	0.05542	0.61359	0.06126
0.64427	0.09758	0.64427	0.06337		0.64427	0.07867	0.64427	0.06337
0.67495	0.10156	0.67495	0.06654		0.67495	0.09557	0.67495	0.06552
0.70563	0.10106	0.70563	0.07033		0.70563	0.10087	0.70563	0.06557
0.73631	0.09598	0.73631	0.07346		0.73631	0.09405	0.73631	0.06115
0.76699	0.08738	0.76699	0.07483		0.76699	0.0801	0.76699	0.05123
0.79767	0.07829	0.79767	0.07377		0.79767	0.06755	0.79767	0.03719
0.82835	0.07466	0.82835	0.07022		0.82835	0.06426	0.82835	0.02261
0.85903	0.08317	0.85903	0.06516		0.85903	0.07292	0.85903	0.0117
0.88971	0.10465	0.88971	0.06109		0.88971	0.08863	0.88971	0.00711
0.92039	0.13453	0.92039	0.06221		0.92039	0.09989	0.92039	0.00802
0.95107	0.16804	0.95107	0.07194		0.95107	0.09299	0.95107	0.0097
0.98175	0.2016	0.98175	0.08989		0.98175	0.05802	0.98175	0.00502
1.01243	0.23246	1.01243	0.11321		1.01243	-0.006	1.01243	-0.01263
1.04311	0.25848	1.04311	0.13899		1.04311	-0.0896	1.04311	-0.0462
1.07379	0.27809	1.07379	0.16495		1.07379	-0.17561	1.07379	-0.09309
1.10447	0.29038	1.10447	0.1894		1.10447	-0.24538	1.10447	-0.14558
1.13515	0.29533	1.13515	0.21123		1.13515	-0.2858	1.13515	-0.19347
1.16583	0.29407	1.16583	0.23006		1.16583	-0.29391	1.16583	-0.22791
1.1965	0.28921	1.1965	0.2464		1.1965	-0.27717	1.1965	-0.24438
1.22718	0.2851	1.22718	0.26184		1.22718	-0.24881	1.22718	-0.24344
1.25786	0.28754	1.25786	0.279		1.25786	-0.22061	1.25786	-0.22871
1.28854	0.30228	1.28854	0.30112		1.28854	-0.19607	1.28854	-0.20288
1.31922	0.33253	1.31922	0.33117		1.31922	-0.16752	1.31922	-0.16408
1.3499	0.37762	1.3499	0.3709		1.3499	-0.11863	1.3499	-0.10482
1.38058	0.43401	1.38058	0.42024		1.38058	-0.03189	1.38058	-0.01475
1.41126	0.49712	1.41126	0.47747		1.41126	0.10194	1.41126	0.11321
1.44194	0.56251	1.44194	0.5398		1.44194	0.27622	1.44194	0.27577
1.47262	0.62626	1.47262	0.60388		1.47262	0.46621	1.47262	0.45459
1.5033	0.68512	1.5033	0.6662		1.5033	0.63343	1.5033	0.61696
1.53398	0.73645	1.53398	0.72342		1.53398	0.73582	1.53398	0.72274
1.56466	0.77825	1.56466	0.77252		1.56466	0.74011	1.56466	0.73593
1.59534	0.80914	1.59534	0.81098		1.59534	0.63243	1.59534	0.63703
1.62602	0.82834	1.62602	0.83692		1.62602	0.42346	1.62602	0.43151
1.6567	0.83568	1.6567	0.84918		1.6567	0.14643	1.6567	0.15079
1.68738	0.8315	1.68738	0.84739		1.68738	-0.15107	1.68738	-0.15502
1.71806	0.81665	1.71806	0.83204		1.71806	-0.4189	1.71806	-0.43046
1.74874	0.7924	1.74874	0.80441		1.74874	-0.61598	1.74874	-0.6295
1.77942	0.76034	1.77942	0.76654		1.77942	-0.71842	1.77942	-0.72668
1.8101	0.72229	1.8101	0.72113		1.8101	-0.72227	1.8101	-0.72104
1.84078	0.68018	1.84078	0.6713		1.84078	-0.64105	1.84078	-0.63207
1.87146	0.63592	1.87146	0.62039		1.87146	-0.49951	1.87146	-0.49019
1.90214	0.59129	1.90214	0.57151		1.90214	-0.32625	1.90214	-0.32598
1.93282	0.54778	1.93282	0.52711		1.93282	-0.1474	1.93282	-0.16239
1.9635	0.5065	1.9635	0.48849		1.9635	0.01715	1.9635	-0.01234
1.99418	0.46805	1.99418	0.45552		1.99418	0.15452	1.99418	0.11846
2.02485	0.43249	2.02485	0.42666		2.02485	0.25762	2.02485	0.22623
2.05553	0.39938	2.05553	0.39946		2.05553	0.32302	2.05553	0.3049
2.08621	0.36791	2.08621	0.37128		2.08621	0.34936	2.08621	0.34551
2.11689	0.33705	2.11689	0.33989		2.11689	0.33705	2.11689	0.33977
2.14757	0.30575	2.14757	0.30392		2.14757	0.2891	2.14757	0.28586
2.17825	0.27314	2.17825	0.26307		2.17825	0.21263	2.17825	0.19311
2.20893	0.23866	2.20893	0.21812		2.20893	0.11967	2.20893	0.08259
2.23961	0.20221	2.23961	0.17119		2.23961	0.02655	2.23961	-0.01759
2.27029	0.16428	2.27029	0.12636		2.27029	-0.04872	2.27029	-0.08093
2.30097	0.12633	2.30097	0.09215		2.30097	-0.09072	2.30097	-0.09178
2.33165	0.09198	2.33165	0.08318		2.33165	-0.09111	2.33165	-0.05124
2.36233	0.07033	2.36233	0.10187		2.36233	-0.05208	2.36233	0.02287
2.39301	0.07443	2.39301	0.13139		2.39301	0.01306	2.39301	0.10231
2.42369	0.09979	2.42369	0.15996		2.42369	0.08259	2.42369	0.15844
2.45437	0.1323	2.45437	0.18263		2.45437	0.13229	2.45437	0.17215
2.48505	0.16466	2.48505	0.19738		2.48505	0.14269	2.48505	0.13981
2.51573	0.19364	2.51573	0.20353		2.51573	0.1055	2.51573	0.07313
2.54641	0.21744	2.54641	0.20131		2.54641	0.02698	2.54641	-0.00654
2.57709	0.23495	2.57709	0.19162		2.57709	-0.07334	2.57709	-0.07689
2.60777	0.24554	2.60777	0.17594		2.60777	-0.16823	2.60777	-0.12252
2.63845	0.24892	2.63845	0.15624		2.63845	-0.23118	2.63845	-0.13913
2.66913	0.24519	2.66913	0.13496		2.66913	-0.24479	2.66913	-0.13267
2.69981	0.23478	2.69981	0.1149		2.69981	-0.20621	2.69981	-0.11475
2.73049	0.21842	2.73049	0.09903		2.73049	-0.12794	2.73049	-0.09654
2.76117	0.19714	2.76117	0.08963		2.76117	-0.03345	2.76117	-0.08412
2.79184	0.17222	2.79184	0.0868		2.79184	0.05064	2.79184	-0.07716
2.82252	0.14519	2.82252	0.08815		2.82252	0.10301	2.82252	-0.0708
2.8532	0.11785	2.8532	0.09038		2.8532	0.114	2.8532	-0.05947
2.88388	0.09246	2.88388	0.09095		2.88388	0.08753	2.88388	-0.04053
2.91456	0.072	2.91456	0.0885		2.91456	0.03844	2.91456	-0.01586
2.94524	0.0602	2.94524	0.08265		2.94524	-0.01359	2.94524	0.00916
2.97592	0.05895	2.97592	0.07376		2.97592	-0.05104	2.97592	0.02841
3.0066	0.06507	3.0066	0.06278		3.0066	-0.06382	3.0066	0.03812
3.03728	0.0734	3.03728	0.05123		3.03728	-0.05133	3.03728	0.03859
3.06796	0.08069	3.06796	0.04132		3.06796	-0.0209	3.06796	0.03379
3.09864	0.0856	3.09864	0.03584		3.09864	0.01629	3.09864	0.02918
3.12932	0.08784	3.12932	0.03621		3.12932	0.04969	3.12932	0.02894
3.16	0.08777	3.16	0.04051		3.16	0.07263	3.16	0.03406
3.19068	0.08613	3.19068	0.04555		3.19068	0.08334	3.19068	0.0421
3.22136	0.08384	3.22136	0.0492		3.22136	0.08371	3.22136	0.0487
3.25204	0.08176	3.25204	0.05047		3.25204	0.07696	3.25204	0.04995
3.28272	0.08053	3.28272	0.04909		3.28272	0.06558	3.28272	0.04434
3.3134	0.0803	3.3134	0.04524		3.3134	0.05041	3.3134	0.03346
3.34408	0.08076	3.34408	0.03951		3.34408	0.03118	3.34408	0.02103
3.37476	0.08129	3.37476	0.03283		3.37476	0.00794	3.37476	0.01102
3.40544	0.08116	3.40544	0.0266		3.40544	-0.01764	3.40544	0.00571
3.43612	0.07974	3.43612	0.02272		3.43612	-0.04187	3.43612	0.00477
3.4668	0.0766	3.4668	0.02263		3.4668	-0.06002	3.4668	0.00567
3.49748	0.07152	3.49748	0.02551		3.49748	-0.06806	3.49748	0.00518
3.52816	0.06453	3.52816	0.02924		3.52816	-0.06445	3.52816	0.00111
3.55884	0.05582	3.55884	0.03223		3.55884	-0.05104	3.55884	-0.00659
3.58952	0.04575	3.58952	0.0337		3.58952	-0.03261	3.58952	-0.01589
3.62019	0.03477	3.62019	0.03337		3.62019	-0.01514	3.62019	-0.02377
3.65087	0.0235	3.65087	0.03129		3.65087	-0.00365	3.65087	-0.0278
3.68155	0.01291	3.68155	0.02778		3.68155	-0.000418172	3.68155	-0.02725
3.71223	0.00705	3.71223	0.02342		3.71223	-0.00437	3.71223	-0.0234
3.74291	0.01258	3.74291	0.01908		3.74291	-0.01178	3.74291	-0.01872
3.77359	0.02055	3.77359	0.01602		3.77359	-0.01796	3.77359	-0.01561
3.80427	0.02756	3.80427	0.01542		3.80427	-0.01911	3.80427	-0.01515
3.83495	0.03306	3.83495	0.01713		3.83495	-0.01367	3.83495	-0.01674
3.86563	0.03692	3.86563	0.01973		3.86563	-0.00264	3.86563	-0.01846
3.89631	0.03915	3.89631	0.02202		3.89631	0.0111	3.89631	-0.01824
3.92699	0.03989	3.92699	0.02334		3.92699	0.02397	3.92699	-0.01491
3.95767	0.03932	3.95767	0.02341		3.95767	0.03302	3.95767	-0.00884
3.98835	0.03767	3.98835	0.02222		3.98835	0.03669	3.98835	-0.00171
4.01903	0.03518	4.01903	0.01993		4.01903	0.03498	4.01903	0.00435
4.04971	0.03207	4.04971	0.01688		4.04971	0.02911	4.04971	0.00782
4.08039	0.02851	4.08039	0.01359		4.08039	0.02094	4.08039	0.00844
4.11107	0.02464	4.11107	0.01089		4.11107	0.01238	4.11107	0.0073
4.14175	0.02054	4.14175	0.0098		4.14175	0.00508	4.14175	0.0061
4.17243	0.0163	4.17243	0.01065		4.17243	0.000209858	4.17243	0.00633
4.20311	0.01213	4.20311	0.01251		4.20311	-0.00169	4.20311	0.00844
4.23379	0.0087	4.23379	0.01434		4.23379	-0.000823366	4.23379	0.01171
4.26447	0.0079	4.26447	0.01556		4.26447	0.0018	4.26447	0.01468
4.29515	0.01078	4.29515	0.01592		4.29515	0.00443	4.29515	0.01591
4.32583	0.01558	4.32583	0.01536		4.32583	0.00499	4.32583	0.01475
4.35651	0.02098	4.35651	0.01398		4.35651	0.00174	4.35651	0.01161
4.38719	0.02641	4.38719	0.01197		4.38719	-0.00593	4.38719	0.00774
4.41786	0.03151	4.41786	0.00968		4.41786	-0.01705	4.41786	0.00456
4.44854	0.03601	4.44854	0.00763		4.44854	-0.02905	4.44854	0.00295
4.47922	0.03969	4.47922	0.00659		4.47922	-0.03843	4.47922	0.00289
4.5099	0.04236	4.5099	0.00701		4.5099	-0.04198	4.5099	0.00352
4.54058	0.04389	4.54058	0.00835		4.54058	-0.03793	4.54058	0.00365
4.57126	0.04421	4.57126	0.0098		4.57126	-0.02674	4.57126	0.0024
4.60194	0.04332	4.60194	0.01089		4.60194	-0.01103	4.60194	-0.000326251
4.63262	0.04129	4.63262	0.0114		4.63262	0.00531	4.63262	-0.00385
4.6633	0.03827	4.6633	0.01126		4.6633	0.01851	4.6633	-0.00703
4.69398	0.0345	4.69398	0.01052		4.69398	0.02622	4.69398	-0.00887
4.72466	0.03032	4.72466	0.00927		4.72466	0.02819	4.72466	-0.00897
4.75534	0.02615	4.75534	0.00769		4.75534	0.02605	4.75534	-0.00769
4.78602	0.02257	4.78602	0.00604		4.78602	0.02232	4.78602	-0.00588
4.8167	0.02019	4.8167	0.00468		4.8167	0.01911	4.8167	-0.00449
4.84738	0.01942	4.84738	0.00412		4.84738	0.01719	4.84738	-0.00403
4.87806	0.02008	4.87806	0.00449		4.87806	0.01577	4.87806	-0.00443
4.90874	0.02154	4.90874	0.0053		4.90874	0.01314	4.90874	-0.0051
4.93942	0.0231	4.93942	0.00606		4.93942	0.00783	4.93942	-0.00528
4.9701	0.02425	4.9701	0.00651		4.9701	-0.000349988	4.9701	-0.0045
5.00078	0.02469	5.00078	0.00657		5.00078	-0.0099	5.00078	-0.00277
5.03146	0.02429	5.03146	0.00622		5.03146	-0.01811	5.03146	-0.000599239
5.06214	0.02304	5.06214	0.00551		5.06214	-0.02218	5.06214	0.00131
5.09282	0.02103	5.09282	0.00454		5.09282	-0.0206	5.09282	0.00238
5.1235	0.01842	5.1235	0.00343		5.1235	-0.01394	5.1235	0.00246
5.15418	0.01542	5.15418	0.0024		5.15418	-0.00476	5.15418	0.00187
5.18486	0.0123	5.18486	0.00183		5.18486	0.00342	5.18486	0.00119
5.21553	0.00937	5.21553	0.00209		5.21553	0.00767	5.21553	0.000970279
5.24621	0.00702	5.24621	0.00276		5.24621	0.0069	5.24621	0.00144
5.27689	0.00569	5.27689	0.00341		5.27689	0.00237	5.27689	0.00242
5.30757	0.00546	5.30757	0.00386		5.30757	-0.00296	5.30757	0.00345
5.33825	0.00588	5.33825	0.00405		5.33825	-0.00587	5.33825	0.00403
5.36893	0.00651	5.36893	0.00399		5.36893	-0.0045	5.36893	0.00385
5.39961	0.0073	5.39961	0.00369		5.39961	0.000673621	5.39961	0.00296
5.43029	0.00855	5.43029	0.0032		5.43029	0.0069	5.43029	0.00171
5.46097	0.01057	5.46097	0.00259		5.46097	0.01042	5.46097	0.000569222
5.49165	0.01344	5.49165	0.00192		5.49165	0.00829	5.49165	-0.000121637
5.52233	0.01701	5.52233	0.0013		5.52233	-3.70869e-05	5.52233	-0.00027106
5.55301	0.02103	5.55301	0.000936578		5.55301	-0.01216	5.55301	-6.29704e-05
5.58369	0.02522	5.58369	0.00101		5.58369	-0.02344	5.58369	0.000172782
5.61437	0.0293	5.61437	0.00133		5.61437	-0.02887	5.61437	0.00014519
5.64505	0.03303	5.64505	0.00164		5.64505	-0.02516	5.64505	-0.000251098
5.67573	0.03616	5.67573	0.00185		5.67573	-0.01232	5.67573	-0.000896436
5.70641	0.03852	5.70641	0.00195		5.70641	0.00616	5.70641	-0.00152
5.73709	0.03996	5.73709	0.00193		5.73709	0.02455	5.73709	-0.00186
5.76777	0.0404	5.76777	0.00181		5.76777	0.03698	5.76777	-0.00178
5.79845	0.03983	5.79845	0.00162		5.79845	0.03972	5.79845	-0.00133
5.82913	0.03826	5.82913	0.00137		5.82913	0.03247	5.82913	-0.000711736
5.85981	0.03578	5.85981	0.00109		5.85981	0.01829	5.85981	-0.000164441
5.89049	0.03254	5.89049	0.000815366		5.89049	0.00221	5.89049	0.00014829
5.92117	0.02871	5.92117	0.000575139		5.92117	-0.01088	5.92117	0.000208836
5.95185	0.0245	5.95185	0.000447725		5.95185	-0.01803	5.95185	0.000131496
5.98253	0.0202	5.98253	0.00050793		5.98253	-0.01906	5.98253	8.56245e-05
6.0132	0.01613	6.0132	0.000685622		6.0132	-0.01613	6.0132	0.000199376
6.04388	0.01278	6.04388	0.0008888		6.04388	-0.01229	6.04388	0.000493998
6.07456	0.01081	6.07456	0.00108		6.07456	-0.00984	6.07456	0.00087828
6.10524	0.01074	6.10524	0.00123		6.10524	-0.00923	6.10524	0.0012
6.13592	0.01225	6.13592	0.00134		6.13592	-0.00908	6.13592	0.00132
6.1666	0.01451	6.1666	0.0014		6.1666	-0.00717	6.1666	0.00119
6.19728	0.01694	6.19728	0.0014		6.19728	-0.00194	6.19728	0.000842219
6.22796	0.01924	6.22796	0.00136		6.22796	0.0064	6.22796	0.000393461
6.25864	0.02126	6.25864	0.00127		6.25864	0.0156	6.25864	-2.91903e-05
6.28932	0.02293	6.28932	0.00116		6.28932	0.02224	6.28932	-0.000338145
6.32	0.02415	6.32	0.00105		6.32	0.0233	6.32	-0.000513609
6.35068	0.02488	6.35068	0.000961851		6.35068	0.01765	6.35068	-0.000595969
6.38136	0.02504	6.38136	0.000926856		6.38136	0.00673	6.38136	-0.000652276
6.41204	0.02456	6.41204	0.000949081		6.41204	-0.00588	6.41204	-0.000737095
6.44272	0.02338	6.44272	0.00101		6.44272	-0.01595	6.44272	-0.000867182
6.4734	0.02148	6.4734	0.00109		6.4734	-0.0204	6.4734	-0.00102
6.50408	0.01885	6.50408	0.00116		6.50408	-0.01858	6.50408	-0.00115
6.53476	0.01552	6.53476	0.00121		6.53476	-0.01244	6.53476	-0.00121
6.56544	0.0116	6.56544	0.00123		6.56544	-0.00556	6.56544	-0.00118
6.59612	0.00732	6.59612	0.00123		6.59612	-0.00135	6.59612	-0.00107
6.6268	0.00375	6.6268	0.00121		6.6268	-0.00139	6.6268	-0.000897765
6.65748	0.0053	6.65748	0.00117		6.65748	-0.00472	6.65748	-0.000705601
6.68816	0.01006	6.68816	0.00113		6.68816	-0.00827	6.68816	-0.000519599
6.71884	0.01523	6.71884	0.0011		6.71884	-0.00843	6.71884	-0.000355951
6.74952	0.02025	6.74952	0.00108		6.74952	-0.00294	6.74952	-0.000216515
6.7802	0.0249	6.7802	0.00109		6.7802	0.00783	6.7802	-9.11461e-05
6.81087	0.02899	6.81087	0.00113		6.81087	0.02074	6.81087	3.82755e-05
6.84155	0.03238	6.84155	0.0012		6.84155	0.03103	6.84155	0.000192977
6.87223	0.03498	6.87223	0.00129		6.87223	0.03431	6.87223	0.000391299
6.90291	0.03672	6.90291	0.00139		6.90291	0.02847	6.90291	0.000641631
6.93359	0.03757	6.93359	0.00151		6.93359	0.01461	6.93359	0.000935964
6.96427	0.03754	6.96427	0.00162		6.96427	-0.00325	6.96427	0.00125
6.99495	0.03667	6.99495	0.00172		6.99495	-0.01979	6.99495	0.00153
7.02563	0.03502	7.02563	0.0018		7.02563	-0.03035	7.02563	0.00175
7.05631	0.0327	7.05631	0.00185		7.05631	-0.03265	7.05631	0.00185
7.08699	0.02982	7.08699	0.00188		7.08699	-0.02741	7.08699	0.00182
7.11767	0.02655	7.11767	0.00188		7.11767	-0.01764	7.11767	0.00168
7.14835	0.02309	7.14835	0.00187		7.14835	-0.00719	7.14835	0.00144
7.17903	0.0197	7.17903	0.00186		7.17903	0.000978295	7.17903	0.00113
7.20971	0.01677	7.20971	0.00184		7.20971	0.00579	7.20971	0.000775606
7.24039	0.01482	7.24039	0.00182		7.24039	0.00811	7.24039	0.000397765
7.27107	0.01432	7.27107	0.0018		7.27107	0.00984	7.27107	2.94678e-06
7.30175	0.01537	7.30175	0.00178		7.30175	0.01256	7.30175	-0.000393573
7.33243	0.0175	7.33243	0.00174		7.33243	0.01647	7.33243	-0.000762896
7.36311	0.02014	7.36311	0.00167		7.36311	0.02014	7.36311	-0.00106
7.39379	0.02285	7.39379	0.00157		7.39379	0.02117	7.39379	-0.00125
7.42447	0.02535	7.42447	0.00144		7.42447	0.01747	7.42447	-0.00131
7.45515	0.02747	7.45515	0.00128		7.45515	0.00847	7.45515	-0.00125
7.48583	0.02909	7.48583	0.00112		7.48583	-0.00427	7.48583	-0.00112
7.51651	0.03015	7.51651	0.000986616		7.51651	-0.01746	7.51651	-0.00098647
7.54719	0.03061	7.54719	0.00091954		7.54719	-0.0272	7.54719	-0.000918911
7.57787	0.03049	7.57787	0.000947175		7.57787	-0.03049	7.57787	-0.000946242
7.60854	0.02981	7.60854	0.00106		7.60854	-0.02637	7.60854	-0.00105
7.63922	0.02862	7.63922	0.0012		7.63922	-0.01624	7.63922	-0.00116
7.6699	0.02698	7.6699	0.00135		7.6699	-0.00331	7.6699	-0.00121
7.70058	0.02498	7.70058	0.00147		7.70058	0.00864	7.70058	-0.00113
7.73126	0.02271	7.73126	0.00154		7.73126	0.01664	7.73126	-0.000895576
7.76194	0.02027	7.76194	0.00157		7.76194	0.01941	7.76194	-0.000541258
7.79262	0.01775	7.79262	0.00155		7.79262	0.01755	7.79262	-0.000133998
7.8233	0.01527	7.8233	0.0015		7.8233	0.01292	7.8233	0.000251714
7.85398	0.01299	7.85398	0.00142		7.85398	0.0077	7.85398	0.00056298
7.88466	0.01108	7.88466	0.00134		7.88466	0.00346	7.88466	0.000783591
7.91534	0.00979	7.91534	0.00127		7.91534	0.000636356	7.91534	0.000929515
7.94602	0.00934	7.94602	0.00121		7.94602	-0.00131	7.94602	0.00103
7.9767	0.00978	7.9767	0.00118		7.9767	-0.00338	7.9767	0.0011
8.00738	0.01092	8.00738	0.00116		8.00738	-0.00629	8.00738	0.00114
8.03806	0.01246	8.03806	0.00113		8.03806	-0.01001	8.03806	0.00113
8.06874	0.01418	8.06874	0.00108		8.06874	-0.01365	8.06874	0.00103
8.09942	0.01592	8.09942	0.00101		8.09942	-0.01581	8.09942	0.000856626
8.1301	0.01757	8.1301	0.000903464		8.1301	-0.01522	8.1301	0.000627164
8.16078	0.01905	8.16078	0.000773938		8.16078	-0.01124	8.16078	0.000397739
8.19146	0.02033	8.19146	0.000632629		8.19146	-0.00424	8.19146	0.000225852
8.22214	0.02138	8.22214	0.000505685		8.22214	0.00447	8.22214	0.000146198
8.25282	0.02218	8.25282	0.000435133		8.25282	0.01305	8.25282	0.000152989
8.2835	0.02274	8.2835	0.000453876		8.2835	0.01965	8.2835	0.000200939
8.31418	0.02306	8.31418	0.00053894		8.31418	0.0229	8.31418	0.000225349
8.34486	0.02316	8.34486	0.00064187		8.34486	0.02222	8.34486	0.000172043
8.37554	0.02308	8.37554	0.000730303		8.37554	0.01788	8.37554	2.27866e-05
8.40621	0.02283	8.40621	0.00078791		8.40621	0.01083	8.40621	-0.00019604
8.43689	0.02244	8.43689	0.000807888		8.43689	0.00242	8.43689	-0.000425486
8.46757	0.02196	8.46757	0.000789709		8.46757	-0.0059	8.46757	-0.000600629
8.49825	0.0214	8.49825	0.000737646		8.49825	-0.01289	8.49825	-0.000678711
8.52893	0.02079	8.52893	0.000659942		8.52893	-0.01767	8.52893	-0.000655507
8.55961	0.02016	8.55961	0.000568298		8.55961	-0.01979	8.55961	-0.000562955
8.59029	0.01952	8.59029	0.0004775		8.59029	-0.01925	8.59029	-0.000450497
8.62097	0.01892	8.62097	0.00040431		8.62097	-0.01639	8.62097	-0.000360368
8.65165	0.01836	8.65165	0.00036263		8.65165	-0.0118	8.65165	-0.000309328
8.68233	0.01789	8.68233	0.000353678		8.68233	-0.00615	8.68233	-0.000285234
8.71301	0.01752	8.71301	0.000363213		8.71301	-0.000102319	8.71301	-0.000258798
8.74369	0.01727	8.74369	0.000373068		8.74369	0.00575	8.74369	-0.000203169
8.77437	0.01715	8.77437	0.000370844		8.77437	0.01088	8.77437	-0.000110504
8.80505	0.01715	8.80505	0.000351119		8.80505	0.01479	8.80505	3.00028e-06
8.83573	0.01726	8.83573	0.000313653		8.83573	0.01701	8.83573	0.000105589
8.86641	0.01746	8.86641	0.000261635		8.86641	0.01712	8.86641	0.000166711
8.89709	0.0177	8.89709	0.000200375		8.89709	0.01485	8.89709	0.000172776
8.92777	0.01795	8.92777	0.000136334		8.92777	0.01027	8.92777	0.000133605
8.95845	0.01818	8.95845	7.66477e-05		8.95845	0.00387	8.95845	7.6546e-05
8.98913	0.01836	8.98913	3.20432e-05		8.98913	-0.0034	8.98913	3.18505e-05
9.01981	0.01845	9.01981	3.21377e-05		9.01981	-0.01029	9.01981	1.73034e-05
9.05049	0.01844	9.05049	5.01575e-05		9.05049	-0.01552	9.05049	3.01671e-05
9.08117	0.01833	9.08117	5.68947e-05		9.08117	-0.01808	9.08117	5.0349e-05
9.11185	0.0181	9.11185	5.36997e-05		9.11185	-0.01757	9.11185	5.27139e-05
9.14253	0.01777	9.14253	5.39411e-05		9.14253	-0.01425	9.14253	2.17956e-05
9.17321	0.01736	9.17321	7.47986e-05		9.17321	-0.00892	9.17321	-3.88326e-05
9.20388	0.01692	9.20388	0.000113023		9.20388	-0.00269	9.20388	-0.000107259
9.23456	0.01649	9.23456	0.000157415		9.23456	0.00341	9.23456	-0.000153449
9.26524	0.01614	9.26524	0.000200047		9.26524	0.0086	9.26524	-0.000153641
9.29592	0.01594	9.29592	0.00023525		9.29592	0.01252	9.29592	-0.000101715
9.3266	0.01595	9.3266	0.000258933		9.3266	0.01507	9.3266	-1.21059e-05
9.35728	0.01621	9.35728	0.000268564		9.35728	0.01621	9.35728	8.6805e-05
9.38796	0.01672	9.38796	0.000263295		9.38796	0.01582	9.38796	0.000165272
9.41864	0.01746	9.41864	0.000244128		9.41864	0.01365	9.41864	0.000204603
9.44932	0.01835	9.44932	0.000214183		9.44932	0.00948	9.44932	0.000203786
9.48	0.01932	9.48	0.000179377		9.48	0.00336	9.48	0.000177835
9.51068	0.02028	9.51068	0.000149822		9.51068	-0.00415	9.51068	0.000149379
9.54136	0.02115	9.54136	0.000139446		9.54136	-0.0119	9.54136	0.000137903
9.57204	0.02185	9.57204	0.000155089		9.57204	-0.01837	9.57204	0.000151646
9.60272	0.02233	9.60272	0.000187519		9.60272	-0.02203	9.60272	0.000185325
9.6334	0.02254	9.6334	0.000223913		9.6334	-0.02187	9.6334	0.000223909
9.66408	0.02245	9.66408	0.000256167		9.66408	-0.01777	9.66408	0.000249981
9.69476	0.02203	9.69476	0.000280133		9.69476	-0.01061	9.69476	0.00025107
9.72544	0.0213	9.72544	0.000294131		9.72544	-0.00204	9.72544	0.00022392
9.75612	0.02027	9.75612	0.000298204		9.75612	0.00604	9.75612	0.000174498
9.7868	0.01899	9.7868	0.000293759		9.7868	0.01206	9.7868	0.000114463
9.81748	0.01752	9.81748	0.000283375		9.81748	0.01524	9.81748	5.61064e-05
9.84816	0.01599	9.84816	0.000270647		9.84816	0.01574	9.84816	7.91328e-06
9.87884	0.01456	9.87884	0.000259886		9.87884	0.01445	9.87884	-2.77925e-05
9.90952	0.01346	9.90952	0.000255368		9.90952	0.01248	9.90952	-5.46919e-05
9.9402	0.01296	9.9402	0.000260005		9.9402	0.01067	9.9402	-8.02627e-05
9.97088	0.01325	9.97088	0.000274107		9.97088	0.00914	9.97088	-0.000112465

## Sheet: Supplementary Fig. 21
Supplementary Fig. 21f
Time (s)	Calculated O2 (mL)	Measured O2 (mL)	Faradic efficiency (%)
4000	0	0	100
4240	2.28	2.25	98.68
4480	4.56	4.5	98.68
4720	6.84	6.8	99.42
4960	9.12	9	98.68

## Sheet: Supplementary Fig. 22
Ir1/(Co,Fe)-OH/MI											(Co,Fe)-OH/MI											Ir1/(Co,Fe)-OH											(Co,Fe)-OH											IrO2
20 mV s-1		40 mV s-1		60 mV s-1		80 mV s-1		100 mV s-1			20 mV s-1		40 mV s-1		60 mV s-1		80 mV s-1		100 mV s-1			20 mV s-1		40 mV s-1		60 mV s-1		80 mV s-1		100 mV s-1			20 mV s-1		40 mV s-1		60 mV s-1		80 mV s-1		100 mV s-1			20 mV s-1		40 mV s-1		60 mV s-1
Potential (V vs. Hg/HgO)	Current density (mA cm-2)	Potential (V vs. Hg/HgO)	Current density (mA cm-2)	Potential (V vs. Hg/HgO)	Current density (mA cm-2)	Potential (V vs. Hg/HgO)	Current density (mA cm-2)	Potential (V vs. Hg/HgO)	Current density (mA cm-2)		Potential (V vs. Hg/HgO)	Current density (mA cm-2)	Potential (V vs. Hg/HgO)	Current density (mA cm-2)	Potential (V vs. Hg/HgO)	Current density (mA cm-2)	Potential (V vs. Hg/HgO)	Current density (mA cm-2)	Potential (V vs. Hg/HgO)	Current density (mA cm-2)		Potential (V vs. Hg/HgO)	Current density (mA cm-2)	Potential (V vs. Hg/HgO)	Current density (mA cm-2)	Potential (V vs. Hg/HgO)	Current density (mA cm-2)	Potential (V vs. Hg/HgO)	Current density (mA cm-2)	Potential (V vs. Hg/HgO)	Current density (mA cm-2)		Potential (V vs. Hg/HgO)	Current density (mA cm-2)	Potential (V vs. Hg/HgO)	Current density (mA cm-2)	Potential (V vs. Hg/HgO)	Current density (mA cm-2)	Potential (V vs. Hg/HgO)	Current density (mA cm-2)	Potential (V vs. Hg/HgO)	Current density (mA cm-2)		Potential (V vs. Hg/HgO)	Current density (mA cm-2)	Potential (V vs. Hg/HgO)	Current density (mA cm-2)	Potential (V vs. Hg/HgO)	Current density (mA cm-2)
0.3	-1.2344	0.3	-2.25	0.3	-2.844	0.3	-3.762	0.3	-4.632		0.3	-0.5638	0.3	-1.4062	0.3	-1.808	0.3	-2.49	0.3	-3.178		0.301	-2.81232	0.301	-5.06184	0.301	-6.9216	0.301	-8.57976	0.301	-10.0565		0.301	-2.764	0.301	-4.95467	0.301	-6.92533	0.301	-8.74267	0.301	-10.4027		0.3	-0.03372	0.3	-0.2878	0.3	-0.495
0.301	-0.5504	0.301	-1.2728	0.301	-1.7202	0.301	-2.492	0.301	-3.288		0.301	0.03042	0.301	-0.4984	0.301	-0.7466	0.301	-1.2974	0.301	-1.905		0.3	-2.39736	0.3	-4.79136	0.3	-6.38568	0.3	-8.07072	0.3	-9.58776		0.3	-2.40533	0.3	-4.73067	0.3	-6.46533	0.3	-8.328	0.3	-10.0213		0.301	0.13426	0.301	0.05278	0.301	-0.12764
0.302	-0.228	0.302	-0.6588	0.302	-1.0248	0.302	-1.652	0.302	-2.294		0.302	0.2524	0.302	0.05494	0.302	-0.10258	0.302	-0.4958	0.302	-0.9748		0.301	-1.71864	0.301	-3.88248	0.301	-5.38944	0.301	-6.9972	0.301	-8.46384		0.301	-1.7	0.301	-3.84933	0.301	-5.512	0.301	-7.32	0.301	-8.98267		0.302	0.18752	0.302	0.16356	0.302	0.00274
0.303	-0.01864	0.303	-0.2706	0.303	-0.5324	0.303	-1.0192	0.303	-1.5794		0.303	0.361	0.303	0.368	0.303	0.321	0.303	0.05746	0.303	-0.3024		0.302	-1.1419	0.302	-3.07776	0.302	-4.49568	0.302	-6.02448	0.302	-7.43568		0.302	-1.09413	0.302	-3.056	0.302	-4.64133	0.302	-6.38933	0.302	-8.016		0.303	0.2268	0.303	0.2284	0.303	0.0894
0.304	0.12466	0.304	0.00964	0.304	-0.16816	0.304	-0.5506	0.304	-0.9904		0.304	0.4262	0.304	0.5646	0.304	0.608	0.304	0.4716	0.304	0.224		0.303	-0.66494	0.303	-2.37888	0.303	-3.7044	0.303	-5.15088	0.303	-6.5016		0.303	-0.58747	0.303	-2.35467	0.303	-3.85467	0.303	-5.536	0.303	-7.11867		0.304	0.2554	0.304	0.2766	0.304	0.14632
0.305	0.2454	0.305	0.2322	0.305	0.1357	0.305	-0.16596	0.305	-0.5324		0.305	0.4756	0.305	0.703	0.305	0.8258	0.305	0.7822	0.305	0.623		0.304	-0.30744	0.304	-1.80264	0.304	-3.02904	0.304	-4.39152	0.304	-5.67504		0.304	-0.19613	0.304	-1.75067	0.304	-3.16	0.304	-4.76667	0.304	-6.3		0.305	0.2782	0.305	0.3194	0.305	0.19892
0.306	0.3388	0.306	0.4084	0.306	0.38	0.306	0.16954	0.306	-0.11944		0.306	0.512	0.306	0.8008	0.306	0.9912	0.306	1.0206	0.306	0.9548		0.305	-0.03185	0.305	-1.31695	0.305	-2.44272	0.305	-3.71784	0.305	-4.93416		0.305	0.11087	0.305	-1.2292	0.305	-2.54	0.305	-4.068	0.305	-5.544		0.306	0.2946	0.306	0.3534	0.306	0.2444
0.307	0.4182	0.307	0.558	0.307	0.586	0.307	0.4358	0.307	0.2098		0.307	0.5424	0.307	0.8822	0.307	1.1236	0.307	1.2278	0.307	1.2148		0.306	0.189	0.306	-0.90014	0.306	-1.9236	0.306	-3.11136	0.306	-4.2588		0.306	0.35707	0.306	-0.77173	0.306	-1.97867	0.306	-3.42267	0.306	-4.84		0.307	0.3142	0.307	0.3874	0.307	0.2844
0.308	0.4864	0.308	0.6874	0.308	0.7646	0.308	0.6806	0.308	0.5264		0.308	0.5674	0.308	0.9482	0.308	1.2296	0.308	1.3788	0.308	1.4456		0.307	0.38069	0.307	-0.52819	0.307	-1.45068	0.307	-2.55192	0.307	-3.63216		0.307	0.56613	0.307	-0.362	0.307	-1.464	0.307	-2.82267	0.307	-4.17867		0.308	0.3288	0.308	0.4116	0.308	0.3212
0.309	0.5414	0.309	0.7938	0.309	0.9162	0.309	0.8912	0.309	0.764		0.309	0.585	0.309	0.9958	0.309	1.311	0.309	1.5112	0.309	1.62		0.308	0.54197	0.308	-0.19505	0.308	-1.0206	0.308	-2.03616	0.308	-3.05088		0.308	0.74107	0.308	0.00626	0.308	-0.99053	0.308	-2.26533	0.308	-3.55733		0.309	0.3384	0.309	0.4318	0.309	0.3524
0.31	0.59	0.31	0.8892	0.31	1.053	0.31	1.0626	0.31	1.0144		0.31	0.6028	0.31	1.039	0.31	1.3808	0.31	1.6252	0.31	1.782		0.309	0.67973	0.309	0.10302	0.309	-0.6258	0.309	-1.56089	0.309	-2.50992		0.309	0.88867	0.309	0.33533	0.309	-0.55373	0.309	-1.74533	0.309	-2.972		0.31	0.3458	0.31	0.4558	0.31	0.3772
0.311	0.6382	0.311	0.9702	0.311	1.1784	0.311	1.2414	0.311	1.2056		0.311	0.619	0.311	1.0754	0.311	1.4428	0.311	1.7126	0.311	1.908		0.31	0.80002	0.31	0.36994	0.31	-0.2604	0.31	-1.11938	0.31	-2.00592		0.31	1.01587	0.31	0.62933	0.31	-0.148	0.31	-1.2584	0.31	-2.42267		0.311	0.3566	0.311	0.4756	0.311	0.4054
0.312	0.6714	0.312	1.0416	0.312	1.282	0.312	1.3808	0.312	1.4064		0.312	0.6316	0.312	1.1078	0.312	1.496	0.312	1.801	0.312	2.03		0.311	0.90703	0.311	0.60967	0.311	0.07783	0.311	-0.7056	0.311	-1.53233		0.311	1.1272	0.311	0.89307	0.311	0.22893	0.311	-0.79987	0.311	-1.90133		0.312	0.3578	0.312	0.4878	0.312	0.425
0.313	0.7094	0.313	1.1124	0.313	1.3792	0.313	1.5122	0.313	1.5624		0.313	0.6442	0.313	1.1378	0.313	1.5482	0.313	1.8698	0.313	2.124		0.312	1.0033	0.312	0.82656	0.312	0.38875	0.312	-0.31769	0.312	-1.08444		0.312	1.22547	0.312	1.13147	0.312	0.57733	0.312	-0.36627	0.312	-1.40667		0.313	0.3678	0.313	0.5068	0.313	0.4456
0.314	0.7392	0.314	1.1698	0.314	1.4682	0.314	1.647	0.314	1.7352		0.314	0.6562	0.314	1.162	0.314	1.5908	0.314	1.9282	0.314	2.222		0.313	1.09032	0.313	1.0243	0.313	0.67452	0.313	0.04855	0.313	-0.66125		0.313	1.31293	0.313	1.34933	0.313	0.89907	0.313	0.04356	0.313	-0.93507		0.314	0.3758	0.314	0.5184	0.314	0.4704
0.315	0.7676	0.315	1.2216	0.315	1.547	0.315	1.7468	0.315	1.8604		0.315	0.6652	0.315	1.1866	0.315	1.6258	0.315	1.9938	0.315	2.294		0.314	1.16894	0.314	1.2054	0.314	0.93828	0.314	0.39094	0.314	-0.25805		0.314	1.39067	0.314	1.548	0.314	1.1968	0.314	0.4308	0.314	-0.48547		0.315	0.3838	0.315	0.5332	0.315	0.487
0.316	0.797	0.316	1.2722	0.316	1.6254	0.316	1.8558	0.316	2.016		0.316	0.6766	0.316	1.2094	0.316	1.6604	0.316	2.04	0.316	2.378		0.315	1.24034	0.315	1.37206	0.315	1.1839	0.315	0.70963	0.315	0.12217		0.315	1.46	0.315	1.72933	0.315	1.47333	0.315	0.79373	0.315	-0.05579		0.316	0.3874	0.316	0.5426	0.316	0.5056
0.317	0.818	0.317	1.3144	0.317	1.6898	0.317	1.9512	0.317	2.112		0.317	0.6824	0.317	1.2264	0.317	1.69	0.317	2.086	0.317	2.432		0.316	1.30603	0.316	1.52645	0.316	1.41506	0.316	1.00918	0.316	0.48317		0.316	1.52133	0.316	1.89733	0.316	1.73467	0.316	1.1348	0.316	0.3532		0.317	0.3918	0.317	0.5512	0.317	0.5186
0.318	0.8406	0.318	1.3588	0.318	1.7546	0.318	2.03	0.318	2.244		0.318	0.6924	0.318	1.2456	0.318	1.7202	0.318	2.134	0.318	2.502		0.317	1.36651	0.317	1.67026	0.317	1.63246	0.317	1.28957	0.317	0.82253		0.317	1.576	0.317	2.052	0.317	1.97867	0.317	1.45733	0.317	0.7424		0.318	0.3954	0.318	0.5616	0.318	0.5324
0.319	0.865	0.319	1.3956	0.319	1.8152	0.319	2.126	0.319	2.338		0.319	0.7018	0.319	1.2642	0.319	1.7522	0.319	2.166	0.319	2.548		0.318	1.42262	0.318	1.80432	0.318	1.83624	0.318	1.55518	0.318	1.14526		0.318	1.62667	0.318	2.19467	0.318	2.20667	0.318	1.76	0.318	1.1116		0.319	0.4028	0.319	0.5728	0.319	0.5496
0.32	0.881	0.32	1.4304	0.32	1.8624	0.32	2.196	0.32	2.45		0.32	0.706	0.32	1.2784	0.32	1.7736	0.32	2.208	0.32	2.606		0.319	1.47504	0.319	1.93032	0.319	2.02608	0.319	1.80768	0.319	1.44967		0.319	1.67333	0.319	2.32667	0.319	2.41867	0.319	2.04933	0.319	1.46267		0.32	0.4046	0.32	0.579	0.32	0.5614
0.321	0.9046	0.321	1.4678	0.321	1.9146	0.321	2.264	0.321	2.53		0.321	0.7148	0.321	1.2956	0.321	1.7978	0.321	2.242	0.321	2.648		0.32	1.5241	0.32	2.04792	0.32	2.20416	0.32	2.04456	0.32	1.74048		0.32	1.71733	0.32	2.448	0.32	2.61733	0.32	2.32267	0.32	1.79733		0.321	0.4092	0.321	0.5904	0.321	0.5758
0.322	0.9208	0.322	1.4982	0.322	1.9652	0.322	2.344	0.322	2.634		0.322	0.7228	0.322	1.309	0.322	1.8202	0.322	2.27	0.322	2.698		0.321	1.5703	0.321	2.15712	0.321	2.37552	0.321	2.27136	0.321	2.016		0.321	1.75733	0.321	2.56133	0.321	2.804	0.321	2.58	0.321	2.116		0.322	0.4126	0.322	0.5984	0.322	0.5896
0.323	0.9358	0.323	1.5266	0.323	2.008	0.323	2.392	0.323	2.7		0.323	0.7278	0.323	1.3238	0.323	1.8392	0.323	2.308	0.323	2.73		0.322	1.61398	0.322	2.26128	0.322	2.5368	0.322	2.4864	0.322	2.27976		0.322	1.79467	0.322	2.66533	0.322	2.98133	0.322	2.82667	0.322	2.42		0.323	0.4142	0.323	0.6028	0.323	0.5948
0.324	0.9536	0.324	1.5548	0.324	2.052	0.324	2.46	0.324	2.794		0.324	0.7364	0.324	1.3374	0.324	1.8634	0.324	2.334	0.324	2.78		0.323	1.65564	0.323	2.35872	0.323	2.69304	0.323	2.69304	0.323	2.53176		0.323	1.82933	0.323	2.76267	0.323	3.15067	0.323	3.06133	0.323	2.712		0.324	0.4188	0.324	0.6124	0.324	0.607
0.325	0.9686	0.325	1.5794	0.325	2.086	0.325	2.52	0.325	2.846		0.325	0.7394	0.325	1.3474	0.325	1.8822	0.325	2.362	0.325	2.806		0.324	1.6968	0.324	2.4528	0.324	2.8392	0.324	2.89128	0.324	2.77536		0.324	1.86133	0.324	2.85467	0.324	3.312	0.324	3.28533	0.324	2.99333		0.325	0.423	0.325	0.6148	0.325	0.6156
0.326	0.9834	0.326	1.6072	0.326	2.124	0.326	2.562	0.326	2.94		0.326	0.7458	0.326	1.361	0.326	1.902	0.326	2.394	0.326	2.85		0.325	1.73544	0.325	2.54184	0.325	2.97864	0.325	3.07944	0.325	3.0072		0.325	1.89067	0.325	2.94133	0.325	3.46267	0.325	3.49867	0.325	3.26267		0.326	0.4228	0.326	0.6244	0.326	0.6274
0.327	1.0016	0.327	1.6306	0.327	2.162	0.327	2.628	0.327	2.992		0.327	0.7522	0.327	1.3738	0.327	1.9206	0.327	2.412	0.327	2.878		0.326	1.7724	0.326	2.6292	0.326	3.11136	0.326	3.26088	0.326	3.23232		0.326	1.92	0.326	3.024	0.326	3.604	0.326	3.70267	0.326	3.52267		0.327	0.428	0.327	0.6296	0.327	0.6392
0.328	1.0106	0.328	1.6514	0.328	2.194	0.328	2.668	0.328	3.072		0.328	0.7566	0.328	1.383	0.328	1.9322	0.328	2.442	0.328	2.916		0.327	1.80936	0.327	2.71152	0.327	3.24072	0.327	3.4356	0.327	3.44736		0.327	1.94667	0.327	3.10133	0.327	3.73867	0.327	3.89733	0.327	3.772		0.328	0.4286	0.328	0.635	0.328	0.6448
0.329	1.027	0.329	1.677	0.329	2.234	0.329	2.714	0.329	3.118		0.329	0.7622	0.329	1.3956	0.329	1.9508	0.329	2.462	0.329	2.94		0.328	1.84296	0.328	2.79048	0.328	3.36336	0.328	3.60192	0.328	3.65568		0.328	1.972	0.328	3.17467	0.328	3.86667	0.328	4.084	0.328	4.01067		0.329	0.4318	0.329	0.6422	0.329	0.6532
0.33	1.0406	0.33	1.6958	0.33	2.264	0.33	2.766	0.33	3.192		0.33	0.7676	0.33	1.4046	0.33	1.9672	0.33	2.48	0.33	2.976		0.329	1.87488	0.329	2.8644	0.329	3.48264	0.329	3.7632	0.329	3.8556		0.329	1.99733	0.329	3.24267	0.329	3.98933	0.329	4.26133	0.329	4.24		0.33	0.4334	0.33	0.6458	0.33	0.661
0.331	1.052	0.331	1.7162	0.331	2.292	0.331	2.8	0.331	3.23		0.331	0.7714	0.331	1.4166	0.331	1.9844	0.331	2.51	0.331	2.996		0.33	1.9068	0.33	2.93664	0.33	3.5952	0.33	3.91776	0.33	4.05048		0.33	2.02133	0.33	3.308	0.33	4.10667	0.33	4.43333	0.33	4.46133		0.331	0.4352	0.331	0.6512	0.331	0.666
0.332	1.0676	0.332	1.7394	0.332	2.322	0.332	2.848	0.332	3.306		0.332	0.7798	0.332	1.4276	0.332	2.002	0.332	2.526	0.332	3.036		0.331	1.93704	0.331	3.00552	0.331	3.70272	0.331	4.06728	0.331	4.23696		0.331	2.04267	0.331	3.36933	0.331	4.216	0.331	4.596	0.331	4.676		0.332	0.4388	0.332	0.657	0.332	0.6788
0.333	1.0786	0.333	1.7566	0.333	2.346	0.333	2.888	0.333	3.336		0.333	0.78	0.333	1.4324	0.333	2.012	0.333	2.544	0.333	3.048		0.332	1.96728	0.332	3.07272	0.332	3.80688	0.332	4.21344	0.332	4.42008		0.332	2.06533	0.332	3.42933	0.332	4.32133	0.332	4.75333	0.332	4.88		0.333	0.4426	0.333	0.6616	0.333	0.6852
0.334	1.092	0.334	1.7792	0.334	2.376	0.334	2.92	0.334	3.408		0.334	0.7886	0.334	1.4458	0.334	2.028	0.334	2.572	0.334	3.086		0.333	1.99752	0.333	3.13656	0.333	3.90936	0.333	4.35288	0.333	4.5948		0.333	2.08533	0.333	3.48533	0.333	4.42133	0.333	4.90533	0.333	5.076		0.334	0.445	0.334	0.6654	0.334	0.6916
0.335	1.1086	0.335	1.7984	0.335	2.412	0.335	2.974	0.335	3.444		0.335	0.7942	0.335	1.4568	0.335	2.044	0.335	2.584	0.335	3.108		0.334	2.0244	0.334	3.19872	0.334	4.01016	0.334	4.48728	0.334	4.76448		0.334	2.10533	0.334	3.53867	0.334	4.51733	0.334	5.048	0.334	5.26		0.335	0.4476	0.335	0.6714	0.335	0.7008
0.336	1.1138	0.336	1.8138	0.336	2.434	0.336	3.002	0.336	3.504		0.336	0.797	0.336	1.4648	0.336	2.056	0.336	2.608	0.336	3.138		0.335	2.05128	0.335	3.2592	0.335	4.1076	0.335	4.61664	0.335	4.92744		0.335	2.12533	0.335	3.58933	0.335	4.61067	0.335	5.18267	0.335	5.43733		0.336	0.4468	0.336	0.6706	0.336	0.7008
0.337	1.1308	0.337	1.8362	0.337	2.46	0.337	3.036	0.337	3.538		0.337	0.8036	0.337	1.476	0.337	2.074	0.337	2.628	0.337	3.156		0.336	2.07816	0.336	3.318	0.336	4.2	0.336	4.74264	0.336	5.08872		0.336	2.144	0.336	3.63733	0.336	4.7	0.336	5.31067	0.336	5.608		0.337	0.4482	0.337	0.6778	0.337	0.7098
0.338	1.1434	0.338	1.8536	0.338	2.486	0.338	3.084	0.338	3.602		0.338	0.809	0.338	1.4838	0.338	2.09	0.338	2.644	0.338	3.19		0.337	2.10504	0.337	3.37512	0.337	4.29072	0.337	4.86528	0.337	5.24328		0.337	2.16133	0.337	3.68267	0.337	4.78533	0.337	5.432	0.337	5.776		0.338	0.4524	0.338	0.6808	0.338	0.7212
0.339	1.1536	0.339	1.871	0.339	2.508	0.339	3.11	0.339	3.626		0.339	0.8116	0.339	1.4938	0.339	2.1	0.339	2.67	0.339	3.206		0.338	2.13192	0.338	3.43056	0.338	4.37976	0.338	4.98624	0.338	5.39616		0.338	2.17867	0.338	3.72667	0.338	4.86667	0.338	5.55067	0.338	5.94133		0.339	0.4502	0.339	0.6838	0.339	0.7258
0.34	1.1672	0.34	1.8922	0.34	2.538	0.34	3.15	0.34	3.694		0.34	0.8198	0.34	1.5048	0.34	2.114	0.34	2.682	0.34	3.238		0.339	2.1588	0.339	3.48768	0.339	4.46712	0.339	5.10552	0.339	5.544		0.339	2.19733	0.339	3.77067	0.339	4.94533	0.339	5.66667	0.339	6.10267		0.34	0.4554	0.34	0.6884	0.34	0.732
0.341	1.1802	0.341	1.9086	0.341	2.568	0.341	3.188	0.341	3.718		0.341	0.8212	0.341	1.512	0.341	2.126	0.341	2.7	0.341	3.25		0.34	2.184	0.34	3.54144	0.34	4.55112	0.34	5.22312	0.34	5.69016		0.34	2.21467	0.34	3.812	0.34	5.02267	0.34	5.78133	0.34	6.25733		0.341	0.4558	0.341	0.6918	0.341	0.736
0.342	1.1906	0.342	1.929	0.342	2.592	0.342	3.212	0.342	3.778		0.342	0.8274	0.342	1.5222	0.342	2.14	0.342	2.722	0.342	3.282		0.341	2.2092	0.341	3.5952	0.341	4.63344	0.341	5.334	0.341	5.83128		0.341	2.23067	0.341	3.85333	0.341	5.09867	0.341	5.89333	0.341	6.40667		0.342	0.4582	0.342	0.6958	0.342	0.7392
0.343	1.2048	0.343	1.9438	0.343	2.618	0.343	3.258	0.343	3.806		0.343	0.8324	0.343	1.5312	0.343	2.156	0.343	2.732	0.343	3.296		0.342	2.23272	0.342	3.64728	0.342	4.7124	0.342	5.4432	0.342	5.96904		0.342	2.24667	0.342	3.892	0.342	5.16933	0.342	6.00133	0.342	6.55067		0.343	0.4644	0.343	0.7008	0.343	0.7492
0.344	1.2102	0.344	1.961	0.344	2.636	0.344	3.282	0.344	3.862		0.344	0.8354	0.344	1.539	0.344	2.166	0.344	2.754	0.344	3.326		0.343	2.25624	0.343	3.69768	0.343	4.788	0.343	5.54904	0.343	6.10344		0.343	2.26133	0.343	3.92933	0.343	5.236	0.343	6.10533	0.343	6.69067		0.344	0.4638	0.344	0.7002	0.344	0.7532
0.345	1.2274	0.345	1.983	0.345	2.662	0.345	3.314	0.345	3.888		0.345	0.8408	0.345	1.549	0.345	2.18	0.345	2.77	0.345	3.34		0.344	2.27808	0.344	3.7464	0.344	4.8636	0.344	5.6532	0.344	6.23784		0.344	2.27733	0.344	3.96667	0.344	5.29733	0.344	6.20667	0.344	6.828		0.345	0.4684	0.345	0.7076	0.345	0.7622
0.346	1.2412	0.346	1.9996	0.346	2.694	0.346	3.36	0.346	3.946		0.346	0.8454	0.346	1.5548	0.346	2.19	0.346	2.78	0.346	3.368		0.345	2.3016	0.345	3.79512	0.345	4.9392	0.345	5.75736	0.345	6.3672		0.345	2.29333	0.345	4.004	0.345	5.356	0.345	6.30267	0.345	6.96133		0.346	0.4684	0.346	0.7098	0.346	0.7678
0.347	1.253	0.347	2.02	0.347	2.718	0.347	3.384	0.347	3.97		0.347	0.8492	0.347	1.566	0.347	2.202	0.347	2.806	0.347	3.382		0.346	2.32344	0.346	3.84216	0.346	5.0148	0.346	5.85816	0.346	6.4932		0.346	2.308	0.346	4.04	0.346	5.412	0.346	6.39733	0.346	7.09067		0.347	0.4708	0.347	0.7152	0.347	0.7686
0.348	1.2666	0.348	2.04	0.348	2.748	0.348	3.426	0.348	4.034		0.348	0.8568	0.348	1.5764	0.348	2.218	0.348	2.816	0.348	3.412		0.347	2.34696	0.347	3.8892	0.347	5.08704	0.347	5.95728	0.347	6.6108		0.347	2.32133	0.347	4.07467	0.347	5.468	0.347	6.48667	0.347	7.21467		0.348	0.4736	0.348	0.7194	0.348	0.775
0.349	1.2758	0.349	2.056	0.349	2.766	0.349	3.456	0.349	4.05		0.349	0.8578	0.349	1.5802	0.349	2.23	0.349	2.834	0.349	3.42		0.348	2.37048	0.348	3.93456	0.348	5.1576	0.348	6.05472	0.348	6.72504		0.348	2.336	0.348	4.108	0.348	5.524	0.348	6.57467	0.348	7.33467		0.349	0.4736	0.349	0.7202	0.349	0.7794
0.35	1.289	0.35	2.078	0.35	2.792	0.35	3.478	0.35	4.11		0.35	0.864	0.35	1.5904	0.35	2.244	0.35	2.856	0.35	3.45		0.349	2.394	0.349	3.97992	0.349	5.22648	0.349	6.1488	0.349	6.83592		0.349	2.35067	0.349	4.14	0.349	5.58	0.349	6.66133	0.349	7.45067		0.35	0.4762	0.35	0.7268	0.35	0.7858
0.351	1.3062	0.351	2.096	0.351	2.822	0.351	3.524	0.351	4.136		0.351	0.8688	0.351	1.5992	0.351	2.256	0.351	2.864	0.351	3.464		0.35	2.41752	0.35	4.02528	0.35	5.29536	0.35	6.24288	0.35	6.94848		0.35	2.36533	0.35	4.17333	0.35	5.63333	0.35	6.74533	0.35	7.56267		0.351	0.4814	0.351	0.7292	0.351	0.7956
0.352	1.3136	0.352	2.116	0.352	2.844	0.352	3.552	0.352	4.192		0.352	0.8718	0.352	1.6068	0.352	2.262	0.352	2.886	0.352	3.49		0.351	2.44104	0.351	4.07064	0.351	5.36424	0.351	6.33528	0.351	7.05936		0.351	2.38133	0.351	4.20533	0.351	5.688	0.351	6.82933	0.351	7.67067		0.352	0.4792	0.352	0.7314	0.352	0.7954
0.353	1.3304	0.353	2.138	0.353	2.876	0.353	3.584	0.353	4.216		0.353	0.8768	0.353	1.6164	0.353	2.276	0.353	2.9	0.353	3.506		0.352	2.46288	0.352	4.11432	0.352	5.43312	0.352	6.426	0.352	7.17192		0.352	2.39733	0.352	4.236	0.352	5.74267	0.352	6.91067	0.352	7.77467		0.353	0.4834	0.353	0.7374	0.353	0.801
0.354	1.3402	0.354	2.156	0.354	2.906	0.354	3.63	0.354	4.276		0.354	0.8822	0.354	1.622	0.354	2.29	0.354	2.912	0.354	3.532		0.353	2.48472	0.353	4.15968	0.353	5.502	0.353	6.51504	0.353	7.2828		0.353	2.412	0.353	4.26667	0.353	5.796	0.353	6.98933	0.353	7.876		0.354	0.4854	0.354	0.7388	0.354	0.8072
0.355	1.353	0.355	2.176	0.355	2.928	0.355	3.65	0.355	4.296		0.355	0.884	0.355	1.632	0.355	2.302	0.355	2.936	0.355	3.542		0.354	2.50656	0.354	4.20336	0.354	5.56584	0.354	6.60072	0.354	7.39368		0.354	2.42667	0.354	4.29733	0.354	5.848	0.354	7.06667	0.354	7.97333		0.355	0.4862	0.355	0.7432	0.355	0.8092
0.356	1.37	0.356	2.198	0.356	2.956	0.356	3.69	0.356	4.358		0.356	0.8916	0.356	1.6408	0.356	2.316	0.356	2.944	0.356	3.57		0.355	2.5284	0.355	4.24704	0.355	5.628	0.355	6.68136	0.355	7.5012		0.355	2.44133	0.355	4.32667	0.355	5.89867	0.355	7.14133	0.355	8.06933		0.356	0.4882	0.356	0.747	0.356	0.819
0.357	1.3818	0.357	2.216	0.357	2.98	0.357	3.726	0.357	4.378		0.357	0.894	0.357	1.6462	0.357	2.326	0.357	2.962	0.357	3.58		0.356	2.55024	0.356	4.29072	0.356	5.69016	0.356	6.762	0.356	7.6104		0.356	2.456	0.356	4.35733	0.356	5.94667	0.356	7.21333	0.356	8.16267		0.357	0.4926	0.357	0.7508	0.357	0.8248
0.358	1.3916	0.358	2.24	0.358	3.006	0.358	3.746	0.358	4.436		0.358	0.901	0.358	1.6566	0.358	2.338	0.358	2.982	0.358	3.61		0.357	2.57208	0.357	4.3344	0.357	5.754	0.357	6.83928	0.357	7.71624		0.357	2.47067	0.357	4.38667	0.357	5.996	0.357	7.28533	0.357	8.256		0.358	0.4906	0.358	0.754	0.358	0.8228
0.359	1.409	0.359	2.254	0.359	3.038	0.359	3.794	0.359	4.458		0.359	0.9062	0.359	1.6646	0.359	2.352	0.359	2.99	0.359	3.622		0.358	2.59392	0.358	4.37808	0.358	5.81952	0.358	6.91992	0.358	7.82376		0.358	2.48533	0.358	4.416	0.358	6.044	0.358	7.35467	0.358	8.34667		0.359	0.497	0.359	0.7588	0.359	0.833
0.36	1.4216	0.36	2.28	0.36	3.07	0.36	3.824	0.36	4.516		0.36	0.9088	0.36	1.6722	0.36	2.36	0.36	3.012	0.36	3.646		0.359	2.61576	0.359	4.42008	0.359	5.88336	0.359	6.99888	0.359	7.92456		0.359	2.49867	0.359	4.44533	0.359	6.092	0.359	7.424	0.359	8.43733		0.36	0.4978	0.36	0.7594	0.36	0.8352
0.361	1.4388	0.361	2.31	0.361	3.096	0.361	3.858	0.361	4.548		0.361	0.9134	0.361	1.6806	0.361	2.376	0.361	3.024	0.361	3.66		0.36	2.6376	0.36	4.46208	0.36	5.94384	0.36	7.07784	0.36	8.02368		0.36	2.512	0.36	4.47333	0.36	6.13733	0.36	7.488	0.36	8.524		0.361	0.5012	0.361	0.7662	0.361	0.841
0.362	1.4524	0.362	2.328	0.362	3.128	0.362	3.904	0.362	4.604		0.362	0.9182	0.362	1.6858	0.362	2.388	0.362	3.034	0.362	3.684		0.361	2.65944	0.361	4.5024	0.361	6.00264	0.361	7.1568	0.361	8.12112		0.361	2.524	0.361	4.49867	0.361	6.18	0.361	7.55067	0.361	8.61067		0.362	0.507	0.362	0.7698	0.362	0.8514
0.363	1.4664	0.363	2.35	0.363	3.154	0.363	3.93	0.363	4.632		0.363	0.9218	0.363	1.6958	0.363	2.396	0.363	3.058	0.363	3.694		0.362	2.6796	0.362	4.54104	0.362	6.06144	0.362	7.23576	0.362	8.21856		0.362	2.53733	0.362	4.52533	0.362	6.22267	0.362	7.61333	0.362	8.69467		0.363	0.5096	0.363	0.774	0.363	0.8554
0.364	1.485	0.364	2.378	0.364	3.192	0.364	3.974	0.364	4.698		0.364	0.929	0.364	1.7056	0.364	2.408	0.364	3.066	0.364	3.724		0.363	2.70144	0.363	4.57968	0.363	6.12024	0.363	7.31472	0.363	8.31432		0.363	2.55067	0.363	4.552	0.363	6.26533	0.363	7.67333	0.363	8.77733		0.364	0.5104	0.364	0.7794	0.364	0.8618
0.365	1.4974	0.365	2.4	0.365	3.222	0.365	4.014	0.365	4.718		0.365	0.931	0.365	1.7112	0.365	2.416	0.365	3.082	0.365	3.728		0.364	2.72328	0.364	4.61832	0.364	6.1824	0.364	7.39536	0.364	8.41344		0.364	2.56533	0.364	4.57867	0.364	6.30933	0.364	7.73333	0.364	8.85867		0.365	0.5108	0.365	0.7792	0.365	0.8654
0.366	1.5158	0.366	2.424	0.366	3.256	0.366	4.044	0.366	4.784		0.366	0.9378	0.366	1.721	0.366	2.43	0.366	3.104	0.366	3.756		0.365	2.74344	0.365	4.65864	0.365	6.24288	0.365	7.47432	0.365	8.5092		0.365	2.57867	0.365	4.60533	0.365	6.35467	0.365	7.792	0.365	8.93867		0.366	0.5124	0.366	0.7848	0.366	0.869
0.367	1.5338	0.367	2.448	0.367	3.288	0.367	4.094	0.367	4.812		0.367	0.9432	0.367	1.7292	0.367	2.446	0.367	3.112	0.367	3.77		0.366	2.76528	0.366	4.69728	0.366	6.30168	0.366	7.5516	0.366	8.60664		0.366	2.59333	0.366	4.632	0.366	6.39733	0.366	7.84933	0.366	9.01733		0.367	0.5168	0.367	0.7922	0.367	0.8784
0.368	1.543	0.368	2.47	0.368	3.31	0.368	4.122	0.368	4.868		0.368	0.9458	0.368	1.7352	0.368	2.454	0.368	3.13	0.368	3.79		0.367	2.78544	0.367	4.73592	0.367	6.35712	0.367	7.62888	0.367	8.69904		0.367	2.60667	0.367	4.65733	0.367	6.436	0.367	7.90667	0.367	9.09467		0.368	0.5184	0.368	0.7916	0.368	0.8814
0.369	1.5628	0.369	2.498	0.369	3.346	0.369	4.158	0.369	4.9		0.369	0.952	0.369	1.745	0.369	2.468	0.369	3.144	0.369	3.802		0.368	2.8056	0.368	4.77456	0.368	6.41256	0.368	7.7028	0.368	8.79312		0.368	2.62133	0.368	4.684	0.368	6.47467	0.368	7.96267	0.368	9.172		0.369	0.5232	0.369	0.801	0.369	0.8906
0.37	1.5788	0.37	2.522	0.37	3.382	0.37	4.21	0.37	4.962		0.37	0.9578	0.37	1.7524	0.37	2.476	0.37	3.156	0.37	3.83		0.369	2.82408	0.369	4.81488	0.369	6.46968	0.369	7.77672	0.369	8.88552		0.369	2.63467	0.369	4.712	0.369	6.51467	0.369	8.01733	0.369	9.248		0.37	0.5272	0.37	0.8024	0.37	0.897
0.371	1.5956	0.371	2.548	0.371	3.416	0.371	4.238	0.371	4.99		0.371	0.9598	0.371	1.7618	0.371	2.486	0.371	3.178	0.371	3.836		0.37	2.84424	0.37	4.85352	0.37	6.52848	0.37	7.85064	0.37	8.97792		0.37	2.64933	0.37	4.73867	0.37	6.55467	0.37	8.07333	0.37	9.32267		0.371	0.5304	0.371	0.8072	0.371	0.8996
0.372	1.6144	0.372	2.576	0.372	3.452	0.372	4.286	0.372	5.058		0.372	0.9688	0.372	1.7704	0.372	2.502	0.372	3.186	0.372	3.866		0.371	2.86272	0.371	4.89216	0.371	6.58392	0.371	7.92288	0.371	9.06528		0.371	2.664	0.371	4.76533	0.371	6.596	0.371	8.12667	0.371	9.396		0.372	0.534	0.372	0.8124	0.372	0.907
0.373	1.6304	0.373	2.602	0.373	3.486	0.373	4.332	0.373	5.082		0.373	0.9714	0.373	1.7778	0.373	2.512	0.373	3.202	0.373	3.872		0.372	2.88288	0.372	4.9308	0.372	6.63768	0.372	7.99512	0.372	9.15264		0.372	2.67733	0.372	4.792	0.372	6.63733	0.372	8.18	0.372	9.46667		0.373	0.5354	0.373	0.8156	0.373	0.9124
0.374	1.6462	0.374	2.632	0.374	3.516	0.374	4.36	0.374	5.15		0.374	0.9778	0.374	1.7872	0.374	2.524	0.374	3.224	0.374	3.898		0.373	2.90304	0.373	4.96608	0.373	6.68808	0.373	8.064	0.373	9.23496		0.373	2.69067	0.373	4.81733	0.373	6.676	0.373	8.23333	0.373	9.53733		0.374	0.5388	0.374	0.822	0.374	0.9194
0.375	1.6658	0.375	2.656	0.375	3.55	0.375	4.412	0.375	5.18		0.375	0.984	0.375	1.7964	0.375	2.54	0.375	3.23	0.375	3.91		0.374	2.9232	0.374	5.00136	0.374	6.73512	0.374	8.13288	0.374	9.31896		0.374	2.70533	0.374	4.84267	0.374	6.71333	0.374	8.284	0.374	9.60667		0.375	0.543	0.375	0.8288	0.375	0.9298
0.376	1.6794	0.376	2.682	0.376	3.582	0.376	4.448	0.376	5.242		0.376	0.9878	0.376	1.8058	0.376	2.546	0.376	3.254	0.376	3.936		0.375	2.94336	0.375	5.03664	0.375	6.78216	0.375	8.20344	0.375	9.40128		0.375	2.72	0.375	4.868	0.375	6.75067	0.375	8.336	0.375	9.676		0.376	0.542	0.376	0.8284	0.376	0.9324
0.377	1.7028	0.377	2.714	0.377	3.626	0.377	4.486	0.377	5.278		0.377	0.9944	0.377	1.817	0.377	2.562	0.377	3.268	0.377	3.946		0.376	2.96184	0.376	5.07192	0.376	6.83088	0.376	8.27232	0.376	9.48528		0.376	2.73333	0.376	4.89467	0.376	6.79067	0.376	8.388	0.376	9.74267		0.377	0.5508	0.377	0.8384	0.377	0.9402
0.378	1.7192	0.378	2.74	0.378	3.666	0.378	4.542	0.378	5.344		0.378	1.0014	0.378	1.8242	0.378	2.574	0.378	3.278	0.378	3.974		0.377	2.982	0.377	5.10552	0.377	6.8796	0.377	8.34288	0.377	9.56592		0.377	2.748	0.377	4.92133	0.377	6.83067	0.377	8.44	0.377	9.81067		0.378	0.5536	0.378	0.8442	0.378	0.947
0.379	1.738	0.379	2.77	0.379	3.7	0.379	4.576	0.379	5.374		0.379	1.005	0.379	1.8352	0.379	2.59	0.379	3.302	0.379	3.982		0.378	3.00048	0.378	5.1408	0.378	6.92832	0.378	8.41344	0.378	9.64824		0.378	2.76267	0.378	4.948	0.378	6.87067	0.378	8.49333	0.378	9.87867		0.379	0.5566	0.379	0.8472	0.379	0.951
0.38	1.7588	0.38	2.8	0.38	3.736	0.38	4.626	0.38	5.448		0.38	1.0146	0.38	1.8462	0.38	2.604	0.38	3.312	0.38	4.014		0.379	3.01896	0.379	5.1744	0.379	6.97704	0.379	8.47896	0.379	9.7272		0.379	2.77867	0.379	4.97467	0.379	6.908	0.379	8.544	0.379	9.94667		0.38	0.5616	0.38	0.8552	0.38	0.9636
0.381	1.7738	0.381	2.826	0.381	3.768	0.381	4.67	0.381	5.472		0.381	1.017	0.381	1.8518	0.381	2.612	0.381	3.328	0.381	4.018		0.38	3.03744	0.38	5.208	0.38	7.02576	0.38	8.54616	0.38	9.80616		0.38	2.79333	0.38	5.00133	0.38	6.94533	0.38	8.59333	0.38	10.0133		0.381	0.5626	0.381	0.8568	0.381	0.9686
0.382	1.7952	0.382	2.858	0.382	3.808	0.382	4.708	0.382	5.544		0.382	1.025	0.382	1.863	0.382	2.624	0.382	3.352	0.382	4.048		0.381	3.05592	0.381	5.24328	0.381	7.07448	0.381	8.61168	0.381	9.88176		0.381	2.80933	0.381	5.028	0.381	6.98267	0.381	8.644	0.381	10.0787		0.382	0.5664	0.382	0.8668	0.382	0.9752
0.383	1.8174	0.383	2.888	0.383	3.856	0.383	4.768	0.383	5.576		0.383	1.0332	0.383	1.8742	0.383	2.64	0.383	3.36	0.383	4.062		0.382	3.07608	0.382	5.27688	0.382	7.12488	0.382	8.67552	0.382	9.95904		0.382	2.824	0.382	5.05333	0.382	7.02133	0.382	8.692	0.382	10.1453		0.383	0.5738	0.383	0.8726	0.383	0.9846
0.384	1.8322	0.384	2.914	0.384	3.89	0.384	4.804	0.384	5.644		0.384	1.0362	0.384	1.8818	0.384	2.65	0.384	3.38	0.384	4.084		0.383	3.09456	0.383	5.31048	0.383	7.17528	0.383	8.74104	0.383	10.033		0.383	2.84	0.383	5.08	0.383	7.06	0.383	8.74267	0.383	10.2093		0.384	0.578	0.384	0.8764	0.384	0.9876
0.385	1.8568	0.385	2.954	0.385	3.932	0.385	4.85	0.385	5.684		0.385	1.0448	0.385	1.8934	0.385	2.668	0.385	3.396	0.385	4.1		0.384	3.11304	0.384	5.3424	0.384	7.22064	0.384	8.8032	0.384	10.1086		0.384	2.856	0.384	5.10533	0.384	7.09867	0.384	8.792	0.384	10.2747		0.385	0.5828	0.385	0.8874	0.385	0.9996
0.386	1.8756	0.386	2.984	0.386	3.97	0.386	4.91	0.386	5.756		0.386	1.053	0.386	1.9028	0.386	2.684	0.386	3.412	0.386	4.128		0.385	3.12984	0.385	5.37264	0.385	7.26432	0.385	8.86536	0.385	10.1808		0.385	2.87067	0.385	5.13067	0.385	7.136	0.385	8.84133	0.385	10.3387		0.386	0.5872	0.386	0.8912	0.386	1.0102
0.387	1.893	0.387	3.012	0.387	4.006	0.387	4.942	0.387	5.79		0.387	1.0578	0.387	1.9144	0.387	2.694	0.387	3.436	0.387	4.14		0.386	3.14664	0.386	5.40456	0.386	7.308	0.386	8.92416	0.386	10.2547		0.386	2.88533	0.386	5.156	0.386	7.172	0.386	8.88933	0.386	10.4027		0.387	0.591	0.387	0.8956	0.387	1.0152
0.388	1.9172	0.388	3.046	0.388	4.05	0.388	4.994	0.388	5.864		0.388	1.0678	0.388	1.927	0.388	2.71	0.388	3.446	0.388	4.17		0.387	3.16344	0.387	5.4348	0.387	7.35336	0.387	8.98296	0.387	10.3236		0.387	2.9	0.387	5.18133	0.387	7.20933	0.387	8.93733	0.387	10.468		0.388	0.5976	0.388	0.9048	0.388	1.0296
0.389	1.9364	0.389	3.078	0.389	4.094	0.389	5.044	0.389	5.898		0.389	1.0718	0.389	1.935	0.389	2.722	0.389	3.466	0.389	4.18		0.388	3.18192	0.388	5.46672	0.388	7.4004	0.388	9.04344	0.388	10.3942		0.388	2.91467	0.388	5.208	0.388	7.24667	0.388	8.984	0.388	10.532		0.389	0.6032	0.389	0.9114	0.389	1.034
0.39	1.9586	0.39	3.114	0.39	4.138	0.39	5.084	0.39	5.974		0.39	1.0806	0.39	1.9478	0.39	2.738	0.39	3.488	0.39	4.21		0.389	3.19872	0.389	5.49696	0.389	7.44744	0.389	9.10056	0.389	10.463		0.389	2.93067	0.389	5.23333	0.389	7.28667	0.389	9.032	0.389	10.596		0.39	0.6092	0.39	0.9216	0.39	1.0416
0.391	1.9836	0.391	3.148	0.391	4.182	0.391	5.146	0.391	6.016		0.391	1.0886	0.391	1.9588	0.391	2.758	0.391	3.5	0.391	4.226		0.39	3.2172	0.39	5.5272	0.39	7.49112	0.39	9.15768	0.39	10.5336		0.39	2.94667	0.39	5.26	0.39	7.32533	0.39	9.08	0.39	10.6573		0.391	0.6142	0.391	0.9298	0.391	1.0556
0.392	2.004	0.392	3.18	0.392	4.218	0.392	5.192	0.392	6.084		0.392	1.0956	0.392	1.97	0.392	2.77	0.392	3.524	0.392	4.25		0.391	3.234	0.391	5.55744	0.391	7.53312	0.391	9.21312	0.391	10.6025		0.391	2.964	0.391	5.28667	0.391	7.36133	0.391	9.12933	0.391	10.7187		0.392	0.6172	0.392	0.9352	0.392	1.0642
0.393	2.026	0.393	3.22	0.393	4.264	0.393	5.24	0.393	6.128		0.393	1.1038	0.393	1.9828	0.393	2.786	0.393	3.54	0.393	4.266		0.392	3.24912	0.392	5.586	0.392	7.57512	0.392	9.26688	0.392	10.6714		0.392	2.98	0.392	5.312	0.392	7.39733	0.392	9.17733	0.392	10.7787		0.393	0.6214	0.393	0.945	0.393	1.0764
0.394	2.05	0.394	3.25	0.394	4.31	0.394	5.302	0.394	6.2		0.394	1.112	0.394	1.992	0.394	2.798	0.394	3.556	0.394	4.294		0.393	3.26424	0.393	5.61288	0.393	7.61544	0.393	9.32064	0.393	10.7386		0.393	2.996	0.393	5.336	0.393	7.43333	0.393	9.22533	0.393	10.8387		0.394	0.6288	0.394	0.9534	0.394	1.0876
0.395	2.074	0.395	3.292	0.395	4.356	0.395	5.342	0.395	6.246		0.395	1.1186	0.395	2.004	0.395	2.812	0.395	3.582	0.395	4.306		0.394	3.28104	0.394	5.64144	0.394	7.65912	0.394	9.3744	0.394	10.8058		0.394	3.012	0.394	5.36	0.394	7.47067	0.394	9.27333	0.394	10.8973		0.395	0.6364	0.395	0.9636	0.395	1.0938
0.396	2.1	0.396	3.326	0.396	4.408	0.396	5.4	0.396	6.328		0.396	1.1302	0.396	2.02	0.396	2.832	0.396	3.594	0.396	4.34		0.395	3.29616	0.395	5.67	0.395	7.70112	0.395	9.4248	0.395	10.8696		0.395	3.028	0.395	5.384	0.395	7.508	0.395	9.32	0.395	10.956		0.396	0.6464	0.396	0.9734	0.396	1.108
0.397	2.124	0.397	3.36	0.397	4.45	0.397	5.462	0.397	6.368		0.397	1.1352	0.397	2.028	0.397	2.848	0.397	3.612	0.397	4.35		0.396	3.31464	0.396	5.69856	0.396	7.74144	0.396	9.4752	0.396	10.9351		0.396	3.04533	0.396	5.40667	0.396	7.54533	0.396	9.36667	0.396	11.0147		0.397	0.655	0.397	0.98	0.397	1.1212
0.398	2.152	0.398	3.404	0.398	4.5	0.398	5.51	0.398	6.452		0.398	1.1472	0.398	2.042	0.398	2.866	0.398	3.64	0.398	4.384		0.397	3.33312	0.397	5.72712	0.397	7.78008	0.397	9.52728	0.397	10.9973		0.397	3.06267	0.397	5.43067	0.397	7.58	0.397	9.41333	0.397	11.072		0.398	0.6634	0.398	0.9892	0.398	1.1358
0.399	2.184	0.399	3.444	0.399	4.554	0.399	5.58	0.399	6.502		0.399	1.1586	0.399	2.058	0.399	2.886	0.399	3.656	0.399	4.404		0.398	3.3516	0.398	5.75568	0.398	7.81704	0.398	9.57936	0.398	11.0594		0.398	3.08	0.398	5.45467	0.398	7.61333	0.398	9.45733	0.398	11.1307		0.399	0.6734	0.399	1.006	0.399	1.1536
0.4	1.7848	0.4	3.176	0.4	3.984	0.4	5.04	0.4	6.026		0.4	0.7908	0.4	1.7854	0.4	2.302	0.4	3.104	0.4	3.886		0.399	3.37176	0.399	5.78424	0.399	7.85232	0.399	9.63144	0.399	11.1199		0.399	3.096	0.399	5.47867	0.399	7.64533	0.399	9.50133	0.399	11.1867		0.4	0.4558	0.4	0.8052	0.4	0.743
0.399	0.945	0.399	2.076	0.399	2.732	0.399	3.662	0.399	4.564		0.399	0.10072	0.399	0.7802	0.399	1.1312	0.399	1.8004	0.399	2.49		0.4	2.94672	0.4	5.50872	0.4	7.2996	0.4	9.10224	0.4	10.6966		0.4	2.728	0.4	5.27467	0.4	7.17067	0.4	9.11467	0.4	10.8213		0.399	0.2126	0.399	0.3378	0.399	0.2292
0.398	0.4932	0.398	1.3028	0.398	1.8744	0.398	2.68	0.398	3.482		0.398	-0.1815	0.398	0.13582	0.398	0.3926	0.398	0.8982	0.398	1.4754		0.399	2.19072	0.399	4.51752	0.399	6.21264	0.399	7.938	0.399	9.48024		0.399	1.94667	0.399	4.324	0.399	6.14267	0.399	8.052	0.399	9.76533		0.398	0.13346	0.398	0.17632	0.398	0.03996
0.397	0.19022	0.397	0.7646	0.397	1.2274	0.397	1.8932	0.397	2.582		0.397	-0.3306	0.397	-0.2526	0.397	-0.11556	0.397	0.2522	0.397	0.6904		0.398	1.54392	0.398	3.6372	0.398	5.2332	0.398	6.87792	0.398	8.36472		0.398	1.27133	0.398	3.46533	0.398	5.20267	0.398	7.064	0.398	8.76933		0.397	0.08194	0.397	0.08272	0.397	-0.07542
0.396	-0.03666	0.396	0.3592	0.396	0.7098	0.396	1.2654	0.396	1.8714		0.396	-0.427	0.396	-0.507	0.396	-0.4872	0.396	-0.257	0.396	0.08534		0.397	1.008	0.397	2.86776	0.397	4.36128	0.397	5.92368	0.397	7.35		0.397	0.70173	0.397	2.696	0.397	4.348	0.397	6.152	0.397	7.83333		0.396	0.0394	0.396	0.01103	0.396	-0.16188
0.395	-0.2082	0.395	0.04082	0.395	0.298	0.395	0.7558	0.395	1.2452		0.395	-0.4922	0.395	-0.6872	0.395	-0.7628	0.395	-0.638	0.395	-0.4094		0.396	0.60278	0.396	2.22432	0.396	3.61368	0.396	5.08872	0.396	6.44952		0.396	0.25347	0.396	2.02667	0.396	3.59067	0.396	5.32133	0.396	6.96		0.395	0.0104	0.395	-0.03892	0.395	-0.2244
0.394	-0.3516	0.394	-0.2274	0.394	-0.05418	0.394	0.2976	0.394	0.7346		0.394	-0.544	0.394	-0.8252	0.394	-0.981	0.394	-0.9458	0.394	-0.8044		0.395	0.28896	0.395	1.67782	0.395	2.96184	0.395	4.34448	0.395	5.63808		0.395	-0.1034	0.395	1.44133	0.395	2.91067	0.395	4.56	0.395	6.144		0.394	-0.01733	0.394	-0.08636	0.394	-0.2836
0.393	-0.469	0.393	-0.4474	0.393	-0.353	0.393	-0.077	0.393	0.2606		0.393	-0.5852	0.393	-0.9258	0.393	-1.1508	0.393	-1.2034	0.393	-1.1412		0.394	0.03506	0.394	1.20641	0.394	2.38224	0.394	3.67248	0.394	4.89552		0.394	-0.3916	0.394	0.9252	0.394	2.296	0.394	3.85867	0.394	5.38		0.393	-0.04018	0.393	-0.12228	0.393	-0.338
0.392	-0.5668	0.392	-0.6388	0.392	-0.6076	0.392	-0.4124	0.392	-0.12738		0.392	-0.6162	0.392	-1.0096	0.392	-1.2834	0.392	-1.3972	0.392	-1.4072		0.393	-0.18682	0.393	0.78523	0.393	1.84968	0.393	3.0492	0.393	4.20336		0.393	-0.63507	0.393	0.4624	0.393	1.728	0.393	3.20667	0.393	4.664		0.392	-0.05862	0.392	-0.15836	0.392	-0.378
0.391	-0.6542	0.391	-0.8054	0.391	-0.8412	0.391	-0.719	0.391	-0.5074		0.391	-0.6468	0.391	-1.0806	0.391	-1.397	0.391	-1.5744	0.391	-1.6516		0.392	-0.37733	0.392	0.40656	0.392	1.36349	0.392	2.47464	0.392	3.55992		0.392	-0.83813	0.392	0.04403	0.392	1.20387	0.392	2.59733	0.392	3.99067		0.391	-0.07674	0.391	-0.1891	0.391	-0.4174
0.39	-0.7248	0.39	-0.9464	0.39	-1.0446	0.39	-0.9652	0.39	-0.8058		0.39	-0.6676	0.39	-1.1364	0.39	-1.4904	0.39	-1.7212	0.39	-1.839		0.391	-0.5423	0.391	0.06433	0.391	0.91426	0.391	1.9404	0.391	2.9568		0.391	-1.00947	0.391	-0.3336	0.391	0.71587	0.391	2.02533	0.391	3.356		0.39	-0.09014	0.39	-0.2108	0.39	-0.4466
0.389	-0.7874	0.389	-1.076	0.389	-1.2244	0.389	-1.2108	0.389	-1.1152		0.389	-0.6882	0.389	-1.1864	0.389	-1.5726	0.389	-1.8368	0.389	-2.02		0.39	-0.68645	0.39	-0.24578	0.39	0.4993	0.39	1.44262	0.39	2.394		0.39	-1.15533	0.39	-0.674	0.39	0.26067	0.39	1.48933	0.39	2.756		0.389	-0.09738	0.389	-0.2342	0.389	-0.4756
0.388	-0.8468	0.388	-1.1884	0.388	-1.385	0.388	-1.4254	0.388	-1.362		0.388	-0.7076	0.388	-1.2288	0.388	-1.6498	0.388	-1.9542	0.388	-2.164		0.389	-0.81211	0.389	-0.52618	0.389	0.11589	0.389	0.97759	0.389	1.8648		0.389	-1.2812	0.389	-0.98013	0.389	-0.16293	0.389	0.98333	0.389	2.18667		0.388	-0.11204	0.388	-0.2582	0.388	-0.5068
0.387	-0.8896	0.387	-1.2842	0.387	-1.5202	0.387	-1.6016	0.387	-1.6108		0.387	-0.7204	0.387	-1.264	0.387	-1.706	0.387	-2.038	0.387	-2.296		0.388	-0.92299	0.388	-0.77902	0.388	-0.23906	0.388	0.5418	0.388	1.36752		0.388	-1.39067	0.388	-1.25653	0.388	-0.5548	0.388	0.50587	0.388	1.648		0.387	-0.1163	0.387	-0.2714	0.387	-0.5286
0.386	-0.9374	0.386	-1.3768	0.386	-1.6536	0.386	-1.7908	0.386	-1.8138		0.386	-0.7354	0.386	-1.3	0.386	-1.7624	0.386	-2.118	0.386	-2.404		0.387	-1.02077	0.387	-1.00783	0.387	-0.56885	0.387	0.13023	0.387	0.89494		0.387	-1.48533	0.387	-1.50667	0.387	-0.91653	0.387	0.05469	0.387	1.1364		0.386	-0.12276	0.386	-0.2892	0.386	-0.5538
0.385	-0.9752	0.385	-1.458	0.385	-1.777	0.385	-1.9452	0.385	-2.032		0.385	-0.749	0.385	-1.3276	0.385	-1.808	0.385	-2.202	0.385	-2.512		0.386	-1.10762	0.386	-1.21598	0.386	-0.87612	0.386	-0.25805	0.386	0.44755		0.386	-1.56933	0.386	-1.73467	0.386	-1.25253	0.386	-0.37293	0.386	0.6468		0.385	-0.13174	0.385	-0.302	0.385	-0.5742
0.384	-1.008	0.384	-1.5334	0.384	-1.8852	0.384	-2.086	0.384	-2.192		0.384	-0.7566	0.384	-1.352	0.384	-1.848	0.384	-2.254	0.384	-2.592		0.385	-1.18574	0.385	-1.4075	0.385	-1.16222	0.385	-0.62345	0.385	0.01897		0.385	-1.644	0.385	-1.944	0.385	-1.56667	0.385	-0.7752	0.385	0.17853		0.384	-0.13836	0.384	-0.3126	0.384	-0.5882
0.383	-1.0432	0.383	-1.6008	0.383	-1.9886	0.383	-2.234	0.383	-2.382		0.383	-0.7698	0.383	-1.378	0.383	-1.8908	0.383	-2.32	0.383	-2.682		0.384	-1.25765	0.384	-1.58508	0.384	-1.4285	0.384	-0.96785	0.384	-0.3869		0.384	-1.712	0.384	-2.136	0.384	-1.86133	0.384	-1.15453	0.384	-0.27027		0.383	-0.1445	0.383	-0.3298	0.383	-0.6064
0.382	-1.0688	0.382	-1.6588	0.382	-2.076	0.382	-2.34	0.382	-2.514		0.382	-0.7772	0.382	-1.399	0.382	-1.928	0.382	-2.374	0.382	-2.746		0.383	-1.32334	0.383	-1.75056	0.383	-1.67597	0.383	-1.28974	0.383	-0.77364		0.383	-1.772	0.383	-2.31067	0.383	-2.136	0.383	-1.51333	0.383	-0.69733		0.382	-0.14718	0.382	-0.3358	0.382	-0.6236
0.381	-1.0918	0.381	-1.7162	0.381	-2.156	0.381	-2.464	0.381	-2.678		0.381	-0.7858	0.381	-1.4194	0.381	-1.9584	0.381	-2.412	0.381	-2.822		0.382	-1.38398	0.382	-1.90176	0.382	-1.9068	0.382	-1.59264	0.382	-1.13686		0.382	-1.824	0.382	-2.472	0.382	-2.392	0.382	-1.85067	0.382	-1.1032		0.381	-0.14986	0.381	-0.3468	0.381	-0.6372
0.38	-1.121	0.38	-1.7662	0.38	-2.234	0.38	-2.572	0.38	-2.796		0.38	-0.7946	0.38	-1.4368	0.38	-1.9902	0.38	-2.466	0.38	-2.878		0.381	-1.43976	0.381	-2.04288	0.381	-2.12352	0.381	-1.87824	0.381	-1.48277		0.381	-1.872	0.381	-2.61867	0.381	-2.63067	0.381	-2.172	0.381	-1.48933		0.38	-0.15664	0.38	-0.3612	0.38	-0.6554
0.379	-1.1388	0.379	-1.812	0.379	-2.304	0.379	-2.66	0.379	-2.934		0.379	-0.8	0.379	-1.4528	0.379	-2.012	0.379	-2.5	0.379	-2.938		0.38	-1.4915	0.38	-2.17392	0.38	-2.32848	0.38	-2.14872	0.38	-1.80936		0.38	-1.91467	0.38	-2.75333	0.38	-2.856	0.38	-2.47467	0.38	-1.856		0.379	-0.15664	0.379	-0.3648	0.379	-0.6636
0.378	-1.161	0.378	-1.8574	0.378	-2.376	0.378	-2.766	0.378	-3.038		0.378	-0.8078	0.378	-1.4714	0.378	-2.04	0.378	-2.536	0.378	-2.984		0.379	-1.53905	0.379	-2.29656	0.379	-2.52336	0.379	-2.40576	0.379	-2.12184		0.379	-1.95333	0.379	-2.87867	0.379	-3.068	0.379	-2.76133	0.379	-2.20667		0.378	-0.16214	0.378	-0.3714	0.378	-0.673
0.377	-1.1804	0.377	-1.8986	0.377	-2.44	0.377	-2.844	0.377	-3.164		0.377	-0.814	0.377	-1.4824	0.377	-2.066	0.377	-2.578	0.377	-3.04		0.378	-1.58407	0.378	-2.41248	0.378	-2.70648	0.378	-2.65104	0.378	-2.4192		0.378	-1.98933	0.378	-2.99467	0.378	-3.268	0.378	-3.036	0.378	-2.54133		0.377	-0.16498	0.377	-0.3778	0.377	-0.6858
0.376	-1.194	0.376	-1.935	0.376	-2.494	0.376	-2.92	0.376	-3.252		0.376	-0.818	0.376	-1.496	0.376	-2.088	0.376	-2.602	0.376	-3.076		0.377	-1.62607	0.377	-2.52	0.377	-2.87952	0.377	-2.88456	0.377	-2.7048		0.377	-2.02267	0.377	-3.10133	0.377	-3.45467	0.377	-3.296	0.377	-2.86267		0.376	-0.16624	0.376	-0.382	0.376	-0.6944
0.375	-1.214	0.375	-1.9696	0.375	-2.546	0.375	-3.008	0.375	-3.368		0.375	-0.8266	0.375	-1.5104	0.375	-2.108	0.375	-2.636	0.375	-3.128		0.376	-1.66538	0.376	-2.6208	0.376	-3.0408	0.376	-3.10632	0.376	-2.97528		0.376	-2.05333	0.376	-3.20133	0.376	-3.62933	0.376	-3.54267	0.376	-3.16933		0.375	-0.1686	0.375	-0.3894	0.375	-0.7062
0.374	-1.2244	0.374	-1.9966	0.374	-2.592	0.374	-3.062	0.374	-3.438		0.374	-0.829	0.374	-1.519	0.374	-2.124	0.374	-2.664	0.374	-3.154		0.375	-1.70184	0.375	-2.71488	0.375	-3.192	0.375	-3.31632	0.375	-3.23568		0.375	-2.08133	0.375	-3.29333	0.375	-3.792	0.375	-3.77733	0.375	-3.46267		0.374	-0.16972	0.374	-0.3896	0.374	-0.7142
0.373	-1.2402	0.373	-2.03	0.373	-2.642	0.373	-3.14	0.373	-3.542		0.373	-0.8354	0.373	-1.531	0.373	-2.138	0.373	-2.682	0.373	-3.2		0.374	-1.73712	0.374	-2.80224	0.374	-3.33648	0.374	-3.51624	0.374	-3.48264		0.374	-2.10667	0.374	-3.37733	0.374	-3.94667	0.374	-4	0.374	-3.744		0.373	-0.17098	0.373	-0.3958	0.373	-0.7202
0.372	-1.2566	0.372	-2.058	0.372	-2.692	0.372	-3.206	0.372	-3.61		0.372	-0.8414	0.372	-1.5414	0.372	-2.158	0.372	-2.718	0.372	-3.226		0.373	-1.76904	0.373	-2.88792	0.373	-3.47424	0.373	-3.70608	0.373	-3.72288		0.373	-2.13067	0.373	-3.45467	0.373	-4.092	0.373	-4.212	0.373	-4.01333		0.372	-0.17428	0.372	-0.4046	0.372	-0.7286
0.371	-1.2648	0.371	-2.08	0.371	-2.732	0.371	-3.252	0.371	-3.698		0.371	-0.8424	0.371	-1.5482	0.371	-2.17	0.371	-2.73	0.371	-3.262		0.372	-1.79928	0.372	-2.96856	0.372	-3.60528	0.372	-3.88752	0.372	-3.94968		0.372	-2.15333	0.372	-3.528	0.372	-4.232	0.372	-4.41467	0.372	-4.272		0.371	-0.17522	0.371	-0.4072	0.371	-0.7306
0.37	-1.278	0.37	-2.108	0.37	-2.768	0.37	-3.32	0.37	-3.756		0.37	-0.8484	0.37	-1.56	0.37	-2.188	0.37	-2.75	0.37	-3.286		0.371	-1.82952	0.371	-3.04584	0.371	-3.7296	0.371	-4.06392	0.371	-4.17144		0.371	-2.17333	0.371	-3.596	0.371	-4.36133	0.371	-4.60533	0.371	-4.52		0.37	-0.17586	0.37	-0.4118	0.37	-0.74
0.369	-1.29	0.369	-2.13	0.369	-2.802	0.369	-3.366	0.369	-3.842		0.369	-0.8526	0.369	-1.5662	0.369	-2.202	0.369	-2.78	0.369	-3.32		0.37	-1.85808	0.37	-3.11808	0.37	-3.8472	0.37	-4.23192	0.37	-4.38312		0.37	-2.19333	0.37	-3.66	0.37	-4.48267	0.37	-4.788	0.37	-4.75733		0.369	-0.17838	0.369	-0.412	0.369	-0.7484
0.368	-1.298	0.368	-2.15	0.368	-2.832	0.368	-3.41	0.368	-3.884		0.368	-0.8548	0.368	-1.5732	0.368	-2.212	0.368	-2.788	0.368	-3.338		0.369	-1.88496	0.369	-3.18696	0.369	-3.96144	0.369	-4.39152	0.369	-4.58808		0.369	-2.212	0.369	-3.72	0.369	-4.59733	0.369	-4.96133	0.369	-4.984		0.368	-0.179	0.368	-0.4146	0.368	-0.7518
0.367	-1.3108	0.367	-2.17	0.367	-2.868	0.367	-3.47	0.367	-3.968		0.367	-0.861	0.367	-1.5826	0.367	-2.224	0.367	-2.814	0.367	-3.372		0.368	-1.91184	0.368	-3.24912	0.368	-4.07064	0.368	-4.54608	0.368	-4.78128		0.368	-2.22933	0.368	-3.776	0.368	-4.70533	0.368	-5.128	0.368	-5.204		0.367	-0.179	0.367	-0.4172	0.367	-0.758
0.366	-1.3176	0.366	-2.188	0.366	-2.898	0.366	-3.498	0.366	-4.008		0.366	-0.8622	0.366	-1.5886	0.366	-2.234	0.366	-2.832	0.366	-3.386		0.367	-1.93704	0.367	-3.30792	0.367	-4.17648	0.367	-4.69224	0.367	-4.97112		0.367	-2.24667	0.367	-3.828	0.367	-4.808	0.367	-5.288	0.367	-5.41467		0.366	-0.18106	0.366	-0.4192	0.366	-0.7604
0.365	-1.3258	0.365	-2.206	0.365	-2.93	0.365	-3.55	0.365	-4.08		0.365	-0.8668	0.365	-1.5966	0.365	-2.246	0.365	-2.838	0.365	-3.416		0.366	-1.96056	0.366	-3.36504	0.366	-4.2756	0.366	-4.83336	0.366	-5.15088		0.366	-2.26267	0.366	-3.87733	0.366	-4.90667	0.366	-5.44	0.366	-5.61733		0.365	-0.17948	0.365	-0.4232	0.365	-0.7622
0.364	-1.3388	0.364	-2.222	0.364	-2.96	0.364	-3.594	0.364	-4.118		0.364	-0.8698	0.364	-1.6022	0.364	-2.262	0.364	-2.862	0.364	-3.43		0.365	-1.98408	0.365	-3.4188	0.365	-4.36968	0.365	-4.96944	0.365	-5.3256		0.365	-2.27867	0.365	-3.92267	0.365	-5	0.365	-5.58533	0.365	-5.812		0.364	-0.18516	0.364	-0.426	0.364	-0.7712
0.363	-1.3434	0.363	-2.234	0.363	-2.976	0.363	-3.614	0.363	-4.18		0.363	-0.8712	0.363	-1.6066	0.363	-2.264	0.363	-2.87	0.363	-3.454		0.364	-2.00592	0.364	-3.47088	0.364	-4.45872	0.364	-5.10048	0.364	-5.49192		0.364	-2.29333	0.364	-3.96533	0.364	-5.08667	0.364	-5.724	0.364	-6		0.363	-0.18184	0.363	-0.4256	0.363	-0.7722
0.362	-1.3532	0.362	-2.252	0.362	-3	0.362	-3.666	0.362	-4.214		0.362	-0.8744	0.362	-1.6144	0.362	-2.276	0.362	-2.88	0.362	-3.468		0.363	-2.02608	0.363	-3.52128	0.363	-4.54272	0.363	-5.2248	0.363	-5.6532		0.363	-2.30667	0.363	-4.00667	0.363	-5.16933	0.363	-5.856	0.363	-6.17867		0.362	-0.18358	0.362	-0.4288	0.362	-0.7774
0.361	-1.3602	0.361	-2.262	0.361	-3.022	0.361	-3.69	0.361	-4.276		0.361	-0.8774	0.361	-1.616	0.361	-2.282	0.361	-2.9	0.361	-3.49		0.362	-2.04624	0.362	-3.57	0.362	-4.62672	0.362	-5.34576	0.362	-5.80776		0.362	-2.31867	0.362	-4.044	0.362	-5.24667	0.362	-5.98133	0.362	-6.34933		0.361	-0.18342	0.361	-0.4264	0.361	-0.7806
0.36	-1.3682	0.36	-2.278	0.36	-3.044	0.36	-3.72	0.36	-4.3		0.36	-0.8792	0.36	-1.6218	0.36	-2.288	0.36	-2.902	0.36	-3.5		0.361	-2.0664	0.361	-3.61704	0.361	-4.70736	0.361	-5.46	0.361	-5.9556		0.361	-2.33067	0.361	-4.07867	0.361	-5.32133	0.361	-6.1	0.361	-6.512		0.36	-0.18484	0.36	-0.429	0.36	-0.7808
0.359	-1.3762	0.359	-2.288	0.359	-3.068	0.359	-3.762	0.359	-4.362		0.359	-0.8842	0.359	-1.629	0.359	-2.3	0.359	-2.92	0.359	-3.524		0.36	-2.08656	0.36	-3.6624	0.36	-4.78632	0.36	-5.57088	0.36	-6.0984		0.36	-2.34267	0.36	-4.11333	0.36	-5.39333	0.36	-6.21467	0.36	-6.668		0.359	-0.18248	0.359	-0.4328	0.359	-0.782
0.358	-1.3776	0.358	-2.292	0.358	-3.076	0.358	-3.768	0.358	-4.368		0.358	-0.8848	0.358	-1.6328	0.358	-2.306	0.358	-2.932	0.358	-3.53		0.359	-2.10672	0.359	-3.70776	0.359	-4.86024	0.359	-5.6784	0.359	-6.23952		0.359	-2.35467	0.359	-4.14533	0.359	-5.46	0.359	-6.324	0.359	-6.82		0.358	-0.18374	0.358	-0.4288	0.358	-0.7832
0.357	-1.3866	0.357	-2.306	0.357	-3.092	0.357	-3.804	0.357	-4.43		0.357	-0.8866	0.357	-1.638	0.357	-2.312	0.357	-2.932	0.357	-3.55		0.358	-2.12688	0.358	-3.75144	0.358	-4.92912	0.358	-5.78088	0.358	-6.37392		0.358	-2.36667	0.358	-4.17733	0.358	-5.524	0.358	-6.428	0.358	-6.96667		0.357	-0.18374	0.357	-0.4318	0.357	-0.7888
0.356	-1.3954	0.356	-2.316	0.356	-3.112	0.356	-3.836	0.356	-4.448		0.356	-0.89	0.356	-1.6408	0.356	-2.32	0.356	-2.954	0.356	-3.558		0.357	-2.14536	0.357	-3.79176	0.357	-4.99632	0.357	-5.88	0.357	-6.50664		0.357	-2.37867	0.357	-4.20667	0.357	-5.584	0.357	-6.52667	0.357	-7.108		0.356	-0.1842	0.356	-0.4342	0.356	-0.7942
0.355	-1.3958	0.355	-2.322	0.355	-3.122	0.355	-3.842	0.355	-4.49		0.355	-0.8894	0.355	-1.6436	0.355	-2.316	0.355	-2.952	0.355	-3.574		0.356	-2.16216	0.356	-3.83208	0.356	-5.06184	0.356	-5.97408	0.356	-6.63264		0.356	-2.38933	0.356	-4.236	0.356	-5.64267	0.356	-6.62267	0.356	-7.244		0.355	-0.18374	0.355	-0.4336	0.355	-0.7904
0.354	-1.4054	0.354	-2.334	0.354	-3.142	0.354	-3.882	0.354	-4.512		0.354	-0.8928	0.354	-1.6496	0.354	-2.326	0.354	-2.96	0.354	-3.578		0.355	-2.17896	0.355	-3.87072	0.355	-5.12736	0.355	-6.0648	0.355	-6.75696		0.355	-2.4	0.355	-4.26267	0.355	-5.69867	0.355	-6.712	0.355	-7.37467		0.354	-0.18768	0.354	-0.4348	0.354	-0.793
0.353	-1.4116	0.353	-2.342	0.353	-3.158	0.353	-3.896	0.353	-4.56		0.353	-0.8952	0.353	-1.6508	0.353	-2.334	0.353	-2.974	0.353	-3.596		0.354	-2.19408	0.354	-3.906	0.354	-5.18952	0.354	-6.15384	0.354	-6.87456		0.354	-2.40933	0.354	-4.288	0.354	-5.752	0.354	-6.8	0.354	-7.49867		0.353	-0.1842	0.353	-0.4354	0.353	-0.7962
0.352	-1.411	0.352	-2.35	0.352	-3.168	0.352	-3.914	0.352	-4.572		0.352	-0.8954	0.352	-1.6548	0.352	-2.338	0.352	-2.972	0.352	-3.6		0.353	-2.2092	0.353	-3.9396	0.353	-5.24832	0.353	-6.2412	0.353	-6.99216		0.353	-2.42	0.353	-4.31333	0.353	-5.80267	0.353	-6.88267	0.353	-7.61867		0.352	-0.18406	0.352	-0.4372	0.352	-0.7968
0.351	-1.4212	0.351	-2.358	0.351	-3.178	0.351	-3.948	0.351	-4.624		0.351	-0.8988	0.351	-1.6598	0.351	-2.344	0.351	-2.986	0.351	-3.618		0.352	-2.226	0.352	-3.9732	0.352	-5.30376	0.352	-6.32688	0.352	-7.10304		0.352	-2.42933	0.352	-4.336	0.352	-5.84933	0.352	-6.96267	0.352	-7.736		0.351	-0.1861	0.351	-0.4386	0.351	-0.8016
0.35	-1.426	0.35	-2.362	0.35	-3.184	0.35	-3.946	0.35	-4.626		0.35	-0.8984	0.35	-1.6606	0.35	-2.346	0.35	-2.994	0.35	-3.616		0.351	-2.24112	0.351	-4.00512	0.351	-5.3592	0.351	-6.40752	0.351	-7.21224		0.351	-2.43867	0.351	-4.35733	0.351	-5.89467	0.351	-7.04133	0.351	-7.84667		0.35	-0.18814	0.35	-0.4364	0.35	-0.802
[truncated: 4,849 more rows]
[truncated: 14 more columns]

## Sheet: Supplementary Fig. 23
Ir1/(Co,Fe)-OH/MI		Fitting line			(Co,Fe)-OH/MI		Fitting line			Ir1/(Co,Fe)-OH		Fitting line			(Co,Fe)-OH		Fitting line			IrO2		Fitting line			Ni foam		Fitting line
[truncated: 101 more rows]

[truncated: 17 more sheets: Supplementary Fig. 24, Supplementary Fig. 25, Supplementary Fig. 26, Supplementary Fig. 29, Supplementary Fig. 30, Supplementary Fig. 31, Supplementary Fig. 41, Supplementary Fig. 42, Supplementary Fig. 43, Supplementary Fig. 44, Supplementary Fig. 45, Supplementary Fig. 46, Supplementary Fig. 47, Supplementary Fig. 48, Supplementary Fig. 49, Supplementary Fig. 56, Supplementary Fig. 57]
