# Supplementary material for: Out-of-plane coordination of iridium single atoms with organic molecules and cobalt–iron hydroxides to boost oxygen evolution reaction
Source: Nat Nanotechnol. 2024 Oct 21;20(1):57–66. doi: 10.1038/s41565-024-01807-x (PMC11750697; doi:10.1038/s41565-024-01807-x)
Supplement: Supplementary file 3 — Statistical source data. [file 41565_2024_1807_MOESM3_ESM.xlsx]

## Sheet: Fig. 1c
Red line		Blue line
x-axis (μm)	y-axis (nm)	x-axis (μm)	y-axis (nm)
0	-1.19883	0	1.93391
0.03127	-1.22183	0.03125	1.92805
0.06254	-1.04535	0.0625	1.64811
0.0938	-0.70129	0.09375	1.73378
0.12507	-0.84673	0.125	1.71191
0.15634	-0.9618	0.15625	1.59751
0.18761	-1.29125	0.1875	1.81849
0.21888	-1.33398	0.21875	1.73007
0.25014	-0.91579	0.25	1.72886
0.28141	-1.05545	0.28125	1.7018
0.31268	-1.05346	0.3125	1.64891
0.34395	-0.71063	0.34375	1.72313
0.37522	-0.54465	0.375	1.99646
0.40648	-0.68801	0.40625	2.09269
0.43775	-0.61251	0.4375	1.75146
0.46902	-0.80105	0.46875	1.63941
0.50029	-0.73577	0.5	1.29266
0.53156	-0.18721	0.53125	2.01409
0.56282	1.73633	0.5625	1.96119
0.59409	1.99238	0.59375	1.88455
0.62536	1.89842	0.625	1.64741
0.65663	1.70957	0.65625	1.61181
0.6879	1.87218	0.6875	1.41984
0.71916	2.04503	0.71875	1.69398
0.75043	1.83676	0.75	1.40866
0.7817	1.97465	0.78125	1.40018
0.81297	2.1162	0.8125	-0.5269
0.84423	1.89741	0.84375	-1.82003
0.8755	1.8307	0.875	-1.7707
0.90677	1.84069	0.90625	-1.91054
0.93804	1.85342	0.9375	-1.83329
0.96931	1.69129	0.96875	-1.64642
1.00057	1.58451	1	-1.8954
1.03184	1.29425	1.03125	-1.78578
1.06311	1.14211	1.0625	-2.08806
1.09438	1.19423	1.09375	-2.07917
1.12565	1.30039	1.125	-2.08872
1.15691	1.19472	1.15625	-2.1824
1.18818	1.31043	1.1875	-1.99513
1.21945	1.48301	1.21875	-1.99432
1.25072	1.46814	1.25	-2.15966
1.28199	1.60906	1.28125	-1.96761
1.31325	1.34918	1.3125	-1.72705
1.34452	1.41497	1.34375	-1.54987
1.37579	1.68569	1.375	-1.77039
1.40706	1.83192	1.40625	-1.85867
1.43833	2.0664	1.4375	-1.7545
1.46959	1.62087	1.46875	-1.43891
1.50086	1.69692	1.5	-1.71366
1.53213	1.34254	1.53125	-1.76797
1.5634	1.44698	1.5625	-1.88747
1.59467	1.67648	1.59375	-2.15448
1.62593	1.67195	1.625	-2.10314
1.6572	1.82417	1.65625	-1.60579
1.68847	2.06975	1.6875	-1.65882
1.71974	1.73939
1.751	1.55657
1.78227	1.68574
1.81354	1.69594
1.84481	2.01245

## Sheet: Fig. 1i
X-Y line profile	Intensity (a.u.)
0	121
0.03547	120
0.07095	95
0.10642	110
0.14189	149
0.17737	126
0.21284	131
0.24832	162
0.28379	198
0.31926	212
0.35474	185
0.39021	162
0.42568	160
0.46116	146
0.49663	171
0.5321	143
0.56758	158
0.60305	170
0.63852	180
0.674	166
