# Supplementary material for: Out-of-plane coordination of iridium single atoms with organic molecules and cobalt–iron hydroxides to boost oxygen evolution reaction
Source: Nat Nanotechnol. 2024 Oct 21;20(1):57–66. doi: 10.1038/s41565-024-01807-x (PMC11750697; doi:10.1038/s41565-024-01807-x)
Supplement: Supplementary file 4 — Statistical source data. [file 41565_2024_1807_MOESM4_ESM.xlsx]

## Sheet: Fig. 2a
(Co,Fe)-OH/MI		Ir1/(Co,Fe)-OH/MI		(Co,Fe)-OH		Ir1/(Co,Fe)-OH
2 Theta (degree)	Normalized intensity (a. u.)	2 Theta (degree)	Normalized intensity (a. u.)	2 Theta (degree)	Normalized intensity (a. u.)	2 Theta (degree)	Normalized intensity (a. u.)
5.00161	0.7423	5.00161	0.71412	5.00112	0.88152	5.00112	0.8599
5.02179	0.72793	5.02179	0.73538	5.0213	0.88152	5.0213	0.77778
5.04197	0.81725	5.04197	0.72002	5.04148	0.78199	5.04148	0.80676
5.06215	0.81314	5.06215	0.71412	5.06166	0.93839	5.06166	0.8599
5.08233	0.71561	5.08233	0.69403	5.08184	0.95735	5.08184	0.95169
5.10251	0.7731	5.10251	0.70408	5.10202	0.81517	5.10202	0.87923
5.12269	0.71663	5.12269	0.69344	5.1222	0.91469	5.1222	0.80193
5.14287	0.73922	5.14287	0.69522	5.14238	0.84834	5.14238	0.78744
5.16305	0.75359	5.16305	0.7023	5.16256	0.86256	5.16256	0.75845
5.18323	0.70945	5.18323	0.73243	5.18273	0.81991	5.18273	0.72464
5.20341	0.76181	5.20341	0.73892	5.20291	0.95261	5.20291	0.72464
5.22359	0.78131	5.22359	0.6899	5.22309	1	5.22309	0.77295
5.24376	0.71047	5.24376	0.66745	5.24327	0.9763	5.24327	0.75362
5.26394	0.73101	5.26394	0.71353	5.26345	0.79147	5.26345	0.74396
5.28412	0.74435	5.28412	0.65328	5.28363	0.96682	5.28363	0.75845
5.3043	0.76489	5.3043	0.65092	5.30381	0.90521	5.30381	0.80193
5.32448	0.73819	5.32448	0.6727	5.32399	0.78673	5.32399	0.71498
5.34466	0.75975	5.34466	0.69994	5.34417	0.8673	5.34417	0.76329
5.36484	0.69199	5.36484	0.66864	5.36435	0.76777	5.36435	1
5.38502	0.71561	5.38502	0.68104	5.38453	0.75355	5.38453	0.67633
5.4052	0.7269	5.4052	0.68045	5.40471	0.8436	5.40471	0.83575
5.42538	0.68378	5.42538	0.62256	5.42489	0.82464	5.42489	0.67633
5.44556	0.73306	5.44556	0.65269	5.44507	0.7346	5.44507	0.70531
5.46574	0.70329	5.46574	0.63615	5.46525	0.72512	5.46525	0.71014
5.48592	0.67967	5.48592	0.62256	5.48543	0.83886	5.48543	0.67633
5.5061	0.68994	5.5061	0.65269	5.50561	0.77725	5.50561	0.76812
5.52628	0.7115	5.52628	0.62434	5.52578	0.91943	5.52578	0.72947
5.54646	0.67043	5.54646	0.63497	5.54596	0.80095	5.54596	0.72947
5.56664	0.68686	5.56664	0.62374	5.56614	0.76777	5.56614	0.80193
5.58681	0.63655	5.58681	0.63083	5.58632	0.81043	5.58632	0.66667
5.607	0.7115	5.607	0.62197	5.6065	0.82938	5.6065	0.62802
5.62717	0.63552	5.62717	0.59716	5.62668	0.72986	5.62668	0.6715
5.64735	0.6499	5.64735	0.59185	5.64686	0.63507	5.64686	0.74396
5.66753	0.65195	5.66753	0.60662	5.66704	0.87204	5.66704	0.54106
5.68771	0.6499	5.68771	0.64383	5.68722	0.72038	5.68722	0.64734
5.70789	0.62628	5.70789	0.64087	5.7074	0.72986	5.7074	0.66667
5.72807	0.6078	5.72807	0.59126	5.72758	0.74408	5.72758	0.61836
5.74825	0.57906	5.74825	0.62079	5.74776	0.72986	5.74776	0.72947
5.76843	0.62731	5.76843	0.61311	5.76794	0.65877	5.76794	0.6715
5.78861	0.64168	5.78861	0.5759	5.78812	0.78673	5.78812	0.67633
5.80879	0.61294	5.80879	0.58358	5.8083	0.69668	5.8083	0.61353
5.82897	0.69405	5.82897	0.60248	5.82848	0.87204	5.82848	0.64734
5.84915	0.58008	5.84915	0.56232	5.84866	0.74408	5.84866	0.63768
5.86933	0.63655	5.86933	0.60484	5.86883	0.65877	5.86883	0.6087
5.88951	0.55133	5.88951	0.58594	5.88901	0.66351	5.88901	0.66667
5.90969	0.58932	5.90969	0.61666	5.90919	0.75829	5.90919	0.56522
5.92987	0.59035	5.92987	0.61252	5.92937	0.6872	5.92937	0.64734
5.95005	0.57598	5.95005	0.62197	5.94955	0.66825	5.94955	0.53623
5.97022	0.56468	5.97022	0.60189	5.96973	0.7109	5.96973	0.6087
5.9904	0.5883	5.9904	0.56645	5.98991	0.61611	5.98991	0.55556
6.01058	0.53799	6.01058	0.60543	6.01009	0.76303	6.01009	0.70048
6.03076	0.56776	6.03076	0.54932	6.03027	0.70142	6.03027	0.57971
6.05094	0.55441	6.05094	0.57177	6.05045	0.69668	6.05045	0.59903
6.07112	0.59856	6.07112	0.56409	6.07063	0.62085	6.07063	0.4686
6.0913	0.55441	6.0913	0.56409	6.09081	0.68246	6.09081	0.59903
6.11148	0.61396	6.11148	0.5446	6.11099	0.56872	6.11099	0.49758
6.13166	0.58522	6.13166	0.53928	6.13117	0.64929	6.13117	0.47343
6.15184	0.58214	6.15184	0.56172	6.15135	0.70616	6.15135	0.57971
6.17202	0.55133	6.17202	0.54932	6.17153	0.58294	6.17153	0.61353
6.1922	0.55749	6.1922	0.56291	6.19171	0.62085	6.19171	0.64734
6.21238	0.58932	6.21238	0.55582	6.21188	0.58768	6.21188	0.5942
6.23256	0.54004	6.23256	0.58004	6.23207	0.58294	6.23207	0.69082
6.25274	0.55133	6.25274	0.51506	6.25224	0.57346	6.25224	0.57005
6.27292	0.47844	6.27292	0.53514	6.27242	0.78673	6.27242	0.52174
6.2931	0.56776	6.2931	0.55759	6.2926	0.67773	6.2926	0.50242
6.31327	0.58727	6.31327	0.51742	6.31278	0.54502	6.31278	0.50242
6.33345	0.51437	6.33345	0.53633	6.33296	0.59242	6.33296	0.57488
6.35363	0.55236	6.35363	0.50975	6.35314	0.53081	6.35314	0.62802
6.37381	0.54107	6.37381	0.52038	6.37332	0.63981	6.37332	0.52174
6.39399	0.52156	6.39399	0.54637	6.3935	0.59716	6.3935	0.46377
6.41417	0.4846	6.41417	0.48494	6.41368	0.56398	6.41368	0.57005
6.43435	0.53491	6.43435	0.52038	6.43386	0.66825	6.43386	0.55556
6.45453	0.54825	6.45453	0.50443	6.45404	0.60664	6.45404	0.43478
6.47471	0.50103	6.47471	0.4997	6.47422	0.77251	6.47422	0.56039
6.49489	0.50821	6.49489	0.50207	6.4944	0.62559	6.4944	0.5314
6.51507	0.55339	6.51507	0.4938	6.51458	0.56872	6.51458	0.53623
6.53525	0.52259	6.53525	0.52806	6.53476	0.50711	6.53476	0.54106
6.55543	0.51643	6.55543	0.48966	6.55494	0.59242	6.55494	0.47826
6.57561	0.49384	6.57561	0.52628	6.57512	0.52133	6.57512	0.49758
6.59579	0.5	6.59579	0.47312	6.59529	0.54028	6.59529	0.53623
6.61597	0.50411	6.61597	0.49084	6.61547	0.6019	6.61547	0.42512
6.63615	0.48049	6.63615	0.53514	6.63565	0.49763	6.63565	0.50725
6.65632	0.49897	6.65632	0.49084	6.65583	0.54028	6.65583	0.54589
6.6765	0.50103	6.6765	0.48848	6.67601	0.60664	6.67601	0.51691
6.69668	0.51027	6.69668	0.5192	6.69619	0.57346	6.69619	0.44444
6.71686	0.50719	6.71686	0.49262	6.71637	0.53081	6.71637	0.50242
6.73704	0.47023	6.73704	0.5127	6.73655	0.3981	6.73655	0.48309
6.75722	0.47536	6.75722	0.48907	6.75673	0.55924	6.75673	0.4686
6.7774	0.44867	6.7774	0.49616	6.77691	0.46445	6.77691	0.45894
6.79758	0.44764	6.79758	0.49439	6.79709	0.56398	6.79709	0.61353
6.81776	0.47741	6.81776	0.48258	6.81727	0.46445	6.81727	0.37681
6.83794	0.49281	6.83794	0.50148	6.83745	0.3981	6.83745	0.43961
6.85812	0.46817	6.85812	0.4873	6.85763	0.43128	6.85763	0.45411
6.8783	0.44867	6.8783	0.49557	6.87781	0.50237	6.87781	0.39614
6.89848	0.50308	6.89848	0.47431	6.89799	0.59242	6.89799	0.55556
6.91866	0.47228	6.91866	0.46722	6.91817	0.45024	6.91817	0.38164
6.93884	0.48152	6.93884	0.45127	6.93834	0.52607	6.93834	0.41546
6.95902	0.48152	6.95902	0.48376	6.95852	0.51185	6.95852	0.42512
6.9792	0.41376	6.9792	0.46308	6.9787	0.41706	6.9787	0.41063
6.99937	0.44764	6.99937	0.45186	6.99888	0.4218	6.99888	0.44444
7.01955	0.44456	7.01955	0.46131	7.01906	0.49763	7.01906	0.47343
7.03973	0.47536	7.03973	0.47785	7.03924	0.48341	7.03924	0.45894
7.05991	0.38706	7.05991	0.48198	7.05942	0.47393	7.05942	0.47343
7.08009	0.45585	7.08009	0.43355	7.0796	0.45498	7.0796	0.42512
7.10027	0.4538	7.10027	0.4495	7.09978	0.50237	7.09978	0.41546
7.12045	0.43634	7.12045	0.46072	7.11996	0.51659	7.11996	0.42995
7.14063	0.42813	7.14063	0.45659	7.14014	0.38389	7.14014	0.45894
7.16081	0.44251	7.16081	0.44891	7.16032	0.40284	7.16032	0.51208
7.18099	0.423	7.18099	0.43768	7.1805	0.2891	7.1805	0.31401
7.20117	0.44559	7.20117	0.44536	7.20068	0.38389	7.20068	0.36715
7.22135	0.45791	7.22135	0.4495	7.22086	0.43602	7.22086	0.44444
7.24153	0.4117	7.24153	0.45659	7.24104	0.44076	7.24104	0.37198
7.26171	0.41478	7.26171	0.44241	7.26122	0.47393	7.26122	0.44444
7.28189	0.41068	7.28189	0.42174	7.28139	0.54502	7.28139	0.36232
7.30207	0.43018	7.30207	0.42351	7.30157	0.4218	7.30157	0.45411
7.32225	0.41889	7.32225	0.42469	7.32175	0.45024	7.32175	0.36232
7.34243	0.41478	7.34243	0.42174	7.34193	0.48341	7.34193	0.45894
7.36261	0.43326	7.36261	0.43237	7.36211	0.45972	7.36211	0.29952
7.38278	0.42094	7.38278	0.44891	7.38229	0.45498	7.38229	0.36232
7.40296	0.41273	7.40296	0.44477	7.40247	0.38863	7.40247	0.3913
7.42314	0.43224	7.42314	0.45186	7.42265	0.41706	7.42265	0.36715
7.44332	0.41376	7.44332	0.4176	7.44283	0.46445	7.44283	0.43478
7.4635	0.40144	7.4635	0.41406	7.46301	0.42654	7.46301	0.343
7.48368	0.39733	7.48368	0.42292	7.48319	0.4218	7.48319	0.3285
7.50386	0.38398	7.50386	0.47017	7.50337	0.43128	7.50337	0.38647
7.52404	0.36653	7.52404	0.47135	7.52355	0.33649	7.52355	0.37198
7.54422	0.42094	7.54422	0.44536	7.54373	0.38863	7.54373	0.33333
7.5644	0.39322	7.5644	0.4117	7.56391	0.48815	7.56391	0.45411
7.58458	0.37782	7.58458	0.42351	7.58409	0.32701	7.58409	0.38647
7.60476	0.41478	7.60476	0.41701	7.60427	0.36967	7.60427	0.39614
7.62494	0.38296	7.62494	0.44064	7.62444	0.35071	7.62444	0.37681
7.64512	0.41889	7.64512	0.38512	7.64462	0.3981	7.64462	0.33333
7.6653	0.37269	7.6653	0.45009	7.6648	0.42654	7.6648	0.42512
7.68548	0.38912	7.68548	0.41524	7.68498	0.4218	7.68498	0.4058
7.70566	0.3809	7.70566	0.40697	7.70516	0.36967	7.70516	0.38647
7.72583	0.42197	7.72583	0.42056	7.72534	0.34597	7.72534	0.3285
7.74601	0.39014	7.74601	0.42587	7.74552	0.41706	7.74552	0.41063
7.76619	0.36345	7.76619	0.40874	7.7657	0.39336	7.7657	0.3913
7.78637	0.43429	7.78637	0.39457	7.78588	0.45024	7.78588	0.30435
7.80655	0.36242	7.80655	0.38275	7.80606	0.34123	7.80606	0.3285
7.82673	0.38809	7.82673	0.4117	7.82624	0.33175	7.82624	0.37681
7.84691	0.38604	7.84691	0.42233	7.84642	0.33649	7.84642	0.36232
7.86709	0.37988	7.86709	0.41996	7.8666	0.33649	7.8666	0.34783
7.88727	0.38398	7.88727	0.41051	7.88678	0.38863	7.88678	0.42512
7.90745	0.36961	7.90745	0.42646	7.90696	0.41706	7.90696	0.33333
7.92763	0.37577	7.92763	0.4176	7.92714	0.43128	7.92714	0.36715
7.94781	0.39733	7.94781	0.40638	7.94732	0.40758	7.94732	0.3913
7.96799	0.40554	7.96799	0.39693	7.9675	0.32227	7.9675	0.40097
7.98817	0.35729	7.98817	0.38807	7.98768	0.36019	7.98768	0.28019
8.00835	0.37269	8.00835	0.4117	8.00785	0.31754	8.00785	0.39614
8.02853	0.38809	8.02853	0.42174	8.02803	0.36967	8.02803	0.33333
8.04871	0.41068	8.04871	0.39279	8.04821	0.29384	8.04821	0.36715
8.06888	0.36858	8.06888	0.4111	8.06839	0.32701	8.06839	0.34783
8.08906	0.30801	8.08906	0.36621	8.08857	0.36493	8.08857	0.39614
8.10924	0.3809	8.10924	0.40933	8.10875	0.29384	8.10875	0.30918
8.12942	0.35729	8.12942	0.3863	8.12893	0.32227	8.12893	0.30918
8.1496	0.39425	8.1496	0.40284	8.14911	0.33175	8.14911	0.31401
8.16978	0.30595	8.16978	0.39693	8.16929	0.30332	8.16929	0.343
8.18996	0.34189	8.18996	0.38984	8.18947	0.40758	8.18947	0.25121
8.21014	0.37372	8.21014	0.41819	8.20965	0.43602	8.20965	0.34783
8.23032	0.38809	8.23032	0.41937	8.22983	0.30332	8.22983	0.41546
8.2505	0.40041	8.2505	0.38512	8.25001	0.29384	8.25001	0.33816
8.27068	0.36653	8.27068	0.37094	8.27019	0.27014	8.27019	0.34783
8.29086	0.3655	8.29086	0.40284	8.29037	0.3981	8.29037	0.36232
8.31104	0.36037	8.31104	0.35027	8.31055	0.33649	8.31055	0.37198
8.33122	0.3501	8.33122	0.40461	8.33072	0.33649	8.33072	0.36715
8.3514	0.37269	8.3514	0.40047	8.3509	0.30332	8.3509	0.29469
8.37158	0.35113	8.37158	0.35204	8.37108	0.41706	8.37108	0.27536
8.39175	0.38398	8.39175	0.36208	8.39126	0.32227	8.39126	0.36232
8.41193	0.37885	8.41193	0.39043	8.41144	0.34123	8.41144	0.30435
8.43211	0.3768	8.43211	0.3544	8.43162	0.2891	8.43162	0.35749
8.45229	0.35524	8.45229	0.35854	8.4518	0.31754	8.4518	0.32367
8.47247	0.30903	8.47247	0.3987	8.47198	0.40284	8.47198	0.30435
8.49265	0.38912	8.49265	0.39634	8.49216	0.36019	8.49216	0.343
8.51283	0.31725	8.51283	0.39693	8.51234	0.22275	8.51234	0.33816
8.53301	0.35216	8.53301	0.39457	8.53252	0.23697	8.53252	0.24155
8.55319	0.38604	8.55319	0.3733	8.5527	0.3128	8.5527	0.30918
8.57337	0.37269	8.57337	0.36621	8.57288	0.31754	8.57288	0.30435
8.59355	0.39836	8.59355	0.40933	8.59306	0.33175	8.59306	0.30918
8.61373	0.35216	8.61373	0.40165	8.61324	0.35071	8.61324	0.25604
8.63391	0.34497	8.63391	0.35794	8.63342	0.29384	8.63342	0.27536
8.65409	0.33162	8.65409	0.3863	8.6536	0.32701	8.6536	0.27536
8.67427	0.37064	8.67427	0.38571	8.67378	0.36019	8.67378	0.343
8.69445	0.34086	8.69445	0.36385	8.69395	0.18483	8.69395	0.35749
8.71463	0.33778	8.71463	0.39516	8.71413	0.31754	8.71413	0.37198
8.7348	0.3501	8.7348	0.39516	8.73431	0.35545	8.73431	0.343
8.75498	0.38706	8.75498	0.3674	8.75449	0.24645	8.75449	0.32367
8.77516	0.35832	8.77516	0.36858	8.77467	0.38863	8.77467	0.27053
8.79534	0.37782	8.79534	0.38334	8.79485	0.29858	8.79485	0.31884
8.81552	0.3614	8.81552	0.36562	8.81503	0.27962	8.81503	0.31884
8.8357	0.3347	8.8357	0.38925	8.83521	0.27962	8.83521	0.3285
8.85588	0.33676	8.85588	0.36621	8.85539	0.2891	8.85539	0.30435
8.87606	0.31725	8.87606	0.38807	8.87557	0.2891	8.87557	0.23188
8.89624	0.33368	8.89624	0.41465	8.89575	0.2891	8.89575	0.25121
8.91642	0.346	8.91642	0.39398	8.91593	0.34597	8.91593	0.28986
8.9366	0.31828	8.9366	0.34672	8.93611	0.30332	8.93611	0.27536
8.95678	0.3306	8.95678	0.329	8.95629	0.24171	8.95629	0.20773
8.97696	0.35832	8.97696	0.37626	8.97647	0.30332	8.97647	0.28986
8.99714	0.30493	8.99714	0.3674	8.99665	0.2654	8.99665	0.27053
9.01732	0.3152	9.01732	0.38098	9.01683	0.27488	9.01683	0.29469
9.0375	0.35113	9.0375	0.37448	9.037	0.25592	9.037	0.29469
9.05768	0.3306	9.05768	0.36917	9.05718	0.27962	9.05718	0.28502
9.07786	0.34394	9.07786	0.37862	9.07736	0.24645	9.07736	0.30918
9.09803	0.33573	9.09803	0.38512	9.09754	0.34597	9.09754	0.24155
9.11821	0.32238	9.11821	0.36149	9.11772	0.35071	9.11772	0.31401
9.13839	0.346	9.13839	0.35086	9.1379	0.33649	9.1379	0.27536
9.15857	0.32546	9.15857	0.32841	9.15808	0.32227	9.15808	0.29469
9.17875	0.32854	9.17875	0.36621	9.17826	0.2654	9.17826	0.25604
9.19893	0.35524	9.19893	0.36031	9.19844	0.27962	9.19844	0.25121
9.21911	0.35934	9.21911	0.37153	9.21862	0.29384	9.21862	0.37681
9.23929	0.30698	9.23929	0.37094	9.2388	0.36019	9.2388	0.31884
9.25947	0.32238	9.25947	0.3922	9.25898	0.23223	9.25898	0.28019
9.27965	0.28747	9.27965	0.40402	9.27916	0.37441	9.27916	0.28502
9.29983	0.31725	9.29983	0.38039	9.29934	0.27962	9.29934	0.25121
9.32001	0.28953	9.32001	0.37507	9.31952	0.21327	9.31952	0.21256
9.34019	0.36242	9.34019	0.3733	9.3397	0.23697	9.3397	0.36232
9.36037	0.34292	9.36037	0.36621	9.35988	0.31754	9.35988	0.27536
9.38055	0.33368	9.38055	0.35145	9.38006	0.23697	9.38006	0.26087
9.40073	0.36242	9.40073	0.37507	9.40023	0.25118	9.40023	0.29952
9.42091	0.33368	9.42091	0.3798	9.42041	0.27014	9.42041	0.18357
9.44109	0.34189	9.44109	0.40106	9.44059	0.21801	9.44059	0.33333
9.46126	0.31622	9.46126	0.35676	9.46077	0.18957	9.46077	0.24638
9.48144	0.32546	9.48144	0.39043	9.48095	0.37441	9.48095	0.28019
9.50162	0.30801	9.50162	0.41583	9.50113	0.21327	9.50113	0.25121
9.5218	0.32752	9.5218	0.38216	9.52131	0.26066	9.52131	0.22705
9.54198	0.33778	9.54198	0.38807	9.54149	0.33175	9.54149	0.23188
9.56216	0.33778	9.56216	0.38393	9.56167	0.27488	9.56167	0.2657
9.58234	0.32033	9.58234	0.36976	9.58185	0.25118	9.58185	0.28986
9.60252	0.32957	9.60252	0.37448	9.60203	0.29858	9.60203	0.2657
9.6227	0.32752	9.6227	0.41701	9.62221	0.24171	9.62221	0.29469
9.64288	0.34086	9.64288	0.38098	9.64239	0.29384	9.64239	0.25604
9.66306	0.34394	9.66306	0.35322	9.66257	0.27488	9.66257	0.25604
9.68324	0.30903	9.68324	0.38216	9.68275	0.29858	9.68275	0.24155
9.70342	0.32444	9.70342	0.3863	9.70293	0.27488	9.70293	0.31401
9.7236	0.33881	9.7236	0.37035	9.72311	0.25118	9.72311	0.28986
9.74378	0.32238	9.74378	0.38689	9.74329	0.30806	9.74329	0.24155
9.76396	0.35113	9.76396	0.33845	9.76346	0.31754	9.76346	0.22705
9.78414	0.3039	9.78414	0.37389	9.78364	0.2891	9.78364	0.3285
9.80432	0.34189	9.80432	0.38334	9.80382	0.2654	9.80382	0.18357
9.82449	0.31314	9.82449	0.33196	9.824	0.2654	9.824	0.3285
9.84467	0.30185	9.84467	0.37389	9.84418	0.27488	9.84418	0.25604
9.86485	0.34292	9.86485	0.39457	9.86436	0.25592	9.86436	0.2657
9.88503	0.35729	9.88503	0.39693	9.88454	0.24171	9.88454	0.28986
9.90521	0.32444	9.90521	0.3922	9.90472	0.23697	9.90472	0.30435
9.92539	0.34908	9.92539	0.38512	9.9249	0.23697	9.9249	0.24638
9.94557	0.31417	9.94557	0.37212	9.94508	0.24171	9.94508	0.26087
9.96575	0.35216	9.96575	0.38039	9.96526	0.31754	9.96526	0.28019
9.98593	0.34086	9.98593	0.34731	9.98544	0.25118	9.98544	0.31884
10.0061	0.29158	10.0061	0.38689	10.0056	0.26066	10.0056	0.19807
10.0263	0.28542	10.0263	0.35735	10.0258	0.24645	10.0258	0.18841
10.0465	0.3193	10.0465	0.36621	10.046	0.29384	10.046	0.29952
10.0666	0.29774	10.0666	0.36444	10.0662	0.2654	10.0662	0.28019
10.0868	0.3193	10.0868	0.35676	10.0863	0.24645	10.0863	0.22705
10.107	0.31314	10.107	0.35263	10.1065	0.28436	10.1065	0.24638
10.1272	0.32341	10.1272	0.36562	10.1267	0.20853	10.1267	0.24638
10.1474	0.346	10.1474	0.37744	10.1469	0.27962	10.1469	0.17391
10.1675	0.28953	10.1675	0.3609	10.167	0.21801	10.167	0.25604
10.1877	0.29466	10.1877	0.37271	10.1872	0.17536	10.1872	0.28986
10.2079	0.28542	10.2079	0.36562	10.2074	0.26066	10.2074	0.25121
10.2281	0.27207	10.2281	0.35381	10.2276	0.29858	10.2276	0.29469
10.2483	0.30595	10.2483	0.38216	10.2478	0.21801	10.2478	0.29952
10.2684	0.29979	10.2684	0.36799	10.268	0.27962	10.268	0.25121
10.2886	0.3193	10.2886	0.34022	10.2881	0.36493	10.2881	0.27536
10.3088	0.32546	10.3088	0.34672	10.3083	0.32701	10.3083	0.30918
10.329	0.29877	10.329	0.36385	10.3285	0.32227	10.3285	0.29952
10.3491	0.30903	10.3491	0.36562	10.3487	0.30806	10.3487	0.28986
10.3693	0.2885	10.3693	0.36621	10.3688	0.30806	10.3688	0.25604
10.3895	0.31211	10.3895	0.38925	10.389	0.37441	10.389	0.32367
10.4097	0.26591	10.4097	0.38275	10.4092	0.30332	10.4092	0.25604
10.4299	0.30903	10.4299	0.34141	10.4294	0.2654	10.4294	0.26087
10.45	0.2885	10.45	0.34968	10.4496	0.31754	10.4496	0.21739
10.4702	0.29569	10.4702	0.35794	10.4697	0.29384	10.4697	0.25121
10.4904	0.2731	10.4904	0.33904	10.4899	0.32227	10.4899	0.24155
10.5106	0.27002	10.5106	0.3798	10.5101	0.33649	10.5101	0.27536
10.5308	0.32136	10.5308	0.36149	10.5303	0.27014	10.5303	0.28019
10.551	0.26591	10.551	0.36149	10.5505	0.30806	10.5505	0.22705
10.5711	0.26489	10.5711	0.33904	10.5706	0.38389	10.5706	0.27536
10.5913	0.27002	10.5913	0.32605	10.5908	0.37441	10.5908	0.30435
10.6115	0.30082	10.6115	0.34141	10.611	0.36493	10.611	0.33816
10.6317	0.29363	10.6317	0.35854	10.6312	0.33175	10.6312	0.22705
10.6518	0.28234	10.6518	0.37153	10.6514	0.30332	10.6514	0.23188
10.672	0.28131	10.672	0.32487	10.6715	0.36493	10.6715	0.30435
10.6922	0.26899	10.6922	0.342	10.6917	0.34597	10.6917	0.29952
10.7124	0.29261	10.7124	0.33904	10.7119	0.33175	10.7119	0.30435
10.7326	0.28439	10.7326	0.34849	10.7321	0.32701	10.7321	0.31401
10.7527	0.25667	10.7527	0.35617	10.7523	0.30806	10.7523	0.31401
10.7729	0.28953	10.7729	0.33727	10.7724	0.3128	10.7724	0.28986
10.7931	0.27926	10.7931	0.34436	10.7926	0.36967	10.7926	0.28986
10.8133	0.2731	10.8133	0.32782	10.8128	0.29384	10.8128	0.3913
10.8335	0.26078	10.8335	0.33727	10.833	0.38863	10.833	0.28986
10.8536	0.24641	10.8536	0.34731	10.8531	0.27488	10.8531	0.37681
10.8738	0.29979	10.8738	0.37094	10.8733	0.36019	10.8733	0.33816
10.894	0.26386	10.894	0.32487	10.8935	0.27962	10.8935	0.33333
10.9142	0.27721	10.9142	0.34849	10.9137	0.37441	10.9137	0.29952
10.9344	0.29774	10.9344	0.33255	10.9339	0.34123	10.9339	0.35266
10.9545	0.29363	10.9545	0.34908	10.9541	0.37441	10.9541	0.29952
10.9747	0.29774	10.9747	0.35735	10.9742	0.36493	10.9742	0.29952
10.9949	0.26283	10.9949	0.32959	10.9944	0.29384	10.9944	0.3913
11.0151	0.2731	11.0151	0.29888	11.0146	0.37441	11.0146	0.343
11.0353	0.27926	11.0353	0.33904	11.0348	0.36967	11.0348	0.33816
11.0554	0.27721	11.0554	0.32605	11.0549	0.35071	11.0549	0.49275
11.0756	0.27002	11.0756	0.31187	11.0751	0.49289	11.0751	0.41546
11.0958	0.25462	11.0958	0.30715	11.0953	0.37441	11.0953	0.30435
11.116	0.23614	11.116	0.29947	11.1155	0.41232	11.1155	0.42995
11.1362	0.25051	11.1362	0.32191	11.1357	0.37441	11.1357	0.36232
11.1563	0.24435	11.1563	0.30892	11.1558	0.45024	11.1558	0.3913
11.1765	0.25462	11.1765	0.31483	11.176	0.41232	11.176	0.30435
11.1967	0.2423	11.1967	0.32073	11.1962	0.35545	11.1962	0.37681
11.2169	0.2577	11.2169	0.3231	11.2164	0.39336	11.2164	0.35749
11.237	0.27926	11.237	0.30242	11.2366	0.37915	11.2366	0.39614
11.2572	0.25873	11.2572	0.32487	11.2567	0.38863	11.2567	0.3913
11.2774	0.27207	11.2774	0.30124	11.2769	0.33175	11.2769	0.36715
11.2976	0.25565	11.2976	0.28647	11.2971	0.41232	11.2971	0.42995
11.3178	0.22485	11.3178	0.28411	11.3173	0.41706	11.3173	0.38164
11.3379	0.26694	11.3379	0.30951	11.3375	0.35071	11.3375	0.42995
11.3581	0.25975	11.3581	0.2847	11.3576	0.30332	11.3576	0.43961
11.3783	0.2423	11.3783	0.29947	11.3778	0.37441	11.3778	0.36715
11.3985	0.25257	11.3985	0.29947	11.398	0.35071	11.398	0.45894
11.4187	0.24435	11.4187	0.28116	11.4182	0.28436	11.4182	0.34783
11.4388	0.25975	11.4388	0.29888	11.4383	0.37441	11.4383	0.35749
11.459	0.21869	11.459	0.29356	11.4585	0.30332	11.4585	0.35266
11.4792	0.2423	11.4792	0.28884	11.4787	0.35071	11.4787	0.43478
11.4994	0.26899	11.4994	0.27584	11.4989	0.32701	11.4989	0.32367
11.5196	0.23819	11.5196	0.28529	11.5191	0.37915	11.5191	0.3913
11.5397	0.23614	11.5397	0.28588	11.5392	0.2654	11.5392	0.39614
11.5599	0.26489	11.5599	0.28057	11.5594	0.28436	11.5594	0.28502
11.5801	0.23409	11.5801	0.28175	11.5796	0.27014	11.5796	0.31884
11.6003	0.23614	11.6003	0.27112	11.5998	0.27488	11.5998	0.30918
11.6205	0.22793	11.6205	0.29356	11.62	0.29858	11.62	0.33333
11.6406	0.25154	11.6406	0.2912	11.6402	0.36019	11.6402	0.34783
11.6608	0.24435	11.6608	0.26403	11.6603	0.30332	11.6603	0.32367
11.681	0.24435	11.681	0.28293	11.6805	0.22749	11.6805	0.28019
11.7012	0.23203	11.7012	0.25753	11.7007	0.27962	11.7007	0.33333
11.7214	0.24949	11.7214	0.2658	11.7209	0.3128	11.7209	0.33333
11.7415	0.23717	11.7415	0.25458	11.741	0.24645	11.741	0.28019
11.7617	0.24846	11.7617	0.27939	11.7612	0.2654	11.7612	0.32367
11.7819	0.26078	11.7819	0.27289	11.7814	0.25118	11.7814	0.2657
11.8021	0.22177	11.8021	0.26462	11.8016	0.24645	11.8016	0.25121
11.8223	0.22998	11.8223	0.28175	11.8218	0.26066	11.8218	0.18841
11.8424	0.25462	11.8424	0.26108	11.8419	0.27014	11.8419	0.28502
11.8626	0.23922	11.8626	0.26521	11.8621	0.3128	11.8621	0.25604
11.8828	0.23409	11.8828	0.24276	11.8823	0.27488	11.8823	0.27053
11.903	0.27618	11.903	0.25694	11.9025	0.30806	11.9025	0.27536
11.9231	0.2423	11.9231	0.2339	11.9227	0.21327	11.9227	0.24638
11.9433	0.23511	11.9433	0.25162	11.9428	0.27488	11.9428	0.20773
11.9635	0.27002	11.9635	0.25399	11.963	0.22275	11.963	0.16908
11.9837	0.24127	11.9837	0.26403	11.9832	0.22275	11.9832	0.2657
12.0039	0.26078	12.0039	0.25458	12.0034	0.25592	12.0034	0.29952
12.0241	0.2423	12.0241	0.26108	12.0236	0.23697	12.0236	0.2029
12.0442	0.22074	12.0442	0.25871	12.0437	0.25592	12.0437	0.17874
12.0644	0.20021	12.0644	0.24867	12.0639	0.24645	12.0639	0.25121
12.0846	0.20842	12.0846	0.26521	12.0841	0.22275	12.0841	0.27053
12.1048	0.2423	12.1048	0.22504	12.1043	0.18957	12.1043	0.25121
12.1249	0.22793	12.1249	0.25517	12.1244	0.24645	12.1244	0.21739
12.1451	0.21047	12.1451	0.2469	12.1446	0.25592	12.1446	0.27536
12.1653	0.23717	12.1653	0.25281	12.1648	0.27014	12.1648	0.22222
12.1855	0.19405	12.1855	0.24808	12.185	0.27014	12.185	0.20773
12.2057	0.22382	12.2057	0.23568	12.2052	0.14692	12.2052	0.23671
12.2258	0.21971	12.2258	0.2339	12.2254	0.19431	12.2254	0.17874
12.246	0.20945	12.246	0.25694	12.2455	0.22749	12.2455	0.19807
12.2662	0.22793	12.2662	0.24867	12.2657	0.22749	12.2657	0.16908
12.2864	0.23306	12.2864	0.25162	12.2859	0.20379	12.2859	0.19324
12.3066	0.23101	12.3066	0.22209	12.3061	0.19431	12.3061	0.19324
12.3267	0.22177	12.3267	0.2404	12.3262	0.20853	12.3262	0.24638
12.3469	0.23717	12.3469	0.22977	12.3464	0.20853	12.3464	0.25121
12.3671	0.2115	12.3671	0.21796	12.3666	0.21327	12.3666	0.15942
12.3873	0.22074	12.3873	0.25871	12.3868	0.20853	12.3868	0.19807
12.4075	0.23101	12.4075	0.22386	12.407	0.19431	12.407	0.29469
12.4276	0.1961	12.4276	0.23331	12.4271	0.17536	12.4271	0.18357
12.4478	0.22587	12.4478	0.22445	12.4473	0.1564	12.4473	0.25604
12.468	0.22793	12.468	0.25399	12.4675	0.26066	12.4675	0.15459
12.4882	0.23203	12.4882	0.21677	12.4877	0.23223	12.4877	0.25121
12.5084	0.26694	12.5084	0.23213	12.5079	0.1327	12.5079	0.21739
12.5285	0.21047	12.5285	0.22445	12.528	0.21801	12.528	0.17391
12.5487	0.22074	12.5487	0.25989	12.5482	0.19905	12.5482	0.17391
12.5689	0.18891	12.5689	0.2469	12.5684	0.16588	12.5684	0.17874
12.5891	0.17762	12.5891	0.23272	12.5886	0.1564	12.5886	0.21256
12.6092	0.23203	12.6092	0.2339	12.6088	0.18009	12.6088	0.17391
12.6294	0.20637	12.6294	0.22563	12.6289	0.22275	12.6289	0.22222
12.6496	0.24025	12.6496	0.23568	12.6491	0.24171	12.6491	0.21739
12.6698	0.22485	12.6698	0.24158	12.6693	0.19905	12.6693	0.17391
12.69	0.21355	12.69	0.26757	12.6895	0.21801	12.6895	0.20773
12.7102	0.19405	12.7102	0.21737	12.7097	0.18957	12.7097	0.19324
12.7303	0.2269	12.7303	0.22032	12.7298	0.21801	12.7298	0.19807
12.7505	0.1961	12.7505	0.22741	12.75	0.18009	12.75	0.18357
12.7707	0.21766	12.7707	0.22859	12.7702	0.24645	12.7702	0.16425
12.7909	0.20842	12.7909	0.22741	12.7904	0.18957	12.7904	0.22222
12.811	0.21355	12.811	0.23509	12.8105	0.20379	12.8105	0.17391
12.8312	0.23306	12.8312	0.22327	12.8307	0.21327	12.8307	0.23671
12.8514	0.23922	12.8514	0.2215	12.8509	0.17062	12.8509	0.16425
12.8716	0.20945	12.8716	0.23449	12.8711	0.25592	12.8711	0.18357
12.8918	0.21869	12.8918	0.22682	12.8913	0.1564	12.8913	0.2657
12.9119	0.18994	12.9119	0.22445	12.9115	0.15166	12.9115	0.20773
12.9321	0.21869	12.9321	0.23154	12.9316	0.19905	12.9316	0.21256
12.9523	0.21561	12.9523	0.22386	12.9518	0.19431	12.9518	0.17874
12.9725	0.21561	12.9725	0.23804	12.972	0.21801	12.972	0.16908
12.9927	0.19302	12.9927	0.22445	12.9922	0.17536	12.9922	0.18357
13.0128	0.21561	13.0128	0.20851	13.0123	0.18009	13.0123	0.24155
13.033	0.2115	13.033	0.21677	13.0325	0.17062	13.0325	0.13527
13.0532	0.20842	13.0532	0.2215	13.0527	0.19905	13.0527	0.24638
13.0734	0.1807	13.0734	0.20496	13.0729	0.19905	13.0729	0.19807
13.0936	0.21663	13.0936	0.21205	13.0931	0.12322	13.0931	0.21256
13.1137	0.21047	13.1137	0.18783	13.1132	0.20379	13.1132	0.16908
13.1339	0.21355	13.1339	0.2091	13.1334	0.26066	13.1334	0.17391
13.1541	0.19713	13.1541	0.24099	13.1536	0.20853	13.1536	0.18841
13.1743	0.20739	13.1743	0.22682	13.1738	0.11848	13.1738	0.22705
13.1944	0.20123	13.1944	0.23745	13.194	0.18483	13.194	0.19807
13.2146	0.20431	13.2146	0.20791	13.2141	0.21801	13.2141	0.24155
13.2348	0.21766	13.2348	0.22977	13.2343	0.18483	13.2343	0.1401
13.255	0.21047	13.255	0.19787	13.2545	0.18483	13.2545	0.25604
13.2752	0.17762	13.2752	0.23213	13.2747	0.23697	13.2747	0.17874
13.2953	0.20226	13.2953	0.22977	13.2949	0.21801	13.2949	0.23188
13.3155	0.19507	13.3155	0.22623	13.315	0.20379	13.315	0.21739
13.3357	0.23203	13.3357	0.2215	13.3352	0.21327	13.3352	0.16908
13.3559	0.1848	13.3559	0.22741	13.3554	0.18009	13.3554	0.22222
13.3761	0.19199	13.3761	0.24276	13.3756	0.1564	13.3756	0.17391
13.3963	0.20021	13.3963	0.23095	13.3958	0.22749	13.3958	0.17874
13.4164	0.20637	13.4164	0.21087	13.4159	0.16588	13.4159	0.19324
13.4366	0.20226	13.4366	0.21264	13.4361	0.16588	13.4361	0.23188
13.4568	0.22485	13.4568	0.22623	13.4563	0.16588	13.4563	0.23188
13.477	0.19405	13.477	0.21146	13.4765	0.16114	13.4765	0.16425
13.4971	0.19918	13.4971	0.20614	13.4967	0.16114	13.4967	0.19324
13.5173	0.18686	13.5173	0.23745	13.5168	0.18009	13.5168	0.14976
13.5375	0.19405	13.5375	0.22682	13.537	0.18009	13.537	0.14976
13.5577	0.26283	13.5577	0.21146	13.5572	0.17062	13.5572	0.13527
13.5779	0.22177	13.5779	0.23981	13.5774	0.17062	13.5774	0.15942
13.598	0.1961	13.598	0.21796	13.5976	0.18483	13.5976	0.22222
13.6182	0.18172	13.6182	0.20378	13.6177	0.18957	13.6177	0.20773
13.6384	0.20739	13.6384	0.2215	13.6379	0.1327	13.6379	0.13043
13.6586	0.21971	13.6586	0.22327	13.6581	0.18483	13.6581	0.18841
13.6788	0.18789	13.6788	0.21559	13.6783	0.17536	13.6783	0.20773
13.6989	0.18789	13.6989	0.2091	13.6984	0.22275	13.6984	0.21739
13.7191	0.17864	13.7191	0.20555	13.7186	0.16588	13.7186	0.22222
13.7393	0.20123	13.7393	0.22445	13.7388	0.18957	13.7388	0.16425
13.7595	0.20842	13.7595	0.20673	13.759	0.21801	13.759	0.16425
13.7797	0.19815	13.7797	0.22268	13.7792	0.20379	13.7792	0.16908
13.7998	0.23614	13.7998	0.21441	13.7994	0.14692	13.7994	0.18357
13.82	0.1961	13.82	0.21028	13.8195	0.1564	13.8195	0.13043
13.8402	0.1961	13.8402	0.21855	13.8397	0.18957	13.8397	0.15942
13.8604	0.20431	13.8604	0.20496	13.8599	0.17536	13.8599	0.18357
13.8805	0.20534	13.8805	0.19256	13.8801	0.1564	13.8801	0.23671
13.9007	0.19097	13.9007	0.215	13.9002	0.16588	13.9002	0.19324
13.9209	0.21253	13.9209	0.20142	13.9204	0.14692	13.9204	0.18357
13.9411	0.20226	13.9411	0.21264	13.9406	0.16588	13.9406	0.18841
13.9613	0.20123	13.9613	0.20437	13.9608	0.20853	13.9608	0.18357
13.9815	0.18789	13.9815	0.20437	13.981	0.21801	13.981	0.17391
14.0016	0.19918	14.0016	0.21205	14.0011	0.14218	14.0011	0.14976
14.0218	0.19097	14.0218	0.228	14.0213	0.16114	14.0213	0.21739
14.042	0.23101	14.042	0.22623	14.0415	0.21327	14.0415	0.23671
14.0622	0.21253	14.0622	0.20969	14.0617	0.17062	14.0617	0.23671
14.0823	0.19199	14.0823	0.23449	14.0819	0.14218	14.0819	0.18841
14.1025	0.22279	14.1025	0.21264	14.102	0.18009	14.102	0.14493
14.1227	0.20739	14.1227	0.18842	14.1222	0.15166	14.1222	0.21739
14.1429	0.18378	14.1429	0.20791	14.1424	0.17536	14.1424	0.22705
14.1631	0.2269	14.1631	0.18193	14.1626	0.14692	14.1626	0.16425
14.1832	0.20637	14.1832	0.20732	14.1828	0.20379	14.1828	0.23188
14.2034	0.20637	14.2034	0.20732	14.2029	0.18957	14.2029	0.15459
14.2236	0.19507	14.2236	0.20732	14.2231	0.17536	14.2231	0.17391
14.2438	0.19097	14.2438	0.20437	14.2433	0.18483	14.2433	0.1401
14.264	0.18686	14.264	0.21087	14.2635	0.21327	14.2635	0.19807
14.2841	0.20637	14.2841	0.19905	14.2836	0.20853	14.2836	0.18841
14.3043	0.20021	14.3043	0.21087	14.3038	0.18957	14.3038	0.2029
14.3245	0.18789	14.3245	0.20555	14.324	0.18483	14.324	0.16908
14.3447	0.17146	14.3447	0.21323	14.3442	0.18009	14.3442	0.21739
14.3649	0.21766	14.3649	0.20969	14.3644	0.16114	14.3644	0.22705
14.385	0.20842	14.385	0.2091	14.3846	0.22275	14.3846	0.17874
14.4052	0.18686	14.4052	0.21382	14.4047	0.17062	14.4047	0.13043
14.4254	0.21355	14.4254	0.2026	14.4249	0.16114	14.4249	0.16908
14.4456	0.20123	14.4456	0.19787	14.4451	0.16588	14.4451	0.18841
14.4658	0.1961	14.4658	0.21323	14.4653	0.17062	14.4653	0.17391
14.4859	0.21971	14.4859	0.215	14.4855	0.20853	14.4855	0.16425
14.5061	0.18891	14.5061	0.19728	14.5056	0.19431	14.5056	0.2029
14.5263	0.1807	14.5263	0.22682	14.5258	0.17062	14.5258	0.15459
14.5465	0.22382	14.5465	0.20201	14.546	0.17062	14.546	0.16908
14.5667	0.1961	14.5667	0.21441	14.5662	0.17536	14.5662	0.1401
14.5868	0.17967	14.5868	0.21677	14.5863	0.21327	14.5863	0.26087
14.607	0.20021	14.607	0.20791	14.6065	0.12796	14.6065	0.13527
14.6272	0.18686	14.6272	0.21914	14.6267	0.14692	14.6267	0.17391
14.6474	0.17967	14.6474	0.21441	14.6469	0.11848	14.6469	0.15942
14.6676	0.20021	14.6676	0.1896	14.6671	0.22275	14.6671	0.22222
14.6877	0.21458	14.6877	0.19669	14.6872	0.21327	14.6872	0.09662
14.7079	0.18891	14.7079	0.19787	14.7074	0.14692	14.7074	0.21739
14.7281	0.17146	14.7281	0.22091	14.7276	0.1564	14.7276	0.15942
14.7483	0.18891	14.7483	0.21441	14.7478	0.15166	14.7478	0.20773
14.7684	0.20637	14.7684	0.20437	14.768	0.14692	14.768	0.1401
14.7886	0.21663	14.7886	0.2026	14.7881	0.18483	14.7881	0.17391
14.8088	0.20226	14.8088	0.22268	14.8083	0.1564	14.8083	0.14493
14.829	0.21355	14.829	0.20142	14.8285	0.18483	14.8285	0.15942
14.8492	0.24127	14.8492	0.23036	14.8487	0.13744	14.8487	0.13043
14.8694	0.19405	14.8694	0.1772	14.8689	0.23697	14.8689	0.19324
14.8895	0.20329	14.8895	0.20732	14.889	0.18009	14.889	0.1401
14.9097	0.21047	14.9097	0.18901	14.9092	0.18483	14.9092	0.18357
14.9299	0.20739	14.9299	0.21087	14.9294	0.14218	14.9294	0.14976
14.9501	0.21971	14.9501	0.20555	14.9496	0.13744	14.9496	0.15942
14.9702	0.23511	14.9702	0.20142	14.9697	0.18957	14.9697	0.2029
14.9904	0.20021	14.9904	0.20319	14.9899	0.16588	14.9899	0.1401
15.0106	0.20431	15.0106	0.21087	15.0101	0.12796	15.0101	0.19324
15.0308	0.20637	15.0308	0.18547	15.0303	0.18957	15.0303	0.13043
15.051	0.20431	15.051	0.20614	15.0505	0.19905	15.0505	0.17391
15.0711	0.1848	15.0711	0.21087	15.0707	0.19905	15.0707	0.17874
15.0913	0.17248	15.0913	0.19197	15.0908	0.22749	15.0908	0.19324
15.1115	0.17248	15.1115	0.19965	15.111	0.20379	15.111	0.1401
15.1317	0.19199	15.1317	0.18547	15.1312	0.14218	15.1312	0.15459
15.1519	0.18583	15.1519	0.22977	15.1514	0.18483	15.1514	0.14976
15.172	0.2115	15.172	0.1896	15.1715	0.14692	15.1715	0.19324
15.1922	0.21458	15.1922	0.19315	15.1917	0.19431	15.1917	0.19324
15.2124	0.19097	15.2124	0.20378	15.2119	0.14218	15.2119	0.14493
15.2326	0.19713	15.2326	0.19315	15.2321	0.09953	15.2321	0.1256
15.2528	0.1848	15.2528	0.20969	15.2523	0.20853	15.2523	0.14976
15.2729	0.20534	15.2729	0.22563	15.2724	0.19905	15.2724	0.16425
15.2931	0.18891	15.2931	0.21737	15.2926	0.13744	15.2926	0.17874
15.3133	0.18172	15.3133	0.21677	15.3128	0.21801	15.3128	0.21256
15.3335	0.21253	15.3335	0.20319	15.333	0.16114	15.333	0.17391
15.3537	0.21663	15.3537	0.20791	15.3532	0.14692	15.3532	0.24155
15.3738	0.1848	15.3738	0.20083	15.3733	0.19431	15.3733	0.17874
15.394	0.20842	15.394	0.19138	15.3935	0.09479	15.3935	0.1401
15.4142	0.17556	15.4142	0.21618	15.4137	0.18483	15.4137	0.1401
15.4344	0.21253	15.4344	0.1961	15.4339	0.18009	15.4339	0.17391
15.4545	0.18583	15.4545	0.1961	15.4541	0.14218	15.4541	0.18841
15.4747	0.21766	15.4747	0.2026	15.4742	0.14218	15.4742	0.13043
15.4949	0.20021	15.4949	0.20083	15.4944	0.12322	15.4944	0.10628
15.5151	0.17248	15.5151	0.19138	15.5146	0.23223	15.5146	0.15942
15.5353	0.19302	15.5353	0.21441	15.5348	0.19431	15.5348	0.14493
15.5555	0.20431	15.5555	0.18074	15.5549	0.17062	15.5549	0.19807
15.5756	0.17556	15.5756	0.20024	15.5751	0.16114	15.5751	0.2029
15.5958	0.17967	15.5958	0.21323	15.5953	0.18957	15.5953	0.2029
15.616	0.21766	15.616	0.22268	15.6155	0.15166	15.6155	0.18357
15.6362	0.2115	15.6362	0.19138	15.6357	0.18009	15.6357	0.19324
15.6563	0.21766	15.6563	0.20142	15.6558	0.1564	15.6558	0.19807
15.6765	0.1961	15.6765	0.20142	15.676	0.20853	15.676	0.20773
15.6967	0.20226	15.6967	0.21323	15.6962	0.21327	15.6962	0.14976
15.7169	0.21355	15.7169	0.19079	15.7164	0.11374	15.7164	0.13043
15.7371	0.18891	15.7371	0.18665	15.7366	0.19431	15.7366	0.15459
15.7572	0.22895	15.7572	0.20732	15.7568	0.16588	15.7568	0.17874
15.7774	0.20123	15.7774	0.215	15.7769	0.20379	15.7769	0.19807
15.7976	0.18172	15.7976	0.21264	15.7971	0.19905	15.7971	0.13043
15.8178	0.20123	15.8178	0.21441	15.8173	0.13744	15.8173	0.2029
15.838	0.20945	15.838	0.2026	15.8375	0.21327	15.8375	0.26087
15.8581	0.23306	15.8581	0.1961	15.8576	0.19431	15.8576	0.18357
15.8783	0.22587	15.8783	0.19197	15.8778	0.1327	15.8778	0.21256
15.8985	0.18378	15.8985	0.21323	15.898	0.1564	15.898	0.1401
15.9187	0.20021	15.9187	0.20851	15.9182	0.15166	15.9182	0.14976
15.9389	0.22177	15.9389	0.20555	15.9384	0.18009	15.9384	0.15459
15.959	0.21047	15.959	0.19728	15.9585	0.17536	15.9585	0.14976
15.9792	0.21458	15.9792	0.19138	15.9787	0.18483	15.9787	0.16425
15.9994	0.18994	15.9994	0.21087	15.9989	0.1564	15.9989	0.21739
16.0196	0.21355	16.0196	0.19905	16.0191	0.22749	16.0191	0.16908
16.0398	0.19713	16.0398	0.20851	16.0393	0.14218	16.0393	0.12077
16.0599	0.18583	16.0599	0.1896	16.0594	0.19431	16.0594	0.15459
16.0801	0.21663	16.0801	0.21264	16.0796	0.15166	16.0796	0.24638
16.1003	0.19713	16.1003	0.20024	16.0998	0.1327	16.0998	0.1401
16.1205	0.19405	16.1205	0.21973	16.12	0.17062	16.12	0.13043
16.1407	0.20431	16.1407	0.21205	16.1402	0.19905	16.1402	0.2029
16.1608	0.19097	16.1608	0.19256	16.1603	0.18957	16.1603	0.16908
16.181	0.18378	16.181	0.20319	16.1805	0.23697	16.1805	0.14493
16.2012	0.20945	16.2012	0.18783	16.2007	0.1564	16.2007	0.16908
16.2214	0.22485	16.2214	0.22918	16.2209	0.109	16.2209	0.18357
16.2416	0.21766	16.2416	0.23154	16.2411	0.18009	16.2411	0.17391
16.2617	0.21458	16.2617	0.2026	16.2612	0.16588	16.2612	0.16425
16.2819	0.21458	16.2819	0.20142	16.2814	0.17062	16.2814	0.1401
16.3021	0.21561	16.3021	0.21205	16.3016	0.12796	16.3016	0.16908
16.3223	0.22485	16.3223	0.20732	16.3218	0.16588	16.3218	0.17391
16.3424	0.18891	16.3424	0.22268	16.342	0.18009	16.342	0.14976
16.3626	0.19507	16.3626	0.1961	16.3621	0.18957	16.3621	0.19324
16.3828	0.21971	16.3828	0.21323	16.3823	0.18957	16.3823	0.21256
16.403	0.21766	16.403	0.19905	16.4025	0.20853	16.4025	0.13527
16.4232	0.1848	16.4232	0.20024	16.4227	0.19905	16.4227	0.17391
16.4433	0.21869	16.4433	0.21087	16.4428	0.15166	16.4428	0.22222
16.4635	0.20534	16.4635	0.19846	16.463	0.15166	16.463	0.17391
16.4837	0.20226	16.4837	0.21737	16.4832	0.17062	16.4832	0.17391
16.5039	0.21971	16.5039	0.20142	16.5034	0.20853	16.5034	0.18357
16.5241	0.19815	16.5241	0.19019	16.5236	0.16114	16.5236	0.16425
16.5442	0.21047	16.5442	0.21441	16.5437	0.21327	16.5437	0.15459
16.5644	0.20329	16.5644	0.20614	16.5639	0.16114	16.5639	0.23671
16.5846	0.20226	16.5846	0.22268	16.5841	0.17536	16.5841	0.2029
16.6048	0.20329	16.6048	0.20732	16.6043	0.16114	16.6043	0.19324
16.625	0.17248	16.625	0.20851	16.6245	0.21327	16.6245	0.25121
16.6451	0.22587	16.6451	0.21323	16.6446	0.16588	16.6446	0.16908
16.6653	0.21869	16.6653	0.20732	16.6648	0.11848	16.6648	0.1401
16.6855	0.21766	16.6855	0.2215	16.685	0.19905	16.685	0.10628
16.7057	0.20329	16.7057	0.22032	16.7052	0.1327	16.7052	0.16908
16.7259	0.20534	16.7259	0.19728	16.7254	0.13744	16.7254	0.17391
16.746	0.19713	16.746	0.21087	16.7455	0.26066	16.7455	0.17391
16.7662	0.17659	16.7662	0.215	16.7657	0.18957	16.7657	0.15942
16.7864	0.17248	16.7864	0.19256	16.7859	0.19431	16.7859	0.23188
16.8066	0.21663	16.8066	0.19669	16.8061	0.14218	16.8061	0.15942
16.8268	0.20945	16.8268	0.1961	16.8263	0.17536	16.8263	0.09662
16.8469	0.21047	16.8469	0.20732	16.8464	0.18483	16.8464	0.1401
16.8671	0.2269	16.8671	0.22032	16.8666	0.18483	16.8666	0.19807
16.8873	0.20329	16.8873	0.21028	16.8868	0.20379	16.8868	0.11594
16.9075	0.20329	16.9075	0.21087	16.907	0.19431	16.907	0.19324
16.9276	0.21047	16.9276	0.228	16.9272	0.1564	16.9272	0.23188
16.9478	0.21253	16.9478	0.21441	16.9473	0.22749	16.9473	0.18357
16.968	0.18994	16.968	0.22859	16.9675	0.19905	16.9675	0.16908
16.9882	0.18275	16.9882	0.22859	16.9877	0.1564	16.9877	0.18357
17.0084	0.20226	17.0084	0.20732	17.0079	0.18009	17.0079	0.19324
17.0285	0.18994	17.0285	0.19551	17.0281	0.17062	17.0281	0.17391
17.0487	0.2115	17.0487	0.23036	17.0482	0.16114	17.0482	0.1401
17.0689	0.19302	17.0689	0.22327	17.0684	0.15166	17.0684	0.17391
17.0891	0.20431	17.0891	0.2339	17.0886	0.18957	17.0886	0.19324
17.1093	0.18378	17.1093	0.20791	17.1088	0.18009	17.1088	0.12077
17.1294	0.20637	17.1294	0.21441	17.1289	0.18009	17.1289	0.17391
17.1496	0.20534	17.1496	0.20378	17.1491	0.23223	17.1491	0.16425
17.1698	0.18994	17.1698	0.20142	17.1693	0.18957	17.1693	0.18357
17.19	0.21561	17.19	0.22091	17.1895	0.18009	17.1895	0.17391
17.2102	0.21561	17.2102	0.21323	17.2097	0.18009	17.2097	0.17391
17.2303	0.22485	17.2303	0.215	17.2298	0.19905	17.2298	0.19807
17.2505	0.21355	17.2505	0.21737	17.25	0.22749	17.25	0.17391
17.2707	0.21047	17.2707	0.21737	17.2702	0.22275	17.2702	0.14493
17.2909	0.17659	17.2909	0.22327	17.2904	0.17062	17.2904	0.2029
17.3111	0.19199	17.3111	0.22445	17.3106	0.15166	17.3106	0.23188
17.3312	0.20329	17.3312	0.20024	17.3307	0.14218	17.3307	0.23188
17.3514	0.20842	17.3514	0.23095	17.3509	0.16114	17.3509	0.16425
17.3716	0.21355	17.3716	0.23745	17.3711	0.14218	17.3711	0.16425
17.3918	0.21253	17.3918	0.22682	17.3913	0.18009	17.3913	0.11594
17.412	0.24127	17.412	0.21677	17.4115	0.17536	17.4115	0.14976
17.4321	0.20739	17.4321	0.21323	17.4316	0.19431	17.4316	0.10628
17.4523	0.20739	17.4523	0.21855	17.4518	0.22275	17.4518	0.17391
17.4725	0.19815	17.4725	0.22209	17.472	0.16588	17.472	0.21256
17.4927	0.20842	17.4927	0.19197	17.4922	0.18483	17.4922	0.18841
17.5129	0.20021	17.5129	0.21382	17.5124	0.21801	17.5124	0.15459
17.533	0.22587	17.533	0.23095	17.5325	0.18483	17.5325	0.18357
17.5532	0.21355	17.5532	0.22032	17.5527	0.18009	17.5527	0.17391
17.5734	0.22793	17.5734	0.21796	17.5729	0.19431	17.5729	0.17391
17.5936	0.22074	17.5936	0.22209	17.5931	0.17062	17.5931	0.16425
17.6137	0.19302	17.6137	0.21028	17.6133	0.26066	17.6133	0.13527
17.6339	0.20021	17.6339	0.215	17.6334	0.16114	17.6334	0.14976
17.6541	0.22382	17.6541	0.19965	17.6536	0.17536	17.6536	0.2029
17.6743	0.20329	17.6743	0.21914	17.6738	0.17536	17.6738	0.13043
17.6945	0.21766	17.6945	0.22623	17.694	0.25118	17.694	0.19807
17.7146	0.24435	17.7146	0.23036	17.7142	0.18009	17.7142	0.14976
17.7348	0.24025	17.7348	0.22682	17.7343	0.17062	17.7343	0.23671
17.755	0.22895	17.755	0.20024	17.7545	0.23697	17.7545	0.17874
17.7752	0.24333	17.7752	0.22563	17.7747	0.20853	17.7747	0.19324
17.7954	0.20226	17.7954	0.21264	17.7949	0.15166	17.7949	0.13527
17.8155	0.24333	17.8155	0.21737	17.815	0.1564	17.815	0.16908
17.8357	0.22485	17.8357	0.20555	17.8352	0.18009	17.8352	0.12077
17.8559	0.21561	17.8559	0.21441	17.8554	0.17062	17.8554	0.18357
17.8761	0.21561	17.8761	0.22209	17.8756	0.17062	17.8756	0.23671
17.8963	0.20431	17.8963	0.228	17.8958	0.18957	17.8958	0.23188
17.9164	0.22074	17.9164	0.22091	17.9159	0.20853	17.9159	0.14976
17.9366	0.22895	17.9366	0.22327	17.9361	0.18957	17.9361	0.17391
17.9568	0.22177	17.9568	0.21973	17.9563	0.20379	17.9563	0.23188
17.977	0.24538	17.977	0.22445	17.9765	0.17062	17.9765	0.16908
17.9972	0.21355	17.9972	0.21677	17.9967	0.1564	17.9967	0.2029
18.0173	0.22587	18.0173	0.24572	18.0169	0.15166	18.0169	0.15942
18.0375	0.23717	18.0375	0.21205	18.037	0.1564	18.037	0.2029
18.0577	0.23717	18.0577	0.23154	18.0572	0.17536	18.0572	0.1401
18.0779	0.23819	18.0779	0.22209	18.0774	0.20379	18.0774	0.16425
18.0981	0.23203	18.0981	0.24985	18.0976	0.22749	18.0976	0.21739
18.1182	0.21869	18.1182	0.25281	18.1177	0.12796	18.1177	0.19324
18.1384	0.19507	18.1384	0.21028	18.1379	0.24171	18.1379	0.15942
18.1586	0.23409	18.1586	0.21914	18.1581	0.22275	18.1581	0.20773
18.1788	0.22074	18.1788	0.21796	18.1783	0.18957	18.1783	0.12077
18.1989	0.22998	18.1989	0.23509	18.1985	0.18483	18.1985	0.18357
18.2191	0.22793	18.2191	0.22032	18.2186	0.20853	18.2186	0.28019
18.2393	0.23409	18.2393	0.24335	18.2388	0.19431	18.2388	0.16908
18.2595	0.20431	18.2595	0.21441	18.259	0.1327	18.259	0.19324
18.2797	0.20739	18.2797	0.23627	18.2792	0.21801	18.2792	0.17391
18.2998	0.23922	18.2998	0.23272	18.2994	0.21327	18.2994	0.15942
18.32	0.22485	18.32	0.24513	18.3195	0.23697	18.3195	0.1401
18.3402	0.22382	18.3402	0.2593	18.3397	0.18483	18.3397	0.22705
18.3604	0.25051	18.3604	0.24631	18.3599	0.27014	18.3599	0.17391
18.3806	0.23614	18.3806	0.23331	18.3801	0.19431	18.3801	0.2657
18.4007	0.2423	18.4007	0.24572	18.4002	0.18957	18.4002	0.20773
18.4209	0.23409	18.4209	0.25103	18.4204	0.24645	18.4204	0.13043
18.4411	0.21971	18.4411	0.21914	18.4406	0.18009	18.4406	0.18841
18.4613	0.20842	18.4613	0.26048	18.4608	0.17536	18.4608	0.13043
18.4815	0.22895	18.4815	0.23449	18.481	0.1564	18.481	0.17391
18.5016	0.20431	18.5016	0.2339	18.5011	0.18483	18.5011	0.25121
18.5218	0.23409	18.5218	0.2026	18.5213	0.23697	18.5213	0.17391
18.542	0.21971	18.542	0.22504	18.5415	0.29384	18.5415	0.19324
18.5622	0.25154	18.5622	0.24158	18.5617	0.22275	18.5617	0.1401
18.5824	0.24641	18.5824	0.2404	18.5819	0.23697	18.5819	0.21256
18.6025	0.20123	18.6025	0.22918	18.602	0.18009	18.602	0.17391
18.6227	0.23717	18.6227	0.25458	18.6222	0.20853	18.6222	0.21256
18.6429	0.21663	18.6429	0.25517	18.6424	0.22275	18.6424	0.2029
18.6631	0.2423	18.6631	0.24335	18.6626	0.19905	18.6626	0.15942
18.6833	0.22485	18.6833	0.23922	18.6828	0.16588	18.6828	0.18841
18.7034	0.26181	18.7034	0.24454	18.703	0.23697	18.703	0.17391
18.7236	0.26078	18.7236	0.25635	18.7231	0.19431	18.7231	0.22705
18.7438	0.23614	18.7438	0.22918	18.7433	0.12322	18.7433	0.2029
18.764	0.23203	18.764	0.22327	18.7635	0.18009	18.7635	0.18357
18.7842	0.23717	18.7842	0.23922	18.7837	0.20853	18.7837	0.21739
18.8043	0.23717	18.8043	0.22741	18.8038	0.17062	18.8038	0.21739
18.8245	0.25257	18.8245	0.24631	18.824	0.24171	18.824	0.21256
18.8447	0.23922	18.8447	0.23272	18.8442	0.18957	18.8442	0.22222
18.8649	0.28131	18.8649	0.24454	18.8644	0.24645	18.8644	0.17874
18.885	0.24538	18.885	0.25635	18.8846	0.18483	18.8846	0.17391
18.9052	0.2731	18.9052	0.23154	18.9047	0.31754	18.9047	0.18841
18.9254	0.26078	18.9254	0.26048	18.9249	0.25592	18.9249	0.22222
18.9456	0.22279	18.9456	0.27053	18.9451	0.18483	18.9451	0.18841
18.9658	0.2423	18.9658	0.24926	18.9653	0.22749	18.9653	0.17391
18.9859	0.24127	18.9859	0.25281	18.9855	0.19431	18.9855	0.22222
19.0061	0.22485	19.0061	0.24513	19.0056	0.16588	19.0056	0.16908
19.0263	0.25462	19.0263	0.23095	19.0258	0.21327	19.0258	0.23671
19.0465	0.23511	19.0465	0.23863	19.046	0.21801	19.046	0.13527
19.0667	0.23717	19.0667	0.22268	19.0662	0.23223	19.0662	0.22222
19.0868	0.24333	19.0868	0.26462	19.0863	0.23223	19.0863	0.14493
19.107	0.23819	19.107	0.23863	19.1065	0.24645	19.1065	0.19324
19.1272	0.24846	19.1272	0.25103	19.1267	0.21801	19.1267	0.21739
19.1474	0.23614	19.1474	0.23686	19.1469	0.18483	19.1469	0.17874
19.1676	0.24538	19.1676	0.26285	19.1671	0.25592	19.1671	0.20773
19.1877	0.21869	19.1877	0.27407	19.1872	0.20379	19.1872	0.19807
19.2079	0.24435	19.2079	0.24572	19.2074	0.23697	19.2074	0.17874
19.2281	0.2577	19.2281	0.25989	19.2276	0.21801	19.2276	0.2029
19.2483	0.25667	19.2483	0.26344	19.2478	0.24171	19.2478	0.15942
19.2685	0.2577	19.2685	0.24808	19.268	0.19905	19.268	0.24155
19.2886	0.21561	19.2886	0.25635	19.2882	0.18483	19.2882	0.20773
19.3088	0.27618	19.3088	0.27053	19.3083	0.20379	19.3083	0.21256
19.329	0.26181	19.329	0.28293	19.3285	0.25592	19.3285	0.21256
19.3492	0.23511	19.3492	0.25576	19.3487	0.24171	19.3487	0.23188
19.3694	0.24949	19.3694	0.26757	19.3689	0.14218	19.3689	0.19324
19.3895	0.22279	19.3895	0.27112	19.3891	0.19431	19.3891	0.16425
19.4097	0.25565	19.4097	0.24335	19.4092	0.22749	19.4092	0.19324
19.4299	0.25257	19.4299	0.27584	19.4294	0.17062	19.4294	0.15942
19.4501	0.25873	19.4501	0.25871	19.4496	0.2891	19.4496	0.18841
19.4703	0.24333	19.4703	0.24513	19.4698	0.25592	19.4698	0.23671
19.4904	0.25667	19.4904	0.24217	19.4899	0.18957	19.4899	0.19324
19.5106	0.25359	19.5106	0.23686	19.5101	0.21327	19.5101	0.16908
19.5308	0.29363	19.5308	0.26698	19.5303	0.20853	19.5303	0.21739
19.551	0.24743	19.551	0.2788	19.5505	0.20853	19.5505	0.21739
19.5711	0.26386	19.5711	0.28529	19.5707	0.24171	19.5707	0.21739
19.5913	0.25154	19.5913	0.2788	19.5908	0.27014	19.5908	0.18357
19.6115	0.29877	19.6115	0.28647	19.611	0.2654	19.611	0.2029
19.6317	0.2731	19.6317	0.25399	19.6312	0.3128	19.6312	0.20773
19.6519	0.26386	19.6519	0.25694	19.6514	0.28436	19.6514	0.21256
19.672	0.26694	19.672	0.27407	19.6716	0.22749	19.6716	0.23671
19.6922	0.27823	19.6922	0.24808	19.6917	0.23223	19.6917	0.24638
19.7124	0.2731	19.7124	0.26048	19.7119	0.18009	19.7119	0.22705
19.7326	0.24949	19.7326	0.2782	19.7321	0.25118	19.7321	0.2029
19.7528	0.27207	19.7528	0.28352	19.7523	0.29384	19.7523	0.19807
19.773	0.22793	19.773	0.29297	19.7724	0.23697	19.7724	0.24155
19.7931	0.25051	19.7931	0.26639	19.7926	0.22749	19.7926	0.19807
19.8133	0.31006	19.8133	0.28293	19.8128	0.27488	19.8128	0.28502
19.8335	0.27002	19.8335	0.28825	19.833	0.24171	19.833	0.24155
19.8537	0.29363	19.8537	0.28352	19.8532	0.27962	19.8532	0.20773
19.8738	0.2885	19.8738	0.27466	19.8733	0.21327	19.8733	0.20773
19.894	0.29363	19.894	0.29415	19.8935	0.25592	19.8935	0.22222
19.9142	0.28131	19.9142	0.2534	19.9137	0.19431	19.9137	0.23671
19.9344	0.25257	19.9344	0.30833	19.9339	0.20379	19.9339	0.24155
19.9546	0.25873	19.9546	0.26698	19.9541	0.22749	19.9541	0.23188
19.9747	0.26181	19.9747	0.30774	19.9743	0.27488	19.9743	0.14493
19.9949	0.27926	19.9949	0.29592	19.9944	0.21801	19.9944	0.20773
20.0151	0.27413	20.0151	0.29297	20.0146	0.25592	20.0146	0.22222
20.0353	0.27823	20.0353	0.30419	20.0348	0.21327	20.0348	0.25604
20.0555	0.27413	20.0555	0.26934	20.055	0.27488	20.055	0.21739
20.0756	0.27618	20.0756	0.28529	20.0752	0.22749	20.0752	0.24155
20.0958	0.28131	20.0958	0.30478	20.0953	0.23223	20.0953	0.18841
20.116	0.30287	20.116	0.2977	20.1155	0.23697	20.1155	0.14493
20.1362	0.24641	20.1362	0.29533	20.1357	0.20379	20.1357	0.19324
20.1564	0.29363	20.1564	0.2782	20.1559	0.24171	20.1559	0.2029
20.1765	0.26899	20.1765	0.2912	20.176	0.20853	20.176	0.28502
20.1967	0.25051	20.1967	0.29652	20.1962	0.22275	20.1962	0.24638
20.2169	0.30595	20.2169	0.28352	20.2164	0.24171	20.2164	0.28502
20.2371	0.26591	20.2371	0.29179	20.2366	0.22275	20.2366	0.19807
20.2572	0.28439	20.2572	0.31896	20.2568	0.24171	20.2568	0.28019
20.2774	0.27823	20.2774	0.31955	20.2769	0.19431	20.2769	0.25121
20.2976	0.29979	20.2976	0.30892	20.2971	0.2654	20.2971	0.26087
20.3178	0.30903	20.3178	0.28293	20.3173	0.19905	20.3173	0.19807
20.338	0.29774	20.338	0.29888	20.3375	0.21327	20.3375	0.24155
20.3581	0.2731	20.3581	0.29829	20.3577	0.30332	20.3577	0.24638
20.3783	0.31211	20.3783	0.27643	20.3778	0.33175	20.3778	0.2029
20.3985	0.32238	20.3985	0.30892	20.398	0.24171	20.398	0.2657
20.4187	0.2885	20.4187	0.30478	20.4182	0.31754	20.4182	0.28019
20.4389	0.32341	20.4389	0.29297	20.4384	0.29384	20.4384	0.26087
20.4591	0.27413	20.4591	0.28057	20.4586	0.26066	20.4586	0.24155
20.4792	0.30698	20.4792	0.29947	20.4787	0.21801	20.4787	0.28502
20.4994	0.28439	20.4994	0.31069	20.4989	0.3128	20.4989	0.20773
20.5196	0.2577	20.5196	0.30538	20.5191	0.2654	20.5191	0.21256
20.5398	0.25359	20.5398	0.32605	20.5393	0.2654	20.5393	0.27053
20.56	0.28029	20.56	0.30419	20.5594	0.22275	20.5594	0.28986
20.5801	0.29261	20.5801	0.29061	20.5796	0.22275	20.5796	0.25121
20.6003	0.30493	20.6003	0.27289	20.5998	0.21327	20.5998	0.24638
20.6205	0.29363	20.6205	0.30419	20.62	0.19905	20.62	0.17874
20.6407	0.29466	20.6407	0.30478	20.6402	0.24645	20.6402	0.22222
20.6608	0.29158	20.6608	0.30419	20.6604	0.25592	20.6604	0.25121
20.681	0.28542	20.681	0.30951	20.6805	0.2654	20.6805	0.25121
20.7012	0.30595	20.7012	0.30951	20.7007	0.28436	20.7007	0.28502
20.7214	0.32546	20.7214	0.3101	20.7209	0.32701	20.7209	0.19807
20.7416	0.27207	20.7416	0.33373	20.7411	0.20853	20.7411	0.32367
20.7617	0.32136	20.7617	0.31187	20.7613	0.23223	20.7613	0.29469
20.7819	0.30493	20.7819	0.31778	20.7814	0.25592	20.7814	0.22705
20.8021	0.33881	20.8021	0.31187	20.8016	0.29858	20.8016	0.29952
20.8223	0.27618	20.8223	0.31069	20.8218	0.24645	20.8218	0.19324
20.8425	0.27105	20.8425	0.3101	20.842	0.25118	20.842	0.24638
20.8626	0.32854	20.8626	0.28766	20.8621	0.26066	20.8621	0.28502
20.8828	0.31006	20.8828	0.32132	20.8823	0.27014	20.8823	0.25121
20.903	0.3193	20.903	0.3225	20.9025	0.22275	20.9025	0.14493
20.9232	0.29569	20.9232	0.33018	20.9227	0.32227	20.9227	0.28986
20.9433	0.32546	20.9433	0.32723	20.9429	0.20379	20.9429	0.30435
20.9635	0.30801	20.9635	0.31246	20.963	0.28436	20.963	0.29952
20.9837	0.3039	20.9837	0.30597	20.9832	0.23223	20.9832	0.18841
21.0039	0.32238	21.0039	0.32369	21.0034	0.21801	21.0034	0.28019
21.0241	0.30801	21.0241	0.35735	21.0236	0.32701	21.0236	0.23671
21.0443	0.32649	21.0443	0.31424	21.0438	0.31754	21.0438	0.23671
21.0644	0.33778	21.0644	0.342	21.0639	0.29384	21.0639	0.30435
21.0846	0.33984	21.0846	0.3225	21.0841	0.35545	21.0841	0.2657
21.1048	0.28542	21.1048	0.32605	21.1043	0.20853	21.1043	0.22222
21.125	0.31314	21.125	0.35145	21.1245	0.29384	21.1245	0.20773
21.1452	0.32546	21.1452	0.3231	21.1447	0.2891	21.1447	0.2029
21.1653	0.31109	21.1653	0.33904	21.1648	0.32701	21.1648	0.26087
21.1855	0.35729	21.1855	0.31601	21.185	0.23223	21.185	0.28019
21.2057	0.33778	21.2057	0.3166	21.2052	0.29858	21.2052	0.36232
21.2259	0.3501	21.2259	0.33314	21.2254	0.31754	21.2254	0.29952
21.2461	0.3152	21.2461	0.34082	21.2456	0.35545	21.2456	0.23671
21.2662	0.32854	21.2662	0.35676	21.2657	0.27962	21.2657	0.23671
21.2864	0.3152	21.2864	0.329	21.2859	0.24171	21.2859	0.2657
21.3066	0.3614	21.3066	0.34022	21.3061	0.20853	21.3061	0.26087
21.3268	0.32649	21.3268	0.35794	21.3263	0.34123	21.3263	0.20773
21.3469	0.34394	21.3469	0.34731	21.3465	0.23223	21.3465	0.29469
21.3671	0.35934	21.3671	0.34613	21.3666	0.29384	21.3666	0.23671
21.3873	0.32752	21.3873	0.32073	21.3868	0.36493	21.3868	0.2657
21.4075	0.33676	21.4075	0.32605	21.407	0.22749	21.407	0.30918
21.4277	0.33265	21.4277	0.3609	21.4272	0.27962	21.4272	0.24638
21.4478	0.36037	21.4478	0.33963	21.4474	0.3128	21.4474	0.29952
21.468	0.30801	21.468	0.33609	21.4675	0.27488	21.4675	0.27536
21.4882	0.30595	21.4882	0.34849	21.4877	0.29384	21.4877	0.32367
21.5084	0.34702	21.5084	0.37685	21.5079	0.30806	21.5079	0.27536
21.5286	0.33676	21.5286	0.33196	21.5281	0.38863	21.5281	0.29469
21.5487	0.3152	21.5487	0.36031	21.5482	0.30806	21.5482	0.24155
21.5689	0.33778	21.5689	0.34436	21.5684	0.34597	21.5684	0.29952
21.5891	0.3306	21.5891	0.3225	21.5886	0.33175	21.5886	0.343
21.6093	0.36345	21.6093	0.32369	21.6088	0.36967	21.6088	0.29952
21.6294	0.346	21.6294	0.38925	21.629	0.34123	21.629	0.28019
21.6496	0.35626	21.6496	0.37507	21.6491	0.34123	21.6491	0.26087
21.6698	0.39425	21.6698	0.35086	21.6693	0.30332	21.6693	0.3285
21.69	0.38809	21.69	0.38039	21.6895	0.2891	21.6895	0.36715
21.7102	0.37782	21.7102	0.35854	21.7097	0.30806	21.7097	0.29469
21.7304	0.37782	21.7304	0.37448	21.7299	0.40758	21.7299	0.31401
21.7505	0.30903	21.7505	0.37271	21.75	0.33175	21.75	0.35749
21.7707	0.36961	21.7707	0.37271	21.7702	0.32227	21.7702	0.29469
21.7909	0.36345	21.7909	0.35499	21.7904	0.30332	21.7904	0.29469
21.8111	0.34497	21.8111	0.36562	21.8106	0.28436	21.8106	0.28502
21.8313	0.36242	21.8313	0.37212	21.8308	0.33649	21.8308	0.27536
21.8514	0.36858	21.8514	0.37862	21.8509	0.35545	21.8509	0.29469
21.8716	0.36653	21.8716	0.36031	21.8711	0.32227	21.8711	0.28986
21.8918	0.37885	21.8918	0.35263	21.8913	0.32227	21.8913	0.30918
21.912	0.41273	21.912	0.37921	21.9115	0.37441	21.9115	0.25604
21.9322	0.35626	21.9322	0.36976	21.9317	0.38389	21.9317	0.37681
21.9523	0.34086	21.9523	0.3798	21.9518	0.31754	21.9518	0.39614
21.9725	0.35729	21.9725	0.36858	21.972	0.37441	21.972	0.31401
21.9927	0.36961	21.9927	0.38512	21.9922	0.30806	21.9922	0.3913
22.0129	0.36653	22.0129	0.39516	22.0124	0.31754	22.0124	0.37198
22.033	0.37474	22.033	0.36208	22.0326	0.28436	22.0326	0.39614
22.0532	0.38296	22.0532	0.36267	22.0527	0.35071	22.0527	0.36232
22.0734	0.36242	22.0734	0.37271	22.0729	0.36967	22.0729	0.29952
22.0936	0.40246	22.0936	0.42351	22.0931	0.36493	22.0931	0.36715
22.1138	0.39425	22.1138	0.40638	22.1133	0.36967	22.1133	0.34783
22.1339	0.37166	22.1339	0.38098	22.1334	0.32701	22.1334	0.30918
22.1541	0.34805	22.1541	0.40343	22.1536	0.37441	22.1536	0.3913
22.1743	0.39836	22.1743	0.37389	22.1738	0.36967	22.1738	0.28019
22.1945	0.36242	22.1945	0.4117	22.194	0.37915	22.194	0.31884
22.2147	0.39117	22.2147	0.39161	22.2142	0.37441	22.2142	0.3913
22.2348	0.36858	22.2348	0.38393	22.2343	0.36967	22.2343	0.39614
22.255	0.35113	22.255	0.39693	22.2545	0.30806	22.2545	0.36715
22.2752	0.41273	22.2752	0.41229	22.2747	0.42654	22.2747	0.28986
22.2954	0.41581	22.2954	0.39929	22.2949	0.29858	22.2949	0.3285
22.3156	0.40862	22.3156	0.4117	22.3151	0.42654	22.3151	0.38647
22.3357	0.38604	22.3357	0.42233	22.3352	0.49289	22.3352	0.3285
22.3559	0.38296	22.3559	0.42174	22.3554	0.45498	22.3554	0.4058
22.3761	0.39938	22.3761	0.40933	22.3756	0.45498	22.3756	0.34783
22.3963	0.40041	22.3963	0.43178	22.3958	0.46919	22.3958	0.32367
22.4165	0.423	22.4165	0.38748	22.416	0.3981	22.416	0.343
22.4366	0.39938	22.4366	0.42056	22.4361	0.41232	22.4361	0.42029
22.4568	0.43532	22.4568	0.40579	22.4563	0.4218	22.4563	0.38164
22.477	0.44251	22.477	0.42882	22.4765	0.47867	22.4765	0.38647
22.4972	0.41684	22.4972	0.43768	22.4967	0.52133	22.4967	0.26087
22.5174	0.41992	22.5174	0.41583	22.5169	0.37915	22.5169	0.41063
22.5375	0.40554	22.5375	0.4111	22.537	0.35545	22.537	0.37681
22.5577	0.45277	22.5577	0.46131	22.5572	0.48815	22.5572	0.3285
22.5779	0.45175	22.5779	0.43119	22.5774	0.4455	22.5774	0.39614
22.5981	0.39733	22.5981	0.44359	22.5976	0.43602	22.5976	0.38647
22.6182	0.46304	22.6182	0.44654	22.6178	0.3981	22.6178	0.38647
22.6384	0.41786	22.6384	0.44005	22.6379	0.41232	22.6379	0.42512
22.6586	0.45072	22.6586	0.45186	22.6581	0.38863	22.6581	0.3913
22.6788	0.44969	22.6788	0.47253	22.6783	0.4218	22.6783	0.36715
22.699	0.44456	22.699	0.44595	22.6985	0.45498	22.6985	0.3913
22.7191	0.44867	22.7191	0.43946	22.7187	0.4455	22.7187	0.44928
22.7393	0.46099	22.7393	0.44536	22.7388	0.40284	22.7388	0.40097
22.7595	0.46509	22.7595	0.45127	22.759	0.4455	22.759	0.44928
22.7797	0.41068	22.7797	0.47135	22.7792	0.50711	22.7792	0.37198
22.7999	0.44251	22.7999	0.45718	22.7994	0.4455	22.7994	0.34783
22.82	0.49179	22.82	0.44654	22.8195	0.43128	22.8195	0.43478
22.8402	0.44559	22.8402	0.44773	22.8397	0.43602	22.8397	0.41063
22.8604	0.47947	22.8604	0.45304	22.8599	0.46445	22.8599	0.45411
22.8806	0.4538	22.8806	0.47194	22.8801	0.4218	22.8801	0.37198
22.9008	0.43224	22.9008	0.46367	22.9003	0.45972	22.9003	0.41546
22.9209	0.50205	22.9209	0.45304	22.9204	0.36493	22.9204	0.41063
22.9411	0.46509	22.9411	0.46545	22.9406	0.44076	22.9406	0.47343
22.9613	0.48665	22.9613	0.46013	22.9608	0.42654	22.9608	0.45894
22.9815	0.45585	22.9815	0.46604	22.981	0.46445	22.981	0.54106
23.0017	0.49692	23.0017	0.5062	23.0012	0.45024	23.0012	0.45894
23.0218	0.49487	23.0218	0.49262	23.0213	0.41706	23.0213	0.4686
23.042	0.49795	23.042	0.44182	23.0415	0.46445	23.0415	0.40097
23.0622	0.48768	23.0622	0.51565	23.0617	0.40284	23.0617	0.41546
23.0824	0.50924	23.0824	0.50797	23.0819	0.49763	23.0819	0.46377
23.1026	0.49589	23.1026	0.49144	23.1021	0.48815	23.1021	0.4058
23.1227	0.44045	23.1227	0.48198	23.1222	0.57346	23.1222	0.38647
23.1429	0.52156	23.1429	0.51093	23.1424	0.4218	23.1424	0.42512
23.1631	0.4846	23.1631	0.51565	23.1626	0.56398	23.1626	0.51691
23.1833	0.48665	23.1833	0.50975	23.1828	0.48815	23.1828	0.36232
23.2035	0.52464	23.2035	0.48198	23.203	0.49763	23.203	0.41063
23.2236	0.51848	23.2236	0.51211	23.2231	0.52133	23.2231	0.36715
23.2438	0.54517	23.2438	0.53987	23.2433	0.51185	23.2433	0.3913
23.264	0.49384	23.264	0.48317	23.2635	0.49763	23.2635	0.35749
23.2842	0.49281	23.2842	0.51329	23.2837	0.3981	23.2837	0.44444
23.3043	0.48255	23.3043	0.52688	23.3039	0.45024	23.3039	0.45411
23.3245	0.54209	23.3245	0.5316	23.324	0.51185	23.324	0.42995
23.3447	0.50821	23.3447	0.53278	23.3442	0.46919	23.3442	0.39614
23.3649	0.51437	23.3649	0.5192	23.3644	0.44076	23.3644	0.46377
23.3851	0.50513	23.3851	0.51802	23.3846	0.47393	23.3846	0.51691
23.4052	0.55133	23.4052	0.54046	23.4047	0.48815	23.4047	0.47826
23.4254	0.57598	23.4254	0.53514	23.4249	0.46919	23.4249	0.3913
23.4456	0.56263	23.4456	0.53928	23.4451	0.51185	23.4451	0.49275
23.4658	0.51848	23.4658	0.55818	23.4653	0.49289	23.4653	0.50725
23.486	0.5729	23.486	0.57177	23.4855	0.57346	23.4855	0.4686
23.5061	0.5924	23.5061	0.59362	23.5056	0.47393	23.5056	0.42029
23.5263	0.55339	23.5263	0.58653	23.5258	0.54976	23.5258	0.50725
23.5465	0.55544	23.5465	0.56704	23.546	0.49763	23.546	0.4686
23.5667	0.56468	23.5667	0.56468	23.5662	0.53081	23.5662	0.51691
23.5869	0.5616	23.5869	0.56054	23.5864	0.51185	23.5864	0.4686
23.607	0.56674	23.607	0.57177	23.6065	0.52133	23.6065	0.45894
23.6272	0.5616	23.6272	0.58417	23.6267	0.60664	23.6267	0.46377
23.6474	0.60267	23.6474	0.5694	23.6469	0.51185	23.6469	0.44444
23.6676	0.59548	23.6676	0.58181	23.6671	0.5545	23.6671	0.45411
23.6878	0.59651	23.6878	0.61193	23.6873	0.52133	23.6873	0.50242
23.7079	0.62115	23.7079	0.57472	23.7074	0.48815	23.7074	0.40097
23.7281	0.59446	23.7281	0.58299	23.7276	0.51185	23.7276	0.45411
23.7483	0.60267	23.7483	0.60662	23.7478	0.5545	23.7478	0.54106
23.7685	0.63244	23.7685	0.59126	23.768	0.60664	23.768	0.47826
23.7887	0.61088	23.7887	0.6137	23.7882	0.63033	23.7882	0.39614
23.8088	0.61807	23.8088	0.60543	23.8083	0.59242	23.8083	0.43961
23.829	0.63244	23.829	0.61134	23.8285	0.50711	23.8285	0.48309
23.8492	0.61088	23.8492	0.62138	23.8487	0.56398	23.8487	0.45411
23.8694	0.62115	23.8694	0.60898	23.8689	0.53555	23.8689	0.59903
23.8895	0.60883	23.8895	0.61252	23.8891	0.5782	23.8891	0.53623
23.9097	0.61294	23.9097	0.63556	23.9092	0.56398	23.9092	0.48792
23.9299	0.68378	23.9299	0.64383	23.9294	0.47393	23.9294	0.46377
23.9501	0.69097	23.9501	0.65623	23.9496	0.5545	23.9496	0.42512
23.9703	0.65708	23.9703	0.63379	23.9698	0.63033	23.9698	0.63285
23.9904	0.67864	23.9904	0.66332	23.99	0.59242	23.99	0.54106
24.0106	0.62834	24.0106	0.66627	24.0101	0.63033	24.0101	0.50725
24.0308	0.67556	24.0308	0.63792	24.0303	0.53081	24.0303	0.4686
24.051	0.68378	24.051	0.66509	24.0505	0.64455	24.0505	0.54106
24.0712	0.65914	24.0712	0.65446	24.0707	0.46919	24.0707	0.59903
24.0913	0.66324	24.0913	0.64028	24.0908	0.66825	24.0908	0.56522
24.1115	0.69302	24.1115	0.65918	24.111	0.63033	24.111	0.55556
24.1317	0.69097	24.1317	0.67868	24.1312	0.48341	24.1312	0.51208
24.1519	0.69918	24.1519	0.64973	24.1514	0.58294	24.1514	0.55556
24.1721	0.67351	24.1721	0.69876	24.1716	0.63033	24.1716	0.48309
24.1922	0.6848	24.1922	0.67809	24.1917	0.5782	24.1917	0.57971
24.2124	0.67146	24.2124	0.64973	24.2119	0.59716	24.2119	0.6715
24.2326	0.72587	24.2326	0.71234	24.2321	0.54976	24.2321	0.49758
24.2528	0.68172	24.2528	0.69758	24.2523	0.6019	24.2523	0.66184
24.273	0.64168	24.273	0.71825	24.2725	0.49763	24.2725	0.68116
24.2931	0.73306	24.2931	0.69522	24.2926	0.54976	24.2926	0.61836
24.3133	0.68994	24.3133	0.70585	24.3128	0.58294	24.3128	0.57488
24.3335	0.77721	24.3335	0.73833	24.333	0.64929	24.333	0.65217
24.3537	0.69507	24.3537	0.74188	24.3532	0.75829	24.3532	0.66184
24.3739	0.77002	24.3739	0.72829	24.3734	0.64455	24.3734	0.54106
24.394	0.7577	24.394	0.71589	24.3935	0.7346	24.3935	0.61836
24.4142	0.74538	24.4142	0.73006	24.4137	0.70616	24.4137	0.57971
24.4344	0.71971	24.4344	0.68576	24.4339	0.66351	24.4339	0.56522
24.4546	0.77926	24.4546	0.73952	24.4541	0.65403	24.4541	0.48309
24.4748	0.82444	24.4748	0.78618	24.4743	0.72038	24.4743	0.57488
24.4949	0.76181	24.4949	0.78913	24.4944	0.63507	24.4944	0.57005
24.5151	0.78645	24.5151	0.75369	24.5146	0.64455	24.5146	0.58937
24.5353	0.77002	24.5353	0.76905	24.5348	0.7109	24.5348	0.57005
24.5555	0.76899	24.5555	0.78913	24.555	0.66351	24.555	0.64251
24.5756	0.83368	24.5756	0.77259	24.5752	0.66351	24.5752	0.63285
24.5958	0.78645	24.5958	0.76078	24.5953	0.68246	24.5953	0.5942
24.616	0.79877	24.616	0.79799	24.6155	0.72986	24.6155	0.58937
24.6362	0.86448	24.6362	0.78382	24.6357	0.6872	24.6357	0.60386
24.6564	0.79671	24.6564	0.77555	24.6559	0.64455	24.6559	0.6715
24.6765	0.80493	24.6765	0.79209	24.6761	0.68246	24.6761	0.67633
24.6967	0.80082	24.6967	0.78027	24.6962	0.6019	24.6962	0.55072
24.7169	0.81006	24.7169	0.84288	24.7164	0.65403	24.7164	0.57488
24.7371	0.81211	24.7371	0.85056	24.7366	0.7346	24.7366	0.61353
24.7573	0.7885	24.7573	0.84229	24.7568	0.7346	24.7568	0.72464
24.7774	0.81417	24.7774	0.80981	24.7769	0.73934	24.7769	0.60386
24.7976	0.8501	24.7976	0.80921	24.7971	0.78673	24.7971	0.68599
24.8178	0.77105	24.8178	0.83343	24.8173	0.72986	24.8173	0.66667
24.838	0.85626	24.838	0.85588	24.8375	0.80569	24.8375	0.64734
24.8582	0.85729	24.8582	0.79976	24.8577	0.71564	24.8577	0.6715
24.8783	0.85832	24.8783	0.8795	24.8778	0.69668	24.8778	0.7343
24.8985	0.84086	24.8985	0.8795	24.898	0.76777	24.898	0.62802
24.9187	0.82444	24.9187	0.81985	24.9182	0.77251	24.9182	0.69082
24.9389	0.8655	24.9389	0.86828	24.9384	0.73934	24.9384	0.73913
24.9591	0.84394	24.9591	0.87655	24.9586	0.74408	24.9586	0.62802
24.9792	0.88809	24.9792	0.85824	24.9788	0.75829	24.9788	0.68599
24.9994	0.83778	24.9994	0.88009	24.9989	0.81043	24.9989	0.657
25.0196	0.83676	25.0196	0.88364	25.0191	0.72512	25.0191	0.63768
25.0398	0.87269	25.0398	0.9114	25.0393	0.7109	25.0393	0.61353
25.06	0.92197	25.06	0.85115	25.0595	0.77251	25.0595	0.62802
25.0801	0.91992	25.0801	0.82162	25.0796	0.82938	25.0796	0.68116
25.1003	0.90554	25.1003	0.91199	25.0998	0.78673	25.0998	0.68116
25.1205	0.96817	25.1205	0.90786	25.12	0.78199	25.12	0.61836
25.1407	0.91889	25.1407	0.88128	25.1402	0.7346	25.1402	0.71981
25.1608	0.92094	25.1608	0.90727	25.1604	0.64455	25.1604	0.70048
25.181	0.93429	25.181	0.88659	25.1805	0.73934	25.1805	0.63768
25.2012	0.93018	25.2012	0.89841	25.2007	0.66351	25.2007	0.77295
25.2214	0.94969	25.2214	0.97283	25.2209	0.81991	25.2209	0.66184
25.2416	0.96817	25.2416	0.91731	25.2411	0.72038	25.2411	0.64734
25.2617	0.93326	25.2617	0.87183	25.2613	0.79147	25.2613	0.72464
25.2819	0.88193	25.2819	0.899	25.2814	0.82464	25.2814	0.71981
25.3021	0.95996	25.3021	0.93621	25.3016	0.74882	25.3016	0.66184
25.3223	0.95072	25.3223	0.94684	25.3218	0.63981	25.3218	0.71498
25.3425	0.93532	25.3425	0.94034	25.342	0.67773	25.342	0.75362
25.3626	0.95175	25.3626	0.89368	25.3622	0.74408	25.3622	0.82126
25.3828	0.9271	25.3828	0.92203	25.3823	0.75355	25.3823	0.66184
25.403	0.92197	25.403	0.91258	25.4025	0.73934	25.4025	0.71014
25.4232	0.96407	25.4232	0.94566	25.4227	0.90047	25.4227	0.71014
25.4434	0.9538	25.4434	0.94743	25.4429	0.78199	25.4429	0.72947
25.4636	0.93943	25.4636	0.95983	25.463	0.75829	25.463	0.77295
25.4837	0.96407	25.4837	0.96515	25.4832	0.78673	25.4832	0.63768
25.5039	0.94559	25.5039	0.93857	25.5034	0.8436	25.5034	0.6715
25.5241	0.96509	25.5241	0.99291	25.5236	0.76303	25.5236	0.72947
25.5443	0.96201	25.5443	0.95157	25.5438	0.72986	25.5438	0.68116
25.5644	0.99384	25.5644	0.93325	25.5639	0.85782	25.5639	0.72464
25.5846	0.96304	25.5846	0.96869	25.5841	0.73934	25.5841	0.74396
25.6048	0.8963	25.6048	1	25.6043	0.76303	25.6043	0.78744
25.625	0.99897	25.625	0.98523	25.6245	0.78199	25.6245	0.71981
25.6452	0.98049	25.6452	0.95688	25.6447	0.71564	25.6447	0.83575
25.6653	0.94148	25.6653	0.95452	25.6649	0.7109	25.6649	0.7343
25.6855	0.93737	25.6855	0.98051	25.685	0.72038	25.685	0.74879
25.7057	0.92505	25.7057	0.93325	25.7052	0.75829	25.7052	0.69082
25.7259	0.96817	25.7259	0.96515	25.7254	0.66825	25.7254	0.7343
25.7461	0.93634	25.7461	0.98051	25.7456	0.77251	25.7456	0.657
25.7662	0.98152	25.7662	0.97992	25.7657	0.78199	25.7657	0.7971
25.7864	1	25.7864	0.94211	25.7859	0.78199	25.7859	0.60386
25.8066	0.89322	25.8066	0.96574	25.8061	0.75355	25.8061	0.6087
25.8268	0.97331	25.8268	0.93562	25.8263	0.61611	25.8263	0.69082
25.8469	0.97331	25.8469	0.95038	25.8465	0.84834	25.8465	0.72947
25.8671	0.97023	25.8671	0.96279	25.8666	0.75355	25.8666	0.62802
25.8873	0.98871	25.8873	0.97165	25.8868	0.69194	25.8868	0.73913
25.9075	0.95585	25.9075	0.90195	25.907	0.68246	25.907	0.78261
25.9277	0.96817	25.9277	0.95216	25.9272	0.76777	25.9272	0.76329
25.9478	0.94661	25.9478	0.91613	25.9474	0.73934	25.9474	0.72464
25.968	0.90041	25.968	0.96988	25.9675	0.71564	25.9675	0.69565
25.9882	0.89322	25.9882	0.92853	25.9877	0.85782	25.9877	0.69565
26.0084	0.97023	26.0084	0.96929	26.0079	0.62085	26.0079	0.68599
26.0286	0.97228	26.0286	0.93916	26.0281	0.81043	26.0281	0.657
26.0487	0.87885	26.0487	0.97637	26.0483	0.74882	26.0483	0.70048
26.0689	0.93532	26.0689	0.99823	26.0684	0.74408	26.0684	0.63768
26.0891	0.92916	26.0891	0.97283	26.0886	0.71564	26.0886	0.71981
26.1093	0.95688	26.1093	0.96102	26.1088	0.75355	26.1088	0.76812
26.1295	0.91684	26.1295	0.91553	26.129	0.73934	26.129	0.61836
26.1497	0.99692	26.1497	0.95216	26.1491	0.7346	26.1491	0.7343
26.1698	0.91786	26.1698	0.85233	26.1693	0.70616	26.1693	0.71014
26.19	0.90554	26.19	0.92735	26.1895	0.60664	26.1895	0.68116
26.2102	0.9384	26.2102	0.96574	26.2097	0.70616	26.2097	0.57488
26.2304	0.8768	26.2304	0.89191	26.2299	0.68246	26.2299	0.63285
26.2505	0.91889	26.2505	0.90431	26.2501	0.87678	26.2501	0.64251
26.2707	0.90246	26.2707	0.94743	26.2702	0.72986	26.2702	0.64734
26.2909	0.85729	26.2909	0.90786	26.2904	0.72038	26.2904	0.62802
26.3111	0.85626	26.3111	0.90195	26.3106	0.69668	26.3106	0.657
26.3313	0.92916	26.3313	0.88955	26.3308	0.78199	26.3308	0.65217
26.3514	0.85626	26.3514	0.89191	26.351	0.7346	26.351	0.61836
26.3716	0.86345	26.3716	0.88895	26.3711	0.7109	26.3711	0.71498
26.3918	0.91684	26.3918	0.88246	26.3913	0.75355	26.3913	0.56039
26.412	0.8347	26.412	0.84643	26.4115	0.61137	26.4115	0.5314
26.4322	0.85729	26.4322	0.89604	26.4317	0.79621	26.4317	0.62319
26.4523	0.83265	26.4523	0.85883	26.4518	0.73934	26.4518	0.56039
26.4725	0.81622	26.4725	0.83698	26.472	0.81991	26.472	0.58454
26.4927	0.80493	26.4927	0.83402	26.4922	0.60664	26.4922	0.58937
26.5129	0.81006	26.5129	0.86119	26.5124	0.73934	26.5124	0.5942
26.5331	0.86037	26.5331	0.8293	26.5326	0.67773	26.5326	0.66184
26.5532	0.77413	26.5532	0.81158	26.5527	0.69668	26.5527	0.59903
26.5734	0.76386	26.5734	0.86119	26.5729	0.70616	26.5729	0.57971
26.5936	0.79055	26.5936	0.85883	26.5931	0.61611	26.5931	0.63768
26.6138	0.79055	26.6138	0.8163	26.6133	0.65403	26.6133	0.57971
26.6339	0.76694	26.6339	0.80685	26.6335	0.58768	26.6335	0.62319
26.6541	0.73203	26.6541	0.82693	26.6536	0.61137	26.6536	0.48309
26.6743	0.7885	26.6743	0.79209	26.6738	0.62559	26.6738	0.58937
26.6945	0.80287	26.6945	0.76196	26.694	0.66351	26.694	0.55072
26.7147	0.74641	26.7147	0.81571	26.7142	0.59242	26.7142	0.65217
26.7349	0.7577	26.7349	0.72947	26.7344	0.55924	26.7344	0.52174
26.755	0.74435	26.755	0.75192	26.7545	0.6872	26.7545	0.5314
26.7752	0.73819	26.7752	0.76669	26.7747	0.6019	26.7747	0.54106
26.7954	0.77926	26.7954	0.80213	26.7949	0.58294	26.7949	0.53623
26.8156	0.75565	26.8156	0.7596	26.8151	0.56398	26.8151	0.44444
26.8358	0.71458	26.8358	0.71707	26.8352	0.63033	26.8352	0.52657
26.8559	0.7423	26.8559	0.7531	26.8554	0.67299	26.8554	0.4686
26.8761	0.72895	26.8761	0.74719	26.8756	0.54976	26.8756	0.57971
26.8963	0.6694	26.8963	0.70171	26.8958	0.52607	26.8958	0.45894
26.9165	0.73922	26.9165	0.67572	26.916	0.64929	26.916	0.42512
26.9366	0.69918	26.9366	0.72298	26.9362	0.56872	26.9362	0.54589
26.9568	0.6848	26.9568	0.67631	26.9563	0.6019	26.9563	0.52174
26.977	0.67762	26.977	0.69994	26.9765	0.54976	26.9765	0.42995
26.9972	0.66427	26.9972	0.68576	26.9967	0.59242	26.9967	0.47826
27.0174	0.62628	27.0174	0.67809	27.0169	0.48815	27.0169	0.49758
27.0375	0.66324	27.0375	0.6521	27.0371	0.52607	27.0371	0.42029
27.0577	0.68686	27.0577	0.66627	27.0572	0.51659	27.0572	0.36715
27.0779	0.61088	27.0779	0.66509	27.0774	0.56872	27.0774	0.49758
27.0981	0.62012	27.0981	0.65269	27.0976	0.54976	27.0976	0.47343
27.1183	0.63142	27.1183	0.62256	27.1178	0.49289	27.1178	0.45894
27.1384	0.63963	27.1384	0.62788	27.138	0.53555	27.138	0.4686
27.1586	0.64784	27.1586	0.65151	27.1581	0.53081	27.1581	0.42512
27.1788	0.5924	27.1788	0.6267	27.1783	0.54502	27.1783	0.42029
27.199	0.62834	27.199	0.61843	27.1985	0.47393	27.1985	0.42995
27.2192	0.55339	27.2192	0.60248	27.2187	0.58768	27.2187	0.41546
27.2393	0.58522	27.2393	0.6078	27.2388	0.54028	27.2388	0.3285
27.2595	0.56263	27.2595	0.6137	27.259	0.56398	27.259	0.42995
27.2797	0.54723	27.2797	0.56468	27.2792	0.40284	27.2792	0.4058
27.2999	0.55236	27.2999	0.53219	27.2994	0.4455	27.2994	0.39614
27.32	0.55955	27.32	0.55168	27.3196	0.50711	27.3196	0.35749
27.3402	0.55339	27.3402	0.59657	27.3397	0.53081	27.3397	0.36232
27.3604	0.56776	27.3604	0.55346	27.3599	0.52607	27.3599	0.32367
27.3806	0.53183	27.3806	0.53751	27.3801	0.41706	27.3801	0.38647
27.4008	0.5462	27.4008	0.53514	27.4003	0.43602	27.4003	0.40097
27.421	0.53593	27.421	0.55346	27.4205	0.43602	27.4205	0.39614
27.4411	0.51027	27.4411	0.52215	27.4406	0.44076	27.4406	0.36715
27.4613	0.49795	27.4613	0.54046	27.4608	0.40758	27.4608	0.35749
27.4815	0.4846	27.4815	0.53514	27.481	0.40284	27.481	0.32367
27.5017	0.54415	27.5017	0.51388	27.5012	0.4218	27.5012	0.3285
27.5219	0.49795	27.5219	0.4873	27.5214	0.53081	27.5214	0.41546
27.542	0.50411	27.542	0.49084	27.5415	0.51185	27.5415	0.28019
27.5622	0.47741	27.5622	0.46131	27.5617	0.4218	27.5617	0.48309
27.5824	0.49384	27.5824	0.45245	27.5819	0.36967	27.5819	0.33333
27.6026	0.4117	27.6026	0.49734	27.6021	0.45024	27.6021	0.32367
27.6227	0.47536	27.6227	0.47726	27.6223	0.4455	27.6223	0.30918
27.6429	0.44559	27.6429	0.4684	27.6424	0.38389	27.6424	0.27536
27.6631	0.44251	27.6631	0.47962	27.6626	0.40758	27.6626	0.32367
27.6833	0.47125	27.6833	0.45481	27.6828	0.40284	27.6828	0.32367
27.7035	0.47433	27.7035	0.48317	27.703	0.4218	27.703	0.24638
27.7236	0.42402	27.7236	0.46249	27.7232	0.43128	27.7232	0.28502
27.7438	0.41889	27.7438	0.46486	27.7433	0.2891	27.7433	0.29469
27.764	0.40862	27.764	0.44536	27.7635	0.45498	27.7635	0.3285
27.7842	0.41376	27.7842	0.40165	27.7837	0.34597	27.7837	0.29952
27.8044	0.42094	27.8044	0.4306	27.8039	0.40284	27.8039	0.29952
27.8245	0.41992	27.8245	0.42705	27.824	0.27014	27.824	0.343
27.8447	0.38912	27.8447	0.43178	27.8442	0.37915	27.8442	0.31884
27.8649	0.37885	27.8649	0.41406	27.8644	0.37441	27.8644	0.29952
27.8851	0.37782	27.8851	0.41051	27.8846	0.40284	27.8846	0.19324
27.9053	0.39425	27.9053	0.3863	27.9048	0.40758	27.9048	0.25121
27.9254	0.36858	27.9254	0.38925	27.9249	0.34597	27.9249	0.22222
27.9456	0.40965	27.9456	0.39161	27.9451	0.36019	27.9451	0.21739
27.9658	0.37474	27.9658	0.36208	27.9653	0.45498	27.9653	0.2657
27.986	0.38501	27.986	0.39338	27.9855	0.24171	27.9855	0.27053
28.0062	0.35524	28.0062	0.36503	28.0057	0.35545	28.0057	0.29469
28.0263	0.35524	28.0263	0.36326	28.0258	0.32701	28.0258	0.22222
28.0465	0.35626	28.0465	0.37389	28.046	0.35071	28.046	0.28019
28.0667	0.34394	28.0667	0.35322	28.0662	0.33649	28.0662	0.26087
28.0869	0.35729	28.0869	0.34731	28.0864	0.36493	28.0864	0.22222
28.1071	0.32341	28.1071	0.36149	28.1066	0.27962	28.1066	0.27536
28.1272	0.37988	28.1272	0.34082	28.1267	0.2891	28.1267	0.16425
28.1474	0.3152	28.1474	0.33491	28.1469	0.43602	28.1469	0.24638
28.1676	0.32033	28.1676	0.35145	28.1671	0.33175	28.1671	0.27536
28.1878	0.30185	28.1878	0.3355	28.1873	0.2891	28.1873	0.24638
28.208	0.32752	28.208	0.32546	28.2075	0.36019	28.2075	0.27053
28.2281	0.32957	28.2281	0.32782	28.2276	0.2891	28.2276	0.21256
28.2483	0.3152	28.2483	0.30656	28.2478	0.2891	28.2478	0.25604
28.2685	0.3152	28.2685	0.31069	28.268	0.29858	28.268	0.20773
28.2887	0.29261	28.2887	0.33727	28.2882	0.2891	28.2882	0.26087
28.3088	0.28439	28.3088	0.31955	28.3084	0.28436	28.3084	0.16425
28.329	0.29877	28.329	0.32723	28.3285	0.21327	28.3285	0.18841
28.3492	0.30185	28.3492	0.31246	28.3487	0.34123	28.3487	0.15459
28.3694	0.26489	28.3694	0.30065	28.3689	0.33175	28.3689	0.25604
28.3896	0.29466	28.3896	0.29179	28.3891	0.21801	28.3891	0.21256
28.4097	0.26899	28.4097	0.26816	28.4093	0.34123	28.4093	0.20773
28.4299	0.28131	28.4299	0.2782	28.4294	0.32227	28.4294	0.18841
28.4501	0.26899	28.4501	0.30951	28.4496	0.28436	28.4496	0.16908
28.4703	0.24127	28.4703	0.2782	28.4698	0.26066	28.4698	0.18357
28.4905	0.24846	28.4905	0.27761	28.49	0.3128	28.49	0.24638
28.5106	0.27823	28.5106	0.31542	28.5101	0.32227	28.5101	0.15459
28.5308	0.27823	28.5308	0.26462	28.5303	0.2891	28.5303	0.18841
28.551	0.25051	28.551	0.26344	28.5505	0.27488	28.5505	0.16425
28.5712	0.25051	28.5712	0.27643	28.5707	0.31754	28.5707	0.1256
28.5914	0.23717	28.5914	0.25989	28.5909	0.24645	28.5909	0.21739
28.6115	0.26078	28.6115	0.26875	28.611	0.25118	28.611	0.16908
28.6317	0.24435	28.6317	0.27053	28.6312	0.2654	28.6312	0.25121
28.6519	0.24538	28.6519	0.25399	28.6514	0.25592	28.6514	0.21256
28.6721	0.20431	28.6721	0.23509	28.6716	0.27014	28.6716	0.1401
28.6923	0.24435	28.6923	0.24749	28.6918	0.30806	28.6918	0.18841
28.7124	0.25873	28.7124	0.2593	28.7119	0.2891	28.7119	0.14976
28.7326	0.22074	28.7326	0.24513	28.7321	0.27014	28.7321	0.19807
28.7528	0.21047	28.7528	0.24276	28.7523	0.21327	28.7523	0.18357
28.773	0.1848	28.773	0.22741	28.7725	0.27488	28.7725	0.22705
28.7932	0.25257	28.7932	0.22327	28.7927	0.31754	28.7927	0.15942
28.8133	0.2115	28.8133	0.24926	28.8128	0.24645	28.8128	0.18357
28.8335	0.23101	28.8335	0.23154	28.833	0.29384	28.833	0.17874
28.8537	0.19918	28.8537	0.22563	28.8532	0.2654	28.8532	0.16908
28.8739	0.19199	28.8739	0.22209	28.8734	0.29858	28.8734	0.16908
28.8941	0.20534	28.8941	0.23036	28.8936	0.18009	28.8936	0.18357
28.9142	0.20945	28.9142	0.22209	28.9137	0.30332	28.9137	0.15942
28.9344	0.20534	28.9344	0.22563	28.9339	0.30806	28.9339	0.17391
28.9546	0.19097	28.9546	0.21559	28.9541	0.26066	28.9541	0.10145
28.9748	0.20123	28.9748	0.23095	28.9743	0.23697	28.9743	0.14976
28.9949	0.18891	28.9949	0.20791	28.9945	0.22275	28.9945	0.15942
29.0151	0.20123	29.0151	0.20969	29.0146	0.25592	29.0146	0.13527
29.0353	0.18891	29.0353	0.2091	29.0348	0.27014	29.0348	0.19324
29.0555	0.18172	29.0555	0.20673	29.055	0.18957	29.055	0.1256
29.0757	0.20329	29.0757	0.2091	29.0752	0.25592	29.0752	0.16425
29.0958	0.21766	29.0958	0.2215	29.0953	0.23223	29.0953	0.09179
29.116	0.17864	29.116	0.22327	29.1155	0.21801	29.1155	0.21256
29.1362	0.17762	29.1362	0.20201	29.1357	0.24171	29.1357	0.1256
29.1564	0.18172	29.1564	0.20142	29.1559	0.21801	29.1559	0.12077
29.1766	0.17864	29.1766	0.21855	29.1761	0.23697	29.1761	0.15459
29.1967	0.18789	29.1967	0.20024	29.1962	0.20853	29.1962	0.15942
29.2169	0.1807	29.2169	0.18311	29.2164	0.23223	29.2164	0.10628
29.2371	0.18686	29.2371	0.19315	29.2366	0.20379	29.2366	0.1256
29.2573	0.1807	29.2573	0.18901	29.2568	0.21801	29.2568	0.17391
29.2775	0.17351	29.2775	0.16893	29.277	0.29384	29.277	0.16425
29.2976	0.17864	29.2976	0.20378	29.2971	0.23223	29.2971	0.17391
29.3178	0.17351	29.3178	0.18783	29.3173	0.29858	29.3173	0.15942
29.338	0.17556	29.338	0.17425	29.3375	0.18483	29.3375	0.12077
29.3582	0.16735	29.3582	0.17247	29.3577	0.18483	29.3577	0.13527
29.3784	0.17659	29.3784	0.17543	29.3779	0.22275	29.3779	0.1401
29.3985	0.1807	29.3985	0.17661	29.398	0.20853	29.398	0.18841
29.4187	0.18891	29.4187	0.16893	29.4182	0.21327	29.4182	0.14976
29.4389	0.15708	29.4389	0.16066	29.4384	0.17062	29.4384	0.13043
29.4591	0.16016	29.4591	0.16657	29.4586	0.20853	29.4586	0.09662
29.4793	0.18378	29.4793	0.18429	29.4788	0.23223	29.4788	0.1256
29.4994	0.15298	29.4994	0.16893	29.4989	0.23697	29.4989	0.10628
29.5196	0.15503	29.5196	0.15948	29.5191	0.27962	29.5191	0.16908
29.5398	0.14784	29.5398	0.18074	29.5393	0.17536	29.5393	0.13527
29.56	0.14271	29.56	0.18074	29.5595	0.22275	29.5595	0.1256
29.5801	0.15503	29.5801	0.16539	29.5797	0.23697	29.5797	0.13527
29.6003	0.16427	29.6003	0.16952	29.5998	0.21327	29.5998	0.14976
29.6205	0.14374	29.6205	0.17247	29.62	0.14692	29.62	0.15942
29.6407	0.15708	29.6407	0.16361	29.6402	0.24645	29.6402	0.11594
29.6609	0.16427	29.6609	0.14826	29.6604	0.19431	29.6604	0.1401
29.681	0.15503	29.681	0.16893	29.6806	0.20379	29.6806	0.12077
29.7012	0.14168	29.7012	0.15712	29.7007	0.23223	29.7007	0.11111
29.7214	0.13655	29.7214	0.15475	29.7209	0.20379	29.7209	0.11594
29.7416	0.13655	29.7416	0.17661	29.7411	0.1327	29.7411	0.10628
29.7618	0.1345	29.7618	0.15889	29.7613	0.16114	29.7613	0.12077
29.7819	0.16222	29.7819	0.14294	29.7814	0.17536	29.7814	0.11594
29.8021	0.1345	29.8021	0.16302	29.8016	0.18483	29.8016	0.1401
29.8223	0.14682	29.8223	0.15062	29.8218	0.18483	29.8218	0.13043
29.8425	0.14271	29.8425	0.16066	29.842	0.19905	29.842	0.11594
29.8627	0.1653	29.8627	0.16598	29.8622	0.25118	29.8622	0.16425
29.8828	0.12526	29.8828	0.16598	29.8823	0.20853	29.8823	0.10145
29.903	0.14682	29.903	0.15475	29.9025	0.13744	29.9025	0.13043
29.9232	0.1078	29.9232	0.15357	29.9227	0.17062	29.9227	0.08696
29.9434	0.13244	29.9434	0.16007	29.9429	0.22275	29.9429	0.10628
29.9636	0.13347	29.9636	0.14826	29.9631	0.20853	29.9631	0.1256
29.9837	0.14271	29.9837	0.14412	29.9833	0.1564	29.9833	0.13527
30.0039	0.10986	30.0039	0.14767	30.0034	0.20379	30.0034	0.1256
30.0241	0.14784	30.0241	0.14885	30.0236	0.23223	30.0236	0.11594
30.0443	0.1078	30.0443	0.1518	30.0438	0.18483	30.0438	0.11111
30.0645	0.11294	30.0645	0.15889	30.064	0.17062	30.064	0.11111
30.0846	0.11499	30.0846	0.13467	30.0841	0.19905	30.0841	0.1401
30.1048	0.11499	30.1048	0.15298	30.1043	0.18483	30.1043	0.07246
30.125	0.12423	30.125	0.14412	30.1245	0.14218	30.1245	0.10628
30.1452	0.12936	30.1452	0.14176	30.1447	0.22275	30.1447	0.1401
30.1654	0.13552	30.1654	0.16007	30.1649	0.18009	30.1649	0.1401
30.1855	0.13039	30.1855	0.14885	30.185	0.14218	30.185	0.11111
30.2057	0.1232	30.2057	0.1453	30.2052	0.20853	30.2052	0.12077
30.2259	0.11704	30.2259	0.15121	30.2254	0.18483	30.2254	0.07246
30.2461	0.13655	30.2461	0.13703	30.2456	0.17536	30.2456	0.12077
30.2662	0.12115	30.2662	0.12817	30.2658	0.14692	30.2658	0.11594
30.2864	0.12218	30.2864	0.1453	30.2859	0.24645	30.2859	0.09179
30.3066	0.12526	30.3066	0.12699	30.3061	0.1327	30.3061	0.10145
30.3268	0.10986	30.3268	0.15239	30.3263	0.18957	30.3263	0.09179
30.347	0.11807	30.347	0.14294	30.3465	0.16588	30.3465	0.1256
30.3671	0.1232	30.3671	0.12404	30.3666	0.22749	30.3666	0.09662
30.3873	0.13655	30.3873	0.12581	30.3868	0.20853	30.3868	0.05797
30.4075	0.10678	30.4075	0.12758	30.407	0.17536	30.407	0.09179
30.4277	0.10986	30.4277	0.12758	30.4272	0.18483	30.4272	0.09179
30.4479	0.12423	30.4479	0.1329	30.4474	0.14692	30.4474	0.10145
30.468	0.10575	30.468	0.12936	30.4675	0.19905	30.4675	0.1256
30.4882	0.12218	30.4882	0.13822	30.4877	0.18009	30.4877	0.13527
30.5084	0.10883	30.5084	0.13467	30.5079	0.18957	30.5079	0.09662
30.5286	0.09754	30.5286	0.13703	30.5281	0.14218	30.5281	0.08696
30.5488	0.10678	30.5488	0.11991	30.5483	0.17062	30.5483	0.10628
30.5689	0.13142	30.5689	0.12877	30.5684	0.12322	30.5684	0.08696
30.5891	0.11294	30.5891	0.12404	30.5886	0.16114	30.5886	0.10628
30.6093	0.10575	30.6093	0.12995	30.6088	0.20853	30.6088	0.12077
30.6295	0.1037	30.6295	0.1453	30.629	0.14692	30.629	0.1256
30.6497	0.11704	30.6497	0.12345	30.6492	0.17062	30.6492	0.07246
30.6698	0.1232	30.6698	0.12463	30.6694	0.17062	30.6694	0.09179
30.69	0.11807	30.69	0.13349	30.6895	0.1564	30.6895	0.10145
30.7102	0.10062	30.7102	0.13703	30.7097	0.1564	30.7097	0.09662
30.7304	0.0883	30.7304	0.12877	30.7299	0.19431	30.7299	0.12077
30.7506	0.11499	30.7506	0.12758	30.7501	0.20379	30.7501	0.10628
30.7707	0.11499	30.7707	0.11577	30.7702	0.16588	30.7702	0.09662
30.7909	0.09754	30.7909	0.11991	30.7904	0.18483	30.7904	0.08696
30.8111	0.11294	30.8111	0.11931	30.8106	0.15166	30.8106	0.10628
30.8313	0.1191	30.8313	0.12995	30.8308	0.18957	30.8308	0.07729
30.8514	0.09138	30.8514	0.11872	30.851	0.14692	30.851	0.11111
30.8716	0.10575	30.8716	0.11341	30.8711	0.18483	30.8711	0.08696
30.8918	0.1078	30.8918	0.13349	30.8913	0.1327	30.8913	0.09662
30.912	0.11499	30.912	0.11991	30.9115	0.17062	30.9115	0.10145
30.9322	0.11294	30.9322	0.11754	30.9317	0.17536	30.9317	0.08213
30.9523	0.11704	30.9523	0.1264	30.9519	0.19905	30.9519	0.07246
30.9725	0.09651	30.9725	0.12463	30.972	0.19905	30.972	0.10628
30.9927	0.08419	30.9927	0.13231	30.9922	0.22275	30.9922	0.1256
31.0129	0.09651	31.0129	0.11518	31.0124	0.14692	31.0124	0.04831
31.0331	0.09446	31.0331	0.11872	31.0326	0.1327	31.0326	0.09662
31.0532	0.0924	31.0532	0.10691	31.0527	0.18483	31.0527	0.08213
31.0734	0.0924	31.0734	0.11813	31.0729	0.24171	31.0729	0.08696
31.0936	0.09651	31.0936	0.12463	31.0931	0.18483	31.0931	0.1401
31.1138	0.09138	31.1138	0.11931	31.1133	0.13744	31.1133	0.12077
31.134	0.10267	31.134	0.11045	31.1335	0.15166	31.1335	0.08213
31.1541	0.08932	31.1541	0.11105	31.1536	0.09953	31.1536	0.09179
31.1743	0.09343	31.1743	0.11282	31.1738	0.16588	31.1738	0.10145
31.1945	0.08008	31.1945	0.12936	31.194	0.18009	31.194	0.05797
31.2147	0.10267	31.2147	0.12522	31.2142	0.17536	31.2142	0.10628
31.2349	0.12423	31.2349	0.11045	31.2344	0.14218	31.2344	0.07729
31.255	0.12628	31.255	0.10809	31.2545	0.16114	31.2545	0.10628
31.2752	0.0924	31.2752	0.11341	31.2747	0.17062	31.2747	0.12077
31.2954	0.09548	31.2954	0.11577	31.2949	0.22749	31.2949	0.0628
31.3156	0.0924	31.3156	0.09273	31.3151	0.12322	31.3151	0.04831
31.3358	0.0924	31.3358	0.11045	31.3353	0.14218	31.3353	0.09662
31.3559	0.07495	31.3559	0.09155	31.3555	0.15166	31.3555	0.10628
31.3761	0.07598	31.3761	0.11045	31.3756	0.12796	31.3756	0.07246
31.3963	0.0924	31.3963	0.10455	31.3958	0.17536	31.3958	0.07729
31.4165	0.08727	31.4165	0.11636	31.416	0.13744	31.416	0.07729
31.4367	0.09651	31.4367	0.10986	31.4362	0.12796	31.4362	0.07729
31.4568	0.09446	31.4568	0.10455	31.4563	0.18957	31.4563	0.07729
31.477	0.0924	31.477	0.10986	31.4765	0.12322	31.4765	0.07246
31.4972	0.09856	31.4972	0.10337	31.4967	0.1564	31.4967	0.07246
31.5174	0.09959	31.5174	0.11813	31.5169	0.18957	31.5169	0.13043
31.5375	0.08419	31.5375	0.11045	31.5371	0.19431	31.5371	0.12077
31.5577	0.10986	31.5577	0.09805	31.5572	0.16114	31.5572	0.10145
31.5779	0.0883	31.5779	0.11813	31.5774	0.12322	31.5774	0.12077
31.5981	0.10267	31.5981	0.09864	31.5976	0.15166	31.5976	0.08696
31.6183	0.08214	31.6183	0.10455	31.6178	0.1327	31.6178	0.05314
31.6384	0.08932	31.6384	0.11164	31.638	0.18483	31.638	0.07246
31.6586	0.08214	31.6586	0.08919	31.6581	0.12796	31.6581	0.07246
31.6788	0.11294	31.6788	0.11105	31.6783	0.18483	31.6783	0.07729
31.699	0.09446	31.699	0.09805	31.6985	0.12796	31.6985	0.0628
31.7192	0.0729	31.7192	0.11045	31.7187	0.14218	31.7187	0.04348
31.7394	0.10575	31.7394	0.09746	31.7388	0.1564	31.7388	0.06763
31.7595	0.08419	31.7595	0.10573	31.759	0.18009	31.759	0.05314
31.7797	0.09651	31.7797	0.10219	31.7792	0.15166	31.7792	0.11111
31.7999	0.06982	31.7999	0.11459	31.7994	0.13744	31.7994	0.07246
31.8201	0.09138	31.8201	0.13408	31.8196	0.10427	31.8196	0.03382
31.8402	0.09138	31.8402	0.11636	31.8397	0.12322	31.8397	0.05797
31.8604	0.08522	31.8604	0.10278	31.8599	0.14218	31.8599	0.06763
31.8806	0.08624	31.8806	0.09923	31.8801	0.16114	31.8801	0.09179
31.9008	0.08214	31.9008	0.11577	31.9003	0.1327	31.9003	0.06763
31.921	0.0883	31.921	0.10278	31.9205	0.16588	31.9205	0.06763
31.9411	0.08214	31.9411	0.08624	31.9407	0.14692	31.9407	0.06763
31.9613	0.07598	31.9613	0.10337	31.9608	0.13744	31.9608	0.10628
31.9815	0.08008	31.9815	0.11518	31.981	0.11848	31.981	0.12077
32.0017	0.08214	32.0017	0.08742	32.0012	0.1327	32.0012	0.06763
32.0219	0.08214	32.0219	0.09687	32.0214	0.13744	32.0214	0.05797
32.042	0.08111	32.042	0.09451	32.0416	0.11374	32.0416	0.0628
32.0622	0.09343	32.0622	0.10041	32.0617	0.18483	32.0617	0.07729
32.0824	0.09035	32.0824	0.09923	32.0819	0.10427	32.0819	0.06763
32.1026	0.09856	32.1026	0.09333	32.1021	0.15166	32.1021	0.10145
32.1228	0.10062	32.1228	0.09155	32.1223	0.14218	32.1223	0.12077
32.1429	0.07495	32.1429	0.10986	32.1424	0.18009	32.1424	0.07729
32.1631	0.08727	32.1631	0.09864	32.1626	0.14692	32.1626	0.03865
32.1833	0.0729	32.1833	0.09273	32.1828	0.12322	32.1828	0.07729
32.2035	0.06879	32.2035	0.09392	32.203	0.14218	32.203	0.05314
32.2237	0.07495	32.2237	0.10337	32.2232	0.17536	32.2232	0.0628
32.2438	0.08316	32.2438	0.11105	32.2433	0.12796	32.2433	0.09662
32.264	0.07598	32.264	0.11045	32.2635	0.1327	32.2635	0.07246
32.2842	0.07187	32.2842	0.11931	32.2837	0.16588	32.2837	0.04831
32.3044	0.09138	32.3044	0.09805	32.3039	0.1327	32.3039	0.0628
32.3246	0.08419	32.3246	0.10455	32.3241	0.1327	32.3241	0.05797
32.3447	0.08316	32.3447	0.09746	32.3442	0.18483	32.3442	0.06763
32.3649	0.07187	32.3649	0.09214	32.3644	0.14218	32.3644	0.07246
32.3851	0.09856	32.3851	0.0886	32.3846	0.10427	32.3846	0.07246
32.4053	0.10267	32.4053	0.10337	32.4048	0.1564	32.4048	0.04831
32.4254	0.07598	32.4254	0.10455	32.425	0.12322	32.425	0.06763
32.4456	0.06879	32.4456	0.09923	32.4451	0.13744	32.4451	0.06763
32.4658	0.09138	32.4658	0.09864	32.4653	0.15166	32.4653	0.08696
32.486	0.0883	32.486	0.08919	32.4855	0.12796	32.4855	0.05314
32.5062	0.08932	32.5062	0.10809	32.5057	0.1564	32.5057	0.08213
32.5263	0.07495	32.5263	0.10159	32.5258	0.1564	32.5258	0.0628
32.5465	0.07187	32.5465	0.09746	32.546	0.12322	32.546	0.05797
32.5667	0.08624	32.5667	0.09155	32.5662	0.12322	32.5662	0.10145
32.5869	0.077	32.5869	0.0951	32.5864	0.12796	32.5864	0.06763
32.6071	0.07392	32.6071	0.08801	32.6066	0.16114	32.6066	0.10145
32.6272	0.09343	32.6272	0.09628	32.6268	0.109	32.6268	0.03382
32.6474	0.08522	32.6474	0.10455	32.6469	0.1564	32.6469	0.08213
32.6676	0.08214	32.6676	0.08919	32.6671	0.14692	32.6671	0.08213
32.6878	0.09035	32.6878	0.10927	32.6873	0.11374	32.6873	0.05797
32.708	0.0883	32.708	0.09392	32.7075	0.11374	32.7075	0.07729
32.7281	0.06982	32.7281	0.11341	32.7276	0.13744	32.7276	0.1256
32.7483	0.07803	32.7483	0.09982	32.7478	0.12796	32.7478	0.04831
32.7685	0.077	32.7685	0.08269	32.768	0.14692	32.768	0.05314
32.7887	0.08419	32.7887	0.08683	32.7882	0.16588	32.7882	0.06763
32.8089	0.07598	32.8089	0.10219	32.8084	0.1327	32.8084	0.07729
32.829	0.10062	32.829	0.09569	32.8285	0.1327	32.8285	0.09662
32.8492	0.08111	32.8492	0.11105	32.8487	0.18483	32.8487	0.06763
32.8694	0.077	32.8694	0.10041	32.8689	0.16114	32.8689	0.08213
32.8896	0.07187	32.8896	0.10691	32.8891	0.109	32.8891	0.07729
32.9098	0.0729	32.9098	0.09923	32.9093	0.1327	32.9093	0.08213
32.9299	0.07392	32.9299	0.09687	32.9294	0.15166	32.9294	0.0628
32.9501	0.08522	32.9501	0.09923	32.9496	0.18483	32.9496	0.09179
32.9703	0.08727	32.9703	0.10219	32.9698	0.17536	32.9698	0.07729
32.9905	0.09548	32.9905	0.11045	32.99	0.19431	32.99	0.06763
33.0106	0.08932	33.0106	0.09982	33.0102	0.18483	33.0102	0.08213
33.0308	0.06674	33.0308	0.09805	33.0303	0.14218	33.0303	0.08696
33.051	0.06366	33.051	0.10927	33.0505	0.15166	33.0505	0.08213
33.0712	0.07803	33.0712	0.10514	33.0707	0.12796	33.0707	0.11111
33.0914	0.07187	33.0914	0.09923	33.0909	0.16588	33.0909	0.11111
33.1116	0.0883	33.1116	0.10868	33.1111	0.14218	33.1111	0.08213
33.1317	0.08008	33.1317	0.10219	33.1312	0.16114	33.1312	0.10628
33.1519	0.077	33.1519	0.11695	33.1514	0.17536	33.1514	0.07246
33.1721	0.07495	33.1721	0.1205	33.1716	0.11374	33.1716	0.09662
33.1923	0.07187	33.1923	0.09392	33.1918	0.15166	33.1918	0.08696
33.2124	0.08008	33.2124	0.10396	33.212	0.11374	33.212	0.07246
33.2326	0.08624	33.2326	0.09273	33.2321	0.13744	33.2321	0.11111
33.2528	0.0883	33.2528	0.10455	33.2523	0.15166	33.2523	0.05797
33.273	0.08522	33.273	0.09096	33.2725	0.14218	33.2725	0.09179
33.2932	0.10062	33.2932	0.10691	33.2927	0.109	33.2927	0.07246
33.3133	0.0729	33.3133	0.09805	33.3128	0.14218	33.3128	0.11111
33.3335	0.09138	33.3335	0.10573	33.333	0.16588	33.333	0.04831
33.3537	0.08727	33.3537	0.114	33.3532	0.12322	33.3532	0.08213
33.3739	0.09446	33.3739	0.10573	33.3734	0.12796	33.3734	0.09179
33.3941	0.09035	33.3941	0.09923	33.3936	0.14218	33.3936	0.0628
33.4142	0.09446	33.4142	0.11577	33.4138	0.16114	33.4138	0.10628
33.4344	0.08214	33.4344	0.11813	33.4339	0.17062	33.4339	0.09179
33.4546	0.06776	33.4546	0.12286	33.4541	0.17536	33.4541	0.08696
33.4748	0.07906	33.4748	0.11991	33.4743	0.14218	33.4743	0.08696
33.495	0.09035	33.495	0.11223	33.4945	0.18483	33.4945	0.10145
33.5151	0.09446	33.5151	0.10986	33.5146	0.21327	33.5146	0.06763
33.5353	0.08419	33.5353	0.12817	33.5348	0.09953	33.5348	0.05797
33.5555	0.08008	33.5555	0.12758	33.555	0.109	33.555	0.06763
33.5757	0.08727	33.5757	0.1329	33.5752	0.08531	33.5752	0.07246
33.5959	0.10575	33.5959	0.10809	33.5954	0.1564	33.5954	0.10145
33.616	0.08624	33.616	0.11577	33.6155	0.1327	33.6155	0.07246
33.6362	0.09138	33.6362	0.1075	33.6357	0.15166	33.6357	0.10145
33.6564	0.10164	33.6564	0.114	33.6559	0.09005	33.6559	0.07246
33.6766	0.10883	33.6766	0.10927	33.6761	0.11374	33.6761	0.08696
33.6968	0.08932	33.6968	0.12286	33.6963	0.109	33.6963	0.06763
33.7169	0.07803	33.7169	0.12168	33.7164	0.14692	33.7164	0.05797
33.7371	0.07084	33.7371	0.12345	33.7366	0.16588	33.7366	0.0628
33.7573	0.10267	33.7573	0.11813	33.7568	0.18009	33.7568	0.10628
33.7775	0.08727	33.7775	0.10573	33.777	0.15166	33.777	0.10628
33.7976	0.08214	33.7976	0.10809	33.7972	0.13744	33.7972	0.09179
33.8178	0.08008	33.8178	0.11164	33.8173	0.12796	33.8173	0.05314
33.838	0.08214	33.838	0.10927	33.8375	0.17062	33.8375	0.04831
33.8582	0.09138	33.8582	0.11223	33.8577	0.12796	33.8577	0.07729
33.8784	0.09035	33.8784	0.11223	33.8779	0.15166	33.8779	0.1256
33.8986	0.07803	33.8986	0.11754	33.8981	0.12796	33.8981	0.09179
33.9187	0.08111	33.9187	0.12109	33.9182	0.19905	33.9182	0.11594
33.9389	0.0729	33.9389	0.09923	33.9384	0.1564	33.9384	0.11594
33.9591	0.07803	33.9591	0.10514	33.9586	0.1564	33.9586	0.12077
33.9793	0.10267	33.9793	0.12286	33.9788	0.23223	33.9788	0.08696
33.9994	0.09856	33.9994	0.09628	33.999	0.14692	33.999	0.10145
34.0196	0.08932	34.0196	0.11223	34.0191	0.16114	34.0191	0.10628
34.0398	0.09959	34.0398	0.1075	34.0393	0.11848	34.0393	0.09662
34.06	0.08111	34.06	0.11754	34.0595	0.1564	34.0595	0.11111
34.0802	0.08008	34.0802	0.11636	34.0797	0.15166	34.0797	0.09179
34.1003	0.08624	34.1003	0.114	34.0999	0.14218	34.0999	0.06763
34.1205	0.0729	34.1205	0.09982	34.12	0.15166	34.12	0.07729
34.1407	0.0924	34.1407	0.11223	34.1402	0.12322	34.1402	0.10628
34.1609	0.08316	34.1609	0.11282	34.1604	0.14692	34.1604	0.10628
34.1811	0.07187	34.1811	0.11518	34.1806	0.19431	34.1806	0.07246
34.2012	0.077	34.2012	0.11045	34.2007	0.14692	34.2007	0.08696
34.2214	0.08008	34.2214	0.11282	34.2209	0.17536	34.2209	0.08213
34.2416	0.08111	34.2416	0.10278	34.2411	0.18009	34.2411	0.07246
34.2618	0.09754	34.2618	0.10514	34.2613	0.14218	34.2613	0.05797
34.282	0.08932	34.282	0.10219	34.2815	0.16588	34.2815	0.06763
34.3021	0.06674	34.3021	0.10632	34.3016	0.13744	34.3016	0.08696
34.3223	0.07803	34.3223	0.10986	34.3218	0.10427	34.3218	0.10628
34.3425	0.07392	34.3425	0.10809	34.342	0.14218	34.342	0.08213
34.3627	0.09138	34.3627	0.10573	34.3622	0.1327	34.3622	0.07729
34.3828	0.077	34.3828	0.10041	34.3824	0.1564	34.3824	0.07246
34.403	0.07392	34.403	0.11105	34.4025	0.16588	34.4025	0.06763
34.4232	0.07598	34.4232	0.10986	34.4227	0.15166	34.4227	0.07729
34.4434	0.06366	34.4434	0.11695	34.4429	0.15166	34.4429	0.06763
34.4636	0.08008	34.4636	0.09628	34.4631	0.17062	34.4631	0.09179
34.4838	0.08316	34.4838	0.10159	34.4833	0.13744	34.4833	0.06763
34.5039	0.08008	34.5039	0.11105	34.5034	0.109	34.5034	0.08696
34.5241	0.08419	34.5241	0.10809	34.5236	0.11848	34.5236	0.09179
34.5443	0.07187	34.5443	0.11223	34.5438	0.08531	34.5438	0.1256
34.5645	0.07187	34.5645	0.101	34.564	0.14692	34.564	0.0628
34.5847	0.06571	34.5847	0.0821	34.5842	0.109	34.5842	0.08696
34.6048	0.08624	34.6048	0.09923	34.6043	0.14218	34.6043	0.12077
34.625	0.07598	34.625	0.114	34.6245	0.15166	34.6245	0.0628
34.6452	0.06879	34.6452	0.11931	34.6447	0.13744	34.6447	0.11111
34.6654	0.08522	34.6654	0.10573	34.6649	0.17062	34.6649	0.0628
34.6855	0.06982	34.6855	0.09628	34.685	0.1327	34.685	0.07246
34.7057	0.08727	34.7057	0.10514	34.7052	0.11848	34.7052	0.14976
34.7259	0.06468	34.7259	0.09155	34.7254	0.10427	34.7254	0.07246
34.7461	0.08111	34.7461	0.09923	34.7456	0.09005	34.7456	0.09179
34.7663	0.05647	34.7663	0.10159	34.7658	0.08531	34.7658	0.10145
34.7864	0.08214	34.7864	0.10632	34.7859	0.16114	34.7859	0.07246
34.8066	0.0729	34.8066	0.09687	34.8061	0.17536	34.8061	0.07729
34.8268	0.0883	34.8268	0.11164	34.8263	0.1327	34.8263	0.08213
34.847	0.08111	34.847	0.10514	34.8465	0.10427	34.8465	0.13043
34.8672	0.07084	34.8672	0.09037	34.8667	0.11848	34.8667	0.09662
34.8873	0.07187	34.8873	0.10159	34.8868	0.10427	34.8868	0.04348
34.9075	0.07392	34.9075	0.10632	34.907	0.12796	34.907	0.06763
34.9277	0.08316	34.9277	0.10041	34.9272	0.10427	34.9272	0.08213
34.9479	0.06982	34.9479	0.10455	34.9474	0.12322	34.9474	0.0628
34.9681	0.08316	34.9681	0.10041	34.9676	0.14692	34.9676	0.07246
34.9882	0.07495	34.9882	0.10691	34.9877	0.09953	34.9877	0.06763
35.0084	0.077	35.0084	0.09037	35.0079	0.1327	35.0079	0.11594
35.0286	0.07803	35.0286	0.09982	35.0281	0.12796	35.0281	0.06763
35.0488	0.06057	35.0488	0.09392	35.0483	0.11848	35.0483	0.08213
35.069	0.077	35.069	0.09451	35.0685	0.10427	35.0685	0.0628
35.0891	0.077	35.0891	0.09805	35.0886	0.10427	35.0886	0.07246
35.1093	0.06982	35.1093	0.09805	35.1088	0.09005	35.1088	0.05797
35.1295	0.06776	35.1295	0.09923	35.129	0.12322	35.129	0.07246
35.1497	0.07084	35.1497	0.10337	35.1492	0.08531	35.1492	0.10628
35.1698	0.0924	35.1698	0.09864	35.1694	0.11848	35.1694	0.07246
35.19	0.07906	35.19	0.09451	35.1895	0.12796	35.1895	0.11111
35.2102	0.07495	35.2102	0.09155	35.2097	0.15166	35.2097	0.08696
35.2304	0.0729	35.2304	0.09628	35.2299	0.15166	35.2299	0.04831
35.2506	0.077	35.2506	0.10337	35.2501	0.09005	35.2501	0.09662
35.2707	0.077	35.2707	0.10219	35.2703	0.09953	35.2703	0.09662
35.2909	0.07495	35.2909	0.09273	35.2904	0.17062	35.2904	0.10628
35.3111	0.06879	35.3111	0.08151	35.3106	0.10427	35.3106	0.09179
35.3313	0.06571	35.3313	0.09923	35.3308	0.1327	35.3308	0.08213
35.3515	0.06366	35.3515	0.09687	35.351	0.11374	35.351	0.09179
35.3716	0.08008	35.3716	0.08269	35.3712	0.1327	35.3712	0.09179
35.3918	0.06366	35.3918	0.08447	35.3913	0.12322	35.3913	0.08696
35.412	0.07495	35.412	0.09273	35.4115	0.109	35.4115	0.08213
35.4322	0.0616	35.4322	0.09923	35.4317	0.09953	35.4317	0.07729
35.4524	0.06879	35.4524	0.09628	35.4519	0.11374	35.4519	0.04348
35.4725	0.0729	35.4725	0.10455	35.4721	0.11374	35.4721	0.09662
35.4927	0.06776	35.4927	0.10396	35.4922	0.11374	35.4922	0.05797
35.5129	0.0924	35.5129	0.09333	35.5124	0.11848	35.5124	0.0628
35.5331	0.077	35.5331	0.09096	35.5326	0.1327	35.5326	0.08213
35.5533	0.06571	35.5533	0.09392	35.5528	0.09005	35.5528	0.05797
35.5734	0.07392	35.5734	0.0886	35.5729	0.109	35.5729	0.09179
35.5936	0.05031	35.5936	0.10691	35.5931	0.12796	35.5931	0.09179
35.6138	0.07598	35.6138	0.09333	35.6133	0.12796	35.6133	0.10628
35.634	0.07084	35.634	0.09451	35.6335	0.09953	35.6335	0.06763
35.6542	0.06982	35.6542	0.09333	35.6537	0.17536	35.6537	0.07729
35.6743	0.06263	35.6743	0.09864	35.6738	0.1327	35.6738	0.07729
35.6945	0.05955	35.6945	0.09155	35.694	0.10427	35.694	0.04831
35.7147	0.08214	35.7147	0.07915	35.7142	0.11848	35.7142	0.07246
35.7349	0.07187	35.7349	0.09687	35.7344	0.12322	35.7344	0.07246
35.755	0.077	35.755	0.08801	35.7546	0.09005	35.7546	0.09179
35.7752	0.06366	35.7752	0.08742	35.7747	0.1327	35.7747	0.07246
35.7954	0.06468	35.7954	0.07383	35.7949	0.12796	35.7949	0.0628
35.8156	0.06982	35.8156	0.09687	35.8151	0.11374	35.8151	0.05314
35.8358	0.077	35.8358	0.08801	35.8353	0.07583	35.8353	0.07729
35.8559	0.05749	35.8559	0.08683	35.8555	0.16114	35.8555	0.0628
35.8761	0.06468	35.8761	0.09037	35.8756	0.109	35.8756	0.07729
35.8963	0.06674	35.8963	0.08801	35.8958	0.15166	35.8958	0.07729
35.9165	0.08932	35.9165	0.09451	35.916	0.09953	35.916	0.12077
35.9367	0.07906	35.9367	0.09155	35.9362	0.109	35.9362	0.09662
35.9569	0.07495	35.9569	0.09214	35.9564	0.1327	35.9564	0.08213
35.977	0.06674	35.977	0.10041	35.9765	0.09005	35.9765	0.08213
35.9972	0.06776	35.9972	0.09037	35.9967	0.06635	35.9967	0.06763
36.0174	0.05955	36.0174	0.07797	36.0169	0.11374	36.0169	0.07729
36.0376	0.06366	36.0376	0.08978	36.0371	0.109	36.0371	0.0628
36.0577	0.05852	36.0577	0.08624	36.0573	0.10427	36.0573	0.08213
36.0779	0.0729	36.0779	0.09273	36.0774	0.11848	36.0774	0.04348
36.0981	0.06879	36.0981	0.07915	36.0976	0.09953	36.0976	0.0628
36.1183	0.08214	36.1183	0.09037	36.1178	0.09479	36.1178	0.07246
36.1385	0.06571	36.1385	0.10278	36.138	0.1327	36.138	0.09662
36.1586	0.06571	36.1586	0.08919	36.1581	0.11374	36.1581	0.10628
36.1788	0.06879	36.1788	0.08565	36.1783	0.11374	36.1783	0.08696
36.199	0.07495	36.199	0.08742	36.1985	0.09479	36.1985	0.04831
36.2192	0.077	36.2192	0.09805	36.2187	0.109	36.2187	0.08696
36.2394	0.07187	36.2394	0.09982	36.2389	0.1327	36.2389	0.04831
36.2595	0.06571	36.2595	0.0951	36.2591	0.12322	36.2591	0.0628
36.2797	0.07084	36.2797	0.09864	36.2792	0.09479	36.2792	0.05797
36.2999	0.06366	36.2999	0.08506	36.2994	0.11374	36.2994	0.07729
36.3201	0.05955	36.3201	0.0886	36.3196	0.09005	36.3196	0.08213
36.3403	0.08214	36.3403	0.09333	36.3398	0.11848	36.3398	0.0628
36.3604	0.08932	36.3604	0.09392	36.3599	0.12322	36.3599	0.09662
36.3806	0.05133	36.3806	0.08269	36.3801	0.06161	36.3801	0.09179
36.4008	0.06366	36.4008	0.08978	36.4003	0.08057	36.4003	0.08213
36.421	0.07084	36.421	0.09214	36.4205	0.109	36.4205	0.03865
36.4412	0.07084	36.4412	0.09333	36.4407	0.14218	36.4407	0.05797
36.4613	0.077	36.4613	0.101	36.4608	0.09953	36.4608	0.05797
36.4815	0.077	36.4815	0.09628	36.481	0.12322	36.481	0.08696
36.5017	0.07084	36.5017	0.08447	36.5012	0.11374	36.5012	0.04831
36.5219	0.06057	36.5219	0.08387	36.5214	0.1327	36.5214	0.06763
36.5421	0.06366	36.5421	0.09569	36.5416	0.08057	36.5416	0.07246
36.5622	0.06776	36.5622	0.07501	36.5617	0.09479	36.5617	0.10145
36.5824	0.06776	36.5824	0.09333	36.5819	0.13744	36.5819	0.04831
36.6026	0.07803	36.6026	0.07915	36.6021	0.14218	36.6021	0.08213
36.6228	0.07495	36.6228	0.08565	36.6223	0.08057	36.6223	0.0628
36.6429	0.06982	36.6429	0.08565	36.6425	0.08057	36.6425	0.03865
36.6631	0.06674	36.6631	0.08092	36.6626	0.06161	36.6626	0.0628
36.6833	0.0729	36.6833	0.09155	36.6828	0.07109	36.6828	0.04831
36.7035	0.07495	36.7035	0.09392	36.703	0.10427	36.703	0.07729
36.7237	0.05339	36.7237	0.09333	36.7232	0.10427	36.7232	0.0628
36.7439	0.07803	36.7439	0.09037	36.7433	0.08531	36.7433	0.04831
36.764	0.07906	36.764	0.08506	36.7635	0.13744	36.7635	0.07729
36.7842	0.06571	36.7842	0.10927	36.7837	0.13744	36.7837	0.03382
36.8044	0.06571	36.8044	0.08506	36.8039	0.12796	36.8039	0.0628
36.8246	0.06468	36.8246	0.07501	36.8241	0.08057	36.8241	0.03865
36.8447	0.05749	36.8447	0.07856	36.8443	0.09953	36.8443	0.07246
36.8649	0.05852	36.8649	0.07265	36.8644	0.15166	36.8644	0.08213
36.8851	0.07392	36.8851	0.09273	36.8846	0.16114	36.8846	0.09662
36.9053	0.08111	36.9053	0.09628	36.9048	0.07583	36.9048	0.08696
36.9255	0.06879	36.9255	0.08269	36.925	0.09953	36.925	0.07246
36.9456	0.07495	36.9456	0.08683	36.9451	0.09479	36.9451	0.05314
36.9658	0.06366	36.9658	0.08565	36.9653	0.08057	36.9653	0.05314
36.986	0.07084	36.986	0.08801	36.9855	0.1564	36.9855	0.09662
37.0062	0.0616	37.0062	0.0762	37.0057	0.09005	37.0057	0.07246
37.0264	0.0729	37.0264	0.09746	37.0259	0.12322	37.0259	0.09179
37.0465	0.0729	37.0465	0.08328	37.046	0.10427	37.046	0.06763
37.0667	0.06879	37.0667	0.09687	37.0662	0.07109	37.0662	0.06763
37.0869	0.07598	37.0869	0.10632	37.0864	0.11848	37.0864	0.04831
37.1071	0.0616	37.1071	0.09096	37.1066	0.06635	37.1066	0.07729
37.1272	0.07392	37.1272	0.07679	37.1268	0.08531	37.1268	0.07729
37.1474	0.06776	37.1474	0.07679	37.1469	0.09953	37.1469	0.04348
37.1676	0.07392	37.1676	0.09273	37.1671	0.12796	37.1671	0.04348
37.1878	0.07187	37.1878	0.08624	37.1873	0.11848	37.1873	0.06763
37.208	0.06366	37.208	0.09273	37.2075	0.09005	37.2075	0.07729
37.2281	0.05441	37.2281	0.08387	37.2277	0.11374	37.2277	0.04831
37.2483	0.06571	37.2483	0.0821	37.2478	0.12322	37.2478	0.1256
37.2685	0.06366	37.2685	0.09864	37.268	0.09953	37.268	0.05797
37.2887	0.06468	37.2887	0.07265	37.2882	0.09479	37.2882	0.06763
37.3089	0.06366	37.3089	0.10278	37.3084	0.09005	37.3084	0.05314
37.3291	0.07495	37.3291	0.0886	37.3286	0.12322	37.3286	0.08213
37.3492	0.07803	37.3492	0.08742	37.3487	0.07109	37.3487	0.06763
37.3694	0.0616	37.3694	0.10041	37.3689	0.109	37.3689	0.05797
37.3896	0.077	37.3896	0.08269	37.3891	0.09953	37.3891	0.09179
37.4098	0.06366	37.4098	0.08151	37.4093	0.10427	37.4093	0.06763
37.4299	0.06366	37.4299	0.08683	37.4295	0.12322	37.4295	0.03382
37.4501	0.08522	37.4501	0.09451	37.4496	0.109	37.4496	0.06763
37.4703	0.06776	37.4703	0.08387	37.4698	0.12322	37.4698	0.07246
37.4905	0.05955	37.4905	0.07206	37.49	0.12322	37.49	0.10145
37.5107	0.06982	37.5107	0.08092	37.5102	0.11374	37.5102	0.06763
37.5308	0.06468	37.5308	0.06911	37.5303	0.07109	37.5303	0.04348
37.551	0.06057	37.551	0.07797	37.5505	0.09479	37.5505	0.06763
37.5712	0.05749	37.5712	0.09392	37.5707	0.09479	37.5707	0.04348
37.5914	0.06057	37.5914	0.08151	37.5909	0.07583	37.5909	0.04348
37.6116	0.06879	37.6116	0.08683	37.6111	0.11374	37.6111	0.07729
37.6317	0.06571	37.6317	0.08328	37.6313	0.10427	37.6313	0.06763
37.6519	0.05647	37.6519	0.0821	37.6514	0.10427	37.6514	0.04831
37.6721	0.06674	37.6721	0.09214	37.6716	0.109	37.6716	0.07729
37.6923	0.07906	37.6923	0.08978	37.6918	0.109	37.6918	0.0628
37.7125	0.07495	37.7125	0.08151	37.712	0.08531	37.712	0.05797
37.7326	0.05852	37.7326	0.10041	37.7321	0.08531	37.7321	0.04348
37.7528	0.07187	37.7528	0.07501	37.7523	0.109	37.7523	0.08213
37.773	0.0729	37.773	0.08033	37.7725	0.09479	37.7725	0.06763
37.7932	0.06057	37.7932	0.09214	37.7927	0.109	37.7927	0.04348
37.8133	0.08008	37.8133	0.07915	37.8129	0.08531	37.8129	0.06763
37.8335	0.06057	37.8335	0.08269	37.833	0.07109	37.833	0.12077
37.8537	0.05133	37.8537	0.08742	37.8532	0.13744	37.8532	0.05797
37.8739	0.06468	37.8739	0.09155	37.8734	0.11374	37.8734	0.06763
37.8941	0.06674	37.8941	0.08742	37.8936	0.16114	37.8936	0.06763
37.9143	0.07084	37.9143	0.08801	37.9138	0.10427	37.9138	0.11111
37.9344	0.06263	37.9344	0.09923	37.9339	0.13744	37.9339	0.08696
37.9546	0.05236	37.9546	0.08506	37.9541	0.09953	37.9541	0.08696
37.9748	0.0729	37.9748	0.0951	37.9743	0.08531	37.9743	0.05797
37.995	0.05852	37.995	0.101	37.9945	0.12322	37.9945	0.08696
38.0151	0.07187	38.0151	0.08742	38.0147	0.11374	38.0147	0.07246
38.0353	0.05955	38.0353	0.08624	38.0348	0.09005	38.0348	0.09662
38.0555	0.077	38.0555	0.08506	38.055	0.109	38.055	0.05314
38.0757	0.0729	38.0757	0.09214	38.0752	0.09005	38.0752	0.04831
38.0959	0.06571	38.0959	0.09096	38.0954	0.109	38.0954	0.08696
38.1161	0.06263	38.1161	0.08506	38.1155	0.09479	38.1155	0.08213
38.1362	0.0729	38.1362	0.08328	38.1357	0.09005	38.1357	0.03382
38.1564	0.07495	38.1564	0.08387	38.1559	0.06161	38.1559	0.04831
38.1766	0.05955	38.1766	0.09214	38.1761	0.11848	38.1761	0.0628
38.1968	0.07598	38.1968	0.07974	38.1963	0.12796	38.1963	0.05314
38.2169	0.07084	38.2169	0.08328	38.2165	0.09479	38.2165	0.04831
38.2371	0.05749	38.2371	0.07738	38.2366	0.11374	38.2366	0.05797
38.2573	0.06057	38.2573	0.09037	38.2568	0.09479	38.2568	0.08213
38.2775	0.06571	38.2775	0.07974	38.277	0.11848	38.277	0.04348
38.2977	0.0616	38.2977	0.07974	38.2972	0.07109	38.2972	0.06763
38.3178	0.05852	38.3178	0.07738	38.3173	0.09953	38.3173	0.0628
38.338	0.06366	38.338	0.08742	38.3375	0.12796	38.3375	0.03865
38.3582	0.05544	38.3582	0.07974	38.3577	0.08057	38.3577	0.04831
38.3784	0.05749	38.3784	0.08565	38.3779	0.07583	38.3779	0.05314
38.3986	0.06263	38.3986	0.08387	38.3981	0.09479	38.3981	0.08213
38.4187	0.08316	38.4187	0.08269	38.4183	0.109	38.4183	0.07729
38.4389	0.05955	38.4389	0.09569	38.4384	0.13744	38.4384	0.07729
38.4591	0.06982	38.4591	0.0821	38.4586	0.10427	38.4586	0.0628
38.4793	0.0729	38.4793	0.08328	38.4788	0.09479	38.4788	0.07246
38.4995	0.0616	38.4995	0.08919	38.499	0.11848	38.499	0.07729
38.5196	0.0616	38.5196	0.0886	38.5191	0.09005	38.5191	0.0628
38.5398	0.08419	38.5398	0.08269	38.5393	0.13744	38.5393	0.06763
38.56	0.07392	38.56	0.08269	38.5595	0.109	38.5595	0.03865
38.5802	0.06057	38.5802	0.08151	38.5797	0.07109	38.5797	0.07729
38.6003	0.05544	38.6003	0.07738	38.5999	0.09953	38.5999	0.10145
38.6205	0.06263	38.6205	0.07797	38.62	0.04265	38.62	0.03865
38.6407	0.0729	38.6407	0.07974	38.6402	0.14218	38.6402	0.03865
38.6609	0.06982	38.6609	0.08269	38.6604	0.08531	38.6604	0.07246
38.6811	0.06982	38.6811	0.08624	38.6806	0.06635	38.6806	0.09179
38.7013	0.06468	38.7013	0.09392	38.7008	0.08057	38.7008	0.07729
38.7214	0.06879	38.7214	0.08978	38.7209	0.07583	38.7209	0.10145
38.7416	0.06674	38.7416	0.07265	38.7411	0.10427	38.7411	0.07246
38.7618	0.0616	38.7618	0.08387	38.7613	0.09953	38.7613	0.09179
38.782	0.06057	38.782	0.09155	38.7815	0.07583	38.7815	0.06763
38.8021	0.05955	38.8021	0.10159	38.8017	0.10427	38.8017	0.07246
38.8223	0.07495	38.8223	0.07324	38.8218	0.08531	38.8218	0.06763
38.8425	0.06366	38.8425	0.08683	38.842	0.09479	38.842	0.10145
38.8627	0.06879	38.8627	0.09392	38.8622	0.12796	38.8622	0.05797
38.8829	0.04825	38.8829	0.08151	38.8824	0.11848	38.8824	0.08213
38.903	0.06468	38.903	0.08092	38.9025	0.10427	38.9025	0.09662
38.9232	0.0616	38.9232	0.06734	38.9227	0.09005	38.9227	0.09179
38.9434	0.05852	38.9434	0.0886	38.9429	0.11374	38.9429	0.06763
38.9636	0.06982	38.9636	0.09628	38.9631	0.11848	38.9631	0.0628
38.9838	0.05544	38.9838	0.08033	38.9833	0.07109	38.9833	0.03382
39.0039	0.06263	39.0039	0.08447	39.0035	0.07583	39.0035	0.06763
39.0241	0.07187	39.0241	0.07856	39.0236	0.07109	39.0236	0.0628
39.0443	0.06571	39.0443	0.07679	39.0438	0.09953	39.0438	0.05797
39.0645	0.05955	39.0645	0.08447	39.064	0.09953	39.064	0.05797
39.0847	0.07598	39.0847	0.07856	39.0842	0.11848	39.0842	0.06763
39.1048	0.06263	39.1048	0.07029	39.1043	0.12322	39.1043	0.07246
39.125	0.06879	39.125	0.08447	39.1245	0.06635	39.1245	0.06763
39.1452	0.06674	39.1452	0.09037	39.1447	0.11374	39.1447	0.06763
39.1654	0.05133	39.1654	0.08565	39.1649	0.09953	39.1649	0.06763
39.1855	0.06366	39.1855	0.08919	39.1851	0.07109	39.1851	0.09662
39.2057	0.04825	39.2057	0.09569	39.2052	0.11848	39.2052	0.03382
39.2259	0.05236	39.2259	0.08447	39.2254	0.10427	39.2254	0.0628
39.2461	0.0616	39.2461	0.0821	39.2456	0.12322	39.2456	0.06763
39.2663	0.0729	39.2663	0.08919	39.2658	0.07583	39.2658	0.05314
39.2865	0.0616	39.2865	0.07974	39.286	0.10427	39.286	0.08213
39.3066	0.05236	39.3066	0.0886	39.3061	0.08057	39.3061	0.05314
39.3268	0.04825	39.3268	0.08092	39.3263	0.08531	39.3263	0.04348
39.347	0.08111	39.347	0.07915	39.3465	0.10427	39.3465	0.04348
39.3672	0.0616	39.3672	0.07442	39.3667	0.09005	39.3667	0.09662
39.3873	0.05544	39.3873	0.07383	39.3869	0.08531	39.3869	0.05314
39.4075	0.07906	39.4075	0.08978	39.407	0.08057	39.407	0.0628
39.4277	0.05852	39.4277	0.08269	39.4272	0.09005	39.4272	0.03382
39.4479	0.06776	39.4479	0.08387	39.4474	0.08057	39.4474	0.09179
39.4681	0.05647	39.4681	0.07856	39.4676	0.09953	39.4676	0.0628
39.4883	0.05749	39.4883	0.08033	39.4877	0.09479	39.4877	0.05797
39.5084	0.06879	39.5084	0.08919	39.5079	0.07583	39.5079	0.10628
39.5286	0.05544	39.5286	0.08742	39.5281	0.11848	39.5281	0.05314
39.5488	0.0729	39.5488	0.08742	39.5483	0.09479	39.5483	0.10145
39.569	0.0616	39.569	0.07797	39.5685	0.05687	39.5685	0.05314
39.5891	0.05749	39.5891	0.07974	39.5887	0.05687	39.5887	0.0628
39.6093	0.0616	39.6093	0.07383	39.6088	0.07583	39.6088	0.04831
39.6295	0.05852	39.6295	0.08506	39.629	0.15166	39.629	0.04348
39.6497	0.06263	39.6497	0.08269	39.6492	0.09005	39.6492	0.05314
39.6699	0.06982	39.6699	0.08033	39.6694	0.06635	39.6694	0.04831
39.69	0.06468	39.69	0.08092	39.6895	0.11374	39.6895	0.05314
39.7102	0.0616	39.7102	0.08447	39.7097	0.1327	39.7097	0.06763
39.7304	0.06776	39.7304	0.08387	39.7299	0.08057	39.7299	0.0628
39.7506	0.06263	39.7506	0.08328	39.7501	0.109	39.7501	0.08696
39.7708	0.05133	39.7708	0.08919	39.7703	0.11848	39.7703	0.07246
39.7909	0.07598	39.7909	0.07324	39.7904	0.14218	39.7904	0.05797
39.8111	0.06674	39.8111	0.09746	39.8106	0.11374	39.8106	0.06763
39.8313	0.04928	39.8313	0.09155	39.8308	0.09953	39.8308	0.08213
39.8515	0.06674	39.8515	0.07738	39.851	0.10427	39.851	0.04831
39.8717	0.06263	39.8717	0.08092	39.8712	0.08531	39.8712	0.04831
39.8918	0.0616	39.8918	0.08565	39.8913	0.12796	39.8913	0.07246
39.912	0.06571	39.912	0.08683	39.9115	0.09005	39.9115	0.0628
39.9322	0.05441	39.9322	0.08801	39.9317	0.12322	39.9317	0.07729
39.9524	0.05749	39.9524	0.07561	39.9519	0.09479	39.9519	0.0628
39.9725	0.06468	39.9725	0.08506	39.9721	0.109	39.9721	0.05797
39.9927	0.06057	39.9927	0.07974	39.9922	0.08057	39.9922	0.06763
40.0129	0.0616	40.0129	0.09333	40.0124	0.08057	40.0124	0.0628
40.0331	0.06982	40.0331	0.08033	40.0326	0.109	40.0326	0.0628
40.0533	0.07187	40.0533	0.08387	40.0528	0.10427	40.0528	0.07246
40.0735	0.07495	40.0735	0.09569	40.073	0.08057	40.073	0.07246
40.0936	0.06366	40.0936	0.08624	40.0931	0.08057	40.0931	0.08213
40.1138	0.07084	40.1138	0.0886	40.1133	0.07583	40.1133	0.04348
40.134	0.08111	40.134	0.0951	40.1335	0.08057	40.1335	0.03865
40.1542	0.077	40.1542	0.07856	40.1537	0.09479	40.1537	0.05797
40.1743	0.05236	40.1743	0.09687	40.1739	0.12796	40.1739	0.06763
40.1945	0.06982	40.1945	0.09096	40.194	0.09953	40.194	0.08213
40.2147	0.06263	40.2147	0.07324	40.2142	0.12796	40.2142	0.05797
40.2349	0.077	40.2349	0.09333	40.2344	0.06635	40.2344	0.06763
40.2551	0.06263	40.2551	0.08683	40.2546	0.11848	40.2546	0.06763
40.2752	0.07187	40.2752	0.09628	40.2747	0.11374	40.2747	0.05314
40.2954	0.07084	40.2954	0.08033	40.2949	0.07583	40.2949	0.04831
40.3156	0.06879	40.3156	0.08033	40.3151	0.09953	40.3151	0.04348
40.3358	0.07906	40.3358	0.08269	40.3353	0.09953	40.3353	0.07246
40.356	0.07392	40.356	0.09155	40.3555	0.06635	40.3555	0.05314
40.3761	0.05544	40.3761	0.09096	40.3757	0.109	40.3757	0.09662
40.3963	0.05852	40.3963	0.08092	40.3958	0.11848	40.3958	0.05314
40.4165	0.05133	40.4165	0.08151	40.416	0.10427	40.416	0.06763
40.4367	0.04825	40.4367	0.07442	40.4362	0.08057	40.4362	0.07246
40.4569	0.07495	40.4569	0.08506	40.4564	0.07583	40.4564	0.08213
40.477	0.06879	40.477	0.08447	40.4766	0.12322	40.4766	0.07246
40.4972	0.07187	40.4972	0.09982	40.4967	0.08531	40.4967	0.06763
40.5174	0.06366	40.5174	0.10337	40.5169	0.09479	40.5169	0.02899
40.5376	0.06879	40.5376	0.08328	40.5371	0.11848	40.5371	0.09179
40.5578	0.07495	40.5578	0.09451	40.5573	0.08531	40.5573	0.05797
40.5779	0.07187	40.5779	0.09392	40.5774	0.08057	40.5774	0.05797
40.5981	0.05852	40.5981	0.09451	40.5976	0.11374	40.5976	0.03382
40.6183	0.06776	40.6183	0.09805	40.6178	0.08057	40.6178	0.06763
40.6385	0.07906	40.6385	0.09392	40.638	0.12322	40.638	0.06763
40.6587	0.07084	40.6587	0.07797	40.6582	0.10427	40.6582	0.09179
40.6788	0.06263	40.6788	0.08565	40.6783	0.07109	40.6783	0.05314
40.699	0.08932	40.699	0.08683	40.6985	0.08531	40.6985	0.06763
40.7192	0.07495	40.7192	0.09273	40.7187	0.10427	40.7187	0.08213
40.7394	0.06468	40.7394	0.08624	40.7389	0.09953	40.7389	0.07246
40.7595	0.07906	40.7595	0.09155	40.7591	0.07583	40.7591	0.05797
40.7797	0.07392	40.7797	0.09155	40.7792	0.07583	40.7792	0.06763
40.7999	0.07187	40.7999	0.08565	40.7994	0.109	40.7994	0.10628
40.8201	0.08008	40.8201	0.0821	40.8196	0.08531	40.8196	0.07246
40.8403	0.07598	40.8403	0.0886	40.8398	0.08057	40.8398	0.09179
40.8605	0.08522	40.8605	0.09273	40.8599	0.09479	40.8599	0.04831
40.8806	0.06879	40.8806	0.09155	40.8801	0.08057	40.8801	0.04831
40.9008	0.08111	40.9008	0.08269	40.9003	0.109	40.9003	0.06763
40.921	0.07187	40.921	0.09805	40.9205	0.09953	40.9205	0.07729
40.9412	0.0729	40.9412	0.07915	40.9407	0.08057	40.9407	0.06763
40.9613	0.06776	40.9613	0.09273	40.9609	0.10427	40.9609	0.07246
40.9815	0.08008	40.9815	0.10041	40.981	0.08057	40.981	0.08213
41.0017	0.08316	41.0017	0.0821	41.0012	0.09953	41.0012	0.05797
41.0219	0.08111	41.0219	0.09982	41.0214	0.109	41.0214	0.03865
41.0421	0.09035	41.0421	0.08624	41.0416	0.12796	41.0416	0.07729
41.0622	0.08008	41.0622	0.08978	41.0618	0.109	41.0618	0.05314
41.0824	0.07906	41.0824	0.09096	41.0819	0.09005	41.0819	0.05314
41.1026	0.08624	41.1026	0.11164	41.1021	0.08057	41.1021	0.03382
41.1228	0.077	41.1228	0.08387	41.1223	0.11374	41.1223	0.04831
41.143	0.05852	41.143	0.09746	41.1425	0.10427	41.1425	0.05797
41.1631	0.09035	41.1631	0.10573	41.1626	0.10427	41.1626	0.05797
41.1833	0.08522	41.1833	0.09273	41.1828	0.07583	41.1828	0.08213
41.2035	0.0729	41.2035	0.09746	41.203	0.10427	41.203	0.07729
41.2237	0.0883	41.2237	0.114	41.2232	0.08057	41.2232	0.07246
41.2439	0.07495	41.2439	0.08387	41.2434	0.08057	41.2434	0.03865
41.264	0.08419	41.264	0.10927	41.2636	0.10427	41.2636	0.01932
41.2842	0.08008	41.2842	0.10573	41.2837	0.08531	41.2837	0.0628
41.3044	0.07803	41.3044	0.09628	41.3039	0.09479	41.3039	0.07729
41.3246	0.05544	41.3246	0.10219	41.3241	0.09953	41.3241	0.04348
41.3447	0.08932	41.3447	0.09687	41.3443	0.07109	41.3443	0.0628
41.3649	0.07598	41.3649	0.09628	41.3644	0.09953	41.3644	0.06763
41.3851	0.09548	41.3851	0.10219	41.3846	0.07109	41.3846	0.04831
41.4053	0.08624	41.4053	0.10573	41.4048	0.08531	41.4048	0.05797
41.4255	0.08214	41.4255	0.09333	41.425	0.09953	41.425	0.05797
41.4457	0.08932	41.4457	0.10337	41.4452	0.109	41.4452	0.0628
41.4658	0.1037	41.4658	0.09923	41.4653	0.08057	41.4653	0.0628
41.486	0.10062	41.486	0.10396	41.4855	0.08531	41.4855	0.07729
41.5062	0.08111	41.5062	0.09273	41.5057	0.09953	41.5057	0.0628
41.5264	0.0883	41.5264	0.10573	41.5259	0.11848	41.5259	0.0628
41.5466	0.09548	41.5466	0.10868	41.5461	0.109	41.5461	0.07246
41.5667	0.07906	41.5667	0.08683	41.5662	0.06161	41.5662	0.08696
41.5869	0.06879	41.5869	0.11991	41.5864	0.04739	41.5864	0.08696
41.6071	0.08727	41.6071	0.10278	41.6066	0.1327	41.6066	0.07246
41.6273	0.07495	41.6273	0.10927	41.6268	0.08531	41.6268	0.07246
41.6474	0.0883	41.6474	0.10927	41.6469	0.06635	41.6469	0.08213
41.6676	0.08008	41.6676	0.1205	41.6671	0.109	41.6671	0.09179
41.6878	0.08111	41.6878	0.10278	41.6873	0.13744	41.6873	0.11111
41.708	0.0924	41.708	0.12109	41.7075	0.09479	41.7075	0.10145
41.7282	0.07495	41.7282	0.09569	41.7277	0.11848	41.7277	0.05314
41.7483	0.10575	41.7483	0.11105	41.7478	0.109	41.7478	0.07729
41.7685	0.09446	41.7685	0.11282	41.768	0.12796	41.768	0.06763
41.7887	0.0883	41.7887	0.11282	41.7882	0.04739	41.7882	0.10628
41.8089	0.09959	41.8089	0.12758	41.8084	0.09953	41.8084	0.07246
41.8291	0.0883	41.8291	0.11459	41.8286	0.09479	41.8286	0.06763
41.8492	0.09856	41.8492	0.11813	41.8488	0.09479	41.8488	0.07246
41.8694	0.09856	41.8694	0.10868	41.8689	0.09005	41.8689	0.12077
41.8896	0.09548	41.8896	0.10809	41.8891	0.11374	41.8891	0.09662
41.9098	0.08624	41.9098	0.10927	41.9093	0.14692	41.9093	0.08696
41.93	0.08624	41.93	0.11754	41.9295	0.11848	41.9295	0.11111
41.9501	0.09651	41.9501	0.11872	41.9496	0.08057	41.9496	0.07729
41.9703	0.09959	41.9703	0.10868	41.9698	0.08531	41.9698	0.0628
41.9905	0.09343	41.9905	0.10337	41.99	0.09479	41.99	0.08213
42.0107	0.09754	42.0107	0.12109	42.0102	0.11848	42.0102	0.07729
42.0309	0.11602	42.0309	0.12522	42.0304	0.09953	42.0304	0.07246
42.051	0.10062	42.051	0.1264	42.0505	0.09953	42.0505	0.09179
42.0712	0.09754	42.0712	0.12168	42.0707	0.12322	42.0707	0.04831
42.0914	0.08316	42.0914	0.1205	42.0909	0.15166	42.0909	0.07729
42.1116	0.09754	42.1116	0.13054	42.1111	0.07583	42.1111	0.09662
42.1317	0.10986	42.1317	0.1264	42.1313	0.10427	42.1313	0.11111
42.1519	0.11294	42.1519	0.10986	42.1514	0.11848	42.1514	0.0628
42.1721	0.09856	42.1721	0.14708	42.1716	0.08057	42.1716	0.08213
42.1923	0.09651	42.1923	0.11991	42.1918	0.05213	42.1918	0.06763
42.2125	0.11088	42.2125	0.1205	42.212	0.11374	42.212	0.07729
42.2326	0.10883	42.2326	0.11695	42.2322	0.11848	42.2322	0.09662
42.2528	0.11396	42.2528	0.12936	42.2523	0.11848	42.2523	0.06763
42.273	0.10986	42.273	0.13585	42.2725	0.09953	42.2725	0.08696
42.2932	0.09548	42.2932	0.12168	42.2927	0.08531	42.2927	0.09662
42.3134	0.10164	42.3134	0.13526	42.3129	0.1327	42.3129	0.05797
42.3335	0.11807	42.3335	0.1394	42.3331	0.109	42.3331	0.08213
42.3537	0.1037	42.3537	0.12936	42.3532	0.13744	42.3532	0.09179
42.3739	0.10062	42.3739	0.12463	42.3734	0.10427	42.3734	0.09179
42.3941	0.10883	42.3941	0.12877	42.3936	0.09479	42.3936	0.06763
42.4143	0.10575	42.4143	0.12522	42.4138	0.11848	42.4138	0.08213
42.4344	0.09856	42.4344	0.13526	42.434	0.109	42.434	0.08696
42.4546	0.11602	42.4546	0.13054	42.4541	0.13744	42.4541	0.09179
42.4748	0.11191	42.4748	0.12463	42.4743	0.09479	42.4743	0.10628
42.495	0.12012	42.495	0.1394	42.4945	0.109	42.4945	0.0628
42.5152	0.12115	42.5152	0.14412	42.5147	0.09479	42.5147	0.08696
42.5353	0.12218	42.5353	0.14058	42.5348	0.09005	42.5348	0.08696
42.5555	0.11704	42.5555	0.13999	42.555	0.08531	42.555	0.05797
42.5757	0.14168	42.5757	0.13408	42.5752	0.08531	42.5752	0.10145
42.5959	0.11396	42.5959	0.14117	42.5954	0.09005	42.5954	0.06763
42.6161	0.11396	42.6161	0.13526	42.6156	0.11374	42.6156	0.05797
42.6362	0.12731	42.6362	0.14708	42.6358	0.11848	42.6358	0.08696
42.6564	0.09343	42.6564	0.14826	42.6559	0.11374	42.6559	0.0628
42.6766	0.12218	42.6766	0.1329	42.6761	0.09953	42.6761	0.03865
42.6968	0.12628	42.6968	0.1453	42.6963	0.13744	42.6963	0.08696
42.717	0.1499	42.717	0.14471	42.7165	0.09005	42.7165	0.07729
42.7371	0.14066	42.7371	0.15298	42.7366	0.12796	42.7366	0.09662
42.7573	0.16016	42.7573	0.14412	42.7568	0.09953	42.7568	0.06763
42.7775	0.11807	42.7775	0.14589	42.777	0.11374	42.777	0.07729
42.7977	0.13347	42.7977	0.15003	42.7972	0.11374	42.7972	0.07246
42.8178	0.1232	42.8178	0.14767	42.8174	0.12322	42.8174	0.10145
42.838	0.13758	42.838	0.14117	42.8375	0.15166	42.8375	0.09179
42.8582	0.12423	42.8582	0.15003	42.8577	0.12322	42.8577	0.1256
42.8784	0.11396	42.8784	0.15357	42.8779	0.109	42.8779	0.11111
42.8986	0.12115	42.8986	0.16893	42.8981	0.08057	42.8981	0.0628
42.9188	0.14682	42.9188	0.14885	42.9183	0.14692	42.9183	0.09179
42.9389	0.14784	42.9389	0.14176	42.9384	0.09953	42.9384	0.11111
42.9591	0.12115	42.9591	0.13703	42.9586	0.10427	42.9586	0.12077
42.9793	0.1232	42.9793	0.15003	42.9788	0.16588	42.9788	0.08213
42.9995	0.13758	42.9995	0.16184	42.999	0.11374	42.999	0.11111
43.0196	0.15092	43.0196	0.15003	43.0192	0.11848	43.0192	0.1256
43.0398	0.154	43.0398	0.16539	43.0393	0.14218	43.0393	0.1256
43.06	0.13655	43.06	0.16184	43.0595	0.10427	43.0595	0.08213
43.0802	0.11294	43.0802	0.16421	43.0797	0.12796	43.0797	0.11111
43.1004	0.12218	43.1004	0.15653	43.0999	0.11374	43.0999	0.07729
43.1205	0.13963	43.1205	0.16302	43.12	0.12322	43.12	0.10628
43.1407	0.13142	43.1407	0.13881	43.1402	0.1327	43.1402	0.11594
43.1609	0.14271	43.1609	0.1707	43.1604	0.12796	43.1604	0.08213
43.1811	0.13142	43.1811	0.15416	43.1806	0.11374	43.1806	0.09662
43.2013	0.13963	43.2013	0.1518	43.2008	0.12322	43.2008	0.07246
43.2214	0.13347	43.2214	0.15889	43.221	0.11848	43.221	0.13043
43.2416	0.1232	43.2416	0.16952	43.2411	0.11848	43.2411	0.10628
43.2618	0.13039	43.2618	0.14294	43.2613	0.109	43.2613	0.09179
43.282	0.15708	43.282	0.16598	43.2815	0.11848	43.2815	0.09662
43.3022	0.15503	43.3022	0.15535	43.3017	0.12322	43.3017	0.09179
43.3223	0.14476	43.3223	0.17129	43.3218	0.11374	43.3218	0.07729
43.3425	0.12115	43.3425	0.15239	43.342	0.16114	43.342	0.10628
43.3627	0.14168	43.3627	0.15357	43.3622	0.1564	43.3622	0.08696
43.3829	0.13758	43.3829	0.1707	43.3824	0.13744	43.3824	0.09179
43.4031	0.13552	43.4031	0.1648	43.4026	0.10427	43.4026	0.10628
43.4232	0.14682	43.4232	0.14767	43.4227	0.10427	43.4227	0.09179
43.4434	0.14682	43.4434	0.17129	43.4429	0.14218	43.4429	0.13043
43.4636	0.15298	43.4636	0.17307	43.4631	0.07583	43.4631	0.07729
43.4838	0.15298	43.4838	0.15889	43.4833	0.11848	43.4833	0.09662
43.504	0.14887	43.504	0.1518	43.5035	0.14692	43.5035	0.08213
43.5241	0.14374	43.5241	0.18193	43.5236	0.13744	43.5236	0.11111
43.5443	0.14168	43.5443	0.15948	43.5438	0.109	43.5438	0.07246
43.5645	0.17864	43.5645	0.16598	43.564	0.11374	43.564	0.08696
43.5847	0.14682	43.5847	0.15535	43.5842	0.11848	43.5842	0.08213
43.6048	0.14579	43.6048	0.17307	43.6044	0.09953	43.6044	0.12077
43.625	0.14579	43.625	0.15239	43.6245	0.16588	43.6245	0.11111
43.6452	0.13039	43.6452	0.15771	43.6447	0.12796	43.6447	0.16908
43.6654	0.15503	43.6654	0.18074	43.6649	0.15166	43.6649	0.10628
43.6856	0.1386	43.6856	0.16243	43.6851	0.13744	43.6851	0.05797
43.7058	0.13963	43.7058	0.16893	43.7052	0.16588	43.7052	0.10145
43.7259	0.13142	43.7259	0.16243	43.7254	0.09953	43.7254	0.1256
43.7461	0.15092	43.7461	0.16421	43.7456	0.1327	43.7456	0.11111
43.7663	0.14887	43.7663	0.15298	43.7658	0.14692	43.7658	0.10145
43.7865	0.17146	43.7865	0.16716	43.786	0.1327	43.786	0.1256
43.8066	0.13758	43.8066	0.16716	43.8062	0.16114	43.8062	0.06763
43.8268	0.14168	43.8268	0.15948	43.8263	0.12796	43.8263	0.08696
43.847	0.12423	43.847	0.14826	43.8465	0.13744	43.8465	0.10145
43.8672	0.14887	43.8672	0.16657	43.8667	0.1327	43.8667	0.09179
43.8874	0.12012	43.8874	0.16421	43.8869	0.13744	43.8869	0.11111
43.9075	0.14784	43.9075	0.16657	43.907	0.14218	43.907	0.07246
43.9277	0.14476	43.9277	0.16834	43.9272	0.14218	43.9272	0.08213
43.9479	0.13552	43.9479	0.16243	43.9474	0.08057	43.9474	0.09179
43.9681	0.1694	43.9681	0.16007	43.9676	0.14218	43.9676	0.07246
43.9883	0.13963	43.9883	0.15298	43.9878	0.18009	43.9878	0.08213
44.0084	0.13039	44.0084	0.1518	44.008	0.1564	44.008	0.12077
44.0286	0.16324	44.0286	0.14471	44.0281	0.18009	44.0281	0.07246
44.0488	0.14168	44.0488	0.15771	44.0483	0.13744	44.0483	0.07246
44.069	0.15811	44.069	0.15121	44.0685	0.109	44.0685	0.12077
44.0892	0.154	44.0892	0.15475	44.0887	0.13744	44.0887	0.07246
44.1093	0.15092	44.1093	0.15298	44.1088	0.11374	44.1088	0.11594
44.1295	0.11088	44.1295	0.16539	44.129	0.13744	44.129	0.10628
44.1497	0.14374	44.1497	0.16007	44.1492	0.09479	44.1492	0.10145
44.1699	0.13655	44.1699	0.16716	44.1694	0.10427	44.1694	0.10628
44.19	0.1386	44.19	0.16893	44.1896	0.11848	44.1896	0.1256
44.2102	0.12628	44.2102	0.16066	44.2097	0.16588	44.2097	0.0628
44.2304	0.14784	44.2304	0.14708	44.2299	0.09953	44.2299	0.10145
44.2506	0.12731	44.2506	0.1453	44.2501	0.109	44.2501	0.09179
44.2708	0.1345	44.2708	0.15948	44.2703	0.09479	44.2703	0.15459
44.291	0.12731	44.291	0.15653	44.2905	0.16588	44.2905	0.11111
44.3111	0.13244	44.3111	0.15889	44.3106	0.12796	44.3106	0.08696
44.3313	0.12834	44.3313	0.15298	44.3308	0.09479	44.3308	0.08696
44.3515	0.14066	44.3515	0.16834	44.351	0.14218	44.351	0.04831
44.3717	0.12628	44.3717	0.17011	44.3712	0.14218	44.3712	0.10628
44.3918	0.14476	44.3918	0.15948	44.3914	0.1327	44.3914	0.09179
44.412	0.14168	44.412	0.15062	44.4115	0.09479	44.4115	0.08696
44.4322	0.13758	44.4322	0.14294	44.4317	0.11374	44.4317	0.07729
44.4524	0.14168	44.4524	0.16125	44.4519	0.06635	44.4519	0.09662
44.4726	0.14271	44.4726	0.15298	44.4721	0.109	44.4721	0.07729
44.4927	0.1499	44.4927	0.14885	44.4922	0.11374	44.4922	0.07246
44.5129	0.12834	44.5129	0.15003	44.5124	0.11848	44.5124	0.08213
44.5331	0.13142	44.5331	0.14944	44.5326	0.15166	44.5326	0.08696
44.5533	0.14579	44.5533	0.14944	44.5528	0.08531	44.5528	0.09179
44.5735	0.13655	44.5735	0.15062	44.573	0.09953	44.573	0.06763
44.5936	0.12423	44.5936	0.14589	44.5932	0.11374	44.5932	0.10145
44.6138	0.11704	44.6138	0.15416	44.6133	0.08531	44.6133	0.06763
44.634	0.10986	44.634	0.14412	44.6335	0.09005	44.6335	0.10628
44.6542	0.12936	44.6542	0.13526	44.6537	0.17062	44.6537	0.08696
44.6744	0.154	44.6744	0.14767	44.6739	0.07583	44.6739	0.11594
44.6945	0.12834	44.6945	0.15121	44.694	0.1327	44.694	0.08696
44.7147	0.12731	44.7147	0.15298	44.7142	0.12322	44.7142	0.06763
44.7349	0.13142	44.7349	0.13703	44.7344	0.14218	44.7344	0.11594
44.7551	0.12012	44.7551	0.13408	44.7546	0.11848	44.7546	0.09179
44.7753	0.12012	44.7753	0.14885	44.7748	0.14218	44.7748	0.09179
44.7954	0.13244	44.7954	0.13881	44.7949	0.09005	44.7949	0.1401
44.8156	0.10986	44.8156	0.16243	44.8151	0.15166	44.8151	0.08696
44.8358	0.14271	44.8358	0.14885	44.8353	0.12796	44.8353	0.09179
44.856	0.13552	44.856	0.13467	44.8555	0.12322	44.8555	0.08213
44.8762	0.13244	44.8762	0.14235	44.8757	0.14692	44.8757	0.10145
44.8963	0.13347	44.8963	0.14471	44.8958	0.11848	44.8958	0.09179
44.9165	0.1191	44.9165	0.12936	44.916	0.12796	44.916	0.09179
44.9367	0.14066	44.9367	0.13467	44.9362	0.09479	44.9362	0.07729
44.9569	0.14066	44.9569	0.14412	44.9564	0.04739	44.9564	0.10145
44.977	0.11704	44.977	0.14412	44.9766	0.09479	44.9766	0.08696
44.9972	0.1078	44.9972	0.13172	44.9967	0.08057	44.9967	0.09179
45.0174	0.14374	45.0174	0.13113	45.0169	0.09005	45.0169	0.0628
45.0376	0.12834	45.0376	0.14294	45.0371	0.10427	45.0371	0.06763
45.0578	0.1078	45.0578	0.13172	45.0573	0.11374	45.0573	0.0628
45.078	0.12936	45.078	0.13526	45.0775	0.11848	45.0775	0.11111
45.0981	0.11807	45.0981	0.14117	45.0976	0.09005	45.0976	0.09662
45.1183	0.13142	45.1183	0.13763	45.1178	0.109	45.1178	0.10628
45.1385	0.12731	45.1385	0.13703	45.138	0.08531	45.138	0.06763
45.1587	0.13039	45.1587	0.1264	45.1582	0.07109	45.1582	0.07246
45.1788	0.13758	45.1788	0.14176	45.1784	0.1327	45.1784	0.08696
45.199	0.12423	45.199	0.14235	45.1985	0.03318	45.1985	0.09179
45.2192	0.11602	45.2192	0.1329	45.2187	0.10427	45.2187	0.08696
45.2394	0.09959	45.2394	0.13231	45.2389	0.08531	45.2389	0.08213
45.2596	0.10267	45.2596	0.14176	45.2591	0.09953	45.2591	0.07246
45.2797	0.13758	45.2797	0.1264	45.2792	0.09005	45.2792	0.06763
45.2999	0.1191	45.2999	0.13054	45.2994	0.09005	45.2994	0.10145
[truncated: 2,006 more rows]

## Sheet: Fig. 2b
Ir1/(Co,Fe)-OH/MI		Ir1/(Co,Fe)-OH		IrO2		Ir foil
Energy (eV)	Normalized Intensity (a. u.)	Energy (eV)	Normalized Intensity (a. u.)	Energy (eV)	Normalized Intensity (a. u.)	Energy (eV)	Normalized Intensity (a. u.)
11018.7	0.00373	11018.7	0.00594	11018.7	0.00232	11018.7	0.006
11022.7	0.0036	11022.7	0.00537	11022.7	0.00217	11022.7	0.00563
11026.8	0.00357	11026.8	0.00549	11026.8	0.002	11026.8	0.00536
11031.2	0.00351	11031.2	0.0054	11031.2	0.00184	11031.2	0.00498
11035.2	0.00337	11035.2	0.00533	11035.2	0.00163	11035.2	0.00456
11038.8	0.00307	11038.8	0.00506	11038.8	0.00141	11038.8	0.00423
11042.8	0.0025	11042.8	0.00428	11042.8	0.00125	11042.8	0.00399
11046.9	0.00288	11046.9	0.0042	11046.9	0.0011	11046.9	0.00373
11051	0.00278	11051	0.00395	11051	0.000900419	11051	0.00337
11055	0.00249	11055	0.00351	11055	0.00071187	11055	0.00309
11058.8	0.00207	11058.8	0.00301	11058.8	0.000546408	11058.8	0.00276
11062.7	0.00149	11062.7	0.00264	11062.7	0.000396338	11062.7	0.00249
11066.5	0.00159	11066.5	0.0025	11066.5	0.000232463	11066.5	0.00215
11070.7	0.00121	11070.7	0.00185	11070.7	3.72302e-05	11070.7	0.00182
11074.8	0.000820772	11074.8	0.00154	11074.8	-0.000103203	11074.8	0.00156
11078.4	0.000685586	11078.4	0.00159	11078.4	-0.000208458	11078.4	0.00114
11082.6	0.0008256	11082.6	0.00163	11082.6	-0.00037534	11082.6	0.000882223
11086.5	7.81003e-05	11086.5	0.000592371	11086.5	-0.00052332	11086.5	0.000545224
11090.8	-0.000206541	11090.8	0.000428645	11090.8	-0.000661846	11090.8	0.000243205
11094.8	-0.000310807	11094.8	8.01314e-05	11094.8	-0.000800372	11094.8	9.02497e-06
11099	-0.000345916	11099	-0.000464784	11099	-0.000946594	11099	-0.00017265
11103	-0.00030986	11103	-0.000683505	11103	-0.00108	11103	-0.000433424
11106.9	-0.000457145	11106.9	-0.000756412	11106.9	-0.0012	11106.9	-0.000729305
11110.4	-0.000627649	11110.4	-0.000478454	11110.4	-0.0013	11110.4	-0.000888105
11114.4	-0.000849741	11114.4	-0.000710845	11114.4	-0.0014	11114.4	-0.00123
11118.5	-0.00103	11118.5	-0.00127	11118.5	-0.00152	11118.5	-0.00139
11122.2	-0.00105	11122.2	-0.000979691	11122.2	-0.00158	11122.2	-0.00165
11126.2	-0.00132	11126.2	-0.00151	11126.2	-0.00162	11126.2	-0.00172
11130.4	-0.00122	11130.4	-0.00159	11130.4	-0.00169	11130.4	-0.00197
11134.6	-0.00125	11134.6	-0.00167	11134.6	-0.00174	11134.6	-0.00209
11138.8	-0.0014	11138.8	-0.00193	11138.8	-0.00171	11138.8	-0.00212
11142.5	-0.00109	11142.5	-0.00186	11142.5	-0.00164	11142.5	-0.00221
11146.9	-0.00129	11146.9	-0.0018	11146.9	-0.00154	11146.9	-0.0021
11150.5	-0.00113	11150.5	-0.00179	11150.5	-0.00149	11150.5	-0.00215
11154.5	-0.000820772	11154.5	-0.00189	11154.5	-0.00137	11154.5	-0.00195
11158.3	-0.0005504	11158.3	-0.00184	11158.3	-0.00119	11158.3	-0.00171
11162.6	-0.000465776	11162.6	-0.0011	11162.6	-0.000869635	11162.6	-0.00126
11166.6	-6.09626e-05	11166.6	-0.000783753	11166.6	-0.000446362	11166.6	-0.000664608
11170.5	0.000481214	11170.5	-2.34753e-05	11170.5	9.74049e-05	11170.5	-4.45561e-05
11174.4	0.00124	11174.4	0.000669835	11174.4	0.000854244	11174.4	0.00107
11178.2	0.00234	11178.2	0.00138	11178.2	0.00183	11178.2	0.00252
11182.5	0.0045	11182.5	0.00324	11182.5	0.00339	11182.5	0.00457
11186.1	0.00637	11186.1	0.00538	11186.1	0.00526	11186.1	0.00745
11190.4	0.00987	11190.4	0.00891	11190.4	0.00855	11190.4	0.01188
11194.6	0.01688	11194.6	0.01431	11194.6	0.01324	11194.6	0.01891
11196.7	0.02167	11196.7	0.01904	11196.7	0.01653	11196.7	0.02373
11198.8	0.02794	11198.8	0.02454	11198.8	0.02128	11198.8	0.03018
11200.7	0.03591	11200.7	0.03163	11200.7	0.02699	11200.7	0.03885
11202.6	0.04487	11202.6	0.0401	11202.6	0.0355	11202.6	0.05105
11203.4	0.04954	11203.4	0.04435	11203.4	0.03931	11203.4	0.05821
11204.1	0.05598	11204.1	0.05057	11204.1	0.04389	11204.1	0.06461
11204.9	0.0625	11204.9	0.05682	11204.9	0.04941	11204.9	0.0721
11205.5	0.06877	11205.5	0.06233	11205.5	0.05414	11205.5	0.08056
11206.1	0.07712	11206.1	0.07017	11206.1	0.05949	11206.1	0.09091
11207	0.09067	11207	0.08314	11207	0.06976	11207	0.10345
11207.5	0.09594	11207.5	0.08838	11207.5	0.07531	11207.5	0.11752
11208.2	0.10705	11208.2	0.09927	11208.2	0.08666	11208.2	0.13504
11209	0.12449	11209	0.11638	11209	0.10148	11209	0.15701
11209.6	0.14436	11209.6	0.13569	11209.6	0.11679	11209.6	0.18321
11210.4	0.17229	11210.4	0.16263	11210.4	0.13785	11210.4	0.2162
11211	0.20062	11211	0.19002	11211	0.15792	11211	0.25678
11211.7	0.25562	11211.7	0.24389	11211.7	0.18984	11211.7	0.30781
11212.3	0.30629	11212.3	0.29362	11212.3	0.22438	11212.3	0.37492
11212.9	0.35379	11212.9	0.34088	11212.9	0.27149	11212.9	0.45442
11213.9	0.4449	11213.9	0.43198	11213.9	0.34341	11213.9	0.55012
11214.5	0.54602	11214.5	0.53519	11214.5	0.41674	11214.5	0.66283
11215.2	0.7075	11215.2	0.70088	11215.2	0.52681	11215.2	0.78221
11215.8	0.81833	11215.8	0.81569	11215.8	0.62266	11215.8	0.89302
11216.4	0.9132	11216.4	0.91413	11216.4	0.72287	11216.4	0.97009
11217.2	0.99567	11217.2	0.998	11217.2	0.85491	11217.2	1
11217.9	1	11217.9	1	11217.9	0.95357	11217.9	0.9884
11218.7	0.96975	11218.7	0.96623	11218.7	1	11218.7	0.94899
11219.2	0.94609	11219.2	0.94071	11219.2	0.99466	11219.2	0.90014
11219.9	0.85886	11219.9	0.84658	11219.9	0.93434	11219.9	0.85016
11220.5	0.77728	11220.5	0.76082	11220.5	0.86202	11220.5	0.80585
11221.1	0.70832	11221.1	0.69075	11221.1	0.7845	11221.1	0.76758
11221.9	0.64113	11221.9	0.62319	11221.9	0.69118	11221.9	0.73491
11222.7	0.57683	11222.7	0.55791	11222.7	0.59543	11222.7	0.70968
11223.1	0.54979	11223.1	0.53055	11223.1	0.5527	11223.1	0.68996
11223.9	0.52392	11223.9	0.5048	11223.9	0.48709	11223.9	0.67377
11224.6	0.50491	11224.6	0.48707	11224.6	0.43629	11224.6	0.66104
11225.4	0.48466	11225.4	0.46718	11225.4	0.39994	11225.4	0.65016
11226	0.47201	11226	0.45519	11226	0.37795	11226	0.64226
11226.8	0.46248	11226.8	0.44647	11226.8	0.36092	11226.8	0.63785
11227.4	0.45788	11227.4	0.4416	11227.4	0.34999	11227.4	0.63624
11228.1	0.45368	11228.1	0.4378	11228.1	0.34246	11228.1	0.63768
11228.9	0.4523	11228.9	0.4367	11228.9	0.33674	11228.9	0.64138
11229.5	0.45204	11229.5	0.43659	11229.5	0.33387	11229.5	0.64656
11230.3	0.45249	11230.3	0.43716	11230.3	0.33134	11230.3	0.65139
11231	0.45408	11231	0.43868	11231	0.32977	11231	0.65395
11231.6	0.4547	11231.6	0.43947	11231.6	0.3287	11231.6	0.65301
11232.4	0.45471	11232.4	0.43946	11232.4	0.32739	11232.4	0.64792
11232.9	0.45442	11232.9	0.43917	11232.9	0.32664	11232.9	0.63911
11233.8	0.45111	11233.8	0.43624	11233.8	0.32485	11233.8	0.62778
11234.4	0.44914	11234.4	0.43447	11234.4	0.32384	11234.4	0.61603
11235.1	0.44726	11235.1	0.4325	11235.1	0.32308	11235.1	0.60528
11235.9	0.44523	11235.9	0.42992	11235.9	0.32312	11235.9	0.59731
11236.7	0.44249	11236.7	0.42697	11236.7	0.32397	11236.7	0.59178
11237.1	0.44089	11237.1	0.42579	11237.1	0.32474	11237.1	0.58776
11238	0.44005	11238	0.42348	11238	0.32698	11238	0.58547
11238.8	0.43937	11238.8	0.42299	11238.8	0.32924	11238.8	0.58448
11239.4	0.43999	11239.4	0.42317	11239.4	0.33111	11239.4	0.58494
11240.2	0.44106	11240.2	0.42375	11240.2	0.33387	11240.2	0.58717
11240.9	0.44228	11240.9	0.42475	11240.9	0.3376	11240.9	0.59097
11241.5	0.44387	11241.5	0.42568	11241.5	0.3409	11241.5	0.59599
11242.3	0.44678	11242.3	0.42822	11242.3	0.34506	11242.3	0.60168
11243.1	0.44945	11243.1	0.43052	11243.1	0.34915	11243.1	0.6077
11243.7	0.45142	11243.7	0.43261	11243.7	0.35198	11243.7	0.61336
11244.3	0.4539	11244.3	0.43487	11244.3	0.35412	11244.3	0.61798
11245	0.45687	11245	0.43743	11245	0.35569	11245	0.62111
11245.8	0.45904	11245.8	0.4392	11245.8	0.35661	11245.8	0.62185
11246.6	0.46105	11246.6	0.44098	11246.6	0.35694	11246.6	0.62033
11247.3	0.46301	11247.3	0.44287	11247.3	0.3572	11247.3	0.61684
11248.1	0.46481	11248.1	0.44477	11248.1	0.35779	11248.1	0.61239
11248.7	0.46561	11248.7	0.44602	11248.7	0.35867	11248.7	0.60729
11249.3	0.4665	11249.3	0.44704	11249.3	0.36002	11249.3	0.6022
11250.1	0.46811	11250.1	0.44835	11250.1	0.36222	11250.1	0.59781
11250.8	0.46942	11250.8	0.44942	11250.8	0.365	11250.8	0.59362
11251.6	0.47005	11251.6	0.4507	11251.6	0.36827	11251.6	0.59027
11252.2	0.47075	11252.2	0.45171	11252.2	0.37122	11252.2	0.58765
11253	0.47226	11253	0.45291	11253	0.37522	11253	0.58537
11253.6	0.47319	11253.6	0.45372	11253.6	0.37847	11253.6	0.5838
11254.4	0.47448	11254.4	0.45468	11254.4	0.38225	11254.4	0.58247
11255.1	0.4756	11255.1	0.45602	11255.1	0.38567	11255.1	0.58125
11255.7	0.47666	11255.7	0.45713	11255.7	0.38845	11255.7	0.5798
11256.5	0.4782	11256.5	0.4586	11256.5	0.39199	11256.5	0.57816
11257.3	0.47922	11257.3	0.45999	11257.3	0.39541	11257.3	0.57609
11258	0.48104	11258	0.46166	11258	0.39886	11258	0.57385
11258.6	0.48256	11258.6	0.46316	11258.6	0.40173	11258.6	0.57158
11259.4	0.48417	11259.4	0.46489	11259.4	0.40531	11259.4	0.56975
11260	0.48501	11260	0.46549	11260	0.40841	11260	0.56858
11260.8	0.4861	11260.8	0.46673	11260.8	0.41234	11260.8	0.56804
11261.6	0.48788	11261.6	0.46837	11261.6	0.41608	11261.6	0.56831
11262.2	0.48941	11262.2	0.46974	11262.2	0.41936	11262.2	0.56956
11262.9	0.49088	11262.9	0.47112	11262.9	0.42346	11262.9	0.57153
11263.5	0.49204	11263.5	0.47219	11263.5	0.42661	11263.5	0.57399
11264.3	0.49388	11264.3	0.47355	11264.3	0.43023	11264.3	0.57678
11265.1	0.4952	11265.1	0.47464	11265.1	0.4324	11265.1	0.57983
11265.7	0.49606	11265.7	0.4753	11265.7	0.43412	11265.7	0.58347
11266.6	0.49677	11266.6	0.47595	11266.6	0.43648	11266.6	0.58759
11267.5	0.49688	11267.5	0.47605	11267.5	0.43785	11267.5	0.59168
11268.4	0.49709	11268.4	0.47576	11268.4	0.43809	11268.4	0.59578
11269.5	0.49635	11269.5	0.47532	11269.5	0.43676	11269.5	0.59952
11270.6	0.49526	11270.6	0.47387	11270.6	0.43409	11270.6	0.60281
11271.4	0.49487	11271.4	0.47303	11271.4	0.43172	11271.4	0.60533
11272.6	0.49267	11272.6	0.47063	11272.6	0.42675	11272.6	0.60715
11273.4	0.49158	11273.4	0.46953	11273.4	0.42362	11273.4	0.60799
11274.6	0.48968	11274.6	0.46748	11274.6	0.41781	11274.6	0.60812
11275.5	0.48753	11275.5	0.46504	11275.5	0.41326	11275.5	0.60748
11276.3	0.48601	11276.3	0.46305	11276.3	0.40963	11276.3	0.60647
11277.3	0.48338	11277.3	0.46092	11277.3	0.40474	11277.3	0.60523
11278.3	0.48072	11278.3	0.45873	11278.3	0.40077	11278.3	0.60393
11279.2	0.47938	11279.2	0.45757	11279.2	0.39711	11279.2	0.60253
11280.3	0.47767	11280.3	0.45527	11280.3	0.39298	11280.3	0.60105
11281.2	0.47576	11281.2	0.4533	11281.2	0.38993	11281.2	0.59967
11282.3	0.47398	11282.3	0.4516	11282.3	0.38643	11282.3	0.59832
11283.2	0.47198	11283.2	0.4495	11283.2	0.38397	11283.2	0.5973
11284.3	0.47074	11284.3	0.44787	11284.3	0.38116	11284.3	0.59659
11285.2	0.46966	11285.2	0.44699	11285.2	0.37878	11285.2	0.59617
11286.4	0.46806	11286.4	0.44536	11286.4	0.37553	11286.4	0.59592
11287.2	0.46704	11287.2	0.44426	11287.2	0.37375	11287.2	0.59557
11288.2	0.46586	11288.2	0.4429	11288.2	0.37139	11288.2	0.59515
11289.2	0.46477	11289.2	0.44183	11289.2	0.36957	11289.2	0.5942
11290.2	0.46391	11290.2	0.44128	11290.2	0.36756	11290.2	0.59305
11291.2	0.46301	11291.2	0.44032	11291.2	0.36587	11291.2	0.59136
11292.2	0.46231	11292.2	0.43936	11292.2	0.36412	11292.2	0.58933
11293.2	0.46176	11293.2	0.43828	11293.2	0.36282	11293.2	0.58696
11294.2	0.46142	11294.2	0.43762	11294.2	0.36163	11294.2	0.58448
11295.3	0.46082	11295.3	0.43684	11295.3	0.36071	11295.3	0.58191
11296.3	0.46011	11296.3	0.43661	11296.3	0.3602	11296.3	0.57927
11297.5	0.46012	11297.5	0.43645	11297.5	0.35987	11297.5	0.57686
11298.4	0.45976	11298.4	0.43642	11298.4	0.35991	11298.4	0.57467
11299.5	0.45955	11299.5	0.43571	11299.5	0.36025	11299.5	0.57252
11300.3	0.46017	11300.3	0.43531	11300.3	0.36062	11300.3	0.57063
11301.3	0.45976	11301.3	0.43635	11301.3	0.36138	11301.3	0.56882
11302.4	0.46022	11302.4	0.43667	11302.4	0.36233	11302.4	0.56726
11303.5	0.46054	11303.5	0.43701	11303.5	0.36334	11303.5	0.56605
11304.6	0.46107	11304.6	0.43808	11304.6	0.36454	11304.6	0.56518
11305.5	0.46181	11305.5	0.43847	11305.5	0.36555	11305.5	0.56472
11306.6	0.46239	11306.6	0.43924	11306.6	0.36674	11306.6	0.56499
11307.7	0.46306	11307.7	0.44015	11307.7	0.36809	11307.7	0.56608
11308.6	0.46411	11308.6	0.44089	11308.6	0.36923	11308.6	0.56746
11309.7	0.46547	11309.7	0.44203	11309.7	0.37052	11309.7	0.56962
11310.6	0.46651	11310.6	0.44309	11310.6	0.37154	11310.6	0.5721
11311.5	0.46753	11311.5	0.44402	11311.5	0.3726	11311.5	0.57485
11312.6	0.46834	11312.6	0.44491	11312.6	0.37382	11312.6	0.57756
11313.7	0.46929	11313.7	0.44606	11313.7	0.37502	11313.7	0.58031
11314.6	0.47071	11314.6	0.44708	11314.6	0.37596	11314.6	0.58268
11315.7	0.47143	11315.7	0.44841	11315.7	0.37702	11315.7	0.58501
11316.5	0.47265	11316.5	0.44902	11316.5	0.37775	11316.5	0.58674
11317.7	0.47443	11317.7	0.44973	11317.7	0.37892	11317.7	0.58847
11318.6	0.4747	11318.6	0.45085	11318.6	0.37987	11318.6	0.58966
11319.7	0.47627	11319.7	0.4521	11319.7	0.38099	11319.7	0.59081
11320.6	0.47734	11320.6	0.4529	11320.6	0.38189	11320.6	0.59148
11321.6	0.47883	11321.6	0.45414	11321.6	0.38278	11321.6	0.59212
11322.5	0.48066	11322.5	0.45575	11322.5	0.38371	11322.5	0.59259
11323.6	0.48161	11323.6	0.45661	11323.6	0.38471	11323.6	0.59308
11324.5	0.48196	11324.5	0.45678	11324.5	0.38554	11324.5	0.5933
11325.6	0.48238	11325.6	0.45731	11325.6	0.38643	11325.6	0.59353
11326.4	0.4827	11326.4	0.45792	11326.4	0.38708	11326.4	0.59348
11327.5	0.48378	11327.5	0.45874	11327.5	0.38797	11327.5	0.59332
11328.4	0.48466	11328.4	0.45906	11328.4	0.38872	11328.4	0.59305
11329.3	0.48483	11329.3	0.4596	11329.3	0.38956	11329.3	0.59268
11330.4	0.48557	11330.4	0.46025	11330.4	0.3906	11330.4	0.59212
11331.3	0.48638	11331.3	0.46045	11331.3	0.39161	11331.3	0.59161
11332.3	0.48652	11332.3	0.4617	11332.3	0.39256	11332.3	0.59111
11333.2	0.48691	11333.2	0.4618	11333.2	0.39344	11333.2	0.59084
11334.1	0.48731	11334.1	0.46151	11334.1	0.39436	11334.1	0.59089
11335.2	0.48799	11335.2	0.46189	11335.2	0.39549	11335.2	0.59115
11336.1	0.48871	11336.1	0.46179	11336.1	0.39647	11336.1	0.59182
11337.1	0.48855	11337.1	0.46168	11337.1	0.39726	11337.1	0.59282
11338.1	0.48841	11338.1	0.46302	11338.1	0.39816	11338.1	0.59429
11339.1	0.48805	11339.1	0.46252	11339.1	0.39903	11339.1	0.59587
11340.2	0.48898	11340.2	0.46106	11340.2	0.39986	11340.2	0.59764
11341.1	0.48938	11341.1	0.46168	11341.1	0.40058	11341.1	0.5993
11342.2	0.4888	11342.2	0.46204	11342.2	0.4011	11342.2	0.60106
11343.1	0.48908	11343.1	0.46131	11343.1	0.40153	11343.1	0.6025
11344	0.48846	11344	0.46184	11344	0.40184	11344	0.60374
11345	0.48866	11345	0.46159	11345	0.40201	11345	0.60465
11346.2	0.48869	11346.2	0.46137	11346.2	0.40207	11346.2	0.60522
11347.2	0.4886	11347.2	0.46092	11347.2	0.40191	11347.2	0.60552
11348.1	0.48813	11348.1	0.46058	11348.1	0.40164	11348.1	0.60548
11349.2	0.48835	11349.2	0.46048	11349.2	0.40114	11349.2	0.60482
11350.3	0.48769	11350.3	0.45984	11350.3	0.40057	11350.3	0.60388
11351.2	0.48722	11351.2	0.45936	11351.2	0.39997	11351.2	0.60246
11352.3	0.48652	11352.3	0.45869	11352.3	0.39902	11352.3	0.60069
11353.2	0.48577	11353.2	0.45871	11353.2	0.39805	11353.2	0.59839
11354.3	0.48536	11354.3	0.45881	11354.3	0.3969	11354.3	0.59575
11355.2	0.48526	11355.2	0.45794	11355.2	0.39606	11355.2	0.59285
11356.3	0.48443	11356.3	0.45713	11356.3	0.39499	11356.3	0.58982
11357.1	0.48396	11357.1	0.45674	11357.1	0.39414	11357.1	0.58655
11358.4	0.48167	11358.4	0.45496	11358.4	0.39281	11358.4	0.58295
11359.3	0.47685	11359.3	0.44912	11359.3	0.39147	11359.3	0.57939
11360.4	0.47694	11360.4	0.45208	11360.4	0.38986	11360.4	0.57657
11361.5	0.48405	11361.5	0.4572	11361.5	0.38876	11361.5	0.57417
11362.4	0.48276	11362.4	0.45641	11362.4	0.38789	11362.4	0.57205
11363.7	0.48222	11363.7	0.45593	11363.7	0.38666	11363.7	0.57056
11364.6	0.4818	11364.6	0.45553	11364.6	0.38576	11364.6	0.56962
11366.8	0.48093	11366.8	0.4543	11366.8	0.38422	11366.8	0.56867
11368.8	0.48024	11368.8	0.45313	11368.8	0.38312	11368.8	0.56963
11370.8	0.4792	11370.8	0.45269	11370.8	0.38232	11370.8	0.57175
11372.9	0.47866	11372.9	0.45246	11372.9	0.38165	11372.9	0.57449
11374.9	0.47836	11374.9	0.45168	11374.9	0.38092	11374.9	0.57753
11376.8	0.47845	11376.8	0.4508	11376.8	0.38024	11376.8	0.58071
11378.8	0.4782	11378.8	0.45128	11378.8	0.37926	11378.8	0.58353
11380.8	0.47808	11380.8	0.45136	11380.8	0.3782	11380.8	0.58597
11382.9	0.47858	11382.9	0.45157	11382.9	0.37719	11382.9	0.58792
11384.6	0.4788	11384.6	0.45147	11384.6	0.3765	11384.6	0.58968
11386.6	0.47927	11386.6	0.45219	11386.6	0.37588	11386.6	0.59145
11388.5	0.4799	11388.5	0.45201	11388.5	0.37572	11388.5	0.59305
11390.4	0.4799	11390.4	0.45245	11390.4	0.37586	11390.4	0.59435
11392.6	0.48071	11392.6	0.45288	11392.6	0.37635	11392.6	0.59523
11394.5	0.48092	11394.5	0.4536	11394.5	0.37702	11394.5	0.59544
11396.5	0.48173	11396.5	0.45484	11396.5	0.37803	11396.5	0.59491
11398.5	0.4828	11398.5	0.45562	11398.5	0.37934	11398.5	0.59422
11400.4	0.48222	11400.4	0.45483	11400.4	0.3807	11400.4	0.59341
11402.5	0.48317	11402.5	0.45547	11402.5	0.38237	11402.5	0.59314
11404.5	0.48389	11404.5	0.45669	11404.5	0.38405	11404.5	0.59388
11406.5	0.48536	11406.5	0.45702	11406.5	0.38573	11406.5	0.59564
11408.6	0.48636	11408.6	0.45837	11408.6	0.38725	11408.6	0.59845
11410.5	0.48656	11410.5	0.45894	11410.5	0.38849	11410.5	0.60152
11412.5	0.48692	11412.5	0.45913	11412.5	0.38955	11412.5	0.60455
11414.6	0.4871	11414.6	0.46008	11414.6	0.39042	11414.6	0.60653
11416.8	0.48762	11416.8	0.45925	11416.8	0.39101	11416.8	0.60682
11418.8	0.48774	11418.8	0.45931	11418.8	0.39121	11418.8	0.60497
11420.8	0.48766	11420.8	0.45987	11420.8	0.39101	11420.8	0.60121
11422.7	0.48717	11422.7	0.4609	11422.7	0.3906	11422.7	0.59645
11424.8	0.4875	11424.8	0.46068	11424.8	0.39005	11424.8	0.59175
11426.8	0.48725	11426.8	0.46033	11426.8	0.38946	11426.8	0.5878
11428.9	0.48623	11428.9	0.46002	11428.9	0.38895	11428.9	0.58456
11430.9	0.48545	11430.9	0.45946	11430.9	0.38854	11430.9	0.58226
11432.8	0.4848	11432.8	0.45922	11432.8	0.38838	11432.8	0.58081
11434.7	0.48452	11434.7	0.45897	11434.7	0.38853	11434.7	0.57975
11436.8	0.48459	11436.8	0.4586	11436.8	0.38877	11436.8	0.57899
11438.8	0.48371	11438.8	0.45826	11438.8	0.38918	11438.8	0.57858
11440.7	0.48308	11440.7	0.45757	11440.7	0.38949	11440.7	0.57831
11442.8	0.48262	11442.8	0.45735	11442.8	0.38976	11442.8	0.57847
11444.5	0.48245	11444.5	0.45677	11444.5	0.38978	11444.5	0.57841
11446.4	0.48234	11446.4	0.45622	11446.4	0.38964	11446.4	0.57854
11448.5	0.48221	11448.5	0.45641	11448.5	0.38929	11448.5	0.57868
11450.4	0.48148	11450.4	0.4557	11450.4	0.3889	11450.4	0.57846
11452.4	0.48143	11452.4	0.45473	11452.4	0.38839	11452.4	0.57844
11454.5	0.48128	11454.5	0.45474	11454.5	0.38805	11454.5	0.57839
11456.4	0.48143	11456.4	0.45521	11456.4	0.38787	11456.4	0.5788
11458.5	0.48139	11458.5	0.45419	11458.5	0.3879	11458.5	0.57981
11460.5	0.48189	11460.5	0.45439	11460.5	0.38816	11460.5	0.58138
11462.6	0.48267	11462.6	0.45528	11462.6	0.38867	11462.6	0.58374
11464.6	0.48217	11464.6	0.45436	11464.6	0.38931	11464.6	0.58671
11466.7	0.48206	11466.7	0.45395	11466.7	0.38994	11466.7	0.58993
11468.5	0.48218	11468.5	0.45423	11468.5	0.39039	11468.5	0.59322
11470.7	0.4829	11470.7	0.4546	11470.7	0.39076	11470.7	0.59642
11472.6	0.48303	11472.6	0.45454	11472.6	0.39077	11472.6	0.59943
11474.8	0.48313	11474.8	0.45453	11474.8	0.39038	11474.8	0.60195
11477	0.48363	11477	0.45514	11477	0.38943	11477	0.60371
11478.8	0.48371	11478.8	0.45525	11478.8	0.38847	11478.8	0.60467
11480.9	0.48356	11480.9	0.45525	11480.9	0.387	11480.9	0.60506
11482.9	0.48441	11482.9	0.45585	11482.9	0.38519	11482.9	0.60479
11484.8	0.48455	11484.8	0.45616	11484.8	0.38353	11484.8	0.60394
11486.9	0.48391	11486.9	0.45586	11486.9	0.38194	11486.9	0.60281
11488.8	0.48402	11488.8	0.45603	11488.8	0.38039	11488.8	0.60108
11490.9	0.48422	11490.9	0.45626	11490.9	0.37971	11490.9	0.59881
11492.8	0.48408	11492.8	0.4564	11492.8	0.37924	11492.8	0.59594
11494.7	0.48402	11494.7	0.45658	11494.7	0.37907	11494.7	0.59272
11496.6	0.48361	11496.6	0.4565	11496.6	0.37917	11496.6	0.58931
11498.7	0.48348	11498.7	0.45653	11498.7	0.3795	11498.7	0.58631
11500.6	0.48359	11500.6	0.45651	11500.6	0.37989	11500.6	0.58358
11502.5	0.48281	11502.5	0.45602	11502.5	0.38036	11502.5	0.58163
11504.5	0.48299	11504.5	0.4562	11504.5	0.38082	11504.5	0.5801
11506.5	0.48309	11506.5	0.45641	11506.5	0.38126	11506.5	0.57937
11508.6	0.48272	11508.6	0.45587	11508.6	0.38165	11508.6	0.57903
11510.5	0.48295	11510.5	0.45592	11510.5	0.38205	11510.5	0.57932
11512.5	0.48288	11512.5	0.45576	11512.5	0.38233	11512.5	0.58005
11514.5	0.48245	11514.5	0.45584	11514.5	0.38263	11514.5	0.58108
11517.3	0.48329	11517.3	0.45613	11517.3	0.38308	11517.3	0.58316
11520.5	0.48264	11520.5	0.45585	11520.5	0.38372	11520.5	0.58451
11523.7	0.48244	11523.7	0.45599	11523.7	0.38446	11523.7	0.58417
11526.6	0.48246	11526.6	0.45592	11526.6	0.38521	11526.6	0.58235
11529.6	0.48281	11529.6	0.45583	11529.6	0.38599	11529.6	0.58089
11532.8	0.48254	11532.8	0.45597	11532.8	0.38677	11532.8	0.58014
11535.7	0.48315	11535.7	0.45616	11535.7	0.3874	11535.7	0.5807
11538.6	0.48317	11538.6	0.45601	11538.6	0.38783	11538.6	0.5822
11542	0.48352	11542	0.45599	11542	0.38807	11542	0.58461
11544.9	0.48371	11544.9	0.45644	11544.9	0.38809	11544.9	0.58727
11547.9	0.48408	11547.9	0.45625	11547.9	0.38799	11547.9	0.59
11550.8	0.48373	11550.8	0.45623	11550.8	0.3878	11550.8	0.59294
11553.6	0.48399	11553.6	0.45638	11553.6	0.38749	11553.6	0.59588
11556.8	0.48459	11556.8	0.45643	11556.8	0.38688	11556.8	0.59858
11559.6	0.48499	11559.6	0.45665	11559.6	0.38625	11559.6	0.60048
11562.5	0.48455	11562.5	0.45652	11562.5	0.3856	11562.5	0.60142
11565.5	0.48479	11565.5	0.45665	11565.5	0.38509	11565.5	0.60131
11568.4	0.4849	11568.4	0.45651	11568.4	0.3848	11568.4	0.59961
11571.4	0.48469	11571.4	0.45652	11571.4	0.38478	11571.4	0.59679
11574.6	0.48459	11574.6	0.45648	11574.6	0.38504	11574.6	0.59289
11577.7	0.484	11577.7	0.45636	11577.7	0.38557	11577.7	0.58856
11580.6	0.48398	11580.6	0.45615	11580.6	0.38617	11580.6	0.58498
11583.7	0.48334	11583.7	0.45617	11583.7	0.38683	11583.7	0.58226
11586.9	0.48287	11586.9	0.45606	11586.9	0.38745	11586.9	0.58091
11589.8	0.48315	11589.8	0.45601	11589.8	0.38783	11589.8	0.58031
11593.1	0.48237	11593.1	0.45573	11593.1	0.38797	11593.1	0.58084
11595.8	0.48218	11595.8	0.45559	11595.8	0.38788	11595.8	0.58213
11598.9	0.48246	11598.9	0.45554	11598.9	0.38751	11598.9	0.58348
11601.8	0.48174	11601.8	0.45523	11601.8	0.3869	11601.8	0.5847
11604.8	0.48203	11604.8	0.45546	11604.8	0.3861	11604.8	0.58561
11607.7	0.48203	11607.7	0.45477	11607.7	0.38516	11607.7	0.58658
11610.8	0.48159	11610.8	0.45495	11610.8	0.38428	11610.8	0.58721
11613.7	0.48154	11613.7	0.45465	11613.7	0.38366	11613.7	0.58743
11616.7	0.48176	11616.7	0.45475	11616.7	0.38317	11616.7	0.58656
11619.4	0.48131	11619.4	0.45482	11619.4	0.38297	11619.4	0.58486
11622.5	0.48152	11622.5	0.45445	11622.5	0.38292	11622.5	0.58328
11625.5	0.48164	11625.5	0.4543	11625.5	0.38293	11625.5	0.58218
11628.6	0.48139	11628.6	0.4546	11628.6	0.3829	11628.6	0.58251
11631.5	0.48139	11631.5	0.45448	11631.5	0.3829	11631.5	0.58404
11634.3	0.48147	11634.3	0.4547	11634.3	0.38288	11634.3	0.58625
11637.4	0.48163	11637.4	0.4548	11637.4	0.38281	11637.4	0.58838
11640.5	0.48234	11640.5	0.45481	11640.5	0.38272	11640.5	0.59031
11643.6	0.48194	11643.6	0.45456	11643.6	0.38267	11643.6	0.59157
11646.4	0.48229	11646.4	0.45483	11646.4	0.38267	11646.4	0.59236
11649.7	0.48223	11649.7	0.45483	11649.7	0.38272	11649.7	0.59301
11653	0.48233	11653	0.45524	11653	0.38284	11653	0.59374
11655.7	0.4826	11655.7	0.4552	11655.7	0.38301	11655.7	0.59477
11659	0.48247	11659	0.45544	11659	0.38337	11659	0.59615
11661.5	0.48273	11661.5	0.45539	11661.5	0.38371	11661.5	0.59693
11664.9	0.48311	11664.9	0.45542	11664.9	0.38421	11664.9	0.59744
11667.7	0.48329	11667.7	0.45521	11667.7	0.3846	11667.7	0.59701
11670.4	0.48269	11670.4	0.45546	11670.4	0.3849	11670.4	0.59574
11673.5	0.48261	11673.5	0.45529	11673.5	0.38517	11673.5	0.59391
11676.5	0.48256	11676.5	0.45507	11676.5	0.3853	11676.5	0.59122
11679.3	0.48269	11679.3	0.45529	11679.3	0.38533	11679.3	0.58809
11682.1	0.48253	11682.1	0.45528	11682.1	0.38529	11682.1	0.58436
11685.2	0.48221	11685.2	0.4551	11685.2	0.3852	11685.2	0.58086
11688.2	0.48202	11688.2	0.45523	11688.2	0.38503	11688.2	0.57812
11691.3	0.48212	11691.3	0.45551	11691.3	0.38483	11691.3	0.57677
11694.5	0.48198	11694.5	0.45547	11694.5	0.38459	11694.5	0.57645
11697.3	0.48203	11697.3	0.45526	11697.3	0.38432	11697.3	0.57704
11700.6	0.48196	11700.6	0.4553	11700.6	0.38419	11700.6	0.578
11703.5	0.48153	11703.5	0.4554	11703.5	0.38413	11703.5	0.57937
11706.7	0.48156	11706.7	0.45551	11706.7	0.38409	11706.7	0.58063
11709.5	0.48162	11709.5	0.45506	11709.5	0.38412	11709.5	0.58169
11712.8	0.48168	11712.8	0.45539	11712.8	0.38428	11712.8	0.58297
11715.8	0.48171	11715.8	0.45513	11715.8	0.38449	11715.8	0.58418
11718.8	0.48166	11718.8	0.45508	11718.8	0.38471	11718.8	0.58519
11721.8	0.48216	11721.8	0.45502	11721.8	0.38491	11721.8	0.58606
11724.6	0.48229	11724.6	0.45519	11724.6	0.38507	11724.6	0.58697
11727.8	0.48184	11727.8	0.45523	11727.8	0.38522	11727.8	0.58808
11730.6	0.48237	11730.6	0.4551	11730.6	0.38533	11730.6	0.58905
11733.4	0.48234	11733.4	0.45535	11733.4	0.3854	11733.4	0.59008
11736.4	0.48248	11736.4	0.45535	11736.4	0.38542	11736.4	0.59085
11739.4	0.48245	11739.4	0.45545	11739.4	0.38538	11739.4	0.5915
11742.2	0.48251	11742.2	0.45556	11742.2	0.38524	11742.2	0.59182
11745.4	0.48276	11745.4	0.45556	11745.4	0.38498	11745.4	0.59241
11748.2	0.48302	11748.2	0.4556	11748.2	0.38466	11748.2	0.593
11750.9	0.48275	11750.9	0.45536	11750.9	0.38434	11750.9	0.5937
11754.4	0.48299	11754.4	0.45555	11754.4	0.38392	11754.4	0.59452
11757.4	0.48263	11757.4	0.45545	11757.4	0.38353	11757.4	0.59472
11760.4	0.48272	11760.4	0.45551	11760.4	0.38324	11760.4	0.59442
11763.4	0.48282	11763.4	0.45562	11763.4	0.38307	11763.4	0.5936
11766.5	0.48301	11766.5	0.45567	11766.5	0.38297	11766.5	0.59241
11769.6	0.48254	11769.6	0.45531	11769.6	0.38302	11769.6	0.59115
11772.6	0.48267	11772.6	0.45549	11772.6	0.3832	11772.6	0.58991
11775.7	0.48251	11775.7	0.45565	11775.7	0.38342	11775.7	0.58883
11778.5	0.48299	11778.5	0.45568	11778.5	0.38363	11778.5	0.58785
11781.7	0.48311	11781.7	0.45579	11781.7	0.38379	11781.7	0.58715
11784.7	0.48313	11784.7	0.45579	11784.7	0.38385	11784.7	0.58663
11787.6	0.48311	11787.6	0.45558	11787.6	0.38382	11787.6	0.58644
11790.6	0.48308	11790.6	0.45578	11790.6	0.38366	11790.6	0.58596
11793.5	0.4825	11793.5	0.45551	11793.5	0.38336	11793.5	0.58529
11796.5	0.4824	11796.5	0.45562	11796.5	0.38305	11796.5	0.5844
11799.2	0.48241	11799.2	0.45572	11799.2	0.38279	11799.2	0.5834
11802.2	0.48251	11802.2	0.4555	11802.2	0.38264	11802.2	0.58255
11805.2	0.4823	11805.2	0.45541	11805.2	0.38262	11805.2	0.58177
11808.3	0.4826	11808.3	0.45554	11808.3	0.38273	11808.3	0.5812
11811.1	0.48249	11811.1	0.4557	11811.1	0.38297	11811.1	0.58103
11814.3	0.4823	11814.3	0.45534	11814.3	0.38335	11814.3	0.58128
11818.4	0.48235	11818.4	0.45522	11818.4	0.38403	11818.4	0.58157
11822.1	0.48227	11822.1	0.45536	11822.1	0.38459	11822.1	0.58231
11826.3	0.48222	11826.3	0.4554	11826.3	0.38492	11826.3	0.58276
11830.7	0.48197	11830.7	0.45516	11830.7	0.38523	11830.7	0.58343
11834.6	0.48224	11834.6	0.45531	11834.6	0.38526	11834.6	0.58444
11838.7	0.48237	11838.7	0.45567	11838.7	0.3851	11838.7	0.58593
11842.6	0.48206	11842.6	0.45577	11842.6	0.3848	11842.6	0.58757
11846.1	0.48203	11846.1	0.45577	11846.1	0.38439	11846.1	0.589
11850	0.48242	11850	0.45576	11850	0.38386	11850	0.59022
11853.9	0.48272	11853.9	0.45565	11853.9	0.38339	11853.9	0.59132
11858.4	0.48295	11858.4	0.45569	11858.4	0.38316	11858.4	0.59267
11862.3	0.48265	11862.3	0.45579	11862.3	0.38315	11862.3	0.59372
11865.8	0.48246	11865.8	0.45576	11865.8	0.38329	11865.8	0.59433
11870.1	0.48305	11870.1	0.45578	11870.1	0.38366	11870.1	0.59475
11874.2	0.48346	11874.2	0.45597	11874.2	0.38415	11874.2	0.59477
11878.5	0.4832	11878.5	0.45606	11878.5	0.38457	11878.5	0.59472
11882.5	0.48314	11882.5	0.45581	11882.5	0.38494	11882.5	0.59402
11886.3	0.48303	11886.3	0.45566	11886.3	0.38535	11886.3	0.59245
11890.2	0.48294	11890.2	0.45569	11890.2	0.38579	11890.2	0.5905
11894.3	0.48313	11894.3	0.45584	11894.3	0.38608	11894.3	0.58878
11898.8	0.48334	11898.8	0.45588	11898.8	0.38621	11898.8	0.58773
11902.7	0.48309	11902.7	0.4556	11902.7	0.38621	11902.7	0.58733
11906.3	0.48321	11906.3	0.45567	11906.3	0.38616	11906.3	0.5874
11910.6	0.48311	11910.6	0.45604	11910.6	0.38596	11910.6	0.58778
11914.6	0.48305	11914.6	0.45603	11914.6	0.38579	11914.6	0.58798
11918.2	0.48329	11918.2	0.45572	11918.2	0.38573	11918.2	0.58808
11921.9	0.48334	11921.9	0.45565	11921.9	0.38572	11921.9	0.58817
11925.7	0.48325	11925.7	0.45579	11925.7	0.38564	11925.7	0.58792
11930	0.48312	11930	0.4559	11930	0.38542	11930	0.58714
11934.1	0.48299	11934.1	0.45589	11934.1	0.38519	11934.1	0.58567
11938.3	0.4829	11938.3	0.45578	11938.3	0.38505	11938.3	0.58376
11942.4	0.48294	11942.4	0.45592	11942.4	0.38487	11942.4	0.58239
11946.4	0.48317	11946.4	0.45606	11946.4	0.38467	11946.4	0.58187
11950	0.48316	11950	0.45608	11950	0.38454	11950	0.58193
11954.5	0.48327	11954.5	0.45607	11954.5	0.38448	11954.5	0.58253
11958.5	0.48345	11958.5	0.45615	11958.5	0.38438	11958.5	0.58348
11962.6	0.48351	11962.6	0.4562	11962.6	0.38426	11962.6	0.58504
11966.8	0.48384	11966.8	0.45646	11966.8	0.38414	11966.8	0.58708
11970.1	0.48404	11970.1	0.45648	11970.1	0.38407	11970.1	0.589
11974.1	0.48417	11974.1	0.45654	11974.1	0.38422	11974.1	0.59115
11978	0.48455	11978	0.45688	11978	0.38455	11978	0.59336
11982	0.48483	11982	0.45706	11982	0.38496	11982	0.59539
11986	0.48471	11986	0.45739	11986	0.38537	11986	0.59694
11990	0.48484	11990	0.45745	11990	0.38592	11990	0.59808
11993.7	0.48509	11993.7	0.4575	11993.7	0.38645	11993.7	0.59868
11997.9	0.48535	11997.9	0.458	11997.9	0.38703	11997.9	0.59917
12002.2	0.4857	12002.2	0.45803	12002.2	0.38755	12002.2	0.59909
12006.2	0.48583	12006.2	0.45797	12006.2	0.38791	12006.2	0.59836
12010.4	0.48593	12010.4	0.45821	12010.4	0.38817	12010.4	0.59698
12014.6	0.48631	12014.6	0.45832	12014.6	0.38836	12014.6	0.59506

## Sheet: Fig. 2c
Ir1/(Co,Fe)-OH/MI		Ir1/(Co,Fe)-OH		IrO2		Ir foil		Fitting line
Energy (eV)	Oxidation state	Energy (eV)	Oxidation state	Energy (eV)	Oxidation state	Energy (eV)	Oxidation state	Energy (eV)	Oxidation state
11217.8	1.0165	11217.7	0.9134	11218.9	4	11217.4	0	11217.4	-0.02821
								11217.4	0.01238
								11217.4	0.05298
								11217.4	0.09357
								11217.4	0.13416
								11217.5	0.17475
								11217.5	0.21535
								11217.5	0.25594
								11217.5	0.29653
								11217.5	0.33713
								11217.5	0.37772
								11217.6	0.41831
								11217.6	0.45891
								11217.6	0.4995
								11217.6	0.54009
								11217.6	0.58068
								11217.6	0.62128
								11217.6	0.66187
								11217.7	0.70246
								11217.7	0.74306
								11217.7	0.78365
								11217.7	0.82424
								11217.7	0.86484
								11217.7	0.90543
								11217.7	0.94602
								11217.8	0.98661
								11217.8	1.02721
								11217.8	1.0678
								11217.8	1.10839
								11217.8	1.14899
								11217.8	1.18958
								11217.8	1.23017
								11217.9	1.27077
								11217.9	1.31136
								11217.9	1.35195
								11217.9	1.39254
								11217.9	1.43314
								11217.9	1.47373
								11218	1.51432
								11218	1.55492
								11218	1.59551
								11218	1.6361
								11218	1.6767
								11218	1.71729
								11218	1.75788
								11218.1	1.79847
								11218.1	1.83907
								11218.1	1.87966
								11218.1	1.92025
								11218.1	1.96085
								11218.1	2.00144
								11218.1	2.04203
								11218.2	2.08263
								11218.2	2.12322
								11218.2	2.16381
								11218.2	2.2044
								11218.2	2.245
								11218.2	2.28559
								11218.3	2.32618
								11218.3	2.36678
								11218.3	2.40737
								11218.3	2.44796
								11218.3	2.48856
								11218.3	2.52915
								11218.3	2.56974
								11218.4	2.61033
								11218.4	2.65093
								11218.4	2.69152
								11218.4	2.73211
								11218.4	2.77271
								11218.4	2.8133
								11218.4	2.85389
								11218.5	2.89449
								11218.5	2.93508
								11218.5	2.97567
								11218.5	3.01626
								11218.5	3.05686
								11218.5	3.09745
								11218.6	3.13804
								11218.6	3.17864
								11218.6	3.21923
								11218.6	3.25982
								11218.6	3.30042
								11218.6	3.34101
								11218.6	3.3816
								11218.7	3.42219
								11218.7	3.46279
								11218.7	3.50338
								11218.7	3.54397
								11218.7	3.58457
								11218.7	3.62516
								11218.7	3.66575
								11218.8	3.70635
								11218.8	3.74694
								11218.8	3.78753
								11218.8	3.82812
								11218.8	3.86872
								11218.8	3.90931
								11218.8	3.9499
								11218.9	3.9905

## Sheet: Fig. 2d
Ir1/(Co,Fe)-OH/MI		Ir1/(Co,Fe)-OH		IrO2		Ir foil
R (Å)	|FT(k2 χ(k))|	R (Å)	|FT(k2 χ(k))|	R (Å)	|FT(k2 χ(k))|	R (Å)	|FT(k2 χ(k))|
0	0.09012	0	0.08032	0	0.01332	0	0.000382964
0.03068	0.08867	0.03068	0.079	0.03068	0.01267	0.03068	0.00124
0.06136	0.08473	0.06136	0.07539	0.06136	0.01094	0.06136	0.00253
0.09204	0.07949	0.09204	0.07039	0.09204	0.00893	0.09204	0.00405
0.12272	0.07483	0.12272	0.06554	0.12272	0.00806	0.12272	0.00575
0.1534	0.07288	0.1534	0.06274	0.1534	0.00917	0.1534	0.00757
0.18408	0.07492	0.18408	0.06337	0.18408	0.01117	0.18408	0.00938
0.21476	0.08047	0.21476	0.06745	0.21476	0.0126	0.21476	0.01109
0.24544	0.08756	0.24544	0.07353	0.24544	0.01264	0.24544	0.01262
0.27612	0.09398	0.27612	0.07967	0.27612	0.01094	0.27612	0.01398
0.3068	0.09794	0.3068	0.08427	0.3068	0.00759	0.3068	0.01519
0.33748	0.09835	0.33748	0.08624	0.33748	0.00311	0.33748	0.01635
0.36816	0.09494	0.36816	0.08519	0.36816	0.00277	0.36816	0.01757
0.39884	0.08851	0.39884	0.08142	0.39884	0.00734	0.39884	0.01894
0.42951	0.08108	0.42951	0.07613	0.42951	0.01058	0.42951	0.0205
0.46019	0.0762	0.46019	0.07149	0.46019	0.01127	0.46019	0.02224
0.49087	0.07791	0.49087	0.07033	0.49087	0.00859	0.49087	0.02413
0.52155	0.0876	0.52155	0.07463	0.52155	0.00475	0.52155	0.0262
0.55223	0.10279	0.55223	0.08398	0.55223	0.01378	0.55223	0.02849
0.58291	0.11951	0.58291	0.09593	0.58291	0.0307	0.58291	0.0311
0.61359	0.1342	0.61359	0.10765	0.61359	0.05227	0.61359	0.03411
0.64427	0.14415	0.64427	0.11677	0.64427	0.07721	0.64427	0.03751
0.67495	0.14746	0.67495	0.12153	0.67495	0.10399	0.67495	0.04115
0.70563	0.14312	0.70563	0.12093	0.70563	0.13078	0.70563	0.04474
0.73631	0.13128	0.73631	0.11485	0.73631	0.15558	0.73631	0.04784
0.76699	0.11412	0.76699	0.10456	0.76699	0.17641	0.76699	0.04997
0.79767	0.09784	0.79767	0.09368	0.79767	0.19154	0.79767	0.05062
0.82835	0.09504	0.82835	0.08934	0.82835	0.19977	0.82835	0.04934
0.85903	0.11638	0.85903	0.09952	0.85903	0.20065	0.85903	0.04584
0.88971	0.15724	0.88971	0.12523	0.88971	0.19482	0.88971	0.03999
0.92039	0.20781	0.92039	0.16098	0.92039	0.1843	0.92039	0.03201
0.95107	0.26115	0.95107	0.20108	0.95107	0.17272	0.95107	0.02288
0.98175	0.31252	0.98175	0.24124	0.98175	0.16505	0.98175	0.01614
1.01243	0.35826	1.01243	0.27817	1.01243	0.16583	1.01243	0.01948
1.04311	0.39544	1.04311	0.3093	1.04311	0.17628	1.04311	0.03097
1.07379	0.42196	1.07379	0.33277	1.07379	0.19332	1.07379	0.04446
1.10447	0.43661	1.10447	0.34748	1.10447	0.21184	1.10447	0.05745
1.13515	0.43935	1.13515	0.3534	1.13515	0.22734	1.13515	0.06861
1.16583	0.43159	1.16583	0.35189	1.16583	0.23736	1.16583	0.07707
1.1965	0.41664	1.1965	0.34608	1.1965	0.24236	1.1965	0.08235
1.22718	0.40009	1.22718	0.34116	1.22718	0.24663	1.22718	0.08445
1.25786	0.38976	1.25786	0.34408	1.25786	0.25853	1.25786	0.08405
1.28854	0.39428	1.28854	0.36172	1.28854	0.28781	1.28854	0.08266
1.31922	0.4196	1.31922	0.39792	1.31922	0.34008	1.31922	0.08261
1.3499	0.4661	1.3499	0.45187	1.3499	0.41388	1.3499	0.08634
1.38058	0.52912	1.38058	0.51935	1.38058	0.50319	1.38058	0.09506
1.41126	0.60197	1.41126	0.59487	1.41126	0.60063	1.41126	0.10788
1.44194	0.67822	1.44194	0.67312	1.44194	0.69897	1.44194	0.12246
1.47262	0.75257	1.47262	0.7494	1.47262	0.79151	1.47262	0.13613
1.5033	0.82095	1.5033	0.81984	1.5033	0.87233	1.5033	0.14638
1.53398	0.88036	1.53398	0.88126	1.53398	0.93642	1.53398	0.1512
1.56466	0.92878	1.56466	0.93128	1.56466	0.97986	1.56466	0.14918
1.59534	0.96507	1.59534	0.96824	1.59534	1	1.59534	0.13979
1.62602	0.98877	1.62602	0.99122	1.62602	0.99554	1.62602	0.12384
1.6567	1	1.6567	1	1.6567	0.96658	1.6567	0.10482
1.68738	0.99933	1.68738	0.995	1.68738	0.91455	1.68738	0.09154
1.71806	0.98762	1.71806	0.97723	1.71806	0.84214	1.71806	0.09796
1.74874	0.96592	1.74874	0.94821	1.74874	0.75303	1.74874	0.12814
1.77942	0.93537	1.77942	0.90985	1.77942	0.65171	1.77942	0.17261
1.8101	0.89714	1.8101	0.86431	1.8101	0.5432	1.8101	0.22227
1.84078	0.85252	1.84078	0.81392	1.84078	0.43277	1.84078	0.27101
1.87146	0.80286	1.87146	0.76096	1.87146	0.32578	1.87146	0.31423
1.90214	0.74969	1.90214	0.70756	1.90214	0.22781	1.90214	0.34812
1.93282	0.69478	1.93282	0.65549	1.93282	0.14569	1.93282	0.36943
1.9635	0.64019	1.9635	0.60609	1.9635	0.09191	1.9635	0.37556
1.99418	0.58822	1.99418	0.56008	1.99418	0.08394	1.99418	0.36465
2.02485	0.54117	2.02485	0.51753	2.02485	0.10489	2.02485	0.33563
2.05553	0.50104	2.05553	0.47791	2.05553	0.12537	2.05553	0.28832
2.08621	0.46894	2.08621	0.44025	2.08621	0.13587	2.08621	0.22347
2.11689	0.44474	2.11689	0.40332	2.11689	0.13529	2.11689	0.14272
2.14757	0.42676	2.14757	0.36587	2.14757	0.12529	2.14757	0.04921
2.17825	0.41233	2.17825	0.32685	2.17825	0.10889	2.17825	0.05911
2.20893	0.3984	2.20893	0.28559	2.20893	0.09013	2.20893	0.17059
2.23961	0.3824	2.23961	0.24197	2.23961	0.07414	2.23961	0.28614
2.27029	0.36286	2.27029	0.19658	2.27029	0.06617	2.27029	0.40132
2.30097	0.33979	2.30097	0.15117	2.30097	0.06753	2.30097	0.51236
2.33165	0.31507	2.33165	0.11007	2.33165	0.07356	2.33165	0.61594
2.36233	0.29259	2.36233	0.08416	2.36233	0.07852	2.36233	0.70929
2.39301	0.27784	2.39301	0.08907	2.39301	0.07886	2.39301	0.79036
2.42369	0.27637	2.42369	0.11941	2.42369	0.07313	2.42369	0.8579
2.45437	0.29061	2.45437	0.15831	2.45437	0.06157	2.45437	0.91143
2.48505	0.31823	2.48505	0.19704	2.48505	0.0468	2.48505	0.95127
2.51573	0.35369	2.51573	0.23172	2.51573	0.03767	2.51573	0.97836
2.54641	0.39096	2.54641	0.2602	2.54641	0.04833	2.54641	0.99407
2.57709	0.42489	2.57709	0.28115	2.57709	0.0745	2.57709	1
2.60777	0.45158	2.60777	0.29382	2.60777	0.10603	2.60777	0.99768
2.63845	0.46835	2.63845	0.29787	2.63845	0.13823	2.63845	0.98839
2.66913	0.47358	2.66913	0.2934	2.66913	0.16851	2.66913	0.97298
2.69981	0.46666	2.69981	0.28094	2.69981	0.19513	2.69981	0.95182
2.73049	0.44783	2.73049	0.26137	2.73049	0.21695	2.73049	0.92488
2.76117	0.41814	2.76117	0.2359	2.76117	0.23335	2.76117	0.89188
2.79184	0.37938	2.79184	0.20608	2.79184	0.24424	2.79184	0.85249
2.82252	0.33396	2.82252	0.17374	2.82252	0.25007	2.82252	0.80659
2.8532	0.28481	2.8532	0.14102	2.8532	0.25174	2.8532	0.75441
2.88388	0.23543	2.88388	0.11064	2.88388	0.25047	2.88388	0.69668
2.91456	0.18991	2.91456	0.08616	2.91456	0.24765	2.91456	0.63468
2.94524	0.15304	2.94524	0.07204	2.94524	0.24456	2.94524	0.57019
2.97592	0.12948	2.97592	0.07054	2.97592	0.24216	2.97592	0.50546
3.0066	0.12082	3.0066	0.07786	3.0066	0.24096	3.0066	0.443
3.03728	0.12272	3.03728	0.08783	3.03728	0.24103	3.03728	0.38538
3.06796	0.12794	3.06796	0.09656	3.06796	0.24219	3.06796	0.33495
3.09864	0.13095	3.09864	0.10243	3.09864	0.24427	3.09864	0.29335
3.12932	0.12906	3.12932	0.10511	3.12932	0.24732	3.12932	0.2611
3.16	0.12165	3.16	0.10503	3.16	0.25173	3.16	0.23733
3.19068	0.10965	3.19068	0.10307	3.19068	0.25805	3.19068	0.22008
3.22136	0.09539	3.22136	0.10033	3.22136	0.26683	3.22136	0.20716
3.25204	0.08278	3.25204	0.09784	3.25204	0.27825	3.25204	0.19705
3.28272	0.07695	3.28272	0.09636	3.28272	0.29196	3.28272	0.18942
3.3134	0.08126	3.3134	0.09609	3.3134	0.30704	3.3134	0.1851
3.34408	0.09377	3.34408	0.09664	3.34408	0.32216	3.34408	0.18549
3.37476	0.10959	3.37476	0.09727	3.37476	0.33585	3.37476	0.19163
3.40544	0.1247	3.40544	0.09712	3.40544	0.34672	3.40544	0.20342
3.43612	0.13656	3.43612	0.09542	3.43612	0.35368	3.43612	0.21954
3.4668	0.14367	3.4668	0.09166	3.4668	0.35602	3.4668	0.23796
3.49748	0.14532	3.49748	0.08558	3.49748	0.35352	3.49748	0.25658
3.52816	0.14136	3.52816	0.07722	3.52816	0.34641	3.52816	0.27363
3.55884	0.1321	3.55884	0.0668	3.55884	0.33535	3.55884	0.28777
3.58952	0.1182	3.58952	0.05475	3.58952	0.3213	3.58952	0.29818
3.62019	0.10062	3.62019	0.04161	3.62019	0.30538	3.62019	0.30443
3.65087	0.08052	3.65087	0.02812	3.65087	0.28868	3.65087	0.30641
3.68155	0.05924	3.68155	0.01545	3.68155	0.27208	3.68155	0.30426
3.71223	0.03833	3.71223	0.00844	3.71223	0.25609	3.71223	0.29824
3.74291	0.02038	3.74291	0.01505	3.74291	0.24073	3.74291	0.28867
3.77359	0.01414	3.77359	0.02459	3.77359	0.22563	3.77359	0.27585
3.80427	0.02329	3.80427	0.03298	3.80427	0.21013	3.80427	0.26002
3.83495	0.0333	3.83495	0.03956	3.83495	0.19351	3.83495	0.24137
3.86563	0.03996	3.86563	0.04418	3.86563	0.17516	3.86563	0.22008
3.89631	0.04241	3.89631	0.04685	3.89631	0.15475	3.89631	0.19633
3.92699	0.04052	3.92699	0.04773	3.92699	0.13224	3.92699	0.1704
3.95767	0.03452	3.95767	0.04705	3.95767	0.10793	3.95767	0.14273
3.98835	0.02487	3.98835	0.04508	3.98835	0.0824	3.98835	0.11408
4.01903	0.01229	4.01903	0.0421	4.01903	0.05653	4.01903	0.08588
4.04971	0.00382	4.04971	0.03838	4.04971	0.03173	4.04971	0.06159
4.08039	0.01939	4.08039	0.03412	4.08039	0.01392	4.08039	0.04985
4.11107	0.03611	4.11107	0.02948	4.11107	0.0237	4.11107	0.05941
4.14175	0.05243	4.14175	0.02458	4.14175	0.04232	4.14175	0.08283
4.17243	0.06748	4.17243	0.01951	4.17243	0.05911	4.17243	0.11083
4.20311	0.08052	4.20311	0.01452	4.20311	0.07267	4.20311	0.13956
4.23379	0.09093	4.23379	0.01041	4.23379	0.08258	4.23379	0.16743
4.26447	0.09823	4.26447	0.00945	4.26447	0.08872	4.26447	0.19354
4.29515	0.10214	4.29515	0.0129	4.29515	0.09115	4.29515	0.21728
4.32583	0.10255	4.32583	0.01864	4.32583	0.09011	4.32583	0.23812
4.35651	0.09948	4.35651	0.02511	4.35651	0.08593	4.35651	0.2556
4.38719	0.09318	4.38719	0.0316	4.38719	0.07904	4.38719	0.26929
4.41786	0.08401	4.41786	0.03771	4.41786	0.06994	4.41786	0.27883
4.44854	0.07243	4.44854	0.04309	4.44854	0.05915	4.44854	0.28393
4.47922	0.05905	4.47922	0.04749	4.47922	0.04727	4.47922	0.28447
4.5099	0.04452	4.5099	0.05069	4.5099	0.03498	4.5099	0.28047
4.54058	0.0296	4.54058	0.05252	4.54058	0.02332	4.54058	0.27225
4.57126	0.01551	4.57126	0.0529	4.57126	0.0149	4.57126	0.26041
4.60194	0.00805	4.60194	0.05184	4.60194	0.01536	4.60194	0.24596
4.63262	0.01663	4.63262	0.04941	4.63262	0.02286	4.63262	0.23039
4.6633	0.02749	4.6633	0.0458	4.6633	0.03143	4.6633	0.2157
4.69398	0.03692	4.69398	0.04128	4.69398	0.039	4.69398	0.20429
4.72466	0.04434	4.72466	0.03628	4.72466	0.04483	4.72466	0.19863
4.75534	0.04955	4.75534	0.03129	4.75534	0.04855	4.75534	0.2004
4.78602	0.05255	4.78602	0.02701	4.78602	0.04996	4.78602	0.20984
4.8167	0.05348	4.8167	0.02416	4.8167	0.04899	4.8167	0.22563
4.84738	0.05257	4.84738	0.02324	4.84738	0.04573	4.84738	0.24562
4.87806	0.05015	4.87806	0.02403	4.87806	0.04044	4.87806	0.26755
4.90874	0.04659	4.90874	0.02578	4.90874	0.03372	4.90874	0.28951
4.93942	0.04231	4.93942	0.02764	4.93942	0.02678	4.93942	0.31002
4.9701	0.03776	4.9701	0.02902	4.9701	0.02235	4.9701	0.32801
5.00078	0.03337	5.00078	0.02954	5.00078	0.02426	5.00078	0.34281
5.03146	0.02957	5.03146	0.02907	5.03146	0.03254	5.03146	0.35399
5.06214	0.02667	5.06214	0.02757	5.06214	0.04417	5.06214	0.3614
5.09282	0.02483	5.09282	0.02517	5.09282	0.05725	5.09282	0.36506
5.1235	0.02402	5.1235	0.02204	5.1235	0.071	5.1235	0.36512
5.15418	0.02401	5.15418	0.01845	5.15418	0.08514	5.15418	0.36186
5.18486	0.02449	5.18486	0.01472	5.18486	0.09965	5.18486	0.3556
5.21553	0.02518	5.21553	0.01121	5.21553	0.11462	5.21553	0.34669
5.24621	0.02586	5.24621	0.0084	5.24621	0.13014	5.24621	0.33549
5.27689	0.02636	5.27689	0.00681	5.27689	0.14623	5.27689	0.32233
5.30757	0.02653	5.30757	0.00653	5.30757	0.16271	5.30757	0.30753
5.33825	0.02625	5.33825	0.00704	5.33825	0.17925	5.33825	0.29136
5.36893	0.02543	5.36893	0.00779	5.36893	0.19531	5.36893	0.27408
5.39961	0.02398	5.39961	0.00874	5.39961	0.21023	5.39961	0.25592
5.43029	0.02194	5.43029	0.01023	5.43029	0.22328	5.43029	0.23709
5.46097	0.01943	5.46097	0.01265	5.46097	0.23374	5.46097	0.21783
5.49165	0.01681	5.49165	0.01608	5.49165	0.24099	5.49165	0.19836
5.52233	0.01482	5.52233	0.02035	5.52233	0.24454	5.52233	0.17894
5.55301	0.01455	5.55301	0.02517	5.55301	0.24414	5.55301	0.15985
5.58369	0.01668	5.58369	0.03018	5.58369	0.23975	5.58369	0.1414
5.61437	0.02071	5.61437	0.03506	5.61437	0.23157	5.61437	0.12392
5.64505	0.02572	5.64505	0.03952	5.64505	0.22007	5.64505	0.10776
5.67573	0.03097	5.67573	0.04327	5.67573	0.20587	5.67573	0.09332
5.70641	0.03598	5.70641	0.04609	5.70641	0.18977	5.70641	0.08101
5.73709	0.04038	5.73709	0.04782	5.73709	0.17263	5.73709	0.0712
5.76777	0.04389	5.76777	0.04834	5.76777	0.15525	5.76777	0.06421
5.79845	0.0463	5.79845	0.04766	5.79845	0.13834	5.79845	0.06011
5.82913	0.04751	5.82913	0.04578	5.82913	0.12233	5.82913	0.05868
5.85981	0.04747	5.85981	0.04282	5.85981	0.10739	5.85981	0.05942
5.89049	0.04617	5.89049	0.03894	5.89049	0.09339	5.89049	0.06172
5.92117	0.04372	5.92117	0.03436	5.92117	0.07999	5.92117	0.06502
5.95185	0.04025	5.95185	0.02932	5.95185	0.06683	5.95185	0.06889
5.98253	0.03598	5.98253	0.02417	5.98253	0.05365	5.98253	0.073
6.0132	0.03121	6.0132	0.0193	6.0132	0.04053	6.0132	0.0771
6.04388	0.02632	6.04388	0.01529	6.04388	0.02824	6.04388	0.08093
6.07456	0.02187	6.07456	0.01294	6.07456	0.0195	6.07456	0.08427
6.10524	0.01865	6.10524	0.01285	6.10524	0.01988	6.10524	0.08688
6.13592	0.01752	6.13592	0.01466	6.13592	0.02821	6.13592	0.08854
6.1666	0.01871	6.1666	0.01736	6.1666	0.03846	6.1666	0.08905
6.19728	0.02157	6.19728	0.02027	6.19728	0.04803	6.19728	0.08828
6.22796	0.02512	6.22796	0.02302	6.22796	0.05591	6.22796	0.08617
6.25864	0.02873	6.25864	0.02544	6.25864	0.06169	6.25864	0.08278
6.28932	0.03202	6.28932	0.02744	6.28932	0.06523	6.28932	0.07828
6.32	0.03477	6.32	0.0289	6.32	0.06663	6.32	0.07303
6.35068	0.03687	6.35068	0.02977	6.35068	0.06613	6.35068	0.06756
6.38136	0.03826	6.38136	0.02996	6.38136	0.0641	6.38136	0.06266
6.41204	0.03893	6.41204	0.02939	6.41204	0.06092	6.41204	0.05927
6.44272	0.03889	6.44272	0.02798	6.44272	0.05691	6.44272	0.05829
6.4734	0.0382	6.4734	0.0257	6.4734	0.05229	6.4734	0.06022
6.50408	0.03692	6.50408	0.02256	6.50408	0.0471	6.50408	0.06488
6.53476	0.03516	6.53476	0.01857	6.53476	0.04124	6.53476	0.07156
6.56544	0.03305	6.56544	0.01388	6.56544	0.03452	6.56544	0.07943
6.59612	0.03071	6.59612	0.00876	6.59612	0.02679	6.59612	0.08774
6.6268	0.02833	6.6268	0.00449	6.6268	0.01804	6.6268	0.09594
6.65748	0.02603	6.65748	0.00634	6.65748	0.00893	6.65748	0.10361
6.68816	0.02401	6.68816	0.01204	6.68816	0.00736	6.68816	0.11048
6.71884	0.02238	6.71884	0.01822	6.71884	0.01766	6.71884	0.11634
6.74952	0.02123	6.74952	0.02423	6.74952	0.02982	6.74952	0.12103
6.7802	0.02053	6.7802	0.0298	6.7802	0.04219	6.7802	0.12444
6.81087	0.02021	6.81087	0.03469	6.81087	0.05419	6.81087	0.12644
6.84155	0.02015	6.84155	0.03875	6.84155	0.06536	6.84155	0.12693
6.87223	0.0202	6.87223	0.04186	6.87223	0.07533	6.87223	0.12582
6.90291	0.02021	6.90291	0.04394	6.90291	0.08384	6.90291	0.12303
6.93359	0.02014	6.93359	0.04496	6.93359	0.09075	6.93359	0.11854
6.96427	0.01991	6.96427	0.04492	6.96427	0.09602	6.96427	0.11238
6.99495	0.01958	6.99495	0.04388	6.99495	0.09968	6.99495	0.1047
7.02563	0.0192	7.02563	0.04191	7.02563	0.10184	7.02563	0.09573
7.05631	0.01896	7.05631	0.03913	7.05631	0.10262	7.05631	0.0859
7.08699	0.01907	7.08699	0.03568	7.08699	0.10215	7.08699	0.07583
7.11767	0.01975	7.11767	0.03177	7.11767	0.1005	7.11767	0.06643
7.14835	0.02115	7.14835	0.02763	7.14835	0.09773	7.14835	0.05892
7.17903	0.02332	7.17903	0.02357	7.17903	0.09382	7.17903	0.05473
7.20971	0.02615	7.20971	0.02007	7.20971	0.08877	7.20971	0.05478
7.24039	0.02945	7.24039	0.01773	7.24039	0.08257	7.24039	0.05879
7.27107	0.03298	7.27107	0.01714	7.27107	0.07527	7.27107	0.06548
7.30175	0.03654	7.30175	0.01839	7.30175	0.06695	7.30175	0.07343
7.33243	0.03989	7.33243	0.02094	7.33243	0.05779	7.33243	0.08155
7.36311	0.04288	7.36311	0.0241	7.36311	0.04805	7.36311	0.08911
7.39379	0.04535	7.39379	0.02734	7.39379	0.03803	7.39379	0.0957
7.42447	0.04716	7.42447	0.03033	7.42447	0.02817	7.42447	0.10108
7.45515	0.04824	7.45515	0.03287	7.45515	0.01905	7.45515	0.10518
7.48583	0.04857	7.48583	0.03481	7.48583	0.01199	7.48583	0.10797
7.51651	0.04812	7.51651	0.03608	7.51651	0.01013	7.51651	0.10951
7.54719	0.04694	7.54719	0.03663	7.54719	0.01393	7.54719	0.10989
7.57787	0.04509	7.57787	0.03649	7.57787	0.01921	7.57787	0.10919
7.60854	0.04266	7.60854	0.03567	7.60854	0.02417	7.60854	0.10751
7.63922	0.03978	7.63922	0.03425	7.63922	0.02839	7.63922	0.10494
7.6699	0.03653	7.6699	0.03229	7.6699	0.03183	7.6699	0.10157
7.70058	0.03306	7.70058	0.02989	7.70058	0.03456	7.70058	0.09747
7.73126	0.02945	7.73126	0.02718	7.73126	0.03667	7.73126	0.09276
7.76194	0.02578	7.76194	0.02426	7.76194	0.03825	7.76194	0.08754
7.79262	0.02212	7.79262	0.02124	7.79262	0.03933	7.79262	0.08193
7.8233	0.01852	7.8233	0.01827	7.8233	0.0399	7.8233	0.07607
7.85398	0.01497	7.85398	0.01554	7.85398	0.03994	7.85398	0.0701
7.88466	0.0115	7.88466	0.01326	7.88466	0.03944	7.88466	0.06417
7.91534	0.00809	7.91534	0.01172	7.91534	0.03842	7.91534	0.05843
7.94602	0.00472	7.94602	0.01118	7.94602	0.03695	7.94602	0.05301
7.9767	0.00141	7.9767	0.0117	7.9767	0.03514	7.9767	0.04803
8.00738	0.00192	8.00738	0.01307	8.00738	0.03319	8.00738	0.04358
8.03806	0.00514	8.03806	0.01491	8.03806	0.03128	8.03806	0.03973
8.06874	0.00832	8.06874	0.01697	8.06874	0.02961	8.06874	0.03653
8.09942	0.01142	8.09942	0.01905	8.09942	0.02828	8.09942	0.03398
8.1301	0.01444	8.1301	0.02102	8.1301	0.02728	8.1301	0.03204
8.16078	0.01732	8.16078	0.0228	8.16078	0.02651	8.16078	0.03065
8.19146	0.02006	8.19146	0.02433	8.19146	0.02581	8.19146	0.02969
8.22214	0.0226	8.22214	0.02558	8.22214	0.02499	8.22214	0.02906
8.25282	0.02492	8.25282	0.02654	8.25282	0.02395	8.25282	0.02867
8.2835	0.027	8.2835	0.02721	8.2835	0.02266	8.2835	0.02849
8.31418	0.02877	8.31418	0.02759	8.31418	0.02118	8.31418	0.02851
8.34486	0.03022	8.34486	0.02771	8.34486	0.01966	8.34486	0.02881
8.37554	0.03131	8.37554	0.02762	8.37554	0.01834	8.37554	0.02948
8.40621	0.03204	8.40621	0.02732	8.40621	0.01743	8.40621	0.03057
8.43689	0.03241	8.43689	0.02685	8.43689	0.0171	8.43689	0.03208
8.46757	0.03243	8.46757	0.02628	8.46757	0.01739	8.46757	0.03392
8.49825	0.03215	8.49825	0.02561	8.49825	0.01819	8.49825	0.03592
8.52893	0.0316	8.52893	0.02488	8.52893	0.01933	8.52893	0.03785
8.55961	0.03088	8.55961	0.02412	8.55961	0.02066	8.55961	0.03948
8.59029	0.03006	8.59029	0.02336	8.59029	0.02207	8.59029	0.04061
8.62097	0.02927	8.62097	0.02264	8.62097	0.02348	8.62097	0.04108
8.65165	0.02857	8.65165	0.02197	8.65165	0.02485	8.65165	0.0408
8.68233	0.02809	8.68233	0.02141	8.68233	0.02611	8.68233	0.03981
8.71301	0.02792	8.71301	0.02096	8.71301	0.02717	8.71301	0.03826
8.74369	0.02808	8.74369	0.02067	8.74369	0.02795	8.74369	0.03643
8.77437	0.02859	8.77437	0.02052	8.77437	0.02834	8.77437	0.03481
8.80505	0.02938	8.80505	0.02052	8.80505	0.02824	8.80505	0.03398
8.83573	0.0304	8.83573	0.02065	8.83573	0.02761	8.83573	0.0345
8.86641	0.0315	8.86641	0.02089	8.86641	0.02644	8.86641	0.03664
8.89709	0.03254	8.89709	0.02118	8.89709	0.02477	8.89709	0.04028
8.92777	0.03336	8.92777	0.02148	8.92777	0.02273	8.92777	0.04501
8.95845	0.03382	8.95845	0.02175	8.95845	0.02052	8.95845	0.05034
8.98913	0.03377	8.98913	0.02197	8.98913	0.01841	8.98913	0.05582
9.01981	0.0331	9.01981	0.02208	9.01981	0.01671	9.01981	0.0611
9.05049	0.0317	9.05049	0.02207	9.05049	0.01565	9.05049	0.06594
9.08117	0.02954	9.08117	0.02193	9.08117	0.01533	9.08117	0.07017
9.11185	0.02658	9.11185	0.02166	9.11185	0.01557	9.11185	0.07371
9.14253	0.02286	9.14253	0.02126	9.14253	0.01604	9.14253	0.07652
9.17321	0.01844	9.17321	0.02077	9.17321	0.01642	9.17321	0.07861
9.20388	0.01346	9.20388	0.02025	9.20388	0.01647	9.20388	0.08001
9.23456	0.00818	9.23456	0.01973	9.23456	0.01605	9.23456	0.08076
9.26524	0.00364	9.26524	0.01931	9.26524	0.01511	9.26524	0.08091
9.29592	0.00537	9.29592	0.01907	9.29592	0.01366	9.29592	0.08048
9.3266	0.01064	9.3266	0.01909	9.3266	0.01179	9.3266	0.07951
9.35728	0.016	9.35728	0.0194	9.35728	0.00959	9.35728	0.07801
9.38796	0.02095	9.38796	0.02001	9.38796	0.00719	9.38796	0.07599
9.41864	0.02522	9.41864	0.02089	9.41864	0.00475	9.41864	0.07347
9.44932	0.02869	9.44932	0.02196	9.44932	0.00256	9.44932	0.07046
9.48	0.03121	9.48	0.02312	9.48	0.00182	9.48	0.06701
9.51068	0.03271	9.51068	0.02427	9.51068	0.00332	9.51068	0.06316
9.54136	0.03315	9.54136	0.02531	9.54136	0.00518	9.54136	0.05896
9.57204	0.03255	9.57204	0.02615	9.57204	0.00688	9.57204	0.0545
9.60272	0.03097	9.60272	0.02672	9.60272	0.00834	9.60272	0.04983
9.6334	0.0285	9.6334	0.02697	9.6334	0.00951	9.6334	0.04504
9.66408	0.02526	9.66408	0.02686	9.66408	0.01038	9.66408	0.04019
9.69476	0.0214	9.69476	0.02636	9.69476	0.01091	9.69476	0.03534
9.72544	0.01707	9.72544	0.02549	9.72544	0.0111	9.72544	0.03055
9.75612	0.01247	9.75612	0.02426	9.75612	0.01092	9.75612	0.02588
9.7868	0.00776	9.7868	0.02272	9.7868	0.01038	9.7868	0.02139
9.81748	0.00326	9.81748	0.02096	9.81748	0.00949	9.81748	0.01718
9.84816	0.00257	9.84816	0.01913	9.84816	0.00828	9.84816	0.0134
9.87884	0.00656	9.87884	0.01742	9.87884	0.00683	9.87884	0.01029
9.90952	0.01059	9.90952	0.01611	9.90952	0.00526	9.90952	0.00824
9.9402	0.01429	9.9402	0.01551	9.9402	0.00381	9.9402	0.00759
9.97088	0.01761	9.97088	0.01586	9.97088	0.00305	9.97088	0.00811

## Sheet: Fig. 2e - Ir foil
Ir foil
0.01013	0.01014	0.01015	0.01017	0.01018	0.01019	0.01021	0.01022	0.01024	0.01025	0.01026	0.01028	0.01029	0.0103	0.01032	0.01033	0.01034	0.01036	0.01037	0.01039	0.0104	0.01041	0.01043	0.01044	0.01045	0.01047	0.01048	0.01049	0.01051	0.01052	0.01053	0.01054	0.01056	0.01057	0.01058	0.0106	0.01061	0.01062	0.01064	0.01065	0.01066	0.01067	0.01069	0.0107	0.01071	0.01073	0.01074	0.01075	0.01076	0.01078
0.01085	0.01088	0.0109	0.01093	0.01095	0.01098	0.011	0.01103	0.01105	0.01108	0.0111	0.01113	0.01115	0.01118	0.0112	0.01123	0.01125	0.01128	0.0113	0.01132	0.01135	0.01137	0.0114	0.01142	0.01145	0.01147	0.0115	0.01152	0.01154	0.01157	0.01159	0.01162	0.01164	0.01167	0.01169	0.01171	0.01174	0.01176	0.01179	0.01181	0.01183	0.01186	0.01188	0.01191	0.01193	0.01195	0.01198	0.012	0.01203	0.01205
0.01017	0.01021	0.01024	0.01028	0.01031	0.01035	0.01038	0.01042	0.01045	0.01049	0.01053	0.01056	0.0106	0.01063	0.01067	0.0107	0.01074	0.01077	0.01081	0.01084	0.01088	0.01091	0.01095	0.01099	0.01102	0.01106	0.01109	0.01113	0.01116	0.0112	0.01123	0.01127	0.01131	0.01134	0.01138	0.01141	0.01145	0.01148	0.01152	0.01155	0.01159	0.01162	0.01166	0.01169	0.01173	0.01177	0.0118	0.01184	0.01187	0.01191
0.00831	0.00835	0.00839	0.00843	0.00847	0.00851	0.00855	0.00859	0.00863	0.00867	0.00871	0.00876	0.0088	0.00884	0.00888	0.00892	0.00896	0.00901	0.00905	0.00909	0.00913	0.00917	0.00922	0.00926	0.0093	0.00934	0.00938	0.00943	0.00947	0.00951	0.00955	0.0096	0.00964	0.00968	0.00973	0.00977	0.00981	0.00985	0.0099	0.00994	0.00998	0.01003	0.01007	0.01011	0.01016	0.0102	0.01024	0.01029	0.01033	0.01037
0.0058	0.00583	0.00587	0.00591	0.00595	0.00599	0.00603	0.00606	0.0061	0.00614	0.00618	0.00622	0.00626	0.0063	0.00634	0.00638	0.00642	0.00646	0.0065	0.00654	0.00658	0.00662	0.00666	0.00671	0.00675	0.00679	0.00683	0.00687	0.00691	0.00695	0.007	0.00704	0.00708	0.00712	0.00717	0.00721	0.00725	0.0073	0.00734	0.00738	0.00743	0.00747	0.00751	0.00756	0.0076	0.00765	0.00769	0.00773	0.00778	0.00782
0.0033	0.00332	0.00335	0.00338	0.0034	0.00343	0.00346	0.00349	0.00351	0.00354	0.00357	0.0036	0.00363	0.00366	0.00368	0.00371	0.00374	0.00377	0.0038	0.00383	0.00386	0.00389	0.00392	0.00395	0.00399	0.00402	0.00405	0.00408	0.00411	0.00414	0.00418	0.00421	0.00424	0.00427	0.00431	0.00434	0.00437	0.00441	0.00444	0.00448	0.00451	0.00455	0.00458	0.00462	0.00465	0.00469	0.00472	0.00476	0.0048	0.00483
0.00148	0.00148	0.00149	0.0015	0.00151	0.00152	0.00152	0.00153	0.00154	0.00155	0.00156	0.00157	0.00157	0.00158	0.00159	0.0016	0.00161	0.00162	0.00163	0.00164	0.00165	0.00166	0.00167	0.00168	0.00169	0.0017	0.00171	0.00172	0.00173	0.00175	0.00176	0.00177	0.00178	0.00179	0.00181	0.00182	0.00183	0.00185	0.00186	0.00187	0.00189	0.0019	0.00192	0.00193	0.00195	0.00197	0.00198	0.002	0.00202	0.00203
0.00123	0.00123	0.00123	0.00123	0.00123	0.00123	0.00123	0.00123	0.00122	0.00122	0.00122	0.00122	0.00122	0.00121	0.00121	0.00121	0.0012	0.0012	0.0012	0.00119	0.00119	0.00118	0.00118	0.00117	0.00117	0.00116	0.00115	0.00115	0.00114	0.00113	0.00112	0.00112	0.00111	0.0011	0.00109	0.00108	0.00107	0.00106	0.00105	0.00104	0.00103	0.00102	0.00101	0.000993	0.000981	0.000968	0.000954	0.000941	0.000927	0.000912
0.00167	0.00168	0.00169	0.0017	0.00172	0.00173	0.00174	0.00175	0.00176	0.00177	0.00178	0.0018	0.00181	0.00182	0.00183	0.00184	0.00185	0.00186	0.00187	0.00188	0.00189	0.0019	0.00191	0.00192	0.00193	0.00194	0.00195	0.00196	0.00197	0.00198	0.00199	0.002	0.00201	0.00202	0.00203	0.00204	0.00205	0.00206	0.00207	0.00207	0.00208	0.00209	0.0021	0.00211	0.00212	0.00213	0.00213	0.00214	0.00215	0.00216
0.0018	0.00182	0.00184	0.00186	0.00188	0.0019	0.00192	0.00194	0.00196	0.00199	0.00201	0.00203	0.00205	0.00207	0.00209	0.00211	0.00213	0.00215	0.00218	0.0022	0.00222	0.00224	0.00226	0.00228	0.00231	0.00233	0.00235	0.00237	0.0024	0.00242	0.00244	0.00246	0.00249	0.00251	0.00253	0.00255	0.00258	0.0026	0.00262	0.00265	0.00267	0.00269	0.00272	0.00274	0.00276	0.00279	0.00281	0.00283	0.00286	0.00288
0.00166	0.00169	0.00171	0.00173	0.00176	0.00178	0.0018	0.00183	0.00185	0.00188	0.0019	0.00193	0.00195	0.00198	0.002	0.00203	0.00205	0.00208	0.0021	0.00213	0.00216	0.00218	0.00221	0.00224	0.00227	0.00229	0.00232	0.00235	0.00238	0.00241	0.00244	0.00246	0.00249	0.00252	0.00255	0.00258	0.00261	0.00264	0.00267	0.0027	0.00273	0.00276	0.0028	0.00283	0.00286	0.00289	0.00292	0.00295	0.00299	0.00302
0.00141	0.00144	0.00146	0.00148	0.0015	0.00153	0.00155	0.00157	0.0016	0.00162	0.00164	0.00167	0.00169	0.00172	0.00174	0.00177	0.00179	0.00182	0.00185	0.00187	0.0019	0.00193	0.00195	0.00198	0.00201	0.00204	0.00206	0.00209	0.00212	0.00215	0.00218	0.00221	0.00224	0.00227	0.0023	0.00233	0.00236	0.00239	0.00242	0.00245	0.00249	0.00252	0.00255	0.00258	0.00262	0.00265	0.00268	0.00272	0.00275	0.00279
0.00117	0.00119	0.00121	0.00123	0.00125	0.00127	0.00129	0.00131	0.00134	0.00136	0.00138	0.0014	0.00142	0.00145	0.00147	0.00149	0.00152	0.00154	0.00156	0.00159	0.00161	0.00164	0.00166	0.00169	0.00171	0.00174	0.00176	0.00179	0.00181	0.00184	0.00187	0.00189	0.00192	0.00195	0.00198	0.002	0.00203	0.00206	0.00209	0.00212	0.00215	0.00218	0.00221	0.00224	0.00227	0.0023	0.00233	0.00236	0.00239	0.00242
0.000984	0.001	0.00102	0.00104	0.00106	0.00108	0.0011	0.00112	0.00113	0.00115	0.00117	0.00119	0.00122	0.00124	0.00126	0.00128	0.0013	0.00132	0.00134	0.00136	0.00139	0.00141	0.00143	0.00145	0.00148	0.0015	0.00152	0.00155	0.00157	0.00159	0.00162	0.00164	0.00167	0.00169	0.00171	0.00174	0.00176	0.00179	0.00181	0.00184	0.00187	0.00189	0.00192	0.00194	0.00197	0.002	0.00202	0.00205	0.00208	0.0021
0.000848	0.000865	0.000883	0.0009	0.000919	0.000937	0.000955	0.000974	0.000993	0.00101	0.00103	0.00105	0.00107	0.00109	0.00111	0.00113	0.00115	0.00117	0.00119	0.00122	0.00124	0.00126	0.00128	0.0013	0.00133	0.00135	0.00137	0.00139	0.00142	0.00144	0.00146	0.00149	0.00151	0.00153	0.00156	0.00158	0.0016	0.00163	0.00165	0.00168	0.0017	0.00173	0.00175	0.00178	0.0018	0.00182	0.00185	0.00187	0.0019	0.00192
0.00074	0.000757	0.000775	0.000793	0.000811	0.000829	0.000848	0.000867	0.000886	0.000905	0.000925	0.000945	0.000965	0.000986	0.00101	0.00103	0.00105	0.00107	0.00109	0.00111	0.00114	0.00116	0.00118	0.00121	0.00123	0.00125	0.00128	0.0013	0.00132	0.00135	0.00137	0.0014	0.00142	0.00145	0.00147	0.0015	0.00152	0.00155	0.00158	0.0016	0.00163	0.00166	0.00168	0.00171	0.00173	0.00176	0.00179	0.00182	0.00184	0.00187
0.000642	0.000659	0.000677	0.000695	0.000713	0.000731	0.00075	0.000769	0.000789	0.000809	0.000829	0.000849	0.00087	0.000892	0.000913	0.000935	0.000957	0.00098	0.001	0.00103	0.00105	0.00107	0.0011	0.00112	0.00115	0.00117	0.0012	0.00123	0.00125	0.00128	0.00131	0.00133	0.00136	0.00139	0.00142	0.00145	0.00147	0.0015	0.00153	0.00156	0.00159	0.00162	0.00165	0.00168	0.00171	0.00174	0.00178	0.00181	0.00184	0.00187
0.000548	0.000564	0.000581	0.000599	0.000617	0.000635	0.000653	0.000672	0.000692	0.000712	0.000732	0.000753	0.000774	0.000795	0.000817	0.00084	0.000863	0.000886	0.00091	0.000934	0.000959	0.000984	0.00101	0.00104	0.00106	0.00109	0.00112	0.00115	0.00117	0.0012	0.00123	0.00126	0.00129	0.00132	0.00135	0.00138	0.00142	0.00145	0.00148	0.00152	0.00155	0.00158	0.00162	0.00165	0.00169	0.00172	0.00176	0.0018	0.00183	0.00187
0.000456	0.000472	0.000488	0.000504	0.000521	0.000538	0.000556	0.000574	0.000593	0.000612	0.000632	0.000652	0.000673	0.000694	0.000716	0.000738	0.000761	0.000785	0.000809	0.000833	0.000858	0.000884	0.00091	0.000936	0.000964	0.000992	0.00102	0.00105	0.00108	0.00111	0.00114	0.00117	0.0012	0.00124	0.00127	0.0013	0.00134	0.00137	0.00141	0.00145	0.00148	0.00152	0.00156	0.0016	0.00164	0.00168	0.00172	0.00176	0.0018	0.00184
0.00037	0.000384	0.000399	0.000414	0.000429	0.000445	0.000462	0.000479	0.000496	0.000514	0.000533	0.000552	0.000572	0.000592	0.000613	0.000634	0.000656	0.000678	0.000702	0.000725	0.00075	0.000775	0.000801	0.000827	0.000854	0.000882	0.000911	0.00094	0.00097	0.001	0.00103	0.00106	0.0011	0.00113	0.00117	0.0012	0.00124	0.00127	0.00131	0.00135	0.00139	0.00143	0.00147	0.00151	0.00155	0.0016	0.00164	0.00168	0.00173	0.00178
0.000293	0.000305	0.000318	0.000331	0.000345	0.000359	0.000374	0.000389	0.000405	0.000421	0.000438	0.000455	0.000473	0.000492	0.000511	0.000531	0.000551	0.000573	0.000594	0.000617	0.00064	0.000664	0.000688	0.000714	0.00074	0.000767	0.000794	0.000823	0.000852	0.000882	0.000913	0.000944	0.000977	0.00101	0.00105	0.00108	0.00112	0.00115	0.00119	0.00123	0.00127	0.00131	0.00135	0.0014	0.00144	0.00149	0.00153	0.00158	0.00163	0.00168
0.000225	0.000236	0.000247	0.000258	0.00027	0.000282	0.000295	0.000308	0.000322	0.000336	0.000351	0.000367	0.000383	0.000399	0.000417	0.000434	0.000453	0.000472	0.000492	0.000512	0.000534	0.000556	0.000578	0.000602	0.000626	0.000651	0.000677	0.000704	0.000732	0.00076	0.00079	0.00082	0.000851	0.000884	0.000917	0.000951	0.000986	0.00102	0.00106	0.0011	0.00114	0.00118	0.00122	0.00126	0.00131	0.00135	0.0014	0.00145	0.0015	0.00155
0.000169	0.000178	0.000187	0.000197	0.000206	0.000217	0.000228	0.000239	0.00025	0.000263	0.000275	0.000289	0.000302	0.000317	0.000332	0.000347	0.000364	0.000381	0.000398	0.000416	0.000435	0.000455	0.000475	0.000497	0.000519	0.000541	0.000565	0.00059	0.000615	0.000641	0.000669	0.000697	0.000726	0.000757	0.000788	0.00082	0.000854	0.000888	0.000924	0.000961	0.000999	0.00104	0.00108	0.00112	0.00116	0.00121	0.00126	0.0013	0.00135	0.0014
0.000124	0.000131	0.000139	0.000146	0.000154	0.000163	0.000172	0.000181	0.00019	0.000201	0.000211	0.000222	0.000234	0.000246	0.000259	0.000272	0.000286	0.0003	0.000315	0.000331	0.000348	0.000365	0.000383	0.000401	0.000421	0.000441	0.000462	0.000484	0.000507	0.000531	0.000555	0.000581	0.000608	0.000635	0.000664	0.000694	0.000725	0.000757	0.00079	0.000825	0.000861	0.000898	0.000936	0.000976	0.00102	0.00106	0.0011	0.00115	0.0012	0.00125
8.9e-05	9.5e-05	0.0001	0.000106	0.000113	0.000119	0.000126	0.000134	0.000142	0.00015	0.000158	0.000167	0.000177	0.000187	0.000197	0.000208	0.00022	0.000232	0.000245	0.000258	0.000272	0.000287	0.000302	0.000318	0.000335	0.000352	0.000371	0.00039	0.00041	0.000431	0.000452	0.000475	0.000499	0.000524	0.00055	0.000576	0.000604	0.000634	0.000664	0.000696	0.000728	0.000763	0.000798	0.000835	0.000873	0.000913	0.000955	0.000997	0.00104	0.00109
6.3e-05	6.7e-05	7.1e-05	7.6e-05	8.1e-05	8.6e-05	9.1e-05	9.7e-05	0.000103	0.00011	0.000116	0.000124	0.000131	0.000139	0.000148	0.000157	0.000166	0.000176	0.000186	0.000197	0.000209	0.000221	0.000234	0.000247	0.000261	0.000276	0.000292	0.000308	0.000325	0.000343	0.000362	0.000382	0.000403	0.000424	0.000447	0.000471	0.000495	0.000521	0.000548	0.000577	0.000606	0.000637	0.000669	0.000703	0.000738	0.000774	0.000812	0.000852	0.000893	0.000936
4.3e-05	4.6e-05	4.9e-05	5.3e-05	5.6e-05	6e-05	6.5e-05	6.9e-05	7.4e-05	7.9e-05	8.4e-05	8.9e-05	9.5e-05	0.000102	0.000108	0.000115	0.000123	0.000131	0.000139	0.000148	0.000157	0.000167	0.000178	0.000189	0.0002	0.000213	0.000226	0.000239	0.000254	0.000269	0.000285	0.000302	0.000319	0.000338	0.000357	0.000378	0.000399	0.000422	0.000445	0.00047	0.000496	0.000524	0.000552	0.000582	0.000614	0.000646	0.000681	0.000716	0.000754	0.000793
2.9e-05	3.1e-05	3.3e-05	3.6e-05	3.9e-05	4.2e-05	4.5e-05	4.8e-05	5.1e-05	5.5e-05	5.9e-05	6.3e-05	6.8e-05	7.3e-05	7.8e-05	8.3e-05	8.9e-05	9.5e-05	0.000102	0.000109	0.000116	0.000124	0.000133	0.000142	0.000151	0.000161	0.000171	0.000183	0.000194	0.000207	0.00022	0.000234	0.000249	0.000265	0.000281	0.000298	0.000317	0.000336	0.000356	0.000378	0.0004	0.000424	0.000449	0.000475	0.000503	0.000531	0.000562	0.000594	0.000627	0.000662
1.9e-05	2.1e-05	2.2e-05	2.4e-05	2.6e-05	2.8e-05	3e-05	3.3e-05	3.5e-05	3.8e-05	4.1e-05	4.4e-05	4.8e-05	5.1e-05	5.5e-05	5.9e-05	6.4e-05	6.8e-05	7.3e-05	7.9e-05	8.5e-05	9.1e-05	9.7e-05	0.000104	0.000112	0.00012	0.000128	0.000137	0.000147	0.000157	0.000167	0.000179	0.000191	0.000204	0.000217	0.000232	0.000247	0.000263	0.00028	0.000299	0.000318	0.000338	0.000359	0.000382	0.000406	0.000431	0.000457	0.000485	0.000514	0.000545
1.2e-05	1.3e-05	1.5e-05	1.6e-05	1.7e-05	1.9e-05	2e-05	2.2e-05	2.4e-05	2.6e-05	2.8e-05	3e-05	3.3e-05	3.5e-05	3.8e-05	4.1e-05	4.5e-05	4.8e-05	5.2e-05	5.6e-05	6e-05	6.5e-05	7e-05	7.6e-05	8.1e-05	8.7e-05	9.4e-05	0.000101	0.000109	0.000117	0.000125	0.000134	0.000144	0.000155	0.000166	0.000177	0.00019	0.000203	0.000217	0.000232	0.000248	0.000265	0.000283	0.000302	0.000323	0.000344	0.000367	0.000391	0.000416	0.000443
8e-06	8e-06	9e-06	1e-05	1.1e-05	1.2e-05	1.3e-05	1.4e-05	1.6e-05	1.7e-05	1.9e-05	2e-05	2.2e-05	2.4e-05	2.6e-05	2.8e-05	3.1e-05	3.3e-05	3.6e-05	3.9e-05	4.2e-05	4.6e-05	5e-05	5.4e-05	5.8e-05	6.3e-05	6.8e-05	7.3e-05	7.9e-05	8.6e-05	9.2e-05	9.9e-05	0.000107	0.000115	0.000124	0.000134	0.000144	0.000155	0.000166	0.000178	0.000191	0.000205	0.00022	0.000236	0.000253	0.000271	0.00029	0.00031	0.000332	0.000355
5e-06	5e-06	6e-06	6e-06	7e-06	8e-06	8e-06	9e-06	1e-05	1.1e-05	1.2e-05	1.3e-05	1.5e-05	1.6e-05	1.7e-05	1.9e-05	2.1e-05	2.3e-05	2.5e-05	2.7e-05	2.9e-05	3.2e-05	3.5e-05	3.8e-05	4.1e-05	4.4e-05	4.8e-05	5.2e-05	5.7e-05	6.2e-05	6.7e-05	7.2e-05	7.8e-05	8.5e-05	9.2e-05	9.9e-05	0.000107	0.000116	0.000125	0.000135	0.000145	0.000157	0.000169	0.000182	0.000196	0.00021	0.000226	0.000243	0.000261	0.00028
3e-06	3e-06	4e-06	4e-06	4e-06	5e-06	5e-06	6e-06	6e-06	7e-06	8e-06	9e-06	9e-06	1e-05	1.1e-05	1.3e-05	1.4e-05	1.5e-05	1.6e-05	1.8e-05	2e-05	2.2e-05	2.4e-05	2.6e-05	2.8e-05	3.1e-05	3.4e-05	3.7e-05	4e-05	4.4e-05	4.8e-05	5.2e-05	5.6e-05	6.1e-05	6.7e-05	7.3e-05	7.9e-05	8.5e-05	9.3e-05	0.0001	0.000109	0.000118	0.000128	0.000138	0.000149	0.000161	0.000174	0.000188	0.000203	0.000219
2e-06	2e-06	2e-06	2e-06	3e-06	3e-06	3e-06	4e-06	4e-06	4e-06	5e-06	5e-06	6e-06	7e-06	7e-06	8e-06	9e-06	1e-05	1.1e-05	1.2e-05	1.3e-05	1.5e-05	1.6e-05	1.8e-05	1.9e-05	2.1e-05	2.3e-05	2.5e-05	2.8e-05	3.1e-05	3.3e-05	3.7e-05	4e-05	4.4e-05	4.8e-05	5.2e-05	5.7e-05	6.2e-05	6.8e-05	7.4e-05	8e-05	8.7e-05	9.5e-05	0.000103	0.000112	0.000122	0.000132	0.000143	0.000155	0.000168
1e-06	1e-06	1e-06	1e-06	2e-06	2e-06	2e-06	2e-06	2e-06	3e-06	3e-06	3e-06	4e-06	4e-06	5e-06	5e-06	6e-06	6e-06	7e-06	8e-06	9e-06	1e-05	1.1e-05	1.2e-05	1.3e-05	1.4e-05	1.6e-05	1.7e-05	1.9e-05	2.1e-05	2.3e-05	2.5e-05	2.8e-05	3.1e-05	3.4e-05	3.7e-05	4.1e-05	4.5e-05	4.9e-05	5.3e-05	5.8e-05	6.4e-05	7e-05	7.6e-05	8.3e-05	9.1e-05	9.9e-05	0.000108	0.000118	0.000128
1e-06	1e-06	1e-06	1e-06	1e-06	1e-06	1e-06	1e-06	1e-06	2e-06	2e-06	2e-06	2e-06	3e-06	3e-06	3e-06	4e-06	4e-06	5e-06	5e-06	6e-06	6e-06	7e-06	8e-06	9e-06	9e-06	1.1e-05	1.2e-05	1.3e-05	1.4e-05	1.6e-05	1.7e-05	1.9e-05	2.1e-05	2.4e-05	2.6e-05	2.9e-05	3.2e-05	3.5e-05	3.8e-05	4.2e-05	4.6e-05	5.1e-05	5.6e-05	6.1e-05	6.7e-05	7.3e-05	8e-05	8.8e-05	9.6e-05
0	0	0	0	1e-06	1e-06	1e-06	1e-06	1e-06	1e-06	1e-06	1e-06	1e-06	2e-06	2e-06	2e-06	2e-06	3e-06	3e-06	3e-06	4e-06	4e-06	4e-06	5e-06	6e-06	6e-06	7e-06	8e-06	9e-06	1e-05	1.1e-05	1.2e-05	1.3e-05	1.5e-05	1.6e-05	1.8e-05	2e-05	2.2e-05	2.4e-05	2.7e-05	3e-05	3.3e-05	3.6e-05	4e-05	4.4e-05	4.9e-05	5.4e-05	5.9e-05	6.5e-05	7.1e-05
0	0	0	0	0	0	0	0	1e-06	1e-06	1e-06	1e-06	1e-06	1e-06	1e-06	1e-06	1e-06	2e-06	2e-06	2e-06	2e-06	3e-06	3e-06	3e-06	4e-06	4e-06	4e-06	5e-06	6e-06	6e-06	7e-06	8e-06	9e-06	1e-05	1.1e-05	1.2e-05	1.4e-05	1.5e-05	1.7e-05	1.9e-05	2.1e-05	2.3e-05	2.6e-05	2.8e-05	3.2e-05	3.5e-05	3.9e-05	4.3e-05	4.7e-05	5.2e-05
0	0	0	0	0	0	0	0	0	0	0	0	0	1e-06	1e-06	1e-06	1e-06	1e-06	1e-06	1e-06	1e-06	2e-06	2e-06	2e-06	2e-06	3e-06	3e-06	3e-06	4e-06	4e-06	5e-06	5e-06	6e-06	7e-06	7e-06	8e-06	9e-06	1e-05	1.2e-05	1.3e-05	1.4e-05	1.6e-05	1.8e-05	2e-05	2.2e-05	2.5e-05	2.8e-05	3.1e-05	3.4e-05	3.8e-05
0	0	0	0	0	0	0	0	0	0	0	0	0	0	0	0	0	1e-06	1e-06	1e-06	1e-06	1e-06	1e-06	1e-06	1e-06	2e-06	2e-06	2e-06	2e-06	3e-06	3e-06	3e-06	4e-06	4e-06	5e-06	5e-06	6e-06	7e-06	8e-06	9e-06	1e-05	1.1e-05	1.2e-05	1.4e-05	1.6e-05	1.7e-05	1.9e-05	2.2e-05	2.4e-05	2.7e-05
0	0	0	0	0	0	0	0	0	0	0	0	0	0	0	0	0	0	0	0	1e-06	1e-06	1e-06	1e-06	1e-06	1e-06	1e-06	1e-06	1e-06	2e-06	2e-06	2e-06	2e-06	3e-06	3e-06	4e-06	4e-06	5e-06	5e-06	6e-06	7e-06	7e-06	8e-06	1e-05	1.1e-05	1.2e-05	1.4e-05	1.5e-05	1.7e-05	1.9e-05
0	0	0	0	0	0	0	0	0	0	0	0	0	0	0	0	0	0	0	0	0	0	0	0	1e-06	1e-06	1e-06	1e-06	1e-06	1e-06	1e-06	1e-06	2e-06	2e-06	2e-06	2e-06	3e-06	3e-06	3e-06	4e-06	4e-06	5e-06	6e-06	6e-06	7e-06	8e-06	9e-06	1.1e-05	1.2e-05	1.3e-05
0	0	0	0	0	0	0	0	0	0	0	0	0	0	0	0	0	0	0	0	0	0	0	0	0	0	0	0	1e-06	1e-06	1e-06	1e-06	1e-06	1e-06	1e-06	1e-06	2e-06	2e-06	2e-06	3e-06	3e-06	3e-06	4e-06	4e-06	5e-06	6e-06	6e-06	7e-06	8e-06	9e-06
0	0	0	0	0	0	0	0	0	0	0	0	0	0	0	0	0	0	0	0	0	0	0	0	0	0	0	0	0	0	0	1e-06	1e-06	1e-06	1e-06	1e-06	1e-06	1e-06	1e-06	2e-06	2e-06	2e-06	3e-06	3e-06	3e-06	4e-06	4e-06	5e-06	6e-06	6e-06
0	0	0	0	0	0	0	0	0	0	0	0	0	0	0	0	0	0	0	0	0	0	0	0	0	0	0	0	0	0	0	0	0	0	1e-06	1e-06	1e-06	1e-06	1e-06	1e-06	1e-06	1e-06	2e-06	2e-06	2e-06	3e-06	3e-06	3e-06	4e-06	4e-06
0	0	0	0	0	0	0	0	0	0	0	0	0	0	0	0	0	0	0	0	0	0	0	0	0	0	0	0	0	0	0	0	0	0	0	0	0	0	1e-06	1e-06	1e-06	1e-06	1e-06	1e-06	1e-06	2e-06	2e-06	2e-06	3e-06	3e-06
0	0	0	0	0	0	0	0	0	0	0	0	0	0	0	0	0	0	0	0	0	0	0	0	0	0	0	0	0	0	0	0	0	0	0	0	0	0	0	0	0	1e-06	1e-06	1e-06	1e-06	1e-06	1e-06	1e-06	2e-06	2e-06
0	0	0	0	0	0	0	0	0	0	0	0	0	0	0	0	0	0	0	0	0	0	0	0	0	0	0	0	0	0	0	0	0	0	0	0	0	0	0	0	0	0	0	1e-06	1e-06	1e-06	1e-06	1e-06	1e-06	1e-06
0	0	0	0	0	0	0	0	0	0	0	0	0	0	0	0	0	0	0	0	0	0	0	0	0	0	0	0	0	0	0	0	0	0	0	0	0	0	0	0	0	0	0	0	0	0	1e-06	1e-06	1e-06	1e-06
0	0	0	0	0	0	0	0	0	0	0	0	0	0	0	0	0	0	0	0	0	0	0	0	0	0	0	0	0	0	0	0	0	0	0	0	0	0	0	0	0	0	0	0	0	0	0	0	0	1e-06
0	0	0	0	0	0	0	0	0	0	0	0	0	0	0	0	0	0	0	0	0	0	0	0	0	0	0	0	0	0	0	0	0	0	0	0	0	0	0	0	0	0	0	0	0	0	0	0	0	0
0	0	0	0	0	0	0	0	0	0	0	0	0	0	0	0	0	0	0	0	0	0	0	0	0	0	0	0	0	0	0	0	0	0	0	0	0	0	0	0	0	0	0	0	0	0	0	0	0	0
0	0	0	0	0	0	0	0	0	0	0	0	0	0	0	0	0	0	0	0	0	0	0	0	0	0	0	0	0	0	0	0	0	0	0	0	0	0	0	0	0	0	0	0	0	0	0	0	0	0
0	0	0	0	0	0	0	0	0	0	0	0	0	0	0	0	0	0	0	0	0	0	0	0	0	0	0	0	0	0	0	0	0	0	0	0	0	0	0	0	0	0	0	0	0	0	0	0	0	0
0	0	0	0	0	0	0	0	0	0	0	0	0	0	0	0	0	0	0	0	0	0	0	0	0	0	0	0	0	0	0	0	0	0	0	0	0	0	0	0	0	0	0	0	0	0	0	0	0	0
0	0	0	0	0	0	0	0	0	0	0	0	0	0	0	0	0	0	0	0	0	0	0	0	0	0	0	0	0	0	0	0	0	0	0	0	0	0	0	0	0	0	0	0	0	0	0	0	0	0
0	0	0	0	0	0	0	0	0	0	0	0	0	0	0	0	0	0	0	0	0	0	0	0	0	0	0	0	0	0	0	0	0	0	0	0	0	0	0	0	0	0	0	0	0	0	0	0	0	0
0	0	0	0	0	0	0	0	0	0	0	0	0	0	0	0	0	0	0	0	0	0	0	0	0	0	0	0	0	0	0	0	0	0	0	0	0	0	0	0	0	0	0	0	0	0	0	0	0	0
0	0	0	0	0	0	0	0	0	0	0	0	0	0	0	0	0	0	0	0	0	0	0	0	0	0	0	0	0	0	0	0	0	0	0	0	0	0	0	0	0	0	0	0	0	0	0	0	0	0
0	0	0	0	0	0	0	0	0	0	0	0	0	0	0	0	0	0	0	0	0	0	0	0	0	0	0	0	0	0	0	0	0	0	0	0	0	0	0	0	0	0	0	0	0	0	0	0	0	0
0	0	0	0	0	0	0	0	0	0	0	0	0	0	0	0	0	0	0	0	0	0	0	0	0	0	0	0	0	0	0	0	0	0	0	0	0	0	0	0	0	0	0	0	0	0	0	0	0	0
0	0	0	0	0	0	0	0	0	0	0	0	0	0	0	0	0	0	0	0	0	0	0	0	0	0	0	0	0	0	0	0	0	0	0	0	0	0	0	0	0	0	0	0	0	0	0	0	0	0
0	0	0	0	0	0	0	0	0	0	0	0	0	0	0	0	0	0	0	0	0	0	0	0	0	0	0	0	0	0	0	0	0	0	0	0	0	0	0	0	0	0	0	0	0	0	0	0	0	0
0	0	0	0	0	0	0	0	0	0	0	0	0	0	0	0	0	0	0	0	0	0	0	0	0	0	0	0	0	0	0	0	0	0	0	0	0	0	0	0	0	0	0	0	0	0	0	0	0	0
0	0	0	0	0	0	0	0	0	0	0	0	0	0	0	0	0	0	0	0	0	0	0	0	0	0	0	0	0	0	0	0	0	0	0	0	0	0	0	0	0	0	0	0	0	0	0	0	0	0
0	0	0	0	0	0	0	0	0	0	0	0	0	0	0	0	0	0	0	0	0	0	0	0	0	0	0	0	0	0	0	0	0	0	0	0	0	0	0	0	0	0	0	0	0	0	0	0	0	0
0	0	0	0	0	0	0	0	0	0	0	0	0	0	0	0	0	0	0	0	0	0	0	0	0	0	0	0	0	0	0	0	0	0	0	0	0	0	0	0	0	0	0	0	0	0	0	0	0	0
0	0	0	0	0	0	0	0	0	0	0	0	0	0	0	0	0	0	0	0	0	0	0	0	0	0	0	0	0	0	0	0	0	0	0	0	0	0	0	0	0	0	0	0	0	0	0	0	0	0
0	0	0	0	0	0	0	0	0	0	0	0	0	0	0	0	0	0	0	0	0	0	0	0	0	0	0	0	0	0	0	0	0	0	0	0	0	0	0	0	0	0	0	0	0	0	0	0	0	0
0	0	0	0	0	0	0	0	0	0	0	0	0	0	0	0	0	0	0	0	0	0	0	0	0	0	0	0	0	0	0	0	0	0	0	0	0	0	0	0	0	0	0	0	0	0	0	0	0	0
0	0	0	0	0	0	0	0	0	0	0	0	0	0	0	0	0	0	0	0	0	0	0	0	0	0	0	0	0	0	0	0	0	0	0	0	0	0	0	0	0	0	0	0	0	0	0	0	0	0
0	0	0	0	0	0	0	0	0	0	0	0	0	0	0	0	0	0	0	0	0	0	0	0	0	0	0	0	0	0	0	0	0	0	0	0	0	0	0	0	0	0	0	0	0	0	0	0	0	0
0	0	0	0	0	0	0	0	0	0	0	0	0	0	0	0	0	0	0	0	0	0	0	0	0	0	0	0	0	0	0	0	0	0	0	0	0	0	0	0	0	0	0	0	0	0	0	0	0	0
0	0	0	0	0	0	0	0	0	0	0	0	0	0	0	0	0	0	0	0	0	0	0	0	0	0	0	0	0	0	0	0	0	0	0	0	0	0	0	0	0	0	0	0	0	0	0	0	0	0
0	0	0	0	0	0	0	0	0	0	0	0	0	0	0	0	0	0	0	0	0	0	0	0	0	0	0	0	0	0	0	0	0	0	0	0	0	0	0	0	0	0	0	0	0	0	0	0	0	0
0	0	0	0	0	0	0	0	0	0	0	0	0	0	0	0	0	0	0	0	0	0	0	0	0	0	0	0	0	0	0	0	0	0	0	0	0	0	0	0	0	0	0	0	0	0	0	0	0	0
0	0	0	0	0	0	0	0	0	0	0	0	0	0	0	0	0	0	0	0	0	0	0	0	0	0	0	0	0	0	0	0	0	0	0	0	0	0	0	0	0	0	0	0	0	0	0	0	0	0
0	0	0	0	0	0	0	0	0	0	0	0	0	0	0	0	0	0	0	0	0	0	0	0	0	0	0	0	0	0	0	0	0	0	0	0	0	0	0	0	0	0	0	0	0	0	0	0	0	0
0	0	0	0	0	0	0	0	0	0	0	0	0	0	0	0	0	0	0	0	0	0	0	0	0	0	0	0	0	0	0	0	0	0	0	0	0	0	0	0	0	0	0	0	0	0	0	0	0	0
0	0	0	0	0	0	0	0	0	0	0	0	0	0	0	0	0	0	0	0	0	0	0	0	0	0	0	0	0	0	0	0	0	0	0	0	0	0	0	0	0	0	0	0	0	0	0	0	0	0
0	0	0	0	0	0	0	0	0	0	0	0	0	0	0	0	0	0	0	0	0	0	0	0	0	0	0	0	0	0	0	0	0	0	0	0	0	0	0	0	0	0	0	0	0	0	0	0	0	0
0	0	0	0	0	0	0	0	0	0	0	0	0	0	0	0	0	0	0	0	0	0	0	0	0	0	0	0	0	0	0	0	0	0	0	0	0	0	0	0	0	0	0	0	0	0	0	0	0	0
0	0	0	0	0	0	0	0	0	0	0	0	0	0	0	0	0	0	0	0	0	0	0	0	0	0	0	0	0	0	0	0	0	0	0	0	0	0	0	0	0	0	0	0	0	0	0	0	0	0
0	0	0	0	0	0	0	0	0	0	0	0	0	0	0	0	0	0	0	0	0	0	0	0	0	0	0	0	0	0	0	0	0	0	0	0	0	0	0	0	0	0	0	0	0	0	0	0	0	0
0	0	0	0	0	0	0	0	0	0	0	0	0	0	0	0	0	0	0	0	0	0	0	0	0	0	0	0	0	0	0	0	0	0	0	0	0	0	0	0	0	0	0	0	0	0	0	0	0	0
0	0	0	0	0	0	0	0	0	0	0	0	0	0	0	0	0	0	0	0	0	0	0	0	0	0	0	0	0	0	0	0	0	0	0	0	0	0	0	0	0	0	0	0	0	0	0	0	0	0
0	0	0	0	0	0	0	0	0	0	0	0	0	0	0	0	0	0	0	0	0	0	0	0	0	0	0	0	0	0	0	0	0	0	0	0	0	0	0	0	0	0	0	0	0	0	0	0	0	0
0	0	0	0	0	0	0	0	0	0	0	0	0	0	0	0	0	0	0	0	0	0	0	0	0	0	0	0	0	0	0	0	0	0	0	0	0	0	0	0	0	0	0	0	0	0	0	0	0	0
0	0	0	0	0	0	0	0	0	0	0	0	0	0	0	0	0	0	0	0	0	0	0	0	0	0	0	0	0	0	0	0	0	0	0	0	0	0	0	0	0	0	0	0	0	0	0	0	0	0
0	0	0	0	0	0	0	0	0	0	0	0	0	0	0	0	0	0	0	0	0	0	0	0	0	0	0	0	0	0	0	0	0	0	0	0	0	0	0	0	0	0	0	0	0	0	0	0	0	0
0	0	0	0	0	0	0	0	0	0	0	0	0	0	0	0	0	0	0	0	0	0	0	0	0	0	0	0	0	0	0	0	0	0	0	0	0	0	0	0	0	0	0	0	0	0	0	0	0	0
0	0	0	0	0	0	0	0	0	0	0	0	0	0	0	0	0	0	0	0	0	0	0	0	0	0	0	0	0	0	0	0	0	0	0	0	0	0	0	0	0	0	0	0	0	0	0	0	0	0
0	0	0	0	0	0	0	0	0	0	0	0	0	0	0	0	0	0	0	0	0	0	0	0	0	0	0	0	0	0	0	0	0	0	0	0	0	0	0	0	0	0	0	0	0	0	0	0	0	0
0	0	0	0	0	0	0	0	0	0	0	0	0	0	0	0	0	0	0	0	0	0	0	0	0	0	0	0	0	0	0	0	0	0	0	0	0	0	0	0	0	0	0	0	0	0	0	0	0	0
0	0	0	0	0	0	0	0	0	0	0	0	0	0	0	0	0	0	0	0	0	0	0	0	0	0	0	0	0	0	0	0	0	0	0	0	0	0	0	0	0	0	0	0	0	0	0	0	0	0
0	0	0	0	0	0	0	0	0	0	0	0	0	0	0	0	0	0	0	0	0	0	0	0	0	0	0	0	0	0	0	0	0	0	0	0	0	0	0	0	0	0	0	0	0	0	0	0	0	0
0	0	0	0	0	0	0	0	0	0	0	0	0	0	0	0	0	0	0	0	0	0	0	0	0	0	0	0	0	0	0	0	0	0	0	0	0	0	0	0	0	0	0	0	0	0	0	0	0	0
0	0	0	0	0	0	0	0	0	0	0	0	0	0	0	0	0	0	0	0	0	0	0	0	0	0	0	0	0	0	0	0	0	0	0	0	0	0	0	0	0	0	0	0	0	0	0	0	0	0
0	0	0	0	0	0	0	0	0	0	0	0	0	0	0	0	0	0	0	0	0	0	0	0	0	0	0	0	0	0	0	0	0	0	0	0	0	0	0	0	0	0	0	0	0	0	0	0	0	0
0	0	0	0	0	0	0	0	0	0	0	0	0	0	0	0	0	0	0	0	0	0	0	0	0	0	0	0	0	0	0	0	0	0	0	0	0	0	0	0	0	0	0	0	0	0	0	0	0	0
0	0	0	0	0	0	0	0	0	0	0	0	0	0	0	0	0	0	0	0	0	0	0	0	0	0	0	0	0	0	0	0	0	0	0	0	0	0	0	0	0	0	0	0	0	0	0	0	0	0
0	0	0	0	0	0	0	0	0	0	0	0	0	0	0	0	0	0	0	0	0	0	0	0	0	0	0	0	0	0	0	0	0	0	0	0	0	0	0	0	0	0	0	0	0	0	0	0	0	0
0	0	0	0	0	0	0	0	0	0	0	0	0	0	0	0	0	0	0	0	0	0	0	0	0	0	0	0	0	0	0	0	0	0	0	0	0	0	0	0	0	0	0	0	0	0	0	0	0	0
0	0	0	0	0	0	0	0	0	0	0	0	0	0	0	0	0	0	0	0	0	0	0	0	0	0	0	0	0	0	0	0	0	0	0	0	0	0	0	0	0	0	0	0	0	0	0	0	0	0
0	0	0	0	0	0	0	0	0	0	0	0	0	0	0	0	0	0	0	0	0	0	0	0	0	0	0	0	0	0	0	0	0	0	0	0	0	0	0	0	0	0	0	0	0	0	0	0	0	0
0	0	0	0	0	0	0	0	0	0	0	0	0	0	0	0	0	0	0	0	0	0	0	0	0	0	0	0	0	0	0	0	0	0	0	0	0	0	0	0	0	0	0	0	0	0	0	0	0	0
0	0	0	0	0	0	0	0	0	0	0	0	0	0	0	0	0	0	0	0	0	0	0	0	0	0	0	0	0	0	0	0	0	0	0	0	0	0	0	0	0	0	0	0	0	0	0	0	0	0
0	0	0	0	0	0	0	0	0	0	0	0	0	0	0	0	0	0	0	0	0	0	0	0	0	0	0	0	0	0	0	0	0	0	0	0	0	0	0	0	0	0	0	0	0	0	0	0	0	0
0	0	0	0	0	0	0	0	0	0	0	0	0	0	0	0	0	0	0	0	0	0	0	0	0	0	0	0	0	0	0	0	0	0	0	0	0	0	0	0	0	0	0	0	0	0	0	0	0	0
0	0	0	0	0	0	0	0	0	0	0	0	0	0	0	0	0	0	0	0	0	0	0	0	0	0	0	0	0	0	0	0	0	0	0	0	0	0	0	0	0	0	0	0	0	0	0	0	0	0
0	0	0	0	0	0	0	0	0	0	0	0	0	0	0	0	0	0	0	0	0	0	0	0	0	0	0	0	0	0	0	0	0	0	0	0	0	0	0	0	0	0	0	0	0	0	0	0	0	0
0	0	0	0	0	0	0	0	0	0	0	0	0	0	0	0	0	0	0	0	0	0	0	0	0	0	0	0	0	0	0	0	0	0	0	0	0	0	0	0	0	0	0	0	0	0	0	0	0	0
0	0	0	0	0	0	0	0	0	0	0	0	0	0	0	0	0	0	0	0	0	0	0	0	0	0	0	0	0	0	0	0	0	0	0	0	0	0	0	0	0	0	0	0	0	0	0	0	0	0
0	0	0	0	0	0	0	0	0	0	0	0	0	0	0	0	0	0	0	0	0	0	0	0	0	0	0	0	0	0	0	0	0	0	0	0	0	0	0	0	0	0	0	0	0	0	0	0	0	0
0	0	0	0	0	0	0	0	0	0	0	0	0	0	0	0	0	0	0	0	0	0	0	0	0	0	0	0	0	0	0	0	0	0	0	0	0	0	0	0	0	0	0	0	0	0	0	0	0	0
0	0	0	0	0	0	0	0	0	0	0	0	0	0	0	0	0	0	0	0	0	0	0	0	0	0	0	0	0	0	0	0	0	0	0	0	0	0	0	0	0	0	0	0	0	0	0	0	0	0
0	0	0	0	0	0	0	0	0	0	0	0	0	0	0	0	0	0	0	0	0	0	0	0	0	0	0	0	0	0	0	0	0	0	0	0	0	0	0	0	0	0	0	0	0	0	0	0	0	0
0	0	0	0	0	0	0	0	0	0	0	0	0	0	0	0	0	0	0	0	0	0	0	0	0	0	0	0	0	0	0	0	0	0	0	0	0	0	0	0	0	0	0	0	0	0	0	0	0	0
0	0	0	0	0	0	0	0	0	0	0	0	0	0	0	0	0	0	0	0	0	0	0	0	0	0	0	0	0	0	0	0	0	0	0	0	0	0	0	0	0	0	0	0	0	0	0	0	0	0
0	0	0	0	0	0	0	0	0	0	0	0	0	0	0	0	0	0	0	0	0	0	0	0	0	0	0	0	0	0	0	0	0	0	0	0	0	0	0	0	0	0	0	0	0	0	0	0	0	0
0	0	0	0	0	0	0	0	0	0	0	0	0	0	0	0	0	0	0	0	0	0	0	0	0	0	0	0	0	0	0	0	0	0	0	0	0	0	0	0	0	0	0	0	0	0	0	0	0	0
0	0	0	0	0	0	0	0	0	0	0	0	0	0	0	0	0	0	0	0	0	0	0	0	0	0	0	0	0	0	0	0	0	0	0	0	0	0	0	0	0	0	0	0	0	0	0	0	0	0
0	0	0	0	0	0	0	0	0	0	0	0	0	0	0	0	0	0	0	0	0	0	0	0	0	0	0	0	0	0	0	0	0	0	0	0	0	0	0	0	0	0	0	0	0	0	0	0	0	0
0	0	0	0	0	0	0	0	0	0	0	0	0	0	0	0	0	0	0	0	0	0	0	0	0	0	0	0	0	0	0	0	0	0	0	0	0	0	0	0	0	0	0	0	0	0	0	0	0	0
0	0	0	0	0	0	0	0	0	0	0	0	0	0	0	0	0	0	0	0	0	0	0	0	0	0	0	0	0	0	0	0	0	0	0	0	0	0	0	0	0	0	0	0	0	0	0	0	0	0
0	0	0	0	0	0	0	0	0	0	0	0	0	0	0	0	0	0	0	0	0	0	0	0	0	0	0	0	0	0	0	0	0	0	0	0	0	0	0	0	0	0	0	0	0	0	0	0	0	0
0	0	0	0	0	0	0	0	0	0	0	0	0	0	0	0	0	0	0	0	0	0	0	0	0	0	0	0	0	0	0	0	0	0	0	0	0	0	0	0	0	0	0	0	0	0	0	0	0	0
0	0	0	0	0	0	0	0	0	0	0	0	0	0	0	0	0	0	0	0	0	0	0	0	0	0	0	0	0	0	0	0	0	0	0	0	0	0	0	0	0	0	0	0	0	0	0	0	0	0
0	0	0	0	0	0	0	0	0	0	0	0	0	0	0	0	0	0	0	0	0	0	0	0	0	0	0	0	0	0	0	0	0	0	0	0	0	0	0	0	0	0	0	0	0	0	0	0	0	0
0	0	0	0	0	0	0	0	0	0	0	0	0	0	0	0	0	0	0	0	0	0	0	0	0	0	0	0	0	0	0	0	0	0	0	0	0	0	0	0	0	0	0	0	0	0	0	0	0	0
0	0	0	0	0	0	0	0	0	0	0	0	0	0	0	0	0	0	0	0	0	0	0	0	0	0	0	0	0	0	0	0	0	0	0	0	0	0	0	0	0	0	0	0	0	0	0	0	0	0
0	0	0	0	0	0	0	0	0	0	0	0	0	0	0	0	0	0	0	0	0	0	0	0	0	0	0	0	0	0	0	0	0	0	0	0	0	0	0	0	0	0	0	0	0	0	0	0	0	0
0	0	0	0	0	0	0	0	0	0	0	0	0	0	0	0	0	0	0	0	0	0	0	0	0	0	0	0	0	0	0	0	0	0	0	0	0	0	0	0	0	0	0	0	0	0	0	0	0	0
0	0	0	0	0	0	0	0	0	0	0	0	0	0	0	0	0	0	0	0	0	0	0	0	0	0	0	0	0	0	0	0	0	0	0	0	0	0	0	0	0	0	0	0	0	0	0	0	0	0
0	0	0	0	0	0	0	0	0	0	0	0	0	0	0	0	0	0	0	0	0	0	0	0	0	0	0	0	0	0	0	0	0	0	0	0	0	0	0	0	0	0	0	0	0	0	0	0	0	0
0	0	0	0	0	0	0	0	0	0	0	0	0	0	0	0	0	0	0	0	0	0	0	0	0	0	0	0	0	0	0	0	0	0	0	0	0	0	0	0	0	0	0	0	0	0	0	0	0	0
0	0	0	0	0	0	0	0	0	0	0	0	0	0	0	0	0	0	0	0	0	0	0	0	0	0	0	0	0	0	0	0	0	0	0	0	0	0	0	0	0	0	0	0	0	0	0	0	0	0
0	0	0	0	0	0	0	0	0	0	0	0	0	0	0	0	0	0	0	0	0	0	0	0	0	0	0	0	0	0	0	0	0	0	0	0	0	0	0	0	0	0	0	0	0	0	0	0	0	0
0	0	0	0	0	0	0	0	0	0	0	0	0	0	0	0	0	0	0	0	0	0	0	0	0	0	0	0	0	0	0	0	0	0	0	0	0	0	0	0	0	0	0	0	0	0	0	0	0	0
0	0	0	0	0	0	0	0	0	0	0	0	0	0	0	0	0	0	0	0	0	0	0	0	0	0	0	0	0	0	0	0	0	0	0	0	0	0	0	0	0	0	0	0	0	0	0	0	0	0
0	0	0	0	0	0	0	0	0	0	0	0	0	0	0	0	0	0	0	0	0	0	0	0	0	0	0	0	0	0	0	0	0	0	0	0	0	0	0	0	0	0	0	0	0	0	0	0	0	0
0	0	0	0	0	0	0	0	0	0	0	0	0	0	0	0	0	0	0	0	0	0	0	0	0	0	0	0	0	0	0	0	0	0	0	0	0	0	0	0	0	0	0	0	0	0	0	0	0	0
0	0	0	0	0	0	0	0	0	0	0	0	0	0	0	0	0	0	0	0	0	0	0	0	0	0	0	0	0	0	0	0	0	0	0	0	0	0	0	0	0	0	0	0	0	0	0	0	0	0
0	0	0	0	0	0	0	0	0	0	0	0	0	0	0	0	0	0	0	0	0	0	0	0	0	0	0	0	0	0	0	0	0	0	0	0	0	0	0	0	0	0	0	0	0	0	0	0	0	0
0	0	0	0	0	0	0	0	0	0	0	0	0	0	0	0	0	0	0	0	0	0	0	0	0	0	0	0	0	0	0	0	0	0	0	0	0	0	0	0	0	0	0	0	0	0	0	0	0	0
0	0	0	0	0	0	0	0	0	0	0	0	0	0	0	0	0	0	0	0	0	0	0	0	0	0	0	0	0	0	0	0	0	0	0	0	0	0	0	0	0	0	0	0	0	0	0	0	0	0
0	0	0	0	0	0	0	0	0	0	0	0	0	0	0	0	0	0	0	0	0	0	0	0	0	0	0	0	0	0	0	0	0	0	0	0	0	0	0	0	0	0	0	0	0	0	0	0	0	0
0	0	0	0	0	0	0	0	0	0	0	0	0	0	0	0	0	0	0	0	0	0	0	0	0	0	0	0	0	0	0	0	0	0	0	0	0	0	0	0	0	0	0	0	0	0	0	0	0	0
0	0	0	0	0	0	0	0	0	0	0	0	0	0	0	0	0	0	0	0	0	0	0	0	0	0	0	0	0	0	0	0	0	0	0	0	0	0	0	0	0	0	0	0	0	0	0	0	0	0
0	0	0	0	0	0	0	0	0	0	0	0	0	0	0	0	0	0	0	0	0	0	0	0	0	0	0	0	0	0	0	0	0	0	0	0	0	0	0	0	0	0	0	0	0	0	0	0	0	0
0	0	0	0	0	0	0	0	0	0	0	0	0	0	0	0	0	0	0	0	0	0	0	0	0	0	0	0	0	0	0	0	0	0	0	0	0	0	0	0	0	0	0	0	0	0	0	0	0	0
0	0	0	0	0	0	0	0	0	0	0	0	0	0	0	0	0	0	0	0	0	0	0	0	0	0	0	0	0	0	0	0	0	0	0	0	0	0	0	0	0	0	0	0	0	0	0	0	0	0
0	0	0	0	0	0	0	0	0	0	0	0	0	0	0	0	0	0	0	0	0	0	0	0	0	0	0	0	0	0	0	0	0	0	0	0	0	0	0	0	0	0	0	0	0	0	0	0	0	0
0	0	0	0	0	0	0	0	0	0	0	0	0	0	0	0	0	0	0	0	0	0	0	0	0	0	0	0	0	0	0	0	0	0	0	0	0	0	0	0	0	0	0	0	0	0	0	0	0	0
0	0	0	0	0	0	0	0	0	0	0	0	0	0	0	0	0	0	0	0	0	0	0	0	0	0	0	0	0	0	0	0	0	0	0	0	0	0	0	0	0	0	0	0	0	0	0	0	0	0
0	0	0	0	0	0	0	0	0	0	0	0	0	0	0	0	0	0	0	0	0	0	0	0	0	0	0	0	0	0	0	0	0	0	0	0	0	0	0	0	0	0	0	0	0	0	0	0	0	0
0	0	0	0	0	0	0	0	0	0	0	0	0	0	0	0	0	0	0	0	0	0	0	0	0	0	0	0	0	0	0	0	0	0	0	0	0	0	0	0	0	0	0	0	0	0	0	0	0	0
0	0	0	0	0	0	0	0	0	0	0	0	0	0	0	0	0	0	0	0	0	0	0	0	0	0	0	0	0	0	0	0	0	0	0	0	0	0	0	0	0	0	0	0	0	0	0	0	0	0
0	0	0	0	0	0	0	0	0	0	0	0	0	0	0	0	0	0	0	0	0	0	0	0	0	0	0	0	0	0	0	0	0	0	0	0	0	0	0	0	0	0	0	0	0	0	0	0	0	0
0	0	0	0	0	0	0	0	0	0	0	0	0	0	0	0	0	0	0	0	0	0	0	0	0	0	0	0	0	0	0	0	0	0	0	0	0	0	0	0	0	0	0	0	0	0	0	0	0	0
0	0	0	0	0	0	0	0	0	0	0	0	0	0	0	0	0	0	0	0	0	0	0	0	0	0	0	0	0	0	0	0	0	0	0	0	0	0	0	0	0	0	0	0	0	0	0	0	0	0
0	0	0	0	0	0	0	0	0	0	0	0	0	0	0	0	0	0	0	0	0	0	0	0	0	0	0	0	0	0	0	0	0	0	0	0	0	0	0	0	0	0	0	0	0	0	0	0	0	0
0	0	0	0	0	0	0	0	0	0	0	0	0	0	0	0	0	0	0	0	0	0	0	0	0	0	0	0	0	0	0	0	0	0	0	0	0	0	0	0	0	0	0	0	0	0	0	0	0	0
0	0	0	0	0	0	0	0	0	0	0	0	0	0	0	0	0	0	0	0	0	0	0	0	0	0	0	0	0	0	0	0	0	0	0	0	0	0	0	0	0	0	0	0	0	0	0	0	0	0
0	0	0	0	0	0	0	0	0	0	0	0	0	0	0	0	0	0	0	0	0	0	0	0	0	0	0	0	0	0	0	0	0	0	0	0	0	0	0	0	0	0	0	0	0	0	0	0	0	0
0	0	0	0	0	0	0	0	0	0	0	0	0	0	0	0	0	0	0	0	0	0	0	0	0	0	0	0	0	0	0	0	0	0	0	0	0	0	0	0	0	0	0	0	0	0	0	0	0	0
0	0	0	0	0	0	0	0	0	0	0	0	0	0	0	0	0	0	0	0	0	0	0	0	0	0	0	0	0	0	0	0	0	0	0	0	0	0	0	0	0	0	0	0	0	0	0	0	0	0
0	0	0	0	0	0	0	0	0	0	0	0	0	0	0	0	0	0	0	0	0	0	0	0	0	0	0	0	0	0	0	0	0	0	0	0	0	0	0	0	0	0	0	0	0	0	0	0	0	0
0	0	0	0	0	0	0	0	0	0	0	0	0	0	0	0	0	0	0	0	0	0	0	0	0	0	0	0	0	0	0	0	0	0	0	0	0	0	0	0	0	0	0	0	0	0	0	0	0	0
0	0	0	0	0	0	0	0	0	0	0	0	0	0	0	0	0	0	0	0	0	0	0	0	0	0	0	0	0	0	0	0	0	0	0	0	0	0	0	0	0	0	0	0	0	0	0	0	0	0
0	0	0	0	0	0	0	0	0	0	0	0	0	0	0	0	0	0	0	0	0	0	0	0	0	0	0	0	0	0	0	0	0	0	0	0	0	0	0	0	0	0	0	0	0	0	0	0	0	0
0	0	0	0	0	0	0	0	0	0	0	0	0	0	0	0	0	0	0	0	0	0	0	0	0	0	0	0	0	0	0	0	0	0	0	0	0	0	0	0	0	0	0	0	0	0	0	0	0	0
0	0	0	0	0	0	0	0	0	0	0	0	0	0	0	0	0	0	0	0	0	0	0	0	0	0	0	0	0	0	0	0	0	0	0	0	0	0	0	0	0	0	0	0	0	0	0	0	0	0
0	0	0	0	0	0	0	0	0	0	0	0	0	0	0	0	0	0	0	0	0	0	0	0	0	0	0	0	0	0	0	0	0	0	0	0	0	0	0	0	0	0	0	0	0	0	0	0	0	0
0	0	0	0	0	0	0	0	0	0	0	0	0	0	0	0	0	0	0	0	0	0	0	0	0	0	0	0	0	0	0	0	0	0	0	0	0	0	0	0	0	0	0	0	0	0	0	0	0	0
0	0	0	0	0	0	0	0	0	0	0	0	0	0	0	0	0	0	0	0	0	0	0	0	0	0	0	0	0	0	0	0	0	0	0	0	0	0	0	0	0	0	0	0	0	0	0	0	0	0
0	0	0	0	0	0	0	0	0	0	0	0	0	0	0	0	0	0	0	0	0	0	0	0	0	0	0	0	0	0	0	0	0	0	0	0	0	0	0	0	0	0	0	0	0	0	0	0	0	0
0	0	0	0	0	0	0	0	0	0	0	0	0	0	0	0	0	0	0	0	0	0	0	0	0	0	0	0	0	0	0	0	0	0	0	0	0	0	0	0	0	0	0	0	0	0	0	0	0	0
0	0	0	0	0	0	0	0	0	0	0	0	0	0	0	0	0	0	0	0	0	0	0	0	0	0	0	0	0	0	0	0	0	0	0	0	0	0	0	0	0	0	0	0	0	0	0	0	0	0
0	0	0	0	0	0	0	0	0	0	0	0	0	0	0	0	0	0	0	0	0	0	0	0	0	0	0	0	0	0	0	0	0	0	0	0	0	0	0	0	0	0	0	0	0	0	0	0	0	0
0	0	0	0	0	0	0	0	0	0	0	0	0	0	0	0	0	0	0	0	0	0	0	0	0	0	0	0	0	0	0	0	0	0	0	0	0	0	0	0	0	0	0	0	0	0	0	0	0	0
0	0	0	0	0	0	0	0	0	0	0	0	0	0	0	0	0	0	0	0	0	0	0	0	0	0	0	0	0	0	0	0	0	0	0	0	0	0	0	0	0	0	0	0	0	0	0	0	0	0
0	0	0	0	0	0	0	0	0	0	0	0	0	0	0	0	0	0	0	0	0	0	0	0	0	0	0	0	0	0	0	0	0	0	0	0	0	0	0	0	0	0	0	0	0	0	0	0	0	0
0	0	0	0	0	0	0	0	0	0	0	0	0	0	0	0	0	0	0	0	0	0	0	0	0	0	0	0	0	0	0	0	0	0	0	0	0	0	0	0	0	0	0	0	0	0	0	0	0	0
0	0	0	0	0	0	0	0	0	0	0	0	0	0	0	0	0	0	0	0	0	0	0	0	0	0	0	0	0	0	0	0	0	0	0	0	0	0	0	0	0	0	0	0	0	0	0	0	0	0
0	0	0	0	0	0	0	0	0	0	0	0	0	0	0	0	0	0	0	0	0	0	0	0	0	0	0	0	0	0	0	0	0	0	0	0	0	0	0	0	0	0	0	0	0	0	0	0	0	0
0	0	0	0	0	0	0	0	0	0	0	0	0	0	0	0	0	0	0	0	0	0	0	0	0	0	0	0	0	0	0	0	0	0	0	0	0	0	0	0	0	0	0	0	0	0	0	0	0	0
0	0	0	0	0	0	0	0	0	0	0	0	0	0	0	0	0	0	0	0	0	0	0	0	0	0	0	0	0	0	0	0	0	0	0	0	0	0	0	0	0	0	0	0	0	0	0	0	0	0
0	0	0	0	0	0	0	0	0	0	0	0	0	0	0	0	0	0	0	0	0	0	0	0	0	0	0	0	0	0	0	0	0	0	0	0	0	0	0	0	0	0	0	0	0	0	0	0	0	0
0	0	0	0	0	0	0	0	0	0	0	0	0	0	0	0	0	0	0	0	0	0	0	0	0	0	0	0	0	0	0	0	0	0	0	0	0	0	0	0	0	0	0	0	0	0	0	0	0	0
0	0	0	0	0	0	0	0	0	0	0	0	0	0	0	0	0	0	0	0	0	0	0	0	0	0	0	0	0	0	0	0	0	0	0	0	0	0	0	0	0	0	0	0	0	0	0	0	0	0
0	0	0	0	0	0	0	0	0	0	0	0	0	0	0	0	0	0	0	0	0	0	0	0	0	0	0	0	0	0	0	0	0	0	0	0	0	0	0	0	0	0	0	0	0	0	0	0	0	0
0	0	0	0	0	0	0	0	0	0	0	0	0	0	0	0	0	0	0	0	0	0	0	0	0	0	0	0	0	0	0	0	0	0	0	0	0	0	0	0	0	0	0	0	0	0	0	0	0	0
0	0	0	0	0	0	0	0	0	0	0	0	0	0	0	0	0	0	0	0	0	0	0	0	0	0	0	0	0	0	0	0	0	0	0	0	0	0	0	0	0	0	0	0	0	0	0	0	0	0
0	0	0	0	0	0	0	0	0	0	0	0	0	0	0	0	0	0	0	0	0	0	0	0	0	0	0	0	0	0	0	0	0	0	0	0	0	0	0	0	0	0	0	0	0	0	0	0	0	0
0	0	0	0	0	0	0	0	0	0	0	0	0	0	0	0	0	0	0	0	0	0	0	0	0	0	0	0	0	0	0	0	0	0	0	0	0	0	0	0	0	0	0	0	0	0	0	0	0	0
0	0	0	0	0	0	0	0	0	0	0	0	0	0	0	0	0	0	0	0	0	0	0	0	0	0	0	0	0	0	0	0	0	0	0	0	0	0	0	0	0	0	0	0	0	0	0	0	0	0
0	0	0	0	0	0	0	0	0	0	0	0	0	0	0	0	0	0	0	0	0	0	0	0	0	0	0	0	0	0	0	0	0	0	0	0	0	0	0	0	0	0	0	0	0	0	0	0	0	0
0	0	0	0	0	0	0	0	0	0	0	0	0	0	0	0	0	0	0	0	0	0	0	0	0	0	0	0	0	0	0	0	0	0	0	0	0	0	0	0	0	0	0	0	0	0	0	0	0	0
0	0	0	0	0	0	0	0	0	0	0	0	0	0	0	0	0	0	0	0	0	0	0	0	0	0	0	0	0	0	0	0	0	0	0	0	0	0	0	0	0	0	0	0	0	0	0	0	0	0
0	0	0	0	0	0	0	0	0	0	0	0	0	0	0	0	0	0	0	0	0	0	0	0	0	0	0	0	0	0	0	0	0	0	0	0	0	0	0	0	0	0	0	0	0	0	0	0	0	0
0	0	0	0	0	0	0	0	0	0	0	0	0	0	0	0	0	0	0	0	0	0	0	0	0	0	0	0	0	0	0	0	0	0	0	0	0	0	0	0	0	0	0	0	0	0	0	0	0	0
0	0	0	0	0	0	0	0	0	0	0	0	0	0	0	0	0	0	0	0	0	0	0	0	0	0	0	0	0	0	0	0	0	0	0	0	0	0	0	0	0	0	0	0	0	0	0	0	0	0
0	0	0	0	0	0	0	0	0	0	0	0	0	0	0	0	0	0	0	0	0	0	0	0	0	0	0	0	0	0	0	0	0	0	0	0	0	0	0	0	0	0	0	0	0	0	0	0	0	0
0	0	0	0	0	0	0	0	0	0	0	0	0	0	0	0	0	0	0	0	0	0	0	0	0	0	0	0	0	0	0	0	0	0	0	0	0	0	0	0	0	0	0	0	0	0	0	0	0	0
0	0	0	0	0	0	0	0	0	0	0	0	0	0	0	0	0	0	0	0	0	0	0	0	0	0	0	0	0	0	0	0	0	0	0	0	0	0	0	0	0	0	0	0	0	0	0	0	0	0
0	0	0	0	0	0	0	0	0	0	0	0	0	0	0	0	0	0	0	0	0	0	0	0	0	0	0	0	0	0	0	0	0	0	0	0	0	0	0	0	0	0	0	0	0	0	0	0	0	0
0	0	0	0	0	0	0	0	0	0	0	0	0	0	0	0	0	0	0	0	0	0	0	0	0	0	0	0	0	0	0	0	0	0	0	0	0	0	0	0	0	0	0	0	0	0	0	0	0	0
0	0	0	0	0	0	0	0	0	0	0	0	0	0	0	0	0	0	0	0	0	0	0	0	0	0	0	0	0	0	0	0	0	0	0	0	0	0	0	0	0	0	0	0	0	0	0	0	0	0
0	0	0	0	0	0	0	0	0	0	0	0	0	0	0	0	0	0	0	0	0	0	0	0	0	0	0	0	0	0	0	0	0	0	0	0	0	0	0	0	0	0	0	0	0	0	0	0	0	0
0	0	0	0	0	0	0	0	0	0	0	0	0	0	0	0	0	0	0	0	0	0	0	0	0	0	0	0	0	0	0	0	0	0	0	0	0	0	0	0	0	0	0	0	0	0	0	0	0	0
0	0	0	0	0	0	0	0	0	0	0	0	0	0	0	0	0	0	0	0	0	0	0	0	0	0	0	0	0	0	0	0	0	0	0	0	0	0	0	0	0	0	0	0	0	0	0	0	0	0
0	0	0	0	0	0	0	0	0	0	0	0	0	0	0	0	0	0	0	0	0	0	0	0	0	0	0	0	0	0	0	0	0	0	0	0	0	0	0	0	0	0	0	0	0	0	0	0	0	0
0	0	0	0	0	0	0	0	0	0	0	0	0	0	0	0	0	0	0	0	0	0	0	0	0	0	0	0	0	0	0	0	0	0	0	0	0	0	0	0	0	0	0	0	0	0	0	0	0	0
0	0	0	0	0	0	0	0	0	0	0	0	0	0	0	0	0	0	0	0	0	0	0	0	0	0	0	0	0	0	0	0	0	0	0	0	0	0	0	0	0	0	0	0	0	0	0	0	0	0
0	0	0	0	0	0	0	0	0	0	0	0	0	0	0	0	0	0	0	0	0	0	0	0	0	0	0	0	0	0	0	0	0	0	0	0	0	0	0	0	0	0	0	0	0	0	0	0	0	0
0	0	0	0	0	0	0	0	0	0	0	0	0	0	0	0	0	0	0	0	0	0	0	0	0	0	0	0	0	0	0	0	0	0	0	0	0	0	0	0	0	0	0	0	0	0	0	0	0	0
0	0	0	0	0	0	0	0	0	0	0	0	0	0	0	0	0	0	0	0	0	0	0	0	0	0	0	0	0	0	0	0	0	0	0	0	0	0	0	0	0	0	0	0	0	0	0	0	0	0
0	0	0	0	0	0	0	0	0	0	0	0	0	0	0	0	0	0	0	0	0	0	0	0	0	0	0	0	0	0	0	0	0	0	0	0	0	0	0	0	0	0	0	0	0	0	0	0	0	0
0	0	0	0	0	0	0	0	0	0	0	0	0	0	0	0	0	0	0	0	0	0	0	0	0	0	0	0	0	0	0	0	0	0	0	0	0	0	0	0	0	0	0	0	0	0	0	0	0	0
0	0	0	0	0	0	0	0	0	0	0	0	0	0	0	0	0	0	0	0	0	0	0	0	0	0	0	0	0	0	0	0	0	0	0	0	0	0	0	0	0	0	0	0	0	0	0	0	0	0
0	0	0	0	0	0	0	0	0	0	0	0	0	0	0	0	0	0	0	0	0	0	0	0	0	0	0	0	0	0	0	0	0	0	0	0	0	0	0	0	0	0	0	0	0	0	0	0	0	0
0	0	0	0	0	0	0	0	0	0	0	0	0	0	0	0	0	0	0	0	0	0	0	0	0	0	0	0	0	0	0	0	0	0	0	0	0	0	0	0	0	0	0	0	0	0	0	0	0	0
0	0	0	0	0	0	0	0	0	0	0	0	0	0	0	0	0	0	0	0	0	0	0	0	0	0	0	0	0	0	0	0	0	0	0	0	0	0	0	0	0	0	0	0	0	0	0	0	0	0
0	0	0	0	0	0	0	0	0	0	0	0	0	0	0	0	0	0	0	0	0	0	0	0	0	0	0	0	0	0	0	0	0	0	0	0	0	0	0	0	0	0	0	0	0	0	0	0	0	0
0	0	0	0	0	0	0	0	0	0	0	0	0	0	0	0	0	0	0	0	0	0	0	0	0	0	0	0	0	0	0	0	0	0	0	0	0	0	0	0	0	0	0	0	0	0	0	0	0	0
0	0	0	0	0	0	0	0	0	0	0	0	0	0	0	0	0	0	0	0	0	0	0	0	0	0	0	0	0	0	0	0	0	0	0	0	0	0	0	0	0	0	0	0	0	0	0	0	0	0
0	0	0	0	0	0	0	0	0	0	0	0	0	0	0	0	0	0	0	0	0	0	0	0	0	0	0	0	0	0	0	0	0	0	0	0	0	0	0	0	0	0	0	0	0	0	0	0	0	0
0	0	0	0	0	0	0	0	0	0	0	0	0	0	0	0	0	0	0	0	0	0	0	0	0	0	0	0	0	0	0	0	0	0	0	0	0	0	0	0	0	0	0	0	0	0	0	0	0	0
0	0	0	0	0	0	0	0	0	0	0	0	0	0	0	0	0	0	0	0	0	0	0	0	0	0	0	0	0	0	0	0	0	0	0	0	0	0	0	0	0	0	0	0	0	0	0	0	0	0
0	0	0	0	0	0	0	0	0	0	0	0	0	0	0	0	0	0	0	0	0	0	0	0	0	0	0	0	0	0	0	0	0	0	0	0	0	0	0	0	0	0	0	0	0	0	0	0	0	0
0	0	0	0	0	0	0	0	0	0	0	0	0	0	0	0	0	0	0	0	0	0	0	0	0	0	0	0	0	0	0	0	0	0	0	0	0	0	0	0	0	0	0	0	0	0	0	0	0	0
0	0	0	0	0	0	0	0	0	0	0	0	0	0	0	0	0	0	0	0	0	0	0	0	0	0	0	0	0	0	0	0	0	0	0	0	0	0	0	0	0	0	0	0	0	0	0	0	0	0
0	0	0	0	0	0	0	0	0	0	0	0	0	0	0	0	0	0	0	0	0	0	0	0	0	0	0	0	0	0	0	0	0	0	0	0	0	0	0	0	0	0	0	0	0	0	0	0	0	0
0	0	0	0	0	0	0	0	0	0	0	0	0	0	0	0	0	0	0	0	0	0	0	0	0	0	0	0	0	0	0	0	0	0	0	0	0	0	0	0	0	0	0	0	0	0	0	0	0	0
0	0	0	0	0	0	0	0	0	0	0	0	0	0	0	0	0	0	0	0	0	0	0	0	0	0	0	0	0	0	0	0	0	0	0	0	0	0	0	0	0	0	0	0	0	0	0	0	0	0
0	0	0	0	0	0	0	0	0	0	0	0	0	0	0	0	0	0	0	0	0	0	0	0	0	0	0	0	0	0	0	0	0	0	0	0	0	0	0	0	0	0	0	0	0	0	0	0	0	0
0	0	0	0	0	0	0	0	0	0	0	0	0	0	0	0	0	0	0	0	0	0	0	0	0	0	0	0	0	0	0	0	0	0	0	0	0	0	0	0	0	0	0	0	0	0	0	0	0	0
0	0	0	0	0	0	0	0	0	0	0	0	0	0	0	0	0	0	0	0	0	0	0	0	0	0	0	0	0	0	0	0	0	0	0	0	0	0	0	0	0	0	0	0	0	0	0	0	0	0
0	0	0	0	0	0	0	0	0	0	0	0	0	0	0	0	0	0	0	0	0	0	0	0	0	0	0	0	0	0	0	0	0	0	0	0	0	0	0	0	0	0	0	0	0	0	0	0	0	0
0	0	0	0	0	0	0	0	0	0	0	0	0	0	0	0	0	0	0	0	0	0	0	0	0	0	0	0	0	0	0	0	0	0	0	0	0	0	0	0	0	0	0	0	0	0	0	0	0	0
0	0	0	0	0	0	0	0	0	0	0	0	0	0	0	0	0	0	0	0	0	0	0	0	0	0	0	0	0	0	0	0	0	0	0	0	0	0	0	0	0	0	0	0	0	0	0	0	0	0
0	0	0	0	0	0	0	0	0	0	0	0	0	0	0	0	0	0	0	0	0	0	0	0	0	0	0	0	0	0	0	0	0	0	0	0	0	0	0	0	0	0	0	0	0	0	0	0	0	0
0	0	0	0	0	0	0	0	0	0	0	0	0	0	0	0	0	0	0	0	0	0	0	0	0	0	0	0	0	0	0	0	0	0	0	0	0	0	0	0	0	0	0	0	0	0	0	0	0	0
0	0	0	0	0	0	0	0	0	0	0	0	0	0	0	0	0	0	0	0	0	0	0	0	0	0	0	0	0	0	0	0	0	0	0	0	0	0	0	0	0	0	0	0	0	0	0	0	0	0
0	0	0	0	0	0	0	0	0	0	0	0	0	0	0	0	0	0	0	0	0	0	0	0	0	0	0	0	0	0	0	0	0	0	0	0	0	0	0	0	0	0	0	0	0	0	0	0	0	0
0	0	0	0	0	0	0	0	0	0	0	0	0	0	0	0	0	0	0	0	0	0	0	0	0	0	0	0	0	0	0	0	0	0	0	0	0	0	0	0	0	0	0	0	0	0	0	0	0	0
0	0	0	0	0	0	0	0	0	0	0	0	0	0	0	0	0	0	0	0	0	0	0	0	0	0	0	0	0	0	0	0	0	0	0	0	0	0	0	0	0	0	0	0	0	0	0	0	0	0
0	0	0	0	0	0	0	0	0	0	0	0	0	0	0	0	0	0	0	0	0	0	0	0	0	0	0	0	0	0	0	0	0	0	0	0	0	0	0	0	0	0	0	0	0	0	0	0	0	0
0	0	0	0	0	0	0	0	0	0	0	0	0	0	0	0	0	0	0	0	0	0	0	0	0	0	0	0	0	0	0	0	0	0	0	0	0	0	0	0	0	0	0	0	0	0	0	0	0	0
0	0	0	0	0	0	0	0	0	0	0	0	0	0	0	0	0	0	0	0	0	0	0	0	0	0	0	0	0	0	0	0	0	0	0	0	0	0	0	0	0	0	0	0	0	0	0	0	0	0
0	0	0	0	0	0	0	0	0	0	0	0	0	0	0	0	0	0	0	0	0	0	0	0	0	0	0	0	0	0	0	0	0	0	0	0	0	0	0	0	0	0	0	0	0	0	0	0	0	0
0	0	0	0	0	0	0	0	0	0	0	0	0	0	0	0	0	0	0	0	0	0	0	0	0	0	0	0	0	0	0	0	0	0	0	0	0	0	0	0	0	0	0	0	0	0	0	0	0	0
0	0	0	0	0	0	0	0	0	0	0	0	0	0	0	0	0	0	0	0	0	0	0	0	0	0	0	0	0	0	0	0	0	0	0	0	0	0	0	0	0	0	0	0	0	0	0	0	0	0
0	0	0	0	0	0	0	0	0	0	0	0	0	0	0	0	0	0	0	0	0	0	0	0	0	0	0	0	0	0	0	0	0	0	0	0	0	0	0	0	0	0	0	0	0	0	0	0	0	0
0	0	0	0	0	0	0	0	0	0	0	0	0	0	0	0	0	0	0	0	0	0	0	0	0	0	0	0	0	0	0	0	0	0	0	0	0	0	0	0	0	0	0	0	0	0	0	0	0	0
0	0	0	0	0	0	0	0	0	0	0	0	0	0	0	0	0	0	0	0	0	0	0	0	0	0	0	0	0	0	0	0	0	0	0	0	0	0	0	0	0	0	0	0	0	0	0	0	0	0
0	0	0	0	0	0	0	0	0	0	0	0	0	0	0	0	0	0	0	0	0	0	0	0	0	0	0	0	0	0	0	0	0	0	0	0	0	0	0	0	0	0	0	0	0	0	0	0	0	0
0	0	0	0	0	0	0	0	0	0	0	0	0	0	0	0	0	0	0	0	0	0	0	0	0	0	0	0	0	0	0	0	0	0	0	0	0	0	0	0	0	0	0	0	0	0	0	0	0	0
0	0	0	0	0	0	0	0	0	0	0	0	0	0	0	0	0	0	0	0	0	0	0	0	0	0	0	0	0	0	0	0	0	0	0	0	0	0	0	0	0	0	0	0	0	0	0	0	0	0
0	0	0	0	0	0	0	0	0	0	0	0	0	0	0	0	0	0	0	0	0	0	0	0	0	0	0	0	0	0	0	0	0	0	0	0	0	0	0	0	0	0	0	0	0	0	0	0	0	0
0	0	0	0	0	0	0	0	0	0	0	0	0	0	0	0	0	0	0	0	0	0	0	0	0	0	0	0	0	0	0	0	0	0	0	0	0	0	0	0	0	0	0	0	0	0	0	0	0	0
0	0	0	0	0	0	0	0	0	0	0	0	0	0	0	0	0	0	0	0	0	0	0	0	0	0	0	0	0	0	0	0	0	0	0	0	0	0	0	0	0	0	0	0	0	0	0	0	0	0
0	0	0	0	0	0	0	0	0	0	0	0	0	0	0	0	0	0	0	0	0	0	0	0	0	0	0	0	0	0	0	0	0	0	0	0	0	0	0	0	0	0	0	0	0	0	0	0	0	0
0	0	0	0	0	0	0	0	0	0	0	0	0	0	0	0	0	0	0	0	0	0	0	0	0	0	0	0	0	0	0	0	0	0	0	0	0	0	0	0	0	0	0	0	0	0	0	0	0	0
0	0	0	0	0	0	0	0	0	0	0	0	0	0	0	0	0	0	0	0	0	0	0	0	0	0	0	0	0	0	0	0	0	0	0	0	0	0	0	0	0	0	0	0	0	0	0	0	0	0
0	0	0	0	0	0	0	0	0	0	0	0	0	0	0	0	0	0	0	0	0	0	0	0	0	0	0	0	0	0	0	0	0	0	0	0	0	0	0	0	0	0	0	0	0	0	0	0	0	0
0	0	0	0	0	0	0	0	0	0	0	0	0	0	0	0	0	0	0	0	0	0	0	0	0	0	0	0	0	0	0	0	0	0	0	0	0	0	0	0	0	0	0	0	0	0	0	0	0	0
0	0	0	0	0	0	0	0	0	0	0	0	0	0	0	0	0	0	0	0	0	0	0	0	0	0	0	0	0	0	0	0	0	0	0	0	0	0	0	0	0	0	0	0	0	0	0	0	0	0
0	0	0	0	0	0	0	0	0	0	0	0	0	0	0	0	0	0	0	0	0	0	0	0	0	0	0	0	0	0	0	0	0	0	0	0	0	0	0	0	0	0	0	0	0	0	0	0	0	0
0	0	0	0	0	0	0	0	0	0	0	0	0	0	0	0	0	0	0	0	0	0	0	0	0	0	0	0	0	0	0	0	0	0	0	0	0	0	0	0	0	0	0	0	0	0	0	0	0	0
0	0	0	0	0	0	0	0	0	0	0	0	0	0	0	0	0	0	0	0	0	0	0	0	0	0	0	0	0	0	0	0	0	0	0	0	0	0	0	0	0	0	0	0	0	0	0	0	0	0
0	0	0	0	0	0	0	0	0	0	0	0	0	0	0	0	0	0	0	0	0	0	0	0	0	0	0	0	0	0	0	0	0	0	0	0	0	0	0	0	0	0	0	0	0	0	0	0	0	0
0	0	0	0	0	0	0	0	0	0	0	0	0	0	0	0	0	0	0	0	0	0	0	0	0	0	0	0	0	0	0	0	0	0	0	0	0	0	0	0	0	0	0	0	0	0	0	0	0	0
0	0	0	0	0	0	0	0	0	0	0	0	0	0	0	0	0	0	0	0	0	0	0	0	0	0	0	0	0	0	0	0	0	0	0	0	0	0	0	0	0	0	0	0	0	0	0	0	0	0
0	0	0	0	0	0	0	0	0	0	0	0	0	0	0	0	0	0	0	0	0	0	0	0	0	0	0	0	0	0	0	0	0	0	0	0	0	0	0	0	0	0	0	0	0	0	0	0	0	0
0	0	0	0	0	0	0	0	0	0	0	0	0	0	0	0	0	0	0	0	0	0	0	0	0	0	0	0	0	0	0	0	0	0	0	0	0	0	0	0	0	0	0	0	0	0	0	0	0	0
0	0	0	0	0	0	0	0	0	0	0	0	0	0	0	0	0	0	0	0	0	0	0	0	0	0	0	0	0	0	0	0	0	0	0	0	0	0	0	0	0	0	0	0	0	0	0	0	0	0
0	0	0	0	0	0	0	0	0	0	0	0	0	0	0	0	0	0	0	0	0	0	0	0	0	0	0	0	0	0	0	0	0	0	0	0	0	0	0	0	0	0	0	0	0	0	0	0	0	0
0	0	0	0	0	0	0	0	0	0	0	0	0	0	0	0	0	0	0	0	0	0	0	0	0	0	0	0	0	0	0	0	0	0	0	0	0	0	0	0	0	0	0	0	0	0	0	0	0	0
0	0	0	0	0	0	0	0	0	0	0	0	0	0	0	0	0	0	0	0	0	0	0	0	0	0	0	0	0	0	0	0	0	0	0	0	0	0	0	0	0	0	0	0	0	0	0	0	0	0
0	0	0	0	0	0	0	0	0	0	0	0	0	0	0	0	0	0	0	0	0	0	0	0	0	0	0	0	0	0	0	0	0	0	0	0	0	0	0	0	0	0	0	0	0	0	0	0	0	0
0	0	0	0	0	0	0	0	0	0	0	0	0	0	0	0	0	0	0	0	0	0	0	0	0	0	0	0	0	0	0	0	0	0	0	0	0	0	0	0	0	0	0	0	0	0	0	0	0	0
0	0	0	0	0	0	0	0	0	0	0	0	0	0	0	0	0	0	0	0	0	0	0	0	0	0	0	0	0	0	0	0	0	0	0	0	0	0	0	0	0	0	0	0	0	0	0	0	0	0
0	0	0	0	0	0	0	0	0	0	0	0	0	0	0	0	0	0	0	0	0	0	0	0	0	0	0	0	0	0	0	0	0	0	0	0	0	0	0	0	0	0	0	0	0	0	0	0	0	0
0	0	0	0	0	0	0	0	0	0	0	0	0	0	0	0	0	0	0	0	0	0	0	0	0	0	0	0	0	0	0	0	0	0	0	0	0	0	0	0	0	0	0	0	0	0	0	0	0	0
0	0	0	0	0	0	0	0	0	0	0	0	0	0	0	0	0	0	0	0	0	0	0	0	0	0	0	0	0	0	0	0	0	0	0	0	0	0	0	0	0	0	0	0	0	0	0	0	0	0
0	0	0	0	0	0	0	0	0	0	0	0	0	0	0	0	0	0	0	0	0	0	0	0	0	0	0	0	0	0	0	0	0	0	0	0	0	0	0	0	0	0	0	0	0	0	0	0	0	0
0	0	0	0	0	0	0	0	0	0	0	0	0	0	0	0	0	0	0	0	0	0	0	0	0	0	0	0	0	0	0	0	0	0	0	0	0	0	0	0	0	0	0	0	0	0	0	0	0	0
0	0	0	0	0	0	0	0	0	0	0	0	0	0	0	0	0	0	0	0	0	0	0	0	0	0	0	0	0	0	0	0	0	0	0	0	0	0	0	0	0	0	0	0	0	0	0	0	0	0
0	0	0	0	0	0	0	0	0	0	0	0	0	0	0	0	0	0	0	0	0	0	0	0	0	0	0	0	0	0	0	0	0	0	0	0	0	0	0	0	0	0	0	0	0	0	0	0	0	0
0	0	0	0	0	0	0	0	0	0	0	0	0	0	0	0	0	0	0	0	0	0	0	0	0	0	0	0	0	0	0	0	0	0	0	0	0	0	0	0	0	0	0	0	0	0	0	0	0	0
0	0	0	0	0	0	0	0	0	0	0	0	0	0	0	0	0	0	0	0	0	0	0	0	0	0	0	0	0	0	0	0	0	0	0	0	0	0	0	0	0	0	0	0	0	0	0	0	0	0
0	0	0	0	0	0	0	0	0	0	0	0	0	0	0	0	0	0	0	0	0	0	0	0	0	0	0	0	0	0	0	0	0	0	0	0	0	0	0	0	0	0	0	0	0	0	0	0	0	0
0	0	0	0	0	0	0	0	0	0	0	0	0	0	0	0	0	0	0	0	0	0	0	0	0	0	0	0	0	0	0	0	0	0	0	0	0	0	0	0	0	0	0	0	0	0	0	0	0	0
0	0	0	0	0	0	0	0	0	0	0	0	0	0	0	0	0	0	0	0	0	0	0	0	0	0	0	0	0	0	0	0	0	0	0	0	0	0	0	0	0	0	0	0	0	0	0	0	0	0
0	0	0	0	0	0	0	0	0	0	0	0	0	0	0	0	0	0	0	0	0	0	0	0	0	0	0	0	0	0	0	0	0	0	0	0	0	0	0	0	0	0	0	0	0	0	0	0	0	0
0	0	0	0	0	0	0	0	0	0	0	0	0	0	0	0	0	0	0	0	0	0	0	0	0	0	0	0	0	0	0	0	0	0	0	0	0	0	0	0	0	0	0	0	0	0	0	0	0	0
0	0	0	0	0	0	0	0	0	0	0	0	0	0	0	0	0	0	0	0	0	0	0	0	0	0	0	0	0	0	0	0	0	0	0	0	0	0	0	0	0	0	0	0	0	0	0	0	0	0
0	0	0	0	0	0	0	0	0	0	0	0	0	0	0	0	0	0	0	0	0	0	0	0	0	0	0	0	0	0	0	0	0	0	0	0	0	0	0	0	0	0	0	0	0	0	0	0	0	0
[truncated: 491 more columns]

## Sheet: Fig. 2e - IrO2
IrO2
0.02684	0.02685	0.02687	0.02689	0.02691	0.02693	0.02695	0.02696	0.02698	0.027	0.02702	0.02703	0.02705	0.02707	0.02709	0.0271	0.02712	0.02714	0.02715	0.02717	0.02719	0.0272	0.02722	0.02724	0.02725	0.02727	0.02728	0.0273	0.02732	0.02733	0.02735	0.02736	0.02738	0.02739	0.02741	0.02742	0.02744	0.02745	0.02747	0.02748	0.0275	0.02751	0.02753	0.02754	0.02756	0.02757	0.02758	0.0276	0.02761	0.02762
0.02735	0.02738	0.02741	0.02744	0.02747	0.0275	0.02753	0.02756	0.02759	0.02761	0.02764	0.02767	0.0277	0.02773	0.02775	0.02778	0.02781	0.02784	0.02786	0.02789	0.02791	0.02794	0.02797	0.02799	0.02802	0.02804	0.02807	0.0281	0.02812	0.02815	0.02817	0.02819	0.02822	0.02824	0.02827	0.02829	0.02831	0.02834	0.02836	0.02838	0.02841	0.02843	0.02845	0.02847	0.0285	0.02852	0.02854	0.02856	0.02858	0.0286
0.02868	0.02873	0.02878	0.02883	0.02887	0.02892	0.02897	0.02901	0.02906	0.0291	0.02915	0.02919	0.02924	0.02928	0.02933	0.02937	0.02941	0.02946	0.0295	0.02954	0.02959	0.02963	0.02967	0.02971	0.02975	0.02979	0.02983	0.02987	0.02991	0.02995	0.02999	0.03003	0.03007	0.03011	0.03015	0.03019	0.03022	0.03026	0.0303	0.03034	0.03037	0.03041	0.03044	0.03048	0.03051	0.03055	0.03058	0.03062	0.03065	0.03069
0.03088	0.03096	0.03104	0.03112	0.03119	0.03127	0.03135	0.03143	0.0315	0.03158	0.03165	0.03173	0.03181	0.03188	0.03195	0.03203	0.0321	0.03218	0.03225	0.03232	0.03239	0.03246	0.03254	0.03261	0.03268	0.03275	0.03282	0.03289	0.03296	0.03302	0.03309	0.03316	0.03323	0.03329	0.03336	0.03343	0.03349	0.03356	0.03362	0.03369	0.03375	0.03381	0.03388	0.03394	0.034	0.03406	0.03413	0.03419	0.03425	0.03431
0.03274	0.03286	0.03298	0.0331	0.03322	0.03334	0.03346	0.03358	0.0337	0.03382	0.03394	0.03406	0.03418	0.0343	0.03442	0.03453	0.03465	0.03477	0.03488	0.035	0.03511	0.03523	0.03534	0.03546	0.03557	0.03569	0.0358	0.03591	0.03602	0.03614	0.03625	0.03636	0.03647	0.03658	0.03669	0.0368	0.03691	0.03701	0.03712	0.03723	0.03734	0.03744	0.03755	0.03765	0.03776	0.03786	0.03796	0.03807	0.03817	0.03827
0.03329	0.03346	0.03363	0.0338	0.03396	0.03413	0.0343	0.03447	0.03464	0.0348	0.03497	0.03514	0.0353	0.03547	0.03564	0.0358	0.03597	0.03614	0.0363	0.03647	0.03663	0.0368	0.03696	0.03713	0.03729	0.03745	0.03762	0.03778	0.03794	0.0381	0.03827	0.03843	0.03859	0.03875	0.03891	0.03907	0.03923	0.03939	0.03955	0.0397	0.03986	0.04002	0.04018	0.04033	0.04049	0.04064	0.0408	0.04095	0.04111	0.04126
0.03239	0.0326	0.03281	0.03303	0.03324	0.03345	0.03366	0.03387	0.03408	0.03429	0.0345	0.03471	0.03493	0.03514	0.03535	0.03556	0.03577	0.03599	0.0362	0.03641	0.03662	0.03683	0.03705	0.03726	0.03747	0.03768	0.03789	0.0381	0.03832	0.03853	0.03874	0.03895	0.03916	0.03937	0.03958	0.03979	0.04	0.04021	0.04042	0.04062	0.04083	0.04104	0.04125	0.04146	0.04166	0.04187	0.04208	0.04228	0.04249	0.04269
0.03047	0.03071	0.03095	0.0312	0.03144	0.03169	0.03193	0.03218	0.03243	0.03267	0.03292	0.03317	0.03342	0.03367	0.03392	0.03417	0.03442	0.03467	0.03492	0.03517	0.03542	0.03567	0.03592	0.03618	0.03643	0.03668	0.03693	0.03719	0.03744	0.03769	0.03795	0.0382	0.03845	0.03871	0.03896	0.03921	0.03947	0.03972	0.03997	0.04023	0.04048	0.04073	0.04099	0.04124	0.04149	0.04174	0.04199	0.04225	0.0425	0.04275
0.02807	0.02833	0.0286	0.02887	0.02914	0.02942	0.02969	0.02996	0.03024	0.03051	0.03079	0.03107	0.03135	0.03163	0.03191	0.03219	0.03247	0.03275	0.03304	0.03332	0.0336	0.03389	0.03417	0.03446	0.03475	0.03504	0.03532	0.03561	0.0359	0.03619	0.03648	0.03677	0.03706	0.03735	0.03764	0.03793	0.03823	0.03852	0.03881	0.0391	0.03939	0.03969	0.03998	0.04027	0.04056	0.04086	0.04115	0.04144	0.04173	0.04203
0.02556	0.02585	0.02614	0.02643	0.02673	0.02702	0.02732	0.02762	0.02792	0.02822	0.02852	0.02882	0.02913	0.02944	0.02974	0.03005	0.03036	0.03068	0.03099	0.0313	0.03162	0.03193	0.03225	0.03257	0.03289	0.03321	0.03353	0.03385	0.03418	0.0345	0.03483	0.03515	0.03548	0.03581	0.03613	0.03646	0.03679	0.03712	0.03745	0.03778	0.03811	0.03845	0.03878	0.03911	0.03944	0.03978	0.04011	0.04044	0.04078	0.04111
0.02307	0.02338	0.02369	0.024	0.02431	0.02463	0.02495	0.02527	0.02559	0.02592	0.02624	0.02657	0.0269	0.02724	0.02757	0.02791	0.02825	0.02859	0.02893	0.02928	0.02962	0.02997	0.03032	0.03067	0.03103	0.03138	0.03174	0.0321	0.03246	0.03282	0.03318	0.03354	0.03391	0.03428	0.03464	0.03501	0.03538	0.03576	0.03613	0.0365	0.03688	0.03725	0.03763	0.03801	0.03839	0.03876	0.03914	0.03953	0.03991	0.04029
0.02057	0.02089	0.02122	0.02154	0.02187	0.02221	0.02254	0.02288	0.02323	0.02357	0.02392	0.02427	0.02462	0.02498	0.02534	0.02571	0.02607	0.02644	0.02681	0.02719	0.02756	0.02794	0.02833	0.02871	0.0291	0.02949	0.02988	0.03028	0.03067	0.03107	0.03148	0.03188	0.03229	0.0327	0.03311	0.03352	0.03394	0.03436	0.03478	0.0352	0.03562	0.03605	0.03647	0.0369	0.03733	0.03777	0.0382	0.03863	0.03907	0.03951
0.01803	0.01836	0.01869	0.01903	0.01937	0.01971	0.02006	0.02041	0.02076	0.02112	0.02148	0.02185	0.02222	0.0226	0.02298	0.02336	0.02375	0.02414	0.02453	0.02493	0.02534	0.02574	0.02615	0.02657	0.02698	0.02741	0.02783	0.02826	0.02869	0.02913	0.02957	0.03001	0.03046	0.03091	0.03137	0.03182	0.03228	0.03275	0.03321	0.03368	0.03416	0.03463	0.03511	0.0356	0.03608	0.03657	0.03706	0.03755	0.03805	0.03855
0.01548	0.0158	0.01613	0.01646	0.0168	0.01715	0.01749	0.01785	0.01821	0.01857	0.01894	0.01931	0.01969	0.02007	0.02046	0.02085	0.02125	0.02166	0.02207	0.02248	0.0229	0.02332	0.02375	0.02419	0.02463	0.02507	0.02552	0.02598	0.02644	0.0269	0.02737	0.02785	0.02833	0.02881	0.0293	0.0298	0.0303	0.0308	0.03131	0.03182	0.03234	0.03286	0.03339	0.03392	0.03446	0.035	0.03554	0.03609	0.03665	0.03721
0.01298	0.01329	0.01361	0.01393	0.01426	0.01459	0.01493	0.01527	0.01562	0.01598	0.01634	0.01671	0.01708	0.01746	0.01785	0.01824	0.01864	0.01904	0.01946	0.01987	0.0203	0.02073	0.02116	0.02161	0.02206	0.02251	0.02298	0.02344	0.02392	0.0244	0.02489	0.02538	0.02589	0.02639	0.02691	0.02743	0.02795	0.02849	0.02903	0.02957	0.03013	0.03069	0.03125	0.03182	0.0324	0.03298	0.03357	0.03417	0.03477	0.03538
0.01064	0.01092	0.01122	0.01151	0.01182	0.01213	0.01245	0.01278	0.01311	0.01345	0.01379	0.01414	0.0145	0.01487	0.01524	0.01562	0.016	0.0164	0.0168	0.01721	0.01762	0.01805	0.01848	0.01892	0.01936	0.01982	0.02028	0.02075	0.02123	0.02171	0.0222	0.0227	0.02321	0.02373	0.02425	0.02479	0.02533	0.02588	0.02643	0.027	0.02757	0.02815	0.02874	0.02934	0.02995	0.03056	0.03118	0.03181	0.03245	0.0331
0.00851	0.00877	0.00903	0.0093	0.00958	0.00986	0.01015	0.01045	0.01075	0.01107	0.01138	0.01171	0.01204	0.01238	0.01273	0.01309	0.01345	0.01383	0.01421	0.0146	0.01499	0.0154	0.01581	0.01623	0.01666	0.0171	0.01755	0.01801	0.01847	0.01895	0.01943	0.01992	0.02043	0.02094	0.02146	0.02199	0.02253	0.02308	0.02364	0.02421	0.02479	0.02538	0.02597	0.02658	0.0272	0.02783	0.02847	0.02912	0.02977	0.03044
0.00665	0.00687	0.0071	0.00734	0.00759	0.00784	0.00809	0.00836	0.00863	0.00891	0.0092	0.00949	0.00979	0.0101	0.01042	0.01074	0.01108	0.01142	0.01177	0.01213	0.0125	0.01287	0.01326	0.01366	0.01406	0.01447	0.0149	0.01533	0.01577	0.01623	0.01669	0.01716	0.01765	0.01814	0.01864	0.01916	0.01968	0.02022	0.02077	0.02133	0.0219	0.02248	0.02307	0.02368	0.02429	0.02492	0.02556	0.02621	0.02687	0.02754
0.00508	0.00527	0.00547	0.00567	0.00588	0.00609	0.00632	0.00654	0.00678	0.00702	0.00727	0.00753	0.0078	0.00807	0.00835	0.00864	0.00894	0.00925	0.00956	0.00988	0.01022	0.01056	0.01091	0.01127	0.01164	0.01202	0.01241	0.01281	0.01322	0.01364	0.01407	0.01452	0.01497	0.01544	0.01591	0.0164	0.0169	0.01741	0.01794	0.01847	0.01902	0.01958	0.02015	0.02074	0.02134	0.02195	0.02258	0.02321	0.02387	0.02453
0.00379	0.00395	0.00411	0.00428	0.00446	0.00464	0.00482	0.00502	0.00522	0.00542	0.00564	0.00586	0.00608	0.00632	0.00656	0.00681	0.00707	0.00734	0.00762	0.0079	0.00819	0.0085	0.00881	0.00913	0.00946	0.0098	0.01015	0.01051	0.01089	0.01127	0.01166	0.01207	0.01248	0.01291	0.01335	0.0138	0.01427	0.01475	0.01523	0.01574	0.01625	0.01678	0.01732	0.01788	0.01845	0.01904	0.01964	0.02025	0.02088	0.02152
0.00277	0.0029	0.00303	0.00317	0.00331	0.00345	0.00361	0.00377	0.00393	0.0041	0.00428	0.00446	0.00465	0.00485	0.00506	0.00527	0.00549	0.00572	0.00595	0.0062	0.00645	0.00671	0.00698	0.00726	0.00755	0.00785	0.00816	0.00848	0.00881	0.00915	0.0095	0.00986	0.01023	0.01062	0.01102	0.01143	0.01185	0.01228	0.01273	0.01319	0.01367	0.01416	0.01466	0.01518	0.01571	0.01626	0.01682	0.0174	0.01799	0.0186
0.00198	0.00208	0.00219	0.00229	0.0024	0.00252	0.00264	0.00277	0.0029	0.00304	0.00318	0.00333	0.00349	0.00365	0.00382	0.004	0.00418	0.00437	0.00457	0.00477	0.00498	0.0052	0.00543	0.00567	0.00592	0.00618	0.00644	0.00672	0.007	0.0073	0.00761	0.00792	0.00825	0.00859	0.00894	0.00931	0.00968	0.01007	0.01048	0.01089	0.01132	0.01176	0.01222	0.01269	0.01318	0.01368	0.0142	0.01473	0.01528	0.01585
0.00139	0.00146	0.00154	0.00163	0.00171	0.0018	0.0019	0.002	0.0021	0.00221	0.00232	0.00244	0.00257	0.0027	0.00283	0.00297	0.00312	0.00328	0.00344	0.00361	0.00378	0.00396	0.00415	0.00435	0.00456	0.00477	0.005	0.00523	0.00547	0.00573	0.00599	0.00626	0.00654	0.00684	0.00714	0.00746	0.00779	0.00813	0.00848	0.00885	0.00923	0.00963	0.01003	0.01046	0.01089	0.01135	0.01181	0.0123	0.0128	0.01332
0.000953	0.00101	0.00107	0.00113	0.00119	0.00126	0.00134	0.00141	0.00149	0.00158	0.00166	0.00176	0.00185	0.00195	0.00206	0.00217	0.00229	0.00241	0.00254	0.00268	0.00282	0.00297	0.00312	0.00328	0.00345	0.00363	0.00381	0.00401	0.00421	0.00442	0.00464	0.00487	0.00511	0.00536	0.00562	0.00589	0.00617	0.00646	0.00677	0.00709	0.00742	0.00776	0.00812	0.00849	0.00887	0.00927	0.00969	0.01012	0.01057	0.01103
0.00064	0.000681	0.000724	0.000769	0.000817	0.000868	0.000921	0.000978	0.00104	0.0011	0.00117	0.00124	0.00131	0.00139	0.00147	0.00156	0.00165	0.00175	0.00185	0.00195	0.00206	0.00218	0.0023	0.00243	0.00257	0.00271	0.00286	0.00302	0.00318	0.00336	0.00354	0.00373	0.00392	0.00413	0.00435	0.00457	0.00481	0.00506	0.00532	0.00559	0.00587	0.00616	0.00647	0.00679	0.00713	0.00747	0.00784	0.00821	0.00861	0.00902
0.000421	0.00045	0.000481	0.000513	0.000548	0.000585	0.000624	0.000665	0.000709	0.000755	0.000805	0.000857	0.000912	0.000971	0.00103	0.0011	0.00117	0.00124	0.00132	0.0014	0.00149	0.00158	0.00167	0.00177	0.00188	0.00199	0.00211	0.00224	0.00237	0.00251	0.00265	0.00281	0.00297	0.00314	0.00331	0.0035	0.0037	0.0039	0.00412	0.00434	0.00458	0.00483	0.00509	0.00536	0.00564	0.00594	0.00625	0.00658	0.00692	0.00727
0.000272	0.000292	0.000313	0.000336	0.000361	0.000387	0.000414	0.000444	0.000475	0.000509	0.000545	0.000583	0.000623	0.000666	0.000712	0.00076	0.000812	0.000867	0.000925	0.000986	0.00105	0.00112	0.00119	0.00127	0.00136	0.00144	0.00153	0.00163	0.00174	0.00184	0.00196	0.00208	0.00221	0.00234	0.00249	0.00264	0.0028	0.00296	0.00314	0.00333	0.00352	0.00373	0.00394	0.00417	0.00441	0.00466	0.00492	0.00519	0.00548	0.00578
0.000172	0.000186	0.0002	0.000216	0.000233	0.000251	0.00027	0.000291	0.000313	0.000337	0.000362	0.000389	0.000418	0.000449	0.000482	0.000517	0.000555	0.000595	0.000638	0.000684	0.000732	0.000784	0.000839	0.000898	0.00096	0.00103	0.0011	0.00117	0.00125	0.00134	0.00143	0.00152	0.00162	0.00173	0.00184	0.00196	0.00209	0.00222	0.00236	0.00251	0.00267	0.00284	0.00301	0.0032	0.00339	0.0036	0.00382	0.00405	0.00429	0.00454
0.000107	0.000116	0.000126	0.000136	0.000148	0.00016	0.000173	0.000187	0.000203	0.000219	0.000237	0.000256	0.000276	0.000298	0.000321	0.000346	0.000373	0.000402	0.000433	0.000466	0.000502	0.00054	0.00058	0.000624	0.00067	0.00072	0.000773	0.000829	0.000889	0.000953	0.00102	0.00109	0.00117	0.00125	0.00134	0.00144	0.00154	0.00164	0.00175	0.00187	0.002	0.00213	0.00227	0.00242	0.00258	0.00275	0.00293	0.00311	0.00331	0.00352
6.5e-05	7.1e-05	7.8e-05	8.5e-05	9.2e-05	0.0001	0.000109	0.000119	0.000129	0.00014	0.000152	0.000165	0.000179	0.000194	0.000211	0.000228	0.000247	0.000268	0.00029	0.000313	0.000339	0.000366	0.000395	0.000427	0.000461	0.000497	0.000536	0.000578	0.000623	0.000671	0.000722	0.000777	0.000836	0.000898	0.000965	0.00104	0.00111	0.0012	0.00128	0.00138	0.00147	0.00158	0.00169	0.00181	0.00194	0.00207	0.00221	0.00237	0.00253	0.0027
3.9e-05	4.3e-05	4.7e-05	5.2e-05	5.6e-05	6.2e-05	6.8e-05	7.4e-05	8.1e-05	8.8e-05	9.6e-05	0.000105	0.000114	0.000125	0.000136	0.000148	0.000161	0.000175	0.000191	0.000207	0.000225	0.000244	0.000265	0.000288	0.000312	0.000338	0.000367	0.000397	0.00043	0.000465	0.000503	0.000544	0.000588	0.000635	0.000685	0.000739	0.000798	0.00086	0.000926	0.000998	0.00107	0.00116	0.00124	0.00134	0.00144	0.00154	0.00166	0.00178	0.00191	0.00204
2.3e-05	2.5e-05	2.8e-05	3.1e-05	3.4e-05	3.7e-05	4.1e-05	4.5e-05	5e-05	5.5e-05	6e-05	6.6e-05	7.2e-05	7.9e-05	8.6e-05	9.4e-05	0.000103	0.000113	0.000124	0.000135	0.000147	0.000161	0.000176	0.000191	0.000209	0.000227	0.000247	0.000269	0.000293	0.000318	0.000346	0.000376	0.000408	0.000443	0.00048	0.000521	0.000564	0.000611	0.000661	0.000715	0.000773	0.000836	0.000903	0.000975	0.00105	0.00114	0.00122	0.00132	0.00142	0.00153
1.3e-05	1.5e-05	1.6e-05	1.8e-05	2e-05	2.2e-05	2.5e-05	2.7e-05	3e-05	3.3e-05	3.7e-05	4e-05	4.5e-05	4.9e-05	5.4e-05	5.9e-05	6.5e-05	7.2e-05	7.9e-05	8.7e-05	9.5e-05	0.000104	0.000115	0.000126	0.000138	0.000151	0.000165	0.00018	0.000197	0.000215	0.000235	0.000256	0.00028	0.000305	0.000332	0.000362	0.000394	0.000429	0.000466	0.000507	0.00055	0.000598	0.000648	0.000703	0.000762	0.000826	0.000895	0.000968	0.00105	0.00113
8e-06	9e-06	9e-06	1.1e-05	1.2e-05	1.3e-05	1.5e-05	1.6e-05	1.8e-05	2e-05	2.2e-05	2.5e-05	2.7e-05	3e-05	3.3e-05	3.7e-05	4.1e-05	4.5e-05	5e-05	5.5e-05	6.1e-05	6.7e-05	7.4e-05	8.1e-05	8.9e-05	9.8e-05	0.000108	0.000119	0.000131	0.000144	0.000158	0.000173	0.000189	0.000208	0.000227	0.000249	0.000272	0.000297	0.000325	0.000355	0.000387	0.000422	0.00046	0.000502	0.000546	0.000595	0.000647	0.000703	0.000764	0.00083
4e-06	5e-06	5e-06	6e-06	7e-06	8e-06	8e-06	9e-06	1.1e-05	1.2e-05	1.3e-05	1.5e-05	1.6e-05	1.8e-05	2e-05	2.3e-05	2.5e-05	2.8e-05	3.1e-05	3.4e-05	3.8e-05	4.2e-05	4.7e-05	5.2e-05	5.7e-05	6.4e-05	7e-05	7.8e-05	8.6e-05	9.5e-05	0.000104	0.000115	0.000127	0.00014	0.000154	0.000169	0.000186	0.000204	0.000224	0.000246	0.000269	0.000295	0.000323	0.000354	0.000387	0.000424	0.000463	0.000506	0.000552	0.000602
2e-06	3e-06	3e-06	3e-06	4e-06	4e-06	5e-06	5e-06	6e-06	7e-06	8e-06	9e-06	1e-05	1.1e-05	1.2e-05	1.4e-05	1.5e-05	1.7e-05	1.9e-05	2.1e-05	2.4e-05	2.6e-05	2.9e-05	3.3e-05	3.6e-05	4.1e-05	4.5e-05	5e-05	5.6e-05	6.2e-05	6.8e-05	7.6e-05	8.4e-05	9.3e-05	0.000103	0.000113	0.000125	0.000138	0.000153	0.000168	0.000185	0.000204	0.000225	0.000247	0.000272	0.000299	0.000328	0.00036	0.000395	0.000433
1e-06	1e-06	2e-06	2e-06	2e-06	2e-06	3e-06	3e-06	3e-06	4e-06	4e-06	5e-06	6e-06	6e-06	7e-06	8e-06	9e-06	1e-05	1.2e-05	1.3e-05	1.4e-05	1.6e-05	1.8e-05	2e-05	2.3e-05	2.6e-05	2.9e-05	3.2e-05	3.6e-05	4e-05	4.4e-05	4.9e-05	5.5e-05	6.1e-05	6.8e-05	7.5e-05	8.4e-05	9.3e-05	0.000103	0.000114	0.000126	0.00014	0.000155	0.000171	0.000189	0.000209	0.00023	0.000254	0.00028	0.000308
1e-06	1e-06	1e-06	1e-06	1e-06	1e-06	2e-06	2e-06	2e-06	2e-06	3e-06	3e-06	3e-06	4e-06	4e-06	5e-06	5e-06	6e-06	7e-06	8e-06	9e-06	1e-05	1.1e-05	1.3e-05	1.4e-05	1.6e-05	1.8e-05	2e-05	2.3e-05	2.5e-05	2.8e-05	3.2e-05	3.5e-05	4e-05	4.4e-05	5e-05	5.5e-05	6.2e-05	6.9e-05	7.7e-05	8.5e-05	9.5e-05	0.000105	0.000117	0.00013	0.000144	0.00016	0.000177	0.000196	0.000217
0	0	0	1e-06	1e-06	1e-06	1e-06	1e-06	1e-06	1e-06	1e-06	2e-06	2e-06	2e-06	2e-06	3e-06	3e-06	4e-06	4e-06	5e-06	5e-06	6e-06	7e-06	8e-06	9e-06	1e-05	1.1e-05	1.2e-05	1.4e-05	1.6e-05	1.8e-05	2e-05	2.3e-05	2.6e-05	2.9e-05	3.2e-05	3.6e-05	4.1e-05	4.5e-05	5.1e-05	5.7e-05	6.4e-05	7.1e-05	7.9e-05	8.9e-05	9.9e-05	0.00011	0.000123	0.000137	0.000152
0	0	0	0	0	0	0	1e-06	1e-06	1e-06	1e-06	1e-06	1e-06	1e-06	1e-06	2e-06	2e-06	2e-06	2e-06	3e-06	3e-06	4e-06	4e-06	5e-06	5e-06	6e-06	7e-06	8e-06	9e-06	1e-05	1.1e-05	1.3e-05	1.4e-05	1.6e-05	1.8e-05	2.1e-05	2.3e-05	2.6e-05	3e-05	3.3e-05	3.8e-05	4.2e-05	4.8e-05	5.3e-05	6e-05	6.7e-05	7.5e-05	8.4e-05	9.4e-05	0.000105
0	0	0	0	0	0	0	0	0	0	0	1e-06	1e-06	1e-06	1e-06	1e-06	1e-06	1e-06	1e-06	2e-06	2e-06	2e-06	2e-06	3e-06	3e-06	4e-06	4e-06	5e-06	5e-06	6e-06	7e-06	8e-06	9e-06	1e-05	1.2e-05	1.3e-05	1.5e-05	1.7e-05	1.9e-05	2.2e-05	2.5e-05	2.8e-05	3.1e-05	3.6e-05	4e-05	4.5e-05	5.1e-05	5.7e-05	6.4e-05	7.2e-05
0	0	0	0	0	0	0	0	0	0	0	0	0	0	0	0	1e-06	1e-06	1e-06	1e-06	1e-06	1e-06	1e-06	2e-06	2e-06	2e-06	2e-06	3e-06	3e-06	4e-06	4e-06	5e-06	6e-06	6e-06	7e-06	8e-06	1e-05	1.1e-05	1.2e-05	1.4e-05	1.6e-05	1.8e-05	2.1e-05	2.3e-05	2.7e-05	3e-05	3.4e-05	3.9e-05	4.4e-05	4.9e-05
0	0	0	0	0	0	0	0	0	0	0	0	0	0	0	0	0	0	0	1e-06	1e-06	1e-06	1e-06	1e-06	1e-06	1e-06	1e-06	2e-06	2e-06	2e-06	3e-06	3e-06	3e-06	4e-06	5e-06	5e-06	6e-06	7e-06	8e-06	9e-06	1e-05	1.2e-05	1.3e-05	1.5e-05	1.7e-05	2e-05	2.3e-05	2.6e-05	2.9e-05	3.3e-05
0	0	0	0	0	0	0	0	0	0	0	0	0	0	0	0	0	0	0	0	0	0	0	1e-06	1e-06	1e-06	1e-06	1e-06	1e-06	1e-06	2e-06	2e-06	2e-06	2e-06	3e-06	3e-06	4e-06	4e-06	5e-06	6e-06	7e-06	8e-06	9e-06	1e-05	1.1e-05	1.3e-05	1.5e-05	1.7e-05	2e-05	2.2e-05
0	0	0	0	0	0	0	0	0	0	0	0	0	0	0	0	0	0	0	0	0	0	0	0	0	0	0	1e-06	1e-06	1e-06	1e-06	1e-06	1e-06	1e-06	2e-06	2e-06	2e-06	3e-06	3e-06	4e-06	4e-06	5e-06	6e-06	6e-06	7e-06	8e-06	1e-05	1.1e-05	1.3e-05	1.5e-05
0	0	0	0	0	0	0	0	0	0	0	0	0	0	0	0	0	0	0	0	0	0	0	0	0	0	0	0	0	0	1e-06	1e-06	1e-06	1e-06	1e-06	1e-06	1e-06	2e-06	2e-06	2e-06	3e-06	3e-06	4e-06	4e-06	5e-06	5e-06	6e-06	7e-06	8e-06	1e-05
0	0	0	0	0	0	0	0	0	0	0	0	0	0	0	0	0	0	0	0	0	0	0	0	0	0	0	0	0	0	0	0	0	1e-06	1e-06	1e-06	1e-06	1e-06	1e-06	1e-06	2e-06	2e-06	2e-06	3e-06	3e-06	3e-06	4e-06	5e-06	6e-06	6e-06
0	0	0	0	0	0	0	0	0	0	0	0	0	0	0	0	0	0	0	0	0	0	0	0	0	0	0	0	0	0	0	0	0	0	0	0	1e-06	1e-06	1e-06	1e-06	1e-06	1e-06	1e-06	2e-06	2e-06	2e-06	3e-06	3e-06	4e-06	4e-06
0	0	0	0	0	0	0	0	0	0	0	0	0	0	0	0	0	0	0	0	0	0	0	0	0	0	0	0	0	0	0	0	0	0	0	0	0	0	0	1e-06	1e-06	1e-06	1e-06	1e-06	1e-06	1e-06	2e-06	2e-06	2e-06	3e-06
0	0	0	0	0	0	0	0	0	0	0	0	0	0	0	0	0	0	0	0	0	0	0	0	0	0	0	0	0	0	0	0	0	0	0	0	0	0	0	0	0	0	1e-06	1e-06	1e-06	1e-06	1e-06	1e-06	1e-06	2e-06
0	0	0	0	0	0	0	0	0	0	0	0	0	0	0	0	0	0	0	0	0	0	0	0	0	0	0	0	0	0	0	0	0	0	0	0	0	0	0	0	0	0	0	0	0	1e-06	1e-06	1e-06	1e-06	1e-06
0	0	0	0	0	0	0	0	0	0	0	0	0	0	0	0	0	0	0	0	0	0	0	0	0	0	0	0	0	0	0	0	0	0	0	0	0	0	0	0	0	0	0	0	0	0	0	0	1e-06	1e-06
0	0	0	0	0	0	0	0	0	0	0	0	0	0	0	0	0	0	0	0	0	0	0	0	0	0	0	0	0	0	0	0	0	0	0	0	0	0	0	0	0	0	0	0	0	0	0	0	0	0
0	0	0	0	0	0	0	0	0	0	0	0	0	0	0	0	0	0	0	0	0	0	0	0	0	0	0	0	0	0	0	0	0	0	0	0	0	0	0	0	0	0	0	0	0	0	0	0	0	0
0	0	0	0	0	0	0	0	0	0	0	0	0	0	0	0	0	0	0	0	0	0	0	0	0	0	0	0	0	0	0	0	0	0	0	0	0	0	0	0	0	0	0	0	0	0	0	0	0	0
0	0	0	0	0	0	0	0	0	0	0	0	0	0	0	0	0	0	0	0	0	0	0	0	0	0	0	0	0	0	0	0	0	0	0	0	0	0	0	0	0	0	0	0	0	0	0	0	0	0
0	0	0	0	0	0	0	0	0	0	0	0	0	0	0	0	0	0	0	0	0	0	0	0	0	0	0	0	0	0	0	0	0	0	0	0	0	0	0	0	0	0	0	0	0	0	0	0	0	0
0	0	0	0	0	0	0	0	0	0	0	0	0	0	0	0	0	0	0	0	0	0	0	0	0	0	0	0	0	0	0	0	0	0	0	0	0	0	0	0	0	0	0	0	0	0	0	0	0	0
0	0	0	0	0	0	0	0	0	0	0	0	0	0	0	0	0	0	0	0	0	0	0	0	0	0	0	0	0	0	0	0	0	0	0	0	0	0	0	0	0	0	0	0	0	0	0	0	0	0
0	0	0	0	0	0	0	0	0	0	0	0	0	0	0	0	0	0	0	0	0	0	0	0	0	0	0	0	0	0	0	0	0	0	0	0	0	0	0	0	0	0	0	0	0	0	0	0	0	0
0	0	0	0	0	0	0	0	0	0	0	0	0	0	0	0	0	0	0	0	0	0	0	0	0	0	0	0	0	0	0	0	0	0	0	0	0	0	0	0	0	0	0	0	0	0	0	0	0	0
0	0	0	0	0	0	0	0	0	0	0	0	0	0	0	0	0	0	0	0	0	0	0	0	0	0	0	0	0	0	0	0	0	0	0	0	0	0	0	0	0	0	0	0	0	0	0	0	0	0
0	0	0	0	0	0	0	0	0	0	0	0	0	0	0	0	0	0	0	0	0	0	0	0	0	0	0	0	0	0	0	0	0	0	0	0	0	0	0	0	0	0	0	0	0	0	0	0	0	0
0	0	0	0	0	0	0	0	0	0	0	0	0	0	0	0	0	0	0	0	0	0	0	0	0	0	0	0	0	0	0	0	0	0	0	0	0	0	0	0	0	0	0	0	0	0	0	0	0	0
0	0	0	0	0	0	0	0	0	0	0	0	0	0	0	0	0	0	0	0	0	0	0	0	0	0	0	0	0	0	0	0	0	0	0	0	0	0	0	0	0	0	0	0	0	0	0	0	0	0
0	0	0	0	0	0	0	0	0	0	0	0	0	0	0	0	0	0	0	0	0	0	0	0	0	0	0	0	0	0	0	0	0	0	0	0	0	0	0	0	0	0	0	0	0	0	0	0	0	0
0	0	0	0	0	0	0	0	0	0	0	0	0	0	0	0	0	0	0	0	0	0	0	0	0	0	0	0	0	0	0	0	0	0	0	0	0	0	0	0	0	0	0	0	0	0	0	0	0	0
0	0	0	0	0	0	0	0	0	0	0	0	0	0	0	0	0	0	0	0	0	0	0	0	0	0	0	0	0	0	0	0	0	0	0	0	0	0	0	0	0	0	0	0	0	0	0	0	0	0
0	0	0	0	0	0	0	0	0	0	0	0	0	0	0	0	0	0	0	0	0	0	0	0	0	0	0	0	0	0	0	0	0	0	0	0	0	0	0	0	0	0	0	0	0	0	0	0	0	0
0	0	0	0	0	0	0	0	0	0	0	0	0	0	0	0	0	0	0	0	0	0	0	0	0	0	0	0	0	0	0	0	0	0	0	0	0	0	0	0	0	0	0	0	0	0	0	0	0	0
0	0	0	0	0	0	0	0	0	0	0	0	0	0	0	0	0	0	0	0	0	0	0	0	0	0	0	0	0	0	0	0	0	0	0	0	0	0	0	0	0	0	0	0	0	0	0	0	0	0
0	0	0	0	0	0	0	0	0	0	0	0	0	0	0	0	0	0	0	0	0	0	0	0	0	0	0	0	0	0	0	0	0	0	0	0	0	0	0	0	0	0	0	0	0	0	0	0	0	0
0	0	0	0	0	0	0	0	0	0	0	0	0	0	0	0	0	0	0	0	0	0	0	0	0	0	0	0	0	0	0	0	0	0	0	0	0	0	0	0	0	0	0	0	0	0	0	0	0	0
0	0	0	0	0	0	0	0	0	0	0	0	0	0	0	0	0	0	0	0	0	0	0	0	0	0	0	0	0	0	0	0	0	0	0	0	0	0	0	0	0	0	0	0	0	0	0	0	0	0
0	0	0	0	0	0	0	0	0	0	0	0	0	0	0	0	0	0	0	0	0	0	0	0	0	0	0	0	0	0	0	0	0	0	0	0	0	0	0	0	0	0	0	0	0	0	0	0	0	0
0	0	0	0	0	0	0	0	0	0	0	0	0	0	0	0	0	0	0	0	0	0	0	0	0	0	0	0	0	0	0	0	0	0	0	0	0	0	0	0	0	0	0	0	0	0	0	0	0	0
0	0	0	0	0	0	0	0	0	0	0	0	0	0	0	0	0	0	0	0	0	0	0	0	0	0	0	0	0	0	0	0	0	0	0	0	0	0	0	0	0	0	0	0	0	0	0	0	0	0
0	0	0	0	0	0	0	0	0	0	0	0	0	0	0	0	0	0	0	0	0	0	0	0	0	0	0	0	0	0	0	0	0	0	0	0	0	0	0	0	0	0	0	0	0	0	0	0	0	0
0	0	0	0	0	0	0	0	0	0	0	0	0	0	0	0	0	0	0	0	0	0	0	0	0	0	0	0	0	0	0	0	0	0	0	0	0	0	0	0	0	0	0	0	0	0	0	0	0	0
0	0	0	0	0	0	0	0	0	0	0	0	0	0	0	0	0	0	0	0	0	0	0	0	0	0	0	0	0	0	0	0	0	0	0	0	0	0	0	0	0	0	0	0	0	0	0	0	0	0
0	0	0	0	0	0	0	0	0	0	0	0	0	0	0	0	0	0	0	0	0	0	0	0	0	0	0	0	0	0	0	0	0	0	0	0	0	0	0	0	0	0	0	0	0	0	0	0	0	0
0	0	0	0	0	0	0	0	0	0	0	0	0	0	0	0	0	0	0	0	0	0	0	0	0	0	0	0	0	0	0	0	0	0	0	0	0	0	0	0	0	0	0	0	0	0	0	0	0	0
0	0	0	0	0	0	0	0	0	0	0	0	0	0	0	0	0	0	0	0	0	0	0	0	0	0	0	0	0	0	0	0	0	0	0	0	0	0	0	0	0	0	0	0	0	0	0	0	0	0
0	0	0	0	0	0	0	0	0	0	0	0	0	0	0	0	0	0	0	0	0	0	0	0	0	0	0	0	0	0	0	0	0	0	0	0	0	0	0	0	0	0	0	0	0	0	0	0	0	0
0	0	0	0	0	0	0	0	0	0	0	0	0	0	0	0	0	0	0	0	0	0	0	0	0	0	0	0	0	0	0	0	0	0	0	0	0	0	0	0	0	0	0	0	0	0	0	0	0	0
0	0	0	0	0	0	0	0	0	0	0	0	0	0	0	0	0	0	0	0	0	0	0	0	0	0	0	0	0	0	0	0	0	0	0	0	0	0	0	0	0	0	0	0	0	0	0	0	0	0
0	0	0	0	0	0	0	0	0	0	0	0	0	0	0	0	0	0	0	0	0	0	0	0	0	0	0	0	0	0	0	0	0	0	0	0	0	0	0	0	0	0	0	0	0	0	0	0	0	0
0	0	0	0	0	0	0	0	0	0	0	0	0	0	0	0	0	0	0	0	0	0	0	0	0	0	0	0	0	0	0	0	0	0	0	0	0	0	0	0	0	0	0	0	0	0	0	0	0	0
0	0	0	0	0	0	0	0	0	0	0	0	0	0	0	0	0	0	0	0	0	0	0	0	0	0	0	0	0	0	0	0	0	0	0	0	0	0	0	0	0	0	0	0	0	0	0	0	0	0
0	0	0	0	0	0	0	0	0	0	0	0	0	0	0	0	0	0	0	0	0	0	0	0	0	0	0	0	0	0	0	0	0	0	0	0	0	0	0	0	0	0	0	0	0	0	0	0	0	0
0	0	0	0	0	0	0	0	0	0	0	0	0	0	0	0	0	0	0	0	0	0	0	0	0	0	0	0	0	0	0	0	0	0	0	0	0	0	0	0	0	0	0	0	0	0	0	0	0	0
0	0	0	0	0	0	0	0	0	0	0	0	0	0	0	0	0	0	0	0	0	0	0	0	0	0	0	0	0	0	0	0	0	0	0	0	0	0	0	0	0	0	0	0	0	0	0	0	0	0
0	0	0	0	0	0	0	0	0	0	0	0	0	0	0	0	0	0	0	0	0	0	0	0	0	0	0	0	0	0	0	0	0	0	0	0	0	0	0	0	0	0	0	0	0	0	0	0	0	0
0	0	0	0	0	0	0	0	0	0	0	0	0	0	0	0	0	0	0	0	0	0	0	0	0	0	0	0	0	0	0	0	0	0	0	0	0	0	0	0	0	0	0	0	0	0	0	0	0	0
0	0	0	0	0	0	0	0	0	0	0	0	0	0	0	0	0	0	0	0	0	0	0	0	0	0	0	0	0	0	0	0	0	0	0	0	0	0	0	0	0	0	0	0	0	0	0	0	0	0
0	0	0	0	0	0	0	0	0	0	0	0	0	0	0	0	0	0	0	0	0	0	0	0	0	0	0	0	0	0	0	0	0	0	0	0	0	0	0	0	0	0	0	0	0	0	0	0	0	0
0	0	0	0	0	0	0	0	0	0	0	0	0	0	0	0	0	0	0	0	0	0	0	0	0	0	0	0	0	0	0	0	0	0	0	0	0	0	0	0	0	0	0	0	0	0	0	0	0	0
0	0	0	0	0	0	0	0	0	0	0	0	0	0	0	0	0	0	0	0	0	0	0	0	0	0	0	0	0	0	0	0	0	0	0	0	0	0	0	0	0	0	0	0	0	0	0	0	0	0
0	0	0	0	0	0	0	0	0	0	0	0	0	0	0	0	0	0	0	0	0	0	0	0	0	0	0	0	0	0	0	0	0	0	0	0	0	0	0	0	0	0	0	0	0	0	0	0	0	0
0	0	0	0	0	0	0	0	0	0	0	0	0	0	0	0	0	0	0	0	0	0	0	0	0	0	0	0	0	0	0	0	0	0	0	0	0	0	0	0	0	0	0	0	0	0	0	0	0	0
0	0	0	0	0	0	0	0	0	0	0	0	0	0	0	0	0	0	0	0	0	0	0	0	0	0	0	0	0	0	0	0	0	0	0	0	0	0	0	0	0	0	0	0	0	0	0	0	0	0
0	0	0	0	0	0	0	0	0	0	0	0	0	0	0	0	0	0	0	0	0	0	0	0	0	0	0	0	0	0	0	0	0	0	0	0	0	0	0	0	0	0	0	0	0	0	0	0	0	0
0	0	0	0	0	0	0	0	0	0	0	0	0	0	0	0	0	0	0	0	0	0	0	0	0	0	0	0	0	0	0	0	0	0	0	0	0	0	0	0	0	0	0	0	0	0	0	0	0	0
0	0	0	0	0	0	0	0	0	0	0	0	0	0	0	0	0	0	0	0	0	0	0	0	0	0	0	0	0	0	0	0	0	0	0	0	0	0	0	0	0	0	0	0	0	0	0	0	0	0
0	0	0	0	0	0	0	0	0	0	0	0	0	0	0	0	0	0	0	0	0	0	0	0	0	0	0	0	0	0	0	0	0	0	0	0	0	0	0	0	0	0	0	0	0	0	0	0	0	0
0	0	0	0	0	0	0	0	0	0	0	0	0	0	0	0	0	0	0	0	0	0	0	0	0	0	0	0	0	0	0	0	0	0	0	0	0	0	0	0	0	0	0	0	0	0	0	0	0	0
0	0	0	0	0	0	0	0	0	0	0	0	0	0	0	0	0	0	0	0	0	0	0	0	0	0	0	0	0	0	0	0	0	0	0	0	0	0	0	0	0	0	0	0	0	0	0	0	0	0
0	0	0	0	0	0	0	0	0	0	0	0	0	0	0	0	0	0	0	0	0	0	0	0	0	0	0	0	0	0	0	0	0	0	0	0	0	0	0	0	0	0	0	0	0	0	0	0	0	0
0	0	0	0	0	0	0	0	0	0	0	0	0	0	0	0	0	0	0	0	0	0	0	0	0	0	0	0	0	0	0	0	0	0	0	0	0	0	0	0	0	0	0	0	0	0	0	0	0	0
0	0	0	0	0	0	0	0	0	0	0	0	0	0	0	0	0	0	0	0	0	0	0	0	0	0	0	0	0	0	0	0	0	0	0	0	0	0	0	0	0	0	0	0	0	0	0	0	0	0
0	0	0	0	0	0	0	0	0	0	0	0	0	0	0	0	0	0	0	0	0	0	0	0	0	0	0	0	0	0	0	0	0	0	0	0	0	0	0	0	0	0	0	0	0	0	0	0	0	0
0	0	0	0	0	0	0	0	0	0	0	0	0	0	0	0	0	0	0	0	0	0	0	0	0	0	0	0	0	0	0	0	0	0	0	0	0	0	0	0	0	0	0	0	0	0	0	0	0	0
0	0	0	0	0	0	0	0	0	0	0	0	0	0	0	0	0	0	0	0	0	0	0	0	0	0	0	0	0	0	0	0	0	0	0	0	0	0	0	0	0	0	0	0	0	0	0	0	0	0
0	0	0	0	0	0	0	0	0	0	0	0	0	0	0	0	0	0	0	0	0	0	0	0	0	0	0	0	0	0	0	0	0	0	0	0	0	0	0	0	0	0	0	0	0	0	0	0	0	0
0	0	0	0	0	0	0	0	0	0	0	0	0	0	0	0	0	0	0	0	0	0	0	0	0	0	0	0	0	0	0	0	0	0	0	0	0	0	0	0	0	0	0	0	0	0	0	0	0	0
0	0	0	0	0	0	0	0	0	0	0	0	0	0	0	0	0	0	0	0	0	0	0	0	0	0	0	0	0	0	0	0	0	0	0	0	0	0	0	0	0	0	0	0	0	0	0	0	0	0
0	0	0	0	0	0	0	0	0	0	0	0	0	0	0	0	0	0	0	0	0	0	0	0	0	0	0	0	0	0	0	0	0	0	0	0	0	0	0	0	0	0	0	0	0	0	0	0	0	0
0	0	0	0	0	0	0	0	0	0	0	0	0	0	0	0	0	0	0	0	0	0	0	0	0	0	0	0	0	0	0	0	0	0	0	0	0	0	0	0	0	0	0	0	0	0	0	0	0	0
0	0	0	0	0	0	0	0	0	0	0	0	0	0	0	0	0	0	0	0	0	0	0	0	0	0	0	0	0	0	0	0	0	0	0	0	0	0	0	0	0	0	0	0	0	0	0	0	0	0
0	0	0	0	0	0	0	0	0	0	0	0	0	0	0	0	0	0	0	0	0	0	0	0	0	0	0	0	0	0	0	0	0	0	0	0	0	0	0	0	0	0	0	0	0	0	0	0	0	0
0	0	0	0	0	0	0	0	0	0	0	0	0	0	0	0	0	0	0	0	0	0	0	0	0	0	0	0	0	0	0	0	0	0	0	0	0	0	0	0	0	0	0	0	0	0	0	0	0	0
0	0	0	0	0	0	0	0	0	0	0	0	0	0	0	0	0	0	0	0	0	0	0	0	0	0	0	0	0	0	0	0	0	0	0	0	0	0	0	0	0	0	0	0	0	0	0	0	0	0
0	0	0	0	0	0	0	0	0	0	0	0	0	0	0	0	0	0	0	0	0	0	0	0	0	0	0	0	0	0	0	0	0	0	0	0	0	0	0	0	0	0	0	0	0	0	0	0	0	0
0	0	0	0	0	0	0	0	0	0	0	0	0	0	0	0	0	0	0	0	0	0	0	0	0	0	0	0	0	0	0	0	0	0	0	0	0	0	0	0	0	0	0	0	0	0	0	0	0	0
0	0	0	0	0	0	0	0	0	0	0	0	0	0	0	0	0	0	0	0	0	0	0	0	0	0	0	0	0	0	0	0	0	0	0	0	0	0	0	0	0	0	0	0	0	0	0	0	0	0
0	0	0	0	0	0	0	0	0	0	0	0	0	0	0	0	0	0	0	0	0	0	0	0	0	0	0	0	0	0	0	0	0	0	0	0	0	0	0	0	0	0	0	0	0	0	0	0	0	0
0	0	0	0	0	0	0	0	0	0	0	0	0	0	0	0	0	0	0	0	0	0	0	0	0	0	0	0	0	0	0	0	0	0	0	0	0	0	0	0	0	0	0	0	0	0	0	0	0	0
0	0	0	0	0	0	0	0	0	0	0	0	0	0	0	0	0	0	0	0	0	0	0	0	0	0	0	0	0	0	0	0	0	0	0	0	0	0	0	0	0	0	0	0	0	0	0	0	0	0
0	0	0	0	0	0	0	0	0	0	0	0	0	0	0	0	0	0	0	0	0	0	0	0	0	0	0	0	0	0	0	0	0	0	0	0	0	0	0	0	0	0	0	0	0	0	0	0	0	0
0	0	0	0	0	0	0	0	0	0	0	0	0	0	0	0	0	0	0	0	0	0	0	0	0	0	0	0	0	0	0	0	0	0	0	0	0	0	0	0	0	0	0	0	0	0	0	0	0	0
0	0	0	0	0	0	0	0	0	0	0	0	0	0	0	0	0	0	0	0	0	0	0	0	0	0	0	0	0	0	0	0	0	0	0	0	0	0	0	0	0	0	0	0	0	0	0	0	0	0
0	0	0	0	0	0	0	0	0	0	0	0	0	0	0	0	0	0	0	0	0	0	0	0	0	0	0	0	0	0	0	0	0	0	0	0	0	0	0	0	0	0	0	0	0	0	0	0	0	0
0	0	0	0	0	0	0	0	0	0	0	0	0	0	0	0	0	0	0	0	0	0	0	0	0	0	0	0	0	0	0	0	0	0	0	0	0	0	0	0	0	0	0	0	0	0	0	0	0	0
0	0	0	0	0	0	0	0	0	0	0	0	0	0	0	0	0	0	0	0	0	0	0	0	0	0	0	0	0	0	0	0	0	0	0	0	0	0	0	0	0	0	0	0	0	0	0	0	0	0
0	0	0	0	0	0	0	0	0	0	0	0	0	0	0	0	0	0	0	0	0	0	0	0	0	0	0	0	0	0	0	0	0	0	0	0	0	0	0	0	0	0	0	0	0	0	0	0	0	0
0	0	0	0	0	0	0	0	0	0	0	0	0	0	0	0	0	0	0	0	0	0	0	0	0	0	0	0	0	0	0	0	0	0	0	0	0	0	0	0	0	0	0	0	0	0	0	0	0	0
0	0	0	0	0	0	0	0	0	0	0	0	0	0	0	0	0	0	0	0	0	0	0	0	0	0	0	0	0	0	0	0	0	0	0	0	0	0	0	0	0	0	0	0	0	0	0	0	0	0
0	0	0	0	0	0	0	0	0	0	0	0	0	0	0	0	0	0	0	0	0	0	0	0	0	0	0	0	0	0	0	0	0	0	0	0	0	0	0	0	0	0	0	0	0	0	0	0	0	0
0	0	0	0	0	0	0	0	0	0	0	0	0	0	0	0	0	0	0	0	0	0	0	0	0	0	0	0	0	0	0	0	0	0	0	0	0	0	0	0	0	0	0	0	0	0	0	0	0	0
0	0	0	0	0	0	0	0	0	0	0	0	0	0	0	0	0	0	0	0	0	0	0	0	0	0	0	0	0	0	0	0	0	0	0	0	0	0	0	0	0	0	0	0	0	0	0	0	0	0
0	0	0	0	0	0	0	0	0	0	0	0	0	0	0	0	0	0	0	0	0	0	0	0	0	0	0	0	0	0	0	0	0	0	0	0	0	0	0	0	0	0	0	0	0	0	0	0	0	0
0	0	0	0	0	0	0	0	0	0	0	0	0	0	0	0	0	0	0	0	0	0	0	0	0	0	0	0	0	0	0	0	0	0	0	0	0	0	0	0	0	0	0	0	0	0	0	0	0	0
0	0	0	0	0	0	0	0	0	0	0	0	0	0	0	0	0	0	0	0	0	0	0	0	0	0	0	0	0	0	0	0	0	0	0	0	0	0	0	0	0	0	0	0	0	0	0	0	0	0
0	0	0	0	0	0	0	0	0	0	0	0	0	0	0	0	0	0	0	0	0	0	0	0	0	0	0	0	0	0	0	0	0	0	0	0	0	0	0	0	0	0	0	0	0	0	0	0	0	0
0	0	0	0	0	0	0	0	0	0	0	0	0	0	0	0	0	0	0	0	0	0	0	0	0	0	0	0	0	0	0	0	0	0	0	0	0	0	0	0	0	0	0	0	0	0	0	0	0	0
0	0	0	0	0	0	0	0	0	0	0	0	0	0	0	0	0	0	0	0	0	0	0	0	0	0	0	0	0	0	0	0	0	0	0	0	0	0	0	0	0	0	0	0	0	0	0	0	0	0
0	0	0	0	0	0	0	0	0	0	0	0	0	0	0	0	0	0	0	0	0	0	0	0	0	0	0	0	0	0	0	0	0	0	0	0	0	0	0	0	0	0	0	0	0	0	0	0	0	0
0	0	0	0	0	0	0	0	0	0	0	0	0	0	0	0	0	0	0	0	0	0	0	0	0	0	0	0	0	0	0	0	0	0	0	0	0	0	0	0	0	0	0	0	0	0	0	0	0	0
0	0	0	0	0	0	0	0	0	0	0	0	0	0	0	0	0	0	0	0	0	0	0	0	0	0	0	0	0	0	0	0	0	0	0	0	0	0	0	0	0	0	0	0	0	0	0	0	0	0
0	0	0	0	0	0	0	0	0	0	0	0	0	0	0	0	0	0	0	0	0	0	0	0	0	0	0	0	0	0	0	0	0	0	0	0	0	0	0	0	0	0	0	0	0	0	0	0	0	0
0	0	0	0	0	0	0	0	0	0	0	0	0	0	0	0	0	0	0	0	0	0	0	0	0	0	0	0	0	0	0	0	0	0	0	0	0	0	0	0	0	0	0	0	0	0	0	0	0	0
0	0	0	0	0	0	0	0	0	0	0	0	0	0	0	0	0	0	0	0	0	0	0	0	0	0	0	0	0	0	0	0	0	0	0	0	0	0	0	0	0	0	0	0	0	0	0	0	0	0
0	0	0	0	0	0	0	0	0	0	0	0	0	0	0	0	0	0	0	0	0	0	0	0	0	0	0	0	0	0	0	0	0	0	0	0	0	0	0	0	0	0	0	0	0	0	0	0	0	0
0	0	0	0	0	0	0	0	0	0	0	0	0	0	0	0	0	0	0	0	0	0	0	0	0	0	0	0	0	0	0	0	0	0	0	0	0	0	0	0	0	0	0	0	0	0	0	0	0	0
0	0	0	0	0	0	0	0	0	0	0	0	0	0	0	0	0	0	0	0	0	0	0	0	0	0	0	0	0	0	0	0	0	0	0	0	0	0	0	0	0	0	0	0	0	0	0	0	0	0
0	0	0	0	0	0	0	0	0	0	0	0	0	0	0	0	0	0	0	0	0	0	0	0	0	0	0	0	0	0	0	0	0	0	0	0	0	0	0	0	0	0	0	0	0	0	0	0	0	0
0	0	0	0	0	0	0	0	0	0	0	0	0	0	0	0	0	0	0	0	0	0	0	0	0	0	0	0	0	0	0	0	0	0	0	0	0	0	0	0	0	0	0	0	0	0	0	0	0	0
0	0	0	0	0	0	0	0	0	0	0	0	0	0	0	0	0	0	0	0	0	0	0	0	0	0	0	0	0	0	0	0	0	0	0	0	0	0	0	0	0	0	0	0	0	0	0	0	0	0
0	0	0	0	0	0	0	0	0	0	0	0	0	0	0	0	0	0	0	0	0	0	0	0	0	0	0	0	0	0	0	0	0	0	0	0	0	0	0	0	0	0	0	0	0	0	0	0	0	0
0	0	0	0	0	0	0	0	0	0	0	0	0	0	0	0	0	0	0	0	0	0	0	0	0	0	0	0	0	0	0	0	0	0	0	0	0	0	0	0	0	0	0	0	0	0	0	0	0	0
0	0	0	0	0	0	0	0	0	0	0	0	0	0	0	0	0	0	0	0	0	0	0	0	0	0	0	0	0	0	0	0	0	0	0	0	0	0	0	0	0	0	0	0	0	0	0	0	0	0
0	0	0	0	0	0	0	0	0	0	0	0	0	0	0	0	0	0	0	0	0	0	0	0	0	0	0	0	0	0	0	0	0	0	0	0	0	0	0	0	0	0	0	0	0	0	0	0	0	0
0	0	0	0	0	0	0	0	0	0	0	0	0	0	0	0	0	0	0	0	0	0	0	0	0	0	0	0	0	0	0	0	0	0	0	0	0	0	0	0	0	0	0	0	0	0	0	0	0	0
0	0	0	0	0	0	0	0	0	0	0	0	0	0	0	0	0	0	0	0	0	0	0	0	0	0	0	0	0	0	0	0	0	0	0	0	0	0	0	0	0	0	0	0	0	0	0	0	0	0
0	0	0	0	0	0	0	0	0	0	0	0	0	0	0	0	0	0	0	0	0	0	0	0	0	0	0	0	0	0	0	0	0	0	0	0	0	0	0	0	0	0	0	0	0	0	0	0	0	0
0	0	0	0	0	0	0	0	0	0	0	0	0	0	0	0	0	0	0	0	0	0	0	0	0	0	0	0	0	0	0	0	0	0	0	0	0	0	0	0	0	0	0	0	0	0	0	0	0	0
0	0	0	0	0	0	0	0	0	0	0	0	0	0	0	0	0	0	0	0	0	0	0	0	0	0	0	0	0	0	0	0	0	0	0	0	0	0	0	0	0	0	0	0	0	0	0	0	0	0
0	0	0	0	0	0	0	0	0	0	0	0	0	0	0	0	0	0	0	0	0	0	0	0	0	0	0	0	0	0	0	0	0	0	0	0	0	0	0	0	0	0	0	0	0	0	0	0	0	0
0	0	0	0	0	0	0	0	0	0	0	0	0	0	0	0	0	0	0	0	0	0	0	0	0	0	0	0	0	0	0	0	0	0	0	0	0	0	0	0	0	0	0	0	0	0	0	0	0	0
0	0	0	0	0	0	0	0	0	0	0	0	0	0	0	0	0	0	0	0	0	0	0	0	0	0	0	0	0	0	0	0	0	0	0	0	0	0	0	0	0	0	0	0	0	0	0	0	0	0
0	0	0	0	0	0	0	0	0	0	0	0	0	0	0	0	0	0	0	0	0	0	0	0	0	0	0	0	0	0	0	0	0	0	0	0	0	0	0	0	0	0	0	0	0	0	0	0	0	0
0	0	0	0	0	0	0	0	0	0	0	0	0	0	0	0	0	0	0	0	0	0	0	0	0	0	0	0	0	0	0	0	0	0	0	0	0	0	0	0	0	0	0	0	0	0	0	0	0	0
0	0	0	0	0	0	0	0	0	0	0	0	0	0	0	0	0	0	0	0	0	0	0	0	0	0	0	0	0	0	0	0	0	0	0	0	0	0	0	0	0	0	0	0	0	0	0	0	0	0
0	0	0	0	0	0	0	0	0	0	0	0	0	0	0	0	0	0	0	0	0	0	0	0	0	0	0	0	0	0	0	0	0	0	0	0	0	0	0	0	0	0	0	0	0	0	0	0	0	0
0	0	0	0	0	0	0	0	0	0	0	0	0	0	0	0	0	0	0	0	0	0	0	0	0	0	0	0	0	0	0	0	0	0	0	0	0	0	0	0	0	0	0	0	0	0	0	0	0	0
0	0	0	0	0	0	0	0	0	0	0	0	0	0	0	0	0	0	0	0	0	0	0	0	0	0	0	0	0	0	0	0	0	0	0	0	0	0	0	0	0	0	0	0	0	0	0	0	0	0
0	0	0	0	0	0	0	0	0	0	0	0	0	0	0	0	0	0	0	0	0	0	0	0	0	0	0	0	0	0	0	0	0	0	0	0	0	0	0	0	0	0	0	0	0	0	0	0	0	0
0	0	0	0	0	0	0	0	0	0	0	0	0	0	0	0	0	0	0	0	0	0	0	0	0	0	0	0	0	0	0	0	0	0	0	0	0	0	0	0	0	0	0	0	0	0	0	0	0	0
0	0	0	0	0	0	0	0	0	0	0	0	0	0	0	0	0	0	0	0	0	0	0	0	0	0	0	0	0	0	0	0	0	0	0	0	0	0	0	0	0	0	0	0	0	0	0	0	0	0
0	0	0	0	0	0	0	0	0	0	0	0	0	0	0	0	0	0	0	0	0	0	0	0	0	0	0	0	0	0	0	0	0	0	0	0	0	0	0	0	0	0	0	0	0	0	0	0	0	0
0	0	0	0	0	0	0	0	0	0	0	0	0	0	0	0	0	0	0	0	0	0	0	0	0	0	0	0	0	0	0	0	0	0	0	0	0	0	0	0	0	0	0	0	0	0	0	0	0	0
0	0	0	0	0	0	0	0	0	0	0	0	0	0	0	0	0	0	0	0	0	0	0	0	0	0	0	0	0	0	0	0	0	0	0	0	0	0	0	0	0	0	0	0	0	0	0	0	0	0
0	0	0	0	0	0	0	0	0	0	0	0	0	0	0	0	0	0	0	0	0	0	0	0	0	0	0	0	0	0	0	0	0	0	0	0	0	0	0	0	0	0	0	0	0	0	0	0	0	0
0	0	0	0	0	0	0	0	0	0	0	0	0	0	0	0	0	0	0	0	0	0	0	0	0	0	0	0	0	0	0	0	0	0	0	0	0	0	0	0	0	0	0	0	0	0	0	0	0	0
0	0	0	0	0	0	0	0	0	0	0	0	0	0	0	0	0	0	0	0	0	0	0	0	0	0	0	0	0	0	0	0	0	0	0	0	0	0	0	0	0	0	0	0	0	0	0	0	0	0
0	0	0	0	0	0	0	0	0	0	0	0	0	0	0	0	0	0	0	0	0	0	0	0	0	0	0	0	0	0	0	0	0	0	0	0	0	0	0	0	0	0	0	0	0	0	0	0	0	0
0	0	0	0	0	0	0	0	0	0	0	0	0	0	0	0	0	0	0	0	0	0	0	0	0	0	0	0	0	0	0	0	0	0	0	0	0	0	0	0	0	0	0	0	0	0	0	0	0	0
0	0	0	0	0	0	0	0	0	0	0	0	0	0	0	0	0	0	0	0	0	0	0	0	0	0	0	0	0	0	0	0	0	0	0	0	0	0	0	0	0	0	0	0	0	0	0	0	0	0
0	0	0	0	0	0	0	0	0	0	0	0	0	0	0	0	0	0	0	0	0	0	0	0	0	0	0	0	0	0	0	0	0	0	0	0	0	0	0	0	0	0	0	0	0	0	0	0	0	0
0	0	0	0	0	0	0	0	0	0	0	0	0	0	0	0	0	0	0	0	0	0	0	0	0	0	0	0	0	0	0	0	0	0	0	0	0	0	0	0	0	0	0	0	0	0	0	0	0	0
0	0	0	0	0	0	0	0	0	0	0	0	0	0	0	0	0	0	0	0	0	0	0	0	0	0	0	0	0	0	0	0	0	0	0	0	0	0	0	0	0	0	0	0	0	0	0	0	0	0
0	0	0	0	0	0	0	0	0	0	0	0	0	0	0	0	0	0	0	0	0	0	0	0	0	0	0	0	0	0	0	0	0	0	0	0	0	0	0	0	0	0	0	0	0	0	0	0	0	0
0	0	0	0	0	0	0	0	0	0	0	0	0	0	0	0	0	0	0	0	0	0	0	0	0	0	0	0	0	0	0	0	0	0	0	0	0	0	0	0	0	0	0	0	0	0	0	0	0	0
0	0	0	0	0	0	0	0	0	0	0	0	0	0	0	0	0	0	0	0	0	0	0	0	0	0	0	0	0	0	0	0	0	0	0	0	0	0	0	0	0	0	0	0	0	0	0	0	0	0
0	0	0	0	0	0	0	0	0	0	0	0	0	0	0	0	0	0	0	0	0	0	0	0	0	0	0	0	0	0	0	0	0	0	0	0	0	0	0	0	0	0	0	0	0	0	0	0	0	0
0	0	0	0	0	0	0	0	0	0	0	0	0	0	0	0	0	0	0	0	0	0	0	0	0	0	0	0	0	0	0	0	0	0	0	0	0	0	0	0	0	0	0	0	0	0	0	0	0	0
0	0	0	0	0	0	0	0	0	0	0	0	0	0	0	0	0	0	0	0	0	0	0	0	0	0	0	0	0	0	0	0	0	0	0	0	0	0	0	0	0	0	0	0	0	0	0	0	0	0
0	0	0	0	0	0	0	0	0	0	0	0	0	0	0	0	0	0	0	0	0	0	0	0	0	0	0	0	0	0	0	0	0	0	0	0	0	0	0	0	0	0	0	0	0	0	0	0	0	0
0	0	0	0	0	0	0	0	0	0	0	0	0	0	0	0	0	0	0	0	0	0	0	0	0	0	0	0	0	0	0	0	0	0	0	0	0	0	0	0	0	0	0	0	0	0	0	0	0	0
0	0	0	0	0	0	0	0	0	0	0	0	0	0	0	0	0	0	0	0	0	0	0	0	0	0	0	0	0	0	0	0	0	0	0	0	0	0	0	0	0	0	0	0	0	0	0	0	0	0
0	0	0	0	0	0	0	0	0	0	0	0	0	0	0	0	0	0	0	0	0	0	0	0	0	0	0	0	0	0	0	0	0	0	0	0	0	0	0	0	0	0	0	0	0	0	0	0	0	0
0	0	0	0	0	0	0	0	0	0	0	0	0	0	0	0	0	0	0	0	0	0	0	0	0	0	0	0	0	0	0	0	0	0	0	0	0	0	0	0	0	0	0	0	0	0	0	0	0	0
0	0	0	0	0	0	0	0	0	0	0	0	0	0	0	0	0	0	0	0	0	0	0	0	0	0	0	0	0	0	0	0	0	0	0	0	0	0	0	0	0	0	0	0	0	0	0	0	0	0
0	0	0	0	0	0	0	0	0	0	0	0	0	0	0	0	0	0	0	0	0	0	0	0	0	0	0	0	0	0	0	0	0	0	0	0	0	0	0	0	0	0	0	0	0	0	0	0	0	0
0	0	0	0	0	0	0	0	0	0	0	0	0	0	0	0	0	0	0	0	0	0	0	0	0	0	0	0	0	0	0	0	0	0	0	0	0	0	0	0	0	0	0	0	0	0	0	0	0	0
0	0	0	0	0	0	0	0	0	0	0	0	0	0	0	0	0	0	0	0	0	0	0	0	0	0	0	0	0	0	0	0	0	0	0	0	0	0	0	0	0	0	0	0	0	0	0	0	0	0
0	0	0	0	0	0	0	0	0	0	0	0	0	0	0	0	0	0	0	0	0	0	0	0	0	0	0	0	0	0	0	0	0	0	0	0	0	0	0	0	0	0	0	0	0	0	0	0	0	0
0	0	0	0	0	0	0	0	0	0	0	0	0	0	0	0	0	0	0	0	0	0	0	0	0	0	0	0	0	0	0	0	0	0	0	0	0	0	0	0	0	0	0	0	0	0	0	0	0	0
0	0	0	0	0	0	0	0	0	0	0	0	0	0	0	0	0	0	0	0	0	0	0	0	0	0	0	0	0	0	0	0	0	0	0	0	0	0	0	0	0	0	0	0	0	0	0	0	0	0
0	0	0	0	0	0	0	0	0	0	0	0	0	0	0	0	0	0	0	0	0	0	0	0	0	0	0	0	0	0	0	0	0	0	0	0	0	0	0	0	0	0	0	0	0	0	0	0	0	0
0	0	0	0	0	0	0	0	0	0	0	0	0	0	0	0	0	0	0	0	0	0	0	0	0	0	0	0	0	0	0	0	0	0	0	0	0	0	0	0	0	0	0	0	0	0	0	0	0	0
0	0	0	0	0	0	0	0	0	0	0	0	0	0	0	0	0	0	0	0	0	0	0	0	0	0	0	0	0	0	0	0	0	0	0	0	0	0	0	0	0	0	0	0	0	0	0	0	0	0
0	0	0	0	0	0	0	0	0	0	0	0	0	0	0	0	0	0	0	0	0	0	0	0	0	0	0	0	0	0	0	0	0	0	0	0	0	0	0	0	0	0	0	0	0	0	0	0	0	0
0	0	0	0	0	0	0	0	0	0	0	0	0	0	0	0	0	0	0	0	0	0	0	0	0	0	0	0	0	0	0	0	0	0	0	0	0	0	0	0	0	0	0	0	0	0	0	0	0	0
0	0	0	0	0	0	0	0	0	0	0	0	0	0	0	0	0	0	0	0	0	0	0	0	0	0	0	0	0	0	0	0	0	0	0	0	0	0	0	0	0	0	0	0	0	0	0	0	0	0
0	0	0	0	0	0	0	0	0	0	0	0	0	0	0	0	0	0	0	0	0	0	0	0	0	0	0	0	0	0	0	0	0	0	0	0	0	0	0	0	0	0	0	0	0	0	0	0	0	0
0	0	0	0	0	0	0	0	0	0	0	0	0	0	0	0	0	0	0	0	0	0	0	0	0	0	0	0	0	0	0	0	0	0	0	0	0	0	0	0	0	0	0	0	0	0	0	0	0	0
0	0	0	0	0	0	0	0	0	0	0	0	0	0	0	0	0	0	0	0	0	0	0	0	0	0	0	0	0	0	0	0	0	0	0	0	0	0	0	0	0	0	0	0	0	0	0	0	0	0
0	0	0	0	0	0	0	0	0	0	0	0	0	0	0	0	0	0	0	0	0	0	0	0	0	0	0	0	0	0	0	0	0	0	0	0	0	0	0	0	0	0	0	0	0	0	0	0	0	0
0	0	0	0	0	0	0	0	0	0	0	0	0	0	0	0	0	0	0	0	0	0	0	0	0	0	0	0	0	0	0	0	0	0	0	0	0	0	0	0	0	0	0	0	0	0	0	0	0	0
0	0	0	0	0	0	0	0	0	0	0	0	0	0	0	0	0	0	0	0	0	0	0	0	0	0	0	0	0	0	0	0	0	0	0	0	0	0	0	0	0	0	0	0	0	0	0	0	0	0
0	0	0	0	0	0	0	0	0	0	0	0	0	0	0	0	0	0	0	0	0	0	0	0	0	0	0	0	0	0	0	0	0	0	0	0	0	0	0	0	0	0	0	0	0	0	0	0	0	0
0	0	0	0	0	0	0	0	0	0	0	0	0	0	0	0	0	0	0	0	0	0	0	0	0	0	0	0	0	0	0	0	0	0	0	0	0	0	0	0	0	0	0	0	0	0	0	0	0	0
0	0	0	0	0	0	0	0	0	0	0	0	0	0	0	0	0	0	0	0	0	0	0	0	0	0	0	0	0	0	0	0	0	0	0	0	0	0	0	0	0	0	0	0	0	0	0	0	0	0
0	0	0	0	0	0	0	0	0	0	0	0	0	0	0	0	0	0	0	0	0	0	0	0	0	0	0	0	0	0	0	0	0	0	0	0	0	0	0	0	0	0	0	0	0	0	0	0	0	0
0	0	0	0	0	0	0	0	0	0	0	0	0	0	0	0	0	0	0	0	0	0	0	0	0	0	0	0	0	0	0	0	0	0	0	0	0	0	0	0	0	0	0	0	0	0	0	0	0	0
0	0	0	0	0	0	0	0	0	0	0	0	0	0	0	0	0	0	0	0	0	0	0	0	0	0	0	0	0	0	0	0	0	0	0	0	0	0	0	0	0	0	0	0	0	0	0	0	0	0
0	0	0	0	0	0	0	0	0	0	0	0	0	0	0	0	0	0	0	0	0	0	0	0	0	0	0	0	0	0	0	0	0	0	0	0	0	0	0	0	0	0	0	0	0	0	0	0	0	0
0	0	0	0	0	0	0	0	0	0	0	0	0	0	0	0	0	0	0	0	0	0	0	0	0	0	0	0	0	0	0	0	0	0	0	0	0	0	0	0	0	0	0	0	0	0	0	0	0	0
0	0	0	0	0	0	0	0	0	0	0	0	0	0	0	0	0	0	0	0	0	0	0	0	0	0	0	0	0	0	0	0	0	0	0	0	0	0	0	0	0	0	0	0	0	0	0	0	0	0
0	0	0	0	0	0	0	0	0	0	0	0	0	0	0	0	0	0	0	0	0	0	0	0	0	0	0	0	0	0	0	0	0	0	0	0	0	0	0	0	0	0	0	0	0	0	0	0	0	0
0	0	0	0	0	0	0	0	0	0	0	0	0	0	0	0	0	0	0	0	0	0	0	0	0	0	0	0	0	0	0	0	0	0	0	0	0	0	0	0	0	0	0	0	0	0	0	0	0	0
0	0	0	0	0	0	0	0	0	0	0	0	0	0	0	0	0	0	0	0	0	0	0	0	0	0	0	0	0	0	0	0	0	0	0	0	0	0	0	0	0	0	0	0	0	0	0	0	0	0
0	0	0	0	0	0	0	0	0	0	0	0	0	0	0	0	0	0	0	0	0	0	0	0	0	0	0	0	0	0	0	0	0	0	0	0	0	0	0	0	0	0	0	0	0	0	0	0	0	0
0	0	0	0	0	0	0	0	0	0	0	0	0	0	0	0	0	0	0	0	0	0	0	0	0	0	0	0	0	0	0	0	0	0	0	0	0	0	0	0	0	0	0	0	0	0	0	0	0	0
0	0	0	0	0	0	0	0	0	0	0	0	0	0	0	0	0	0	0	0	0	0	0	0	0	0	0	0	0	0	0	0	0	0	0	0	0	0	0	0	0	0	0	0	0	0	0	0	0	0
0	0	0	0	0	0	0	0	0	0	0	0	0	0	0	0	0	0	0	0	0	0	0	0	0	0	0	0	0	0	0	0	0	0	0	0	0	0	0	0	0	0	0	0	0	0	0	0	0	0
0	0	0	0	0	0	0	0	0	0	0	0	0	0	0	0	0	0	0	0	0	0	0	0	0	0	0	0	0	0	0	0	0	0	0	0	0	0	0	0	0	0	0	0	0	0	0	0	0	0
0	0	0	0	0	0	0	0	0	0	0	0	0	0	0	0	0	0	0	0	0	0	0	0	0	0	0	0	0	0	0	0	0	0	0	0	0	0	0	0	0	0	0	0	0	0	0	0	0	0
0	0	0	0	0	0	0	0	0	0	0	0	0	0	0	0	0	0	0	0	0	0	0	0	0	0	0	0	0	0	0	0	0	0	0	0	0	0	0	0	0	0	0	0	0	0	0	0	0	0
0	0	0	0	0	0	0	0	0	0	0	0	0	0	0	0	0	0	0	0	0	0	0	0	0	0	0	0	0	0	0	0	0	0	0	0	0	0	0	0	0	0	0	0	0	0	0	0	0	0
0	0	0	0	0	0	0	0	0	0	0	0	0	0	0	0	0	0	0	0	0	0	0	0	0	0	0	0	0	0	0	0	0	0	0	0	0	0	0	0	0	0	0	0	0	0	0	0	0	0
0	0	0	0	0	0	0	0	0	0	0	0	0	0	0	0	0	0	0	0	0	0	0	0	0	0	0	0	0	0	0	0	0	0	0	0	0	0	0	0	0	0	0	0	0	0	0	0	0	0
0	0	0	0	0	0	0	0	0	0	0	0	0	0	0	0	0	0	0	0	0	0	0	0	0	0	0	0	0	0	0	0	0	0	0	0	0	0	0	0	0	0	0	0	0	0	0	0	0	0
0	0	0	0	0	0	0	0	0	0	0	0	0	0	0	0	0	0	0	0	0	0	0	0	0	0	0	0	0	0	0	0	0	0	0	0	0	0	0	0	0	0	0	0	0	0	0	0	0	0
0	0	0	0	0	0	0	0	0	0	0	0	0	0	0	0	0	0	0	0	0	0	0	0	0	0	0	0	0	0	0	0	0	0	0	0	0	0	0	0	0	0	0	0	0	0	0	0	0	0
0	0	0	0	0	0	0	0	0	0	0	0	0	0	0	0	0	0	0	0	0	0	0	0	0	0	0	0	0	0	0	0	0	0	0	0	0	0	0	0	0	0	0	0	0	0	0	0	0	0
0	0	0	0	0	0	0	0	0	0	0	0	0	0	0	0	0	0	0	0	0	0	0	0	0	0	0	0	0	0	0	0	0	0	0	0	0	0	0	0	0	0	0	0	0	0	0	0	0	0
0	0	0	0	0	0	0	0	0	0	0	0	0	0	0	0	0	0	0	0	0	0	0	0	0	0	0	0	0	0	0	0	0	0	0	0	0	0	0	0	0	0	0	0	0	0	0	0	0	0
0	0	0	0	0	0	0	0	0	0	0	0	0	0	0	0	0	0	0	0	0	0	0	0	0	0	0	0	0	0	0	0	0	0	0	0	0	0	0	0	0	0	0	0	0	0	0	0	0	0
0	0	0	0	0	0	0	0	0	0	0	0	0	0	0	0	0	0	0	0	0	0	0	0	0	0	0	0	0	0	0	0	0	0	0	0	0	0	0	0	0	0	0	0	0	0	0	0	0	0
0	0	0	0	0	0	0	0	0	0	0	0	0	0	0	0	0	0	0	0	0	0	0	0	0	0	0	0	0	0	0	0	0	0	0	0	0	0	0	0	0	0	0	0	0	0	0	0	0	0
0	0	0	0	0	0	0	0	0	0	0	0	0	0	0	0	0	0	0	0	0	0	0	0	0	0	0	0	0	0	0	0	0	0	0	0	0	0	0	0	0	0	0	0	0	0	0	0	0	0
0	0	0	0	0	0	0	0	0	0	0	0	0	0	0	0	0	0	0	0	0	0	0	0	0	0	0	0	0	0	0	0	0	0	0	0	0	0	0	0	0	0	0	0	0	0	0	0	0	0
0	0	0	0	0	0	0	0	0	0	0	0	0	0	0	0	0	0	0	0	0	0	0	0	0	0	0	0	0	0	0	0	0	0	0	0	0	0	0	0	0	0	0	0	0	0	0	0	0	0
0	0	0	0	0	0	0	0	0	0	0	0	0	0	0	0	0	0	0	0	0	0	0	0	0	0	0	0	0	0	0	0	0	0	0	0	0	0	0	0	0	0	0	0	0	0	0	0	0	0
0	0	0	0	0	0	0	0	0	0	0	0	0	0	0	0	0	0	0	0	0	0	0	0	0	0	0	0	0	0	0	0	0	0	0	0	0	0	0	0	0	0	0	0	0	0	0	0	0	0
0	0	0	0	0	0	0	0	0	0	0	0	0	0	0	0	0	0	0	0	0	0	0	0	0	0	0	0	0	0	0	0	0	0	0	0	0	0	0	0	0	0	0	0	0	0	0	0	0	0
0	0	0	0	0	0	0	0	0	0	0	0	0	0	0	0	0	0	0	0	0	0	0	0	0	0	0	0	0	0	0	0	0	0	0	0	0	0	0	0	0	0	0	0	0	0	0	0	0	0
0	0	0	0	0	0	0	0	0	0	0	0	0	0	0	0	0	0	0	0	0	0	0	0	0	0	0	0	0	0	0	0	0	0	0	0	0	0	0	0	0	0	0	0	0	0	0	0	0	0
0	0	0	0	0	0	0	0	0	0	0	0	0	0	0	0	0	0	0	0	0	0	0	0	0	0	0	0	0	0	0	0	0	0	0	0	0	0	0	0	0	0	0	0	0	0	0	0	0	0
0	0	0	0	0	0	0	0	0	0	0	0	0	0	0	0	0	0	0	0	0	0	0	0	0	0	0	0	0	0	0	0	0	0	0	0	0	0	0	0	0	0	0	0	0	0	0	0	0	0
0	0	0	0	0	0	0	0	0	0	0	0	0	0	0	0	0	0	0	0	0	0	0	0	0	0	0	0	0	0	0	0	0	0	0	0	0	0	0	0	0	0	0	0	0	0	0	0	0	0
0	0	0	0	0	0	0	0	0	0	0	0	0	0	0	0	0	0	0	0	0	0	0	0	0	0	0	0	0	0	0	0	0	0	0	0	0	0	0	0	0	0	0	0	0	0	0	0	0	0
0	0	0	0	0	0	0	0	0	0	0	0	0	0	0	0	0	0	0	0	0	0	0	0	0	0	0	0	0	0	0	0	0	0	0	0	0	0	0	0	0	0	0	0	0	0	0	0	0	0
0	0	0	0	0	0	0	0	0	0	0	0	0	0	0	0	0	0	0	0	0	0	0	0	0	0	0	0	0	0	0	0	0	0	0	0	0	0	0	0	0	0	0	0	0	0	0	0	0	0
0	0	0	0	0	0	0	0	0	0	0	0	0	0	0	0	0	0	0	0	0	0	0	0	0	0	0	0	0	0	0	0	0	0	0	0	0	0	0	0	0	0	0	0	0	0	0	0	0	0
0	0	0	0	0	0	0	0	0	0	0	0	0	0	0	0	0	0	0	0	0	0	0	0	0	0	0	0	0	0	0	0	0	0	0	0	0	0	0	0	0	0	0	0	0	0	0	0	0	0
0	0	0	0	0	0	0	0	0	0	0	0	0	0	0	0	0	0	0	0	0	0	0	0	0	0	0	0	0	0	0	0	0	0	0	0	0	0	0	0	0	0	0	0	0	0	0	0	0	0
0	0	0	0	0	0	0	0	0	0	0	0	0	0	0	0	0	0	0	0	0	0	0	0	0	0	0	0	0	0	0	0	0	0	0	0	0	0	0	0	0	0	0	0	0	0	0	0	0	0
0	0	0	0	0	0	0	0	0	0	0	0	0	0	0	0	0	0	0	0	0	0	0	0	0	0	0	0	0	0	0	0	0	0	0	0	0	0	0	0	0	0	0	0	0	0	0	0	0	0
0	0	0	0	0	0	0	0	0	0	0	0	0	0	0	0	0	0	0	0	0	0	0	0	0	0	0	0	0	0	0	0	0	0	0	0	0	0	0	0	0	0	0	0	0	0	0	0	0	0
0	0	0	0	0	0	0	0	0	0	0	0	0	0	0	0	0	0	0	0	0	0	0	0	0	0	0	0	0	0	0	0	0	0	0	0	0	0	0	0	0	0	0	0	0	0	0	0	0	0
0	0	0	0	0	0	0	0	0	0	0	0	0	0	0	0	0	0	0	0	0	0	0	0	0	0	0	0	0	0	0	0	0	0	0	0	0	0	0	0	0	0	0	0	0	0	0	0	0	0
0	0	0	0	0	0	0	0	0	0	0	0	0	0	0	0	0	0	0	0	0	0	0	0	0	0	0	0	0	0	0	0	0	0	0	0	0	0	0	0	0	0	0	0	0	0	0	0	0	0
0	0	0	0	0	0	0	0	0	0	0	0	0	0	0	0	0	0	0	0	0	0	0	0	0	0	0	0	0	0	0	0	0	0	0	0	0	0	0	0	0	0	0	0	0	0	0	0	0	0
0	0	0	0	0	0	0	0	0	0	0	0	0	0	0	0	0	0	0	0	0	0	0	0	0	0	0	0	0	0	0	0	0	0	0	0	0	0	0	0	0	0	0	0	0	0	0	0	0	0
0	0	0	0	0	0	0	0	0	0	0	0	0	0	0	0	0	0	0	0	0	0	0	0	0	0	0	0	0	0	0	0	0	0	0	0	0	0	0	0	0	0	0	0	0	0	0	0	0	0
0	0	0	0	0	0	0	0	0	0	0	0	0	0	0	0	0	0	0	0	0	0	0	0	0	0	0	0	0	0	0	0	0	0	0	0	0	0	0	0	0	0	0	0	0	0	0	0	0	0
0	0	0	0	0	0	0	0	0	0	0	0	0	0	0	0	0	0	0	0	0	0	0	0	0	0	0	0	0	0	0	0	0	0	0	0	0	0	0	0	0	0	0	0	0	0	0	0	0	0
0	0	0	0	0	0	0	0	0	0	0	0	0	0	0	0	0	0	0	0	0	0	0	0	0	0	0	0	0	0	0	0	0	0	0	0	0	0	0	0	0	0	0	0	0	0	0	0	0	0
0	0	0	0	0	0	0	0	0	0	0	0	0	0	0	0	0	0	0	0	0	0	0	0	0	0	0	0	0	0	0	0	0	0	0	0	0	0	0	0	0	0	0	0	0	0	0	0	0	0
0	0	0	0	0	0	0	0	0	0	0	0	0	0	0	0	0	0	0	0	0	0	0	0	0	0	0	0	0	0	0	0	0	0	0	0	0	0	0	0	0	0	0	0	0	0	0	0	0	0
0	0	0	0	0	0	0	0	0	0	0	0	0	0	0	0	0	0	0	0	0	0	0	0	0	0	0	0	0	0	0	0	0	0	0	0	0	0	0	0	0	0	0	0	0	0	0	0	0	0
0	0	0	0	0	0	0	0	0	0	0	0	0	0	0	0	0	0	0	0	0	0	0	0	0	0	0	0	0	0	0	0	0	0	0	0	0	0	0	0	0	0	0	0	0	0	0	0	0	0
0	0	0	0	0	0	0	0	0	0	0	0	0	0	0	0	0	0	0	0	0	0	0	0	0	0	0	0	0	0	0	0	0	0	0	0	0	0	0	0	0	0	0	0	0	0	0	0	0	0
0	0	0	0	0	0	0	0	0	0	0	0	0	0	0	0	0	0	0	0	0	0	0	0	0	0	0	0	0	0	0	0	0	0	0	0	0	0	0	0	0	0	0	0	0	0	0	0	0	0
0	0	0	0	0	0	0	0	0	0	0	0	0	0	0	0	0	0	0	0	0	0	0	0	0	0	0	0	0	0	0	0	0	0	0	0	0	0	0	0	0	0	0	0	0	0	0	0	0	0
0	0	0	0	0	0	0	0	0	0	0	0	0	0	0	0	0	0	0	0	0	0	0	0	0	0	0	0	0	0	0	0	0	0	0	0	0	0	0	0	0	0	0	0	0	0	0	0	0	0
0	0	0	0	0	0	0	0	0	0	0	0	0	0	0	0	0	0	0	0	0	0	0	0	0	0	0	0	0	0	0	0	0	0	0	0	0	0	0	0	0	0	0	0	0	0	0	0	0	0
0	0	0	0	0	0	0	0	0	0	0	0	0	0	0	0	0	0	0	0	0	0	0	0	0	0	0	0	0	0	0	0	0	0	0	0	0	0	0	0	0	0	0	0	0	0	0	0	0	0
0	0	0	0	0	0	0	0	0	0	0	0	0	0	0	0	0	0	0	0	0	0	0	0	0	0	0	0	0	0	0	0	0	0	0	0	0	0	0	0	0	0	0	0	0	0	0	0	0	0
0	0	0	0	0	0	0	0	0	0	0	0	0	0	0	0	0	0	0	0	0	0	0	0	0	0	0	0	0	0	0	0	0	0	0	0	0	0	0	0	0	0	0	0	0	0	0	0	0	0
0	0	0	0	0	0	0	0	0	0	0	0	0	0	0	0	0	0	0	0	0	0	0	0	0	0	0	0	0	0	0	0	0	0	0	0	0	0	0	0	0	0	0	0	0	0	0	0	0	0
0	0	0	0	0	0	0	0	0	0	0	0	0	0	0	0	0	0	0	0	0	0	0	0	0	0	0	0	0	0	0	0	0	0	0	0	0	0	0	0	0	0	0	0	0	0	0	0	0	0
0	0	0	0	0	0	0	0	0	0	0	0	0	0	0	0	0	0	0	0	0	0	0	0	0	0	0	0	0	0	0	0	0	0	0	0	0	0	0	0	0	0	0	0	0	0	0	0	0	0
0	0	0	0	0	0	0	0	0	0	0	0	0	0	0	0	0	0	0	0	0	0	0	0	0	0	0	0	0	0	0	0	0	0	0	0	0	0	0	0	0	0	0	0	0	0	0	0	0	0
0	0	0	0	0	0	0	0	0	0	0	0	0	0	0	0	0	0	0	0	0	0	0	0	0	0	0	0	0	0	0	0	0	0	0	0	0	0	0	0	0	0	0	0	0	0	0	0	0	0
0	0	0	0	0	0	0	0	0	0	0	0	0	0	0	0	0	0	0	0	0	0	0	0	0	0	0	0	0	0	0	0	0	0	0	0	0	0	0	0	0	0	0	0	0	0	0	0	0	0
0	0	0	0	0	0	0	0	0	0	0	0	0	0	0	0	0	0	0	0	0	0	0	0	0	0	0	0	0	0	0	0	0	0	0	0	0	0	0	0	0	0	0	0	0	0	0	0	0	0
[truncated: 491 more columns]

## Sheet: Fig. 2e - Ir1 (Co,Fe)-OH
Ir1/(Co,Fe)-OH
0.01347	0.01348	0.01349	0.0135	0.01351	0.01351	0.01352	0.01353	0.01354	0.01355	0.01356	0.01357	0.01358	0.01359	0.01359	0.0136	0.01361	0.01362	0.01363	0.01364	0.01365	0.01365	0.01366	0.01367	0.01368	0.01369	0.01369	0.0137	0.01371	0.01372	0.01373	0.01373	0.01374	0.01375	0.01376	0.01377	0.01377	0.01378	0.01379	0.0138	0.0138	0.01381	0.01382	0.01382	0.01383	0.01384	0.01385	0.01385	0.01386	0.01387
0.01527	0.01528	0.0153	0.01532	0.01534	0.01536	0.01538	0.0154	0.01542	0.01543	0.01545	0.01547	0.01549	0.01551	0.01552	0.01554	0.01556	0.01558	0.01559	0.01561	0.01563	0.01565	0.01566	0.01568	0.0157	0.01572	0.01573	0.01575	0.01577	0.01578	0.0158	0.01581	0.01583	0.01585	0.01586	0.01588	0.01589	0.01591	0.01593	0.01594	0.01596	0.01597	0.01599	0.016	0.01602	0.01603	0.01605	0.01606	0.01608	0.01609
0.01652	0.01655	0.01658	0.01662	0.01665	0.01668	0.01671	0.01675	0.01678	0.01681	0.01684	0.01687	0.0169	0.01694	0.01697	0.017	0.01703	0.01706	0.01709	0.01712	0.01715	0.01718	0.01721	0.01724	0.01727	0.0173	0.01733	0.01736	0.01739	0.01742	0.01744	0.01747	0.0175	0.01753	0.01756	0.01759	0.01762	0.01764	0.01767	0.0177	0.01773	0.01775	0.01778	0.01781	0.01783	0.01786	0.01789	0.01791	0.01794	0.01796
0.01715	0.0172	0.01725	0.0173	0.01735	0.0174	0.01745	0.0175	0.01754	0.01759	0.01764	0.01769	0.01774	0.01778	0.01783	0.01788	0.01793	0.01797	0.01802	0.01807	0.01811	0.01816	0.01821	0.01825	0.0183	0.01834	0.01839	0.01843	0.01848	0.01852	0.01857	0.01861	0.01866	0.0187	0.01875	0.01879	0.01883	0.01888	0.01892	0.01896	0.01901	0.01905	0.01909	0.01913	0.01918	0.01922	0.01926	0.0193	0.01934	0.01938
0.01716	0.01723	0.0173	0.01736	0.01743	0.0175	0.01756	0.01763	0.0177	0.01776	0.01783	0.01789	0.01796	0.01803	0.01809	0.01816	0.01822	0.01829	0.01835	0.01842	0.01848	0.01855	0.01861	0.01867	0.01874	0.0188	0.01887	0.01893	0.01899	0.01906	0.01912	0.01918	0.01924	0.01931	0.01937	0.01943	0.01949	0.01955	0.01961	0.01967	0.01974	0.0198	0.01986	0.01992	0.01998	0.02003	0.02009	0.02015	0.02021	0.02027
0.01666	0.01675	0.01683	0.01692	0.017	0.01709	0.01717	0.01726	0.01734	0.01742	0.01751	0.01759	0.01768	0.01776	0.01784	0.01793	0.01801	0.01809	0.01818	0.01826	0.01834	0.01843	0.01851	0.01859	0.01867	0.01875	0.01884	0.01892	0.019	0.01908	0.01916	0.01924	0.01933	0.01941	0.01949	0.01957	0.01965	0.01973	0.01981	0.01989	0.01997	0.02004	0.02012	0.0202	0.02028	0.02036	0.02043	0.02051	0.02059	0.02067
0.01586	0.01596	0.01606	0.01616	0.01626	0.01636	0.01647	0.01657	0.01667	0.01677	0.01687	0.01697	0.01707	0.01717	0.01727	0.01737	0.01748	0.01758	0.01768	0.01778	0.01788	0.01798	0.01808	0.01818	0.01828	0.01838	0.01848	0.01858	0.01868	0.01878	0.01888	0.01898	0.01908	0.01918	0.01928	0.01938	0.01948	0.01957	0.01967	0.01977	0.01987	0.01997	0.02006	0.02016	0.02026	0.02035	0.02045	0.02055	0.02064	0.02074
0.01492	0.01504	0.01515	0.01527	0.01539	0.0155	0.01562	0.01574	0.01586	0.01597	0.01609	0.01621	0.01633	0.01644	0.01656	0.01668	0.0168	0.01692	0.01704	0.01716	0.01727	0.01739	0.01751	0.01763	0.01775	0.01787	0.01799	0.01811	0.01823	0.01834	0.01846	0.01858	0.0187	0.01882	0.01894	0.01906	0.01917	0.01929	0.01941	0.01953	0.01964	0.01976	0.01988	0.02	0.02011	0.02023	0.02035	0.02046	0.02058	0.02069
0.01393	0.01406	0.01419	0.01432	0.01445	0.01459	0.01472	0.01485	0.01499	0.01512	0.01526	0.01539	0.01553	0.01567	0.0158	0.01594	0.01608	0.01621	0.01635	0.01649	0.01663	0.01676	0.0169	0.01704	0.01718	0.01732	0.01746	0.0176	0.01774	0.01788	0.01802	0.01816	0.0183	0.01844	0.01858	0.01872	0.01886	0.019	0.01914	0.01928	0.01942	0.01956	0.0197	0.01983	0.01997	0.02011	0.02025	0.02039	0.02053	0.02067
0.01287	0.01302	0.01316	0.01331	0.01346	0.01361	0.01376	0.01391	0.01406	0.01421	0.01436	0.01451	0.01467	0.01482	0.01498	0.01513	0.01529	0.01545	0.0156	0.01576	0.01592	0.01608	0.01624	0.0164	0.01656	0.01672	0.01688	0.01704	0.01721	0.01737	0.01753	0.0177	0.01786	0.01802	0.01819	0.01835	0.01852	0.01868	0.01885	0.01901	0.01918	0.01935	0.01951	0.01968	0.01984	0.02001	0.02018	0.02034	0.02051	0.02068
0.01172	0.01188	0.01204	0.0122	0.01236	0.01252	0.01269	0.01285	0.01302	0.01318	0.01335	0.01352	0.01369	0.01386	0.01404	0.01421	0.01439	0.01456	0.01474	0.01492	0.0151	0.01527	0.01546	0.01564	0.01582	0.016	0.01619	0.01637	0.01656	0.01675	0.01693	0.01712	0.01731	0.0175	0.01769	0.01788	0.01807	0.01827	0.01846	0.01865	0.01885	0.01904	0.01924	0.01943	0.01963	0.01983	0.02002	0.02022	0.02042	0.02062
0.01047	0.01063	0.0108	0.01097	0.01114	0.01132	0.01149	0.01167	0.01184	0.01202	0.0122	0.01239	0.01257	0.01275	0.01294	0.01313	0.01332	0.01351	0.01371	0.0139	0.0141	0.0143	0.0145	0.0147	0.0149	0.0151	0.01531	0.01552	0.01572	0.01593	0.01614	0.01636	0.01657	0.01678	0.017	0.01722	0.01744	0.01766	0.01788	0.0181	0.01832	0.01855	0.01877	0.019	0.01923	0.01945	0.01968	0.01991	0.02014	0.02038
0.00914	0.00931	0.00948	0.00965	0.00983	0.01001	0.01019	0.01037	0.01055	0.01074	0.01092	0.01111	0.01131	0.0115	0.0117	0.0119	0.0121	0.0123	0.01251	0.01271	0.01292	0.01313	0.01335	0.01356	0.01378	0.014	0.01422	0.01445	0.01468	0.0149	0.01513	0.01537	0.0156	0.01584	0.01607	0.01631	0.01656	0.0168	0.01705	0.01729	0.01754	0.01779	0.01805	0.0183	0.01856	0.01882	0.01908	0.01934	0.0196	0.01987
0.00779	0.00796	0.00813	0.0083	0.00847	0.00865	0.00882	0.00901	0.00919	0.00938	0.00956	0.00976	0.00995	0.01015	0.01035	0.01055	0.01076	0.01096	0.01117	0.01139	0.0116	0.01182	0.01205	0.01227	0.0125	0.01273	0.01296	0.0132	0.01343	0.01368	0.01392	0.01417	0.01442	0.01467	0.01492	0.01518	0.01544	0.0157	0.01597	0.01624	0.01651	0.01678	0.01706	0.01734	0.01762	0.0179	0.01819	0.01847	0.01877	0.01906
0.00648	0.00664	0.0068	0.00696	0.00713	0.0073	0.00747	0.00764	0.00782	0.008	0.00818	0.00837	0.00856	0.00876	0.00895	0.00915	0.00936	0.00956	0.00977	0.00998	0.0102	0.01042	0.01064	0.01087	0.0111	0.01133	0.01157	0.01181	0.01206	0.0123	0.01255	0.01281	0.01307	0.01333	0.01359	0.01386	0.01413	0.01441	0.01468	0.01497	0.01525	0.01554	0.01583	0.01613	0.01643	0.01673	0.01704	0.01735	0.01766	0.01797
0.00526	0.00541	0.00555	0.0057	0.00586	0.00601	0.00617	0.00634	0.0065	0.00667	0.00685	0.00702	0.0072	0.00739	0.00758	0.00777	0.00796	0.00816	0.00836	0.00857	0.00878	0.00899	0.00921	0.00943	0.00966	0.00989	0.01012	0.01036	0.0106	0.01085	0.0111	0.01136	0.01161	0.01188	0.01214	0.01241	0.01269	0.01297	0.01325	0.01354	0.01384	0.01413	0.01443	0.01474	0.01505	0.01536	0.01568	0.016	0.01633	0.01666
0.00417	0.0043	0.00443	0.00457	0.0047	0.00484	0.00499	0.00514	0.00529	0.00544	0.0056	0.00576	0.00593	0.0061	0.00627	0.00645	0.00663	0.00682	0.00701	0.0072	0.0074	0.00761	0.00781	0.00802	0.00824	0.00846	0.00868	0.00891	0.00915	0.00939	0.00963	0.00988	0.01013	0.01039	0.01065	0.01092	0.01119	0.01147	0.01175	0.01204	0.01233	0.01263	0.01293	0.01324	0.01355	0.01387	0.01419	0.01452	0.01485	0.01519
0.00323	0.00334	0.00346	0.00357	0.00369	0.00382	0.00394	0.00407	0.00421	0.00434	0.00449	0.00463	0.00478	0.00493	0.00509	0.00525	0.00541	0.00558	0.00576	0.00593	0.00612	0.0063	0.00649	0.00669	0.00689	0.0071	0.00731	0.00752	0.00774	0.00797	0.0082	0.00843	0.00867	0.00892	0.00917	0.00943	0.00969	0.00996	0.01023	0.01051	0.01079	0.01109	0.01138	0.01168	0.01199	0.01231	0.01263	0.01295	0.01329	0.01362
0.00245	0.00254	0.00263	0.00273	0.00283	0.00294	0.00305	0.00316	0.00327	0.00339	0.00352	0.00364	0.00377	0.0039	0.00404	0.00418	0.00433	0.00448	0.00463	0.00479	0.00496	0.00512	0.0053	0.00547	0.00565	0.00584	0.00603	0.00623	0.00643	0.00664	0.00685	0.00707	0.00729	0.00752	0.00776	0.008	0.00825	0.0085	0.00876	0.00902	0.00929	0.00957	0.00986	0.01015	0.01044	0.01075	0.01106	0.01137	0.0117	0.01203
0.00181	0.00189	0.00197	0.00205	0.00213	0.00222	0.00231	0.0024	0.0025	0.0026	0.0027	0.00281	0.00292	0.00303	0.00315	0.00327	0.00339	0.00352	0.00366	0.0038	0.00394	0.00409	0.00424	0.00439	0.00455	0.00472	0.00489	0.00507	0.00525	0.00543	0.00563	0.00582	0.00603	0.00624	0.00645	0.00667	0.0069	0.00713	0.00737	0.00762	0.00787	0.00813	0.0084	0.00867	0.00895	0.00924	0.00953	0.00983	0.01014	0.01046
0.00131	0.00137	0.00143	0.0015	0.00157	0.00164	0.00171	0.00179	0.00186	0.00195	0.00203	0.00212	0.00221	0.0023	0.0024	0.0025	0.00261	0.00272	0.00283	0.00295	0.00307	0.0032	0.00333	0.00346	0.0036	0.00375	0.00389	0.00405	0.00421	0.00437	0.00454	0.00472	0.0049	0.00508	0.00528	0.00547	0.00568	0.00589	0.00611	0.00633	0.00656	0.0068	0.00704	0.00729	0.00755	0.00782	0.00809	0.00837	0.00866	0.00896
0.00093	0.000976	0.00103	0.00108	0.00113	0.00118	0.00124	0.0013	0.00136	0.00143	0.0015	0.00157	0.00164	0.00172	0.0018	0.00188	0.00197	0.00206	0.00215	0.00225	0.00235	0.00246	0.00257	0.00268	0.0028	0.00292	0.00305	0.00318	0.00332	0.00346	0.0036	0.00376	0.00391	0.00408	0.00424	0.00442	0.0046	0.00479	0.00498	0.00518	0.00539	0.0056	0.00582	0.00605	0.00628	0.00652	0.00677	0.00703	0.00729	0.00757
0.000645	0.000681	0.000717	0.000756	0.000797	0.000839	0.000884	0.00093	0.000979	0.00103	0.00108	0.00114	0.0012	0.00126	0.00132	0.00139	0.00146	0.00153	0.00161	0.00169	0.00177	0.00186	0.00195	0.00204	0.00214	0.00224	0.00235	0.00246	0.00257	0.00269	0.00281	0.00294	0.00308	0.00322	0.00336	0.00351	0.00367	0.00383	0.004	0.00417	0.00435	0.00454	0.00474	0.00494	0.00515	0.00536	0.00559	0.00582	0.00606	0.0063
0.000439	0.000465	0.000492	0.000521	0.000551	0.000583	0.000617	0.000652	0.000689	0.000728	0.000769	0.000812	0.000857	0.000904	0.000954	0.00101	0.00106	0.00112	0.00118	0.00124	0.00131	0.00138	0.00145	0.00153	0.0016	0.00169	0.00177	0.00187	0.00196	0.00206	0.00216	0.00227	0.00238	0.0025	0.00262	0.00275	0.00288	0.00302	0.00316	0.00331	0.00347	0.00363	0.0038	0.00397	0.00416	0.00435	0.00454	0.00475	0.00496	0.00518
0.000292	0.000311	0.000331	0.000352	0.000374	0.000397	0.000422	0.000448	0.000476	0.000505	0.000535	0.000568	0.000602	0.000638	0.000676	0.000716	0.000758	0.000803	0.000849	0.000898	0.00095	0.001	0.00106	0.00112	0.00119	0.00125	0.00132	0.00139	0.00147	0.00155	0.00163	0.00172	0.00181	0.00191	0.00201	0.00212	0.00223	0.00234	0.00246	0.00259	0.00272	0.00286	0.003	0.00315	0.00331	0.00347	0.00364	0.00382	0.00401	0.0042
0.000191	0.000204	0.000218	0.000233	0.000249	0.000266	0.000283	0.000302	0.000322	0.000344	0.000366	0.00039	0.000415	0.000442	0.00047	0.000501	0.000532	0.000566	0.000601	0.000639	0.000679	0.00072	0.000765	0.000811	0.00086	0.000912	0.000967	0.00102	0.00109	0.00115	0.00122	0.00129	0.00136	0.00144	0.00152	0.00161	0.0017	0.00179	0.00189	0.002	0.00211	0.00222	0.00234	0.00247	0.0026	0.00274	0.00288	0.00304	0.00319	0.00336
0.000122	0.000131	0.000141	0.000151	0.000162	0.000174	0.000187	0.0002	0.000214	0.00023	0.000246	0.000263	0.000281	0.000301	0.000322	0.000344	0.000367	0.000392	0.000419	0.000447	0.000477	0.000508	0.000542	0.000577	0.000615	0.000655	0.000697	0.000741	0.000789	0.000839	0.000891	0.000947	0.00101	0.00107	0.00113	0.0012	0.00128	0.00135	0.00143	0.00152	0.00161	0.0017	0.0018	0.00191	0.00202	0.00213	0.00225	0.00238	0.00251	0.00265
7.7e-05	8.3e-05	8.9e-05	9.7e-05	0.000104	0.000112	0.000121	0.00013	0.00014	0.000151	0.000162	0.000174	0.000187	0.000201	0.000216	0.000232	0.000249	0.000267	0.000287	0.000307	0.000329	0.000353	0.000378	0.000404	0.000433	0.000463	0.000495	0.000528	0.000565	0.000603	0.000644	0.000687	0.000732	0.000781	0.000832	0.000887	0.000944	0.00101	0.00107	0.00114	0.00121	0.00129	0.00137	0.00145	0.00154	0.00164	0.00174	0.00184	0.00195	0.00207
4.7e-05	5.1e-05	5.6e-05	6e-05	6.5e-05	7.1e-05	7.7e-05	8.3e-05	9e-05	9.7e-05	0.000105	0.000114	0.000123	0.000132	0.000143	0.000154	0.000166	0.000179	0.000193	0.000208	0.000224	0.000241	0.000259	0.000279	0.0003	0.000322	0.000346	0.000371	0.000398	0.000427	0.000458	0.000491	0.000526	0.000563	0.000603	0.000645	0.00069	0.000737	0.000788	0.000842	0.000899	0.000959	0.00102	0.00109	0.00116	0.00124	0.00132	0.00141	0.0015	0.00159
2.9e-05	3.1e-05	3.4e-05	3.7e-05	4e-05	4.4e-05	4.8e-05	5.2e-05	5.7e-05	6.2e-05	6.7e-05	7.3e-05	7.9e-05	8.6e-05	9.3e-05	0.000101	0.000109	0.000118	0.000128	0.000139	0.00015	0.000162	0.000175	0.000189	0.000204	0.000221	0.000238	0.000257	0.000277	0.000298	0.000321	0.000346	0.000372	0.0004	0.00043	0.000462	0.000497	0.000533	0.000572	0.000614	0.000659	0.000706	0.000756	0.00081	0.000867	0.000928	0.000992	0.00106	0.00113	0.00121
1.7e-05	1.9e-05	2e-05	2.2e-05	2.5e-05	2.7e-05	2.9e-05	3.2e-05	3.5e-05	3.8e-05	4.2e-05	4.6e-05	5e-05	5.5e-05	5.9e-05	6.5e-05	7.1e-05	7.7e-05	8.4e-05	9.1e-05	9.9e-05	0.000107	0.000117	0.000127	0.000137	0.000149	0.000162	0.000175	0.00019	0.000205	0.000222	0.00024	0.00026	0.000281	0.000303	0.000327	0.000353	0.000381	0.00041	0.000442	0.000476	0.000513	0.000552	0.000594	0.000638	0.000686	0.000737	0.000791	0.000849	0.00091
1e-05	1.1e-05	1.2e-05	1.3e-05	1.5e-05	1.6e-05	1.8e-05	2e-05	2.1e-05	2.4e-05	2.6e-05	2.8e-05	3.1e-05	3.4e-05	3.7e-05	4.1e-05	4.5e-05	4.9e-05	5.4e-05	5.9e-05	6.4e-05	7e-05	7.7e-05	8.4e-05	9.1e-05	9.9e-05	0.000108	0.000118	0.000128	0.000139	0.000152	0.000165	0.000179	0.000194	0.000211	0.000229	0.000248	0.000268	0.000291	0.000315	0.00034	0.000368	0.000398	0.00043	0.000464	0.000501	0.00054	0.000583	0.000628	0.000677
6e-06	6e-06	7e-06	8e-06	9e-06	1e-05	1.1e-05	1.2e-05	1.3e-05	1.4e-05	1.6e-05	1.7e-05	1.9e-05	2.1e-05	2.3e-05	2.6e-05	2.8e-05	3.1e-05	3.4e-05	3.7e-05	4.1e-05	4.5e-05	5e-05	5.4e-05	6e-05	6.5e-05	7.1e-05	7.8e-05	8.5e-05	9.3e-05	0.000102	0.000111	0.000122	0.000133	0.000145	0.000158	0.000172	0.000187	0.000203	0.000221	0.00024	0.000261	0.000283	0.000308	0.000334	0.000362	0.000392	0.000425	0.00046	0.000497
3e-06	4e-06	4e-06	4e-06	5e-06	6e-06	6e-06	7e-06	8e-06	8e-06	9e-06	1e-05	1.2e-05	1.3e-05	1.4e-05	1.6e-05	1.7e-05	1.9e-05	2.1e-05	2.4e-05	2.6e-05	2.9e-05	3.2e-05	3.5e-05	3.8e-05	4.2e-05	4.7e-05	5.1e-05	5.6e-05	6.2e-05	6.8e-05	7.4e-05	8.2e-05	9e-05	9.8e-05	0.000107	0.000118	0.000129	0.000141	0.000154	0.000168	0.000183	0.0002	0.000218	0.000237	0.000258	0.000281	0.000306	0.000333	0.000361
2e-06	2e-06	2e-06	3e-06	3e-06	3e-06	4e-06	4e-06	4e-06	5e-06	6e-06	6e-06	7e-06	8e-06	9e-06	1e-05	1.1e-05	1.2e-05	1.3e-05	1.5e-05	1.6e-05	1.8e-05	2e-05	2.2e-05	2.4e-05	2.7e-05	3e-05	3.3e-05	3.7e-05	4e-05	4.5e-05	4.9e-05	5.4e-05	6e-05	6.6e-05	7.2e-05	8e-05	8.7e-05	9.6e-05	0.000105	0.000116	0.000127	0.000139	0.000152	0.000167	0.000183	0.0002	0.000218	0.000238	0.00026
1e-06	1e-06	1e-06	1e-06	2e-06	2e-06	2e-06	2e-06	3e-06	3e-06	3e-06	4e-06	4e-06	5e-06	5e-06	6e-06	6e-06	7e-06	8e-06	9e-06	1e-05	1.1e-05	1.2e-05	1.4e-05	1.5e-05	1.7e-05	1.9e-05	2.1e-05	2.3e-05	2.6e-05	2.9e-05	3.2e-05	3.6e-05	3.9e-05	4.4e-05	4.8e-05	5.3e-05	5.9e-05	6.5e-05	7.2e-05	7.9e-05	8.7e-05	9.6e-05	0.000106	0.000116	0.000128	0.00014	0.000154	0.000169	0.000185
1e-06	1e-06	1e-06	1e-06	1e-06	1e-06	1e-06	1e-06	1e-06	2e-06	2e-06	2e-06	2e-06	3e-06	3e-06	3e-06	4e-06	4e-06	5e-06	5e-06	6e-06	7e-06	8e-06	9e-06	1e-05	1.1e-05	1.2e-05	1.3e-05	1.5e-05	1.7e-05	1.9e-05	2.1e-05	2.3e-05	2.6e-05	2.9e-05	3.2e-05	3.5e-05	3.9e-05	4.3e-05	4.8e-05	5.3e-05	5.9e-05	6.5e-05	7.2e-05	8e-05	8.8e-05	9.8e-05	0.000108	0.000119	0.000131
0	0	0	0	0	1e-06	1e-06	1e-06	1e-06	1e-06	1e-06	1e-06	1e-06	2e-06	2e-06	2e-06	2e-06	3e-06	3e-06	3e-06	4e-06	4e-06	5e-06	5e-06	6e-06	7e-06	7e-06	8e-06	9e-06	1e-05	1.2e-05	1.3e-05	1.5e-05	1.7e-05	1.8e-05	2.1e-05	2.3e-05	2.6e-05	2.9e-05	3.2e-05	3.6e-05	4e-05	4.4e-05	4.9e-05	5.5e-05	6.1e-05	6.7e-05	7.4e-05	8.3e-05	9.1e-05
0	0	0	0	0	0	0	0	0	1e-06	1e-06	1e-06	1e-06	1e-06	1e-06	1e-06	1e-06	1e-06	2e-06	2e-06	2e-06	2e-06	3e-06	3e-06	4e-06	4e-06	5e-06	5e-06	6e-06	7e-06	7e-06	8e-06	9e-06	1.1e-05	1.2e-05	1.3e-05	1.5e-05	1.7e-05	1.9e-05	2.1e-05	2.4e-05	2.6e-05	3e-05	3.3e-05	3.7e-05	4.1e-05	4.6e-05	5.1e-05	5.7e-05	6.3e-05
0	0	0	0	0	0	0	0	0	0	0	0	0	0	1e-06	1e-06	1e-06	1e-06	1e-06	1e-06	1e-06	1e-06	2e-06	2e-06	2e-06	2e-06	3e-06	3e-06	4e-06	4e-06	5e-06	5e-06	6e-06	7e-06	8e-06	8e-06	1e-05	1.1e-05	1.2e-05	1.4e-05	1.5e-05	1.7e-05	2e-05	2.2e-05	2.5e-05	2.8e-05	3.1e-05	3.5e-05	3.9e-05	4.3e-05
0	0	0	0	0	0	0	0	0	0	0	0	0	0	0	0	0	0	1e-06	1e-06	1e-06	1e-06	1e-06	1e-06	1e-06	1e-06	2e-06	2e-06	2e-06	2e-06	3e-06	3e-06	4e-06	4e-06	5e-06	5e-06	6e-06	7e-06	8e-06	9e-06	1e-05	1.1e-05	1.3e-05	1.4e-05	1.6e-05	1.8e-05	2.1e-05	2.3e-05	2.6e-05	3e-05
0	0	0	0	0	0	0	0	0	0	0	0	0	0	0	0	0	0	0	0	0	0	1e-06	1e-06	1e-06	1e-06	1e-06	1e-06	1e-06	1e-06	2e-06	2e-06	2e-06	3e-06	3e-06	3e-06	4e-06	4e-06	5e-06	6e-06	6e-06	7e-06	8e-06	9e-06	1.1e-05	1.2e-05	1.4e-05	1.6e-05	1.8e-05	2e-05
0	0	0	0	0	0	0	0	0	0	0	0	0	0	0	0	0	0	0	0	0	0	0	0	0	0	1e-06	1e-06	1e-06	1e-06	1e-06	1e-06	1e-06	2e-06	2e-06	2e-06	2e-06	3e-06	3e-06	4e-06	4e-06	5e-06	5e-06	6e-06	7e-06	8e-06	9e-06	1e-05	1.2e-05	1.3e-05
0	0	0	0	0	0	0	0	0	0	0	0	0	0	0	0	0	0	0	0	0	0	0	0	0	0	0	0	0	1e-06	1e-06	1e-06	1e-06	1e-06	1e-06	1e-06	1e-06	2e-06	2e-06	2e-06	3e-06	3e-06	3e-06	4e-06	5e-06	5e-06	6e-06	7e-06	8e-06	9e-06
0	0	0	0	0	0	0	0	0	0	0	0	0	0	0	0	0	0	0	0	0	0	0	0	0	0	0	0	0	0	0	0	0	1e-06	1e-06	1e-06	1e-06	1e-06	1e-06	1e-06	2e-06	2e-06	2e-06	3e-06	3e-06	3e-06	4e-06	4e-06	5e-06	6e-06
0	0	0	0	0	0	0	0	0	0	0	0	0	0	0	0	0	0	0	0	0	0	0	0	0	0	0	0	0	0	0	0	0	0	0	0	1e-06	1e-06	1e-06	1e-06	1e-06	1e-06	1e-06	2e-06	2e-06	2e-06	2e-06	3e-06	3e-06	4e-06
0	0	0	0	0	0	0	0	0	0	0	0	0	0	0	0	0	0	0	0	0	0	0	0	0	0	0	0	0	0	0	0	0	0	0	0	0	0	0	1e-06	1e-06	1e-06	1e-06	1e-06	1e-06	1e-06	2e-06	2e-06	2e-06	2e-06
0	0	0	0	0	0	0	0	0	0	0	0	0	0	0	0	0	0	0	0	0	0	0	0	0	0	0	0	0	0	0	0	0	0	0	0	0	0	0	0	0	0	1e-06	1e-06	1e-06	1e-06	1e-06	1e-06	1e-06	2e-06
0	0	0	0	0	0	0	0	0	0	0	0	0	0	0	0	0	0	0	0	0	0	0	0	0	0	0	0	0	0	0	0	0	0	0	0	0	0	0	0	0	0	0	0	0	1e-06	1e-06	1e-06	1e-06	1e-06
0	0	0	0	0	0	0	0	0	0	0	0	0	0	0	0	0	0	0	0	0	0	0	0	0	0	0	0	0	0	0	0	0	0	0	0	0	0	0	0	0	0	0	0	0	0	0	0	1e-06	1e-06
0	0	0	0	0	0	0	0	0	0	0	0	0	0	0	0	0	0	0	0	0	0	0	0	0	0	0	0	0	0	0	0	0	0	0	0	0	0	0	0	0	0	0	0	0	0	0	0	0	0
0	0	0	0	0	0	0	0	0	0	0	0	0	0	0	0	0	0	0	0	0	0	0	0	0	0	0	0	0	0	0	0	0	0	0	0	0	0	0	0	0	0	0	0	0	0	0	0	0	0
0	0	0	0	0	0	0	0	0	0	0	0	0	0	0	0	0	0	0	0	0	0	0	0	0	0	0	0	0	0	0	0	0	0	0	0	0	0	0	0	0	0	0	0	0	0	0	0	0	0
0	0	0	0	0	0	0	0	0	0	0	0	0	0	0	0	0	0	0	0	0	0	0	0	0	0	0	0	0	0	0	0	0	0	0	0	0	0	0	0	0	0	0	0	0	0	0	0	0	0
0	0	0	0	0	0	0	0	0	0	0	0	0	0	0	0	0	0	0	0	0	0	0	0	0	0	0	0	0	0	0	0	0	0	0	0	0	0	0	0	0	0	0	0	0	0	0	0	0	0
0	0	0	0	0	0	0	0	0	0	0	0	0	0	0	0	0	0	0	0	0	0	0	0	0	0	0	0	0	0	0	0	0	0	0	0	0	0	0	0	0	0	0	0	0	0	0	0	0	0
0	0	0	0	0	0	0	0	0	0	0	0	0	0	0	0	0	0	0	0	0	0	0	0	0	0	0	0	0	0	0	0	0	0	0	0	0	0	0	0	0	0	0	0	0	0	0	0	0	0
0	0	0	0	0	0	0	0	0	0	0	0	0	0	0	0	0	0	0	0	0	0	0	0	0	0	0	0	0	0	0	0	0	0	0	0	0	0	0	0	0	0	0	0	0	0	0	0	0	0
0	0	0	0	0	0	0	0	0	0	0	0	0	0	0	0	0	0	0	0	0	0	0	0	0	0	0	0	0	0	0	0	0	0	0	0	0	0	0	0	0	0	0	0	0	0	0	0	0	0
0	0	0	0	0	0	0	0	0	0	0	0	0	0	0	0	0	0	0	0	0	0	0	0	0	0	0	0	0	0	0	0	0	0	0	0	0	0	0	0	0	0	0	0	0	0	0	0	0	0
0	0	0	0	0	0	0	0	0	0	0	0	0	0	0	0	0	0	0	0	0	0	0	0	0	0	0	0	0	0	0	0	0	0	0	0	0	0	0	0	0	0	0	0	0	0	0	0	0	0
0	0	0	0	0	0	0	0	0	0	0	0	0	0	0	0	0	0	0	0	0	0	0	0	0	0	0	0	0	0	0	0	0	0	0	0	0	0	0	0	0	0	0	0	0	0	0	0	0	0
0	0	0	0	0	0	0	0	0	0	0	0	0	0	0	0	0	0	0	0	0	0	0	0	0	0	0	0	0	0	0	0	0	0	0	0	0	0	0	0	0	0	0	0	0	0	0	0	0	0
0	0	0	0	0	0	0	0	0	0	0	0	0	0	0	0	0	0	0	0	0	0	0	0	0	0	0	0	0	0	0	0	0	0	0	0	0	0	0	0	0	0	0	0	0	0	0	0	0	0
0	0	0	0	0	0	0	0	0	0	0	0	0	0	0	0	0	0	0	0	0	0	0	0	0	0	0	0	0	0	0	0	0	0	0	0	0	0	0	0	0	0	0	0	0	0	0	0	0	0
0	0	0	0	0	0	0	0	0	0	0	0	0	0	0	0	0	0	0	0	0	0	0	0	0	0	0	0	0	0	0	0	0	0	0	0	0	0	0	0	0	0	0	0	0	0	0	0	0	0
0	0	0	0	0	0	0	0	0	0	0	0	0	0	0	0	0	0	0	0	0	0	0	0	0	0	0	0	0	0	0	0	0	0	0	0	0	0	0	0	0	0	0	0	0	0	0	0	0	0
0	0	0	0	0	0	0	0	0	0	0	0	0	0	0	0	0	0	0	0	0	0	0	0	0	0	0	0	0	0	0	0	0	0	0	0	0	0	0	0	0	0	0	0	0	0	0	0	0	0
0	0	0	0	0	0	0	0	0	0	0	0	0	0	0	0	0	0	0	0	0	0	0	0	0	0	0	0	0	0	0	0	0	0	0	0	0	0	0	0	0	0	0	0	0	0	0	0	0	0
0	0	0	0	0	0	0	0	0	0	0	0	0	0	0	0	0	0	0	0	0	0	0	0	0	0	0	0	0	0	0	0	0	0	0	0	0	0	0	0	0	0	0	0	0	0	0	0	0	0
0	0	0	0	0	0	0	0	0	0	0	0	0	0	0	0	0	0	0	0	0	0	0	0	0	0	0	0	0	0	0	0	0	0	0	0	0	0	0	0	0	0	0	0	0	0	0	0	0	0
0	0	0	0	0	0	0	0	0	0	0	0	0	0	0	0	0	0	0	0	0	0	0	0	0	0	0	0	0	0	0	0	0	0	0	0	0	0	0	0	0	0	0	0	0	0	0	0	0	0
0	0	0	0	0	0	0	0	0	0	0	0	0	0	0	0	0	0	0	0	0	0	0	0	0	0	0	0	0	0	0	0	0	0	0	0	0	0	0	0	0	0	0	0	0	0	0	0	0	0
0	0	0	0	0	0	0	0	0	0	0	0	0	0	0	0	0	0	0	0	0	0	0	0	0	0	0	0	0	0	0	0	0	0	0	0	0	0	0	0	0	0	0	0	0	0	0	0	0	0
0	0	0	0	0	0	0	0	0	0	0	0	0	0	0	0	0	0	0	0	0	0	0	0	0	0	0	0	0	0	0	0	0	0	0	0	0	0	0	0	0	0	0	0	0	0	0	0	0	0
0	0	0	0	0	0	0	0	0	0	0	0	0	0	0	0	0	0	0	0	0	0	0	0	0	0	0	0	0	0	0	0	0	0	0	0	0	0	0	0	0	0	0	0	0	0	0	0	0	0
0	0	0	0	0	0	0	0	0	0	0	0	0	0	0	0	0	0	0	0	0	0	0	0	0	0	0	0	0	0	0	0	0	0	0	0	0	0	0	0	0	0	0	0	0	0	0	0	0	0
0	0	0	0	0	0	0	0	0	0	0	0	0	0	0	0	0	0	0	0	0	0	0	0	0	0	0	0	0	0	0	0	0	0	0	0	0	0	0	0	0	0	0	0	0	0	0	0	0	0
0	0	0	0	0	0	0	0	0	0	0	0	0	0	0	0	0	0	0	0	0	0	0	0	0	0	0	0	0	0	0	0	0	0	0	0	0	0	0	0	0	0	0	0	0	0	0	0	0	0
0	0	0	0	0	0	0	0	0	0	0	0	0	0	0	0	0	0	0	0	0	0	0	0	0	0	0	0	0	0	0	0	0	0	0	0	0	0	0	0	0	0	0	0	0	0	0	0	0	0
0	0	0	0	0	0	0	0	0	0	0	0	0	0	0	0	0	0	0	0	0	0	0	0	0	0	0	0	0	0	0	0	0	0	0	0	0	0	0	0	0	0	0	0	0	0	0	0	0	0
0	0	0	0	0	0	0	0	0	0	0	0	0	0	0	0	0	0	0	0	0	0	0	0	0	0	0	0	0	0	0	0	0	0	0	0	0	0	0	0	0	0	0	0	0	0	0	0	0	0
0	0	0	0	0	0	0	0	0	0	0	0	0	0	0	0	0	0	0	0	0	0	0	0	0	0	0	0	0	0	0	0	0	0	0	0	0	0	0	0	0	0	0	0	0	0	0	0	0	0
0	0	0	0	0	0	0	0	0	0	0	0	0	0	0	0	0	0	0	0	0	0	0	0	0	0	0	0	0	0	0	0	0	0	0	0	0	0	0	0	0	0	0	0	0	0	0	0	0	0
0	0	0	0	0	0	0	0	0	0	0	0	0	0	0	0	0	0	0	0	0	0	0	0	0	0	0	0	0	0	0	0	0	0	0	0	0	0	0	0	0	0	0	0	0	0	0	0	0	0
0	0	0	0	0	0	0	0	0	0	0	0	0	0	0	0	0	0	0	0	0	0	0	0	0	0	0	0	0	0	0	0	0	0	0	0	0	0	0	0	0	0	0	0	0	0	0	0	0	0
0	0	0	0	0	0	0	0	0	0	0	0	0	0	0	0	0	0	0	0	0	0	0	0	0	0	0	0	0	0	0	0	0	0	0	0	0	0	0	0	0	0	0	0	0	0	0	0	0	0
0	0	0	0	0	0	0	0	0	0	0	0	0	0	0	0	0	0	0	0	0	0	0	0	0	0	0	0	0	0	0	0	0	0	0	0	0	0	0	0	0	0	0	0	0	0	0	0	0	0
0	0	0	0	0	0	0	0	0	0	0	0	0	0	0	0	0	0	0	0	0	0	0	0	0	0	0	0	0	0	0	0	0	0	0	0	0	0	0	0	0	0	0	0	0	0	0	0	0	0
0	0	0	0	0	0	0	0	0	0	0	0	0	0	0	0	0	0	0	0	0	0	0	0	0	0	0	0	0	0	0	0	0	0	0	0	0	0	0	0	0	0	0	0	0	0	0	0	0	0
0	0	0	0	0	0	0	0	0	0	0	0	0	0	0	0	0	0	0	0	0	0	0	0	0	0	0	0	0	0	0	0	0	0	0	0	0	0	0	0	0	0	0	0	0	0	0	0	0	0
0	0	0	0	0	0	0	0	0	0	0	0	0	0	0	0	0	0	0	0	0	0	0	0	0	0	0	0	0	0	0	0	0	0	0	0	0	0	0	0	0	0	0	0	0	0	0	0	0	0
0	0	0	0	0	0	0	0	0	0	0	0	0	0	0	0	0	0	0	0	0	0	0	0	0	0	0	0	0	0	0	0	0	0	0	0	0	0	0	0	0	0	0	0	0	0	0	0	0	0
0	0	0	0	0	0	0	0	0	0	0	0	0	0	0	0	0	0	0	0	0	0	0	0	0	0	0	0	0	0	0	0	0	0	0	0	0	0	0	0	0	0	0	0	0	0	0	0	0	0
0	0	0	0	0	0	0	0	0	0	0	0	0	0	0	0	0	0	0	0	0	0	0	0	0	0	0	0	0	0	0	0	0	0	0	0	0	0	0	0	0	0	0	0	0	0	0	0	0	0
0	0	0	0	0	0	0	0	0	0	0	0	0	0	0	0	0	0	0	0	0	0	0	0	0	0	0	0	0	0	0	0	0	0	0	0	0	0	0	0	0	0	0	0	0	0	0	0	0	0
0	0	0	0	0	0	0	0	0	0	0	0	0	0	0	0	0	0	0	0	0	0	0	0	0	0	0	0	0	0	0	0	0	0	0	0	0	0	0	0	0	0	0	0	0	0	0	0	0	0
0	0	0	0	0	0	0	0	0	0	0	0	0	0	0	0	0	0	0	0	0	0	0	0	0	0	0	0	0	0	0	0	0	0	0	0	0	0	0	0	0	0	0	0	0	0	0	0	0	0
0	0	0	0	0	0	0	0	0	0	0	0	0	0	0	0	0	0	0	0	0	0	0	0	0	0	0	0	0	0	0	0	0	0	0	0	0	0	0	0	0	0	0	0	0	0	0	0	0	0
0	0	0	0	0	0	0	0	0	0	0	0	0	0	0	0	0	0	0	0	0	0	0	0	0	0	0	0	0	0	0	0	0	0	0	0	0	0	0	0	0	0	0	0	0	0	0	0	0	0
0	0	0	0	0	0	0	0	0	0	0	0	0	0	0	0	0	0	0	0	0	0	0	0	0	0	0	0	0	0	0	0	0	0	0	0	0	0	0	0	0	0	0	0	0	0	0	0	0	0
0	0	0	0	0	0	0	0	0	0	0	0	0	0	0	0	0	0	0	0	0	0	0	0	0	0	0	0	0	0	0	0	0	0	0	0	0	0	0	0	0	0	0	0	0	0	0	0	0	0
0	0	0	0	0	0	0	0	0	0	0	0	0	0	0	0	0	0	0	0	0	0	0	0	0	0	0	0	0	0	0	0	0	0	0	0	0	0	0	0	0	0	0	0	0	0	0	0	0	0
0	0	0	0	0	0	0	0	0	0	0	0	0	0	0	0	0	0	0	0	0	0	0	0	0	0	0	0	0	0	0	0	0	0	0	0	0	0	0	0	0	0	0	0	0	0	0	0	0	0
0	0	0	0	0	0	0	0	0	0	0	0	0	0	0	0	0	0	0	0	0	0	0	0	0	0	0	0	0	0	0	0	0	0	0	0	0	0	0	0	0	0	0	0	0	0	0	0	0	0
0	0	0	0	0	0	0	0	0	0	0	0	0	0	0	0	0	0	0	0	0	0	0	0	0	0	0	0	0	0	0	0	0	0	0	0	0	0	0	0	0	0	0	0	0	0	0	0	0	0
0	0	0	0	0	0	0	0	0	0	0	0	0	0	0	0	0	0	0	0	0	0	0	0	0	0	0	0	0	0	0	0	0	0	0	0	0	0	0	0	0	0	0	0	0	0	0	0	0	0
0	0	0	0	0	0	0	0	0	0	0	0	0	0	0	0	0	0	0	0	0	0	0	0	0	0	0	0	0	0	0	0	0	0	0	0	0	0	0	0	0	0	0	0	0	0	0	0	0	0
0	0	0	0	0	0	0	0	0	0	0	0	0	0	0	0	0	0	0	0	0	0	0	0	0	0	0	0	0	0	0	0	0	0	0	0	0	0	0	0	0	0	0	0	0	0	0	0	0	0
0	0	0	0	0	0	0	0	0	0	0	0	0	0	0	0	0	0	0	0	0	0	0	0	0	0	0	0	0	0	0	0	0	0	0	0	0	0	0	0	0	0	0	0	0	0	0	0	0	0
0	0	0	0	0	0	0	0	0	0	0	0	0	0	0	0	0	0	0	0	0	0	0	0	0	0	0	0	0	0	0	0	0	0	0	0	0	0	0	0	0	0	0	0	0	0	0	0	0	0
0	0	0	0	0	0	0	0	0	0	0	0	0	0	0	0	0	0	0	0	0	0	0	0	0	0	0	0	0	0	0	0	0	0	0	0	0	0	0	0	0	0	0	0	0	0	0	0	0	0
0	0	0	0	0	0	0	0	0	0	0	0	0	0	0	0	0	0	0	0	0	0	0	0	0	0	0	0	0	0	0	0	0	0	0	0	0	0	0	0	0	0	0	0	0	0	0	0	0	0
0	0	0	0	0	0	0	0	0	0	0	0	0	0	0	0	0	0	0	0	0	0	0	0	0	0	0	0	0	0	0	0	0	0	0	0	0	0	0	0	0	0	0	0	0	0	0	0	0	0
0	0	0	0	0	0	0	0	0	0	0	0	0	0	0	0	0	0	0	0	0	0	0	0	0	0	0	0	0	0	0	0	0	0	0	0	0	0	0	0	0	0	0	0	0	0	0	0	0	0
0	0	0	0	0	0	0	0	0	0	0	0	0	0	0	0	0	0	0	0	0	0	0	0	0	0	0	0	0	0	0	0	0	0	0	0	0	0	0	0	0	0	0	0	0	0	0	0	0	0
0	0	0	0	0	0	0	0	0	0	0	0	0	0	0	0	0	0	0	0	0	0	0	0	0	0	0	0	0	0	0	0	0	0	0	0	0	0	0	0	0	0	0	0	0	0	0	0	0	0
0	0	0	0	0	0	0	0	0	0	0	0	0	0	0	0	0	0	0	0	0	0	0	0	0	0	0	0	0	0	0	0	0	0	0	0	0	0	0	0	0	0	0	0	0	0	0	0	0	0
0	0	0	0	0	0	0	0	0	0	0	0	0	0	0	0	0	0	0	0	0	0	0	0	0	0	0	0	0	0	0	0	0	0	0	0	0	0	0	0	0	0	0	0	0	0	0	0	0	0
0	0	0	0	0	0	0	0	0	0	0	0	0	0	0	0	0	0	0	0	0	0	0	0	0	0	0	0	0	0	0	0	0	0	0	0	0	0	0	0	0	0	0	0	0	0	0	0	0	0
0	0	0	0	0	0	0	0	0	0	0	0	0	0	0	0	0	0	0	0	0	0	0	0	0	0	0	0	0	0	0	0	0	0	0	0	0	0	0	0	0	0	0	0	0	0	0	0	0	0
0	0	0	0	0	0	0	0	0	0	0	0	0	0	0	0	0	0	0	0	0	0	0	0	0	0	0	0	0	0	0	0	0	0	0	0	0	0	0	0	0	0	0	0	0	0	0	0	0	0
0	0	0	0	0	0	0	0	0	0	0	0	0	0	0	0	0	0	0	0	0	0	0	0	0	0	0	0	0	0	0	0	0	0	0	0	0	0	0	0	0	0	0	0	0	0	0	0	0	0
0	0	0	0	0	0	0	0	0	0	0	0	0	0	0	0	0	0	0	0	0	0	0	0	0	0	0	0	0	0	0	0	0	0	0	0	0	0	0	0	0	0	0	0	0	0	0	0	0	0
0	0	0	0	0	0	0	0	0	0	0	0	0	0	0	0	0	0	0	0	0	0	0	0	0	0	0	0	0	0	0	0	0	0	0	0	0	0	0	0	0	0	0	0	0	0	0	0	0	0
0	0	0	0	0	0	0	0	0	0	0	0	0	0	0	0	0	0	0	0	0	0	0	0	0	0	0	0	0	0	0	0	0	0	0	0	0	0	0	0	0	0	0	0	0	0	0	0	0	0
0	0	0	0	0	0	0	0	0	0	0	0	0	0	0	0	0	0	0	0	0	0	0	0	0	0	0	0	0	0	0	0	0	0	0	0	0	0	0	0	0	0	0	0	0	0	0	0	0	0
0	0	0	0	0	0	0	0	0	0	0	0	0	0	0	0	0	0	0	0	0	0	0	0	0	0	0	0	0	0	0	0	0	0	0	0	0	0	0	0	0	0	0	0	0	0	0	0	0	0
0	0	0	0	0	0	0	0	0	0	0	0	0	0	0	0	0	0	0	0	0	0	0	0	0	0	0	0	0	0	0	0	0	0	0	0	0	0	0	0	0	0	0	0	0	0	0	0	0	0
0	0	0	0	0	0	0	0	0	0	0	0	0	0	0	0	0	0	0	0	0	0	0	0	0	0	0	0	0	0	0	0	0	0	0	0	0	0	0	0	0	0	0	0	0	0	0	0	0	0
0	0	0	0	0	0	0	0	0	0	0	0	0	0	0	0	0	0	0	0	0	0	0	0	0	0	0	0	0	0	0	0	0	0	0	0	0	0	0	0	0	0	0	0	0	0	0	0	0	0
0	0	0	0	0	0	0	0	0	0	0	0	0	0	0	0	0	0	0	0	0	0	0	0	0	0	0	0	0	0	0	0	0	0	0	0	0	0	0	0	0	0	0	0	0	0	0	0	0	0
0	0	0	0	0	0	0	0	0	0	0	0	0	0	0	0	0	0	0	0	0	0	0	0	0	0	0	0	0	0	0	0	0	0	0	0	0	0	0	0	0	0	0	0	0	0	0	0	0	0
0	0	0	0	0	0	0	0	0	0	0	0	0	0	0	0	0	0	0	0	0	0	0	0	0	0	0	0	0	0	0	0	0	0	0	0	0	0	0	0	0	0	0	0	0	0	0	0	0	0
0	0	0	0	0	0	0	0	0	0	0	0	0	0	0	0	0	0	0	0	0	0	0	0	0	0	0	0	0	0	0	0	0	0	0	0	0	0	0	0	0	0	0	0	0	0	0	0	0	0
0	0	0	0	0	0	0	0	0	0	0	0	0	0	0	0	0	0	0	0	0	0	0	0	0	0	0	0	0	0	0	0	0	0	0	0	0	0	0	0	0	0	0	0	0	0	0	0	0	0
0	0	0	0	0	0	0	0	0	0	0	0	0	0	0	0	0	0	0	0	0	0	0	0	0	0	0	0	0	0	0	0	0	0	0	0	0	0	0	0	0	0	0	0	0	0	0	0	0	0
0	0	0	0	0	0	0	0	0	0	0	0	0	0	0	0	0	0	0	0	0	0	0	0	0	0	0	0	0	0	0	0	0	0	0	0	0	0	0	0	0	0	0	0	0	0	0	0	0	0
0	0	0	0	0	0	0	0	0	0	0	0	0	0	0	0	0	0	0	0	0	0	0	0	0	0	0	0	0	0	0	0	0	0	0	0	0	0	0	0	0	0	0	0	0	0	0	0	0	0
0	0	0	0	0	0	0	0	0	0	0	0	0	0	0	0	0	0	0	0	0	0	0	0	0	0	0	0	0	0	0	0	0	0	0	0	0	0	0	0	0	0	0	0	0	0	0	0	0	0
0	0	0	0	0	0	0	0	0	0	0	0	0	0	0	0	0	0	0	0	0	0	0	0	0	0	0	0	0	0	0	0	0	0	0	0	0	0	0	0	0	0	0	0	0	0	0	0	0	0
0	0	0	0	0	0	0	0	0	0	0	0	0	0	0	0	0	0	0	0	0	0	0	0	0	0	0	0	0	0	0	0	0	0	0	0	0	0	0	0	0	0	0	0	0	0	0	0	0	0
0	0	0	0	0	0	0	0	0	0	0	0	0	0	0	0	0	0	0	0	0	0	0	0	0	0	0	0	0	0	0	0	0	0	0	0	0	0	0	0	0	0	0	0	0	0	0	0	0	0
0	0	0	0	0	0	0	0	0	0	0	0	0	0	0	0	0	0	0	0	0	0	0	0	0	0	0	0	0	0	0	0	0	0	0	0	0	0	0	0	0	0	0	0	0	0	0	0	0	0
0	0	0	0	0	0	0	0	0	0	0	0	0	0	0	0	0	0	0	0	0	0	0	0	0	0	0	0	0	0	0	0	0	0	0	0	0	0	0	0	0	0	0	0	0	0	0	0	0	0
0	0	0	0	0	0	0	0	0	0	0	0	0	0	0	0	0	0	0	0	0	0	0	0	0	0	0	0	0	0	0	0	0	0	0	0	0	0	0	0	0	0	0	0	0	0	0	0	0	0
0	0	0	0	0	0	0	0	0	0	0	0	0	0	0	0	0	0	0	0	0	0	0	0	0	0	0	0	0	0	0	0	0	0	0	0	0	0	0	0	0	0	0	0	0	0	0	0	0	0
0	0	0	0	0	0	0	0	0	0	0	0	0	0	0	0	0	0	0	0	0	0	0	0	0	0	0	0	0	0	0	0	0	0	0	0	0	0	0	0	0	0	0	0	0	0	0	0	0	0
0	0	0	0	0	0	0	0	0	0	0	0	0	0	0	0	0	0	0	0	0	0	0	0	0	0	0	0	0	0	0	0	0	0	0	0	0	0	0	0	0	0	0	0	0	0	0	0	0	0
0	0	0	0	0	0	0	0	0	0	0	0	0	0	0	0	0	0	0	0	0	0	0	0	0	0	0	0	0	0	0	0	0	0	0	0	0	0	0	0	0	0	0	0	0	0	0	0	0	0
0	0	0	0	0	0	0	0	0	0	0	0	0	0	0	0	0	0	0	0	0	0	0	0	0	0	0	0	0	0	0	0	0	0	0	0	0	0	0	0	0	0	0	0	0	0	0	0	0	0
0	0	0	0	0	0	0	0	0	0	0	0	0	0	0	0	0	0	0	0	0	0	0	0	0	0	0	0	0	0	0	0	0	0	0	0	0	0	0	0	0	0	0	0	0	0	0	0	0	0
0	0	0	0	0	0	0	0	0	0	0	0	0	0	0	0	0	0	0	0	0	0	0	0	0	0	0	0	0	0	0	0	0	0	0	0	0	0	0	0	0	0	0	0	0	0	0	0	0	0
0	0	0	0	0	0	0	0	0	0	0	0	0	0	0	0	0	0	0	0	0	0	0	0	0	0	0	0	0	0	0	0	0	0	0	0	0	0	0	0	0	0	0	0	0	0	0	0	0	0
0	0	0	0	0	0	0	0	0	0	0	0	0	0	0	0	0	0	0	0	0	0	0	0	0	0	0	0	0	0	0	0	0	0	0	0	0	0	0	0	0	0	0	0	0	0	0	0	0	0
0	0	0	0	0	0	0	0	0	0	0	0	0	0	0	0	0	0	0	0	0	0	0	0	0	0	0	0	0	0	0	0	0	0	0	0	0	0	0	0	0	0	0	0	0	0	0	0	0	0
0	0	0	0	0	0	0	0	0	0	0	0	0	0	0	0	0	0	0	0	0	0	0	0	0	0	0	0	0	0	0	0	0	0	0	0	0	0	0	0	0	0	0	0	0	0	0	0	0	0
0	0	0	0	0	0	0	0	0	0	0	0	0	0	0	0	0	0	0	0	0	0	0	0	0	0	0	0	0	0	0	0	0	0	0	0	0	0	0	0	0	0	0	0	0	0	0	0	0	0
0	0	0	0	0	0	0	0	0	0	0	0	0	0	0	0	0	0	0	0	0	0	0	0	0	0	0	0	0	0	0	0	0	0	0	0	0	0	0	0	0	0	0	0	0	0	0	0	0	0
0	0	0	0	0	0	0	0	0	0	0	0	0	0	0	0	0	0	0	0	0	0	0	0	0	0	0	0	0	0	0	0	0	0	0	0	0	0	0	0	0	0	0	0	0	0	0	0	0	0
0	0	0	0	0	0	0	0	0	0	0	0	0	0	0	0	0	0	0	0	0	0	0	0	0	0	0	0	0	0	0	0	0	0	0	0	0	0	0	0	0	0	0	0	0	0	0	0	0	0
0	0	0	0	0	0	0	0	0	0	0	0	0	0	0	0	0	0	0	0	0	0	0	0	0	0	0	0	0	0	0	0	0	0	0	0	0	0	0	0	0	0	0	0	0	0	0	0	0	0
0	0	0	0	0	0	0	0	0	0	0	0	0	0	0	0	0	0	0	0	0	0	0	0	0	0	0	0	0	0	0	0	0	0	0	0	0	0	0	0	0	0	0	0	0	0	0	0	0	0
0	0	0	0	0	0	0	0	0	0	0	0	0	0	0	0	0	0	0	0	0	0	0	0	0	0	0	0	0	0	0	0	0	0	0	0	0	0	0	0	0	0	0	0	0	0	0	0	0	0
0	0	0	0	0	0	0	0	0	0	0	0	0	0	0	0	0	0	0	0	0	0	0	0	0	0	0	0	0	0	0	0	0	0	0	0	0	0	0	0	0	0	0	0	0	0	0	0	0	0
0	0	0	0	0	0	0	0	0	0	0	0	0	0	0	0	0	0	0	0	0	0	0	0	0	0	0	0	0	0	0	0	0	0	0	0	0	0	0	0	0	0	0	0	0	0	0	0	0	0
0	0	0	0	0	0	0	0	0	0	0	0	0	0	0	0	0	0	0	0	0	0	0	0	0	0	0	0	0	0	0	0	0	0	0	0	0	0	0	0	0	0	0	0	0	0	0	0	0	0
0	0	0	0	0	0	0	0	0	0	0	0	0	0	0	0	0	0	0	0	0	0	0	0	0	0	0	0	0	0	0	0	0	0	0	0	0	0	0	0	0	0	0	0	0	0	0	0	0	0
0	0	0	0	0	0	0	0	0	0	0	0	0	0	0	0	0	0	0	0	0	0	0	0	0	0	0	0	0	0	0	0	0	0	0	0	0	0	0	0	0	0	0	0	0	0	0	0	0	0
0	0	0	0	0	0	0	0	0	0	0	0	0	0	0	0	0	0	0	0	0	0	0	0	0	0	0	0	0	0	0	0	0	0	0	0	0	0	0	0	0	0	0	0	0	0	0	0	0	0
0	0	0	0	0	0	0	0	0	0	0	0	0	0	0	0	0	0	0	0	0	0	0	0	0	0	0	0	0	0	0	0	0	0	0	0	0	0	0	0	0	0	0	0	0	0	0	0	0	0
0	0	0	0	0	0	0	0	0	0	0	0	0	0	0	0	0	0	0	0	0	0	0	0	0	0	0	0	0	0	0	0	0	0	0	0	0	0	0	0	0	0	0	0	0	0	0	0	0	0
0	0	0	0	0	0	0	0	0	0	0	0	0	0	0	0	0	0	0	0	0	0	0	0	0	0	0	0	0	0	0	0	0	0	0	0	0	0	0	0	0	0	0	0	0	0	0	0	0	0
0	0	0	0	0	0	0	0	0	0	0	0	0	0	0	0	0	0	0	0	0	0	0	0	0	0	0	0	0	0	0	0	0	0	0	0	0	0	0	0	0	0	0	0	0	0	0	0	0	0
0	0	0	0	0	0	0	0	0	0	0	0	0	0	0	0	0	0	0	0	0	0	0	0	0	0	0	0	0	0	0	0	0	0	0	0	0	0	0	0	0	0	0	0	0	0	0	0	0	0
0	0	0	0	0	0	0	0	0	0	0	0	0	0	0	0	0	0	0	0	0	0	0	0	0	0	0	0	0	0	0	0	0	0	0	0	0	0	0	0	0	0	0	0	0	0	0	0	0	0
0	0	0	0	0	0	0	0	0	0	0	0	0	0	0	0	0	0	0	0	0	0	0	0	0	0	0	0	0	0	0	0	0	0	0	0	0	0	0	0	0	0	0	0	0	0	0	0	0	0
0	0	0	0	0	0	0	0	0	0	0	0	0	0	0	0	0	0	0	0	0	0	0	0	0	0	0	0	0	0	0	0	0	0	0	0	0	0	0	0	0	0	0	0	0	0	0	0	0	0
0	0	0	0	0	0	0	0	0	0	0	0	0	0	0	0	0	0	0	0	0	0	0	0	0	0	0	0	0	0	0	0	0	0	0	0	0	0	0	0	0	0	0	0	0	0	0	0	0	0
0	0	0	0	0	0	0	0	0	0	0	0	0	0	0	0	0	0	0	0	0	0	0	0	0	0	0	0	0	0	0	0	0	0	0	0	0	0	0	0	0	0	0	0	0	0	0	0	0	0
0	0	0	0	0	0	0	0	0	0	0	0	0	0	0	0	0	0	0	0	0	0	0	0	0	0	0	0	0	0	0	0	0	0	0	0	0	0	0	0	0	0	0	0	0	0	0	0	0	0
0	0	0	0	0	0	0	0	0	0	0	0	0	0	0	0	0	0	0	0	0	0	0	0	0	0	0	0	0	0	0	0	0	0	0	0	0	0	0	0	0	0	0	0	0	0	0	0	0	0
0	0	0	0	0	0	0	0	0	0	0	0	0	0	0	0	0	0	0	0	0	0	0	0	0	0	0	0	0	0	0	0	0	0	0	0	0	0	0	0	0	0	0	0	0	0	0	0	0	0
0	0	0	0	0	0	0	0	0	0	0	0	0	0	0	0	0	0	0	0	0	0	0	0	0	0	0	0	0	0	0	0	0	0	0	0	0	0	0	0	0	0	0	0	0	0	0	0	0	0
0	0	0	0	0	0	0	0	0	0	0	0	0	0	0	0	0	0	0	0	0	0	0	0	0	0	0	0	0	0	0	0	0	0	0	0	0	0	0	0	0	0	0	0	0	0	0	0	0	0
0	0	0	0	0	0	0	0	0	0	0	0	0	0	0	0	0	0	0	0	0	0	0	0	0	0	0	0	0	0	0	0	0	0	0	0	0	0	0	0	0	0	0	0	0	0	0	0	0	0
0	0	0	0	0	0	0	0	0	0	0	0	0	0	0	0	0	0	0	0	0	0	0	0	0	0	0	0	0	0	0	0	0	0	0	0	0	0	0	0	0	0	0	0	0	0	0	0	0	0
0	0	0	0	0	0	0	0	0	0	0	0	0	0	0	0	0	0	0	0	0	0	0	0	0	0	0	0	0	0	0	0	0	0	0	0	0	0	0	0	0	0	0	0	0	0	0	0	0	0
0	0	0	0	0	0	0	0	0	0	0	0	0	0	0	0	0	0	0	0	0	0	0	0	0	0	0	0	0	0	0	0	0	0	0	0	0	0	0	0	0	0	0	0	0	0	0	0	0	0
0	0	0	0	0	0	0	0	0	0	0	0	0	0	0	0	0	0	0	0	0	0	0	0	0	0	0	0	0	0	0	0	0	0	0	0	0	0	0	0	0	0	0	0	0	0	0	0	0	0
0	0	0	0	0	0	0	0	0	0	0	0	0	0	0	0	0	0	0	0	0	0	0	0	0	0	0	0	0	0	0	0	0	0	0	0	0	0	0	0	0	0	0	0	0	0	0	0	0	0
0	0	0	0	0	0	0	0	0	0	0	0	0	0	0	0	0	0	0	0	0	0	0	0	0	0	0	0	0	0	0	0	0	0	0	0	0	0	0	0	0	0	0	0	0	0	0	0	0	0
0	0	0	0	0	0	0	0	0	0	0	0	0	0	0	0	0	0	0	0	0	0	0	0	0	0	0	0	0	0	0	0	0	0	0	0	0	0	0	0	0	0	0	0	0	0	0	0	0	0
0	0	0	0	0	0	0	0	0	0	0	0	0	0	0	0	0	0	0	0	0	0	0	0	0	0	0	0	0	0	0	0	0	0	0	0	0	0	0	0	0	0	0	0	0	0	0	0	0	0
0	0	0	0	0	0	0	0	0	0	0	0	0	0	0	0	0	0	0	0	0	0	0	0	0	0	0	0	0	0	0	0	0	0	0	0	0	0	0	0	0	0	0	0	0	0	0	0	0	0
0	0	0	0	0	0	0	0	0	0	0	0	0	0	0	0	0	0	0	0	0	0	0	0	0	0	0	0	0	0	0	0	0	0	0	0	0	0	0	0	0	0	0	0	0	0	0	0	0	0
0	0	0	0	0	0	0	0	0	0	0	0	0	0	0	0	0	0	0	0	0	0	0	0	0	0	0	0	0	0	0	0	0	0	0	0	0	0	0	0	0	0	0	0	0	0	0	0	0	0
0	0	0	0	0	0	0	0	0	0	0	0	0	0	0	0	0	0	0	0	0	0	0	0	0	0	0	0	0	0	0	0	0	0	0	0	0	0	0	0	0	0	0	0	0	0	0	0	0	0
0	0	0	0	0	0	0	0	0	0	0	0	0	0	0	0	0	0	0	0	0	0	0	0	0	0	0	0	0	0	0	0	0	0	0	0	0	0	0	0	0	0	0	0	0	0	0	0	0	0
0	0	0	0	0	0	0	0	0	0	0	0	0	0	0	0	0	0	0	0	0	0	0	0	0	0	0	0	0	0	0	0	0	0	0	0	0	0	0	0	0	0	0	0	0	0	0	0	0	0
0	0	0	0	0	0	0	0	0	0	0	0	0	0	0	0	0	0	0	0	0	0	0	0	0	0	0	0	0	0	0	0	0	0	0	0	0	0	0	0	0	0	0	0	0	0	0	0	0	0
0	0	0	0	0	0	0	0	0	0	0	0	0	0	0	0	0	0	0	0	0	0	0	0	0	0	0	0	0	0	0	0	0	0	0	0	0	0	0	0	0	0	0	0	0	0	0	0	0	0
0	0	0	0	0	0	0	0	0	0	0	0	0	0	0	0	0	0	0	0	0	0	0	0	0	0	0	0	0	0	0	0	0	0	0	0	0	0	0	0	0	0	0	0	0	0	0	0	0	0
0	0	0	0	0	0	0	0	0	0	0	0	0	0	0	0	0	0	0	0	0	0	0	0	0	0	0	0	0	0	0	0	0	0	0	0	0	0	0	0	0	0	0	0	0	0	0	0	0	0
0	0	0	0	0	0	0	0	0	0	0	0	0	0	0	0	0	0	0	0	0	0	0	0	0	0	0	0	0	0	0	0	0	0	0	0	0	0	0	0	0	0	0	0	0	0	0	0	0	0
0	0	0	0	0	0	0	0	0	0	0	0	0	0	0	0	0	0	0	0	0	0	0	0	0	0	0	0	0	0	0	0	0	0	0	0	0	0	0	0	0	0	0	0	0	0	0	0	0	0
0	0	0	0	0	0	0	0	0	0	0	0	0	0	0	0	0	0	0	0	0	0	0	0	0	0	0	0	0	0	0	0	0	0	0	0	0	0	0	0	0	0	0	0	0	0	0	0	0	0
0	0	0	0	0	0	0	0	0	0	0	0	0	0	0	0	0	0	0	0	0	0	0	0	0	0	0	0	0	0	0	0	0	0	0	0	0	0	0	0	0	0	0	0	0	0	0	0	0	0
0	0	0	0	0	0	0	0	0	0	0	0	0	0	0	0	0	0	0	0	0	0	0	0	0	0	0	0	0	0	0	0	0	0	0	0	0	0	0	0	0	0	0	0	0	0	0	0	0	0
0	0	0	0	0	0	0	0	0	0	0	0	0	0	0	0	0	0	0	0	0	0	0	0	0	0	0	0	0	0	0	0	0	0	0	0	0	0	0	0	0	0	0	0	0	0	0	0	0	0
0	0	0	0	0	0	0	0	0	0	0	0	0	0	0	0	0	0	0	0	0	0	0	0	0	0	0	0	0	0	0	0	0	0	0	0	0	0	0	0	0	0	0	0	0	0	0	0	0	0
0	0	0	0	0	0	0	0	0	0	0	0	0	0	0	0	0	0	0	0	0	0	0	0	0	0	0	0	0	0	0	0	0	0	0	0	0	0	0	0	0	0	0	0	0	0	0	0	0	0
0	0	0	0	0	0	0	0	0	0	0	0	0	0	0	0	0	0	0	0	0	0	0	0	0	0	0	0	0	0	0	0	0	0	0	0	0	0	0	0	0	0	0	0	0	0	0	0	0	0
0	0	0	0	0	0	0	0	0	0	0	0	0	0	0	0	0	0	0	0	0	0	0	0	0	0	0	0	0	0	0	0	0	0	0	0	0	0	0	0	0	0	0	0	0	0	0	0	0	0
0	0	0	0	0	0	0	0	0	0	0	0	0	0	0	0	0	0	0	0	0	0	0	0	0	0	0	0	0	0	0	0	0	0	0	0	0	0	0	0	0	0	0	0	0	0	0	0	0	0
0	0	0	0	0	0	0	0	0	0	0	0	0	0	0	0	0	0	0	0	0	0	0	0	0	0	0	0	0	0	0	0	0	0	0	0	0	0	0	0	0	0	0	0	0	0	0	0	0	0
0	0	0	0	0	0	0	0	0	0	0	0	0	0	0	0	0	0	0	0	0	0	0	0	0	0	0	0	0	0	0	0	0	0	0	0	0	0	0	0	0	0	0	0	0	0	0	0	0	0
0	0	0	0	0	0	0	0	0	0	0	0	0	0	0	0	0	0	0	0	0	0	0	0	0	0	0	0	0	0	0	0	0	0	0	0	0	0	0	0	0	0	0	0	0	0	0	0	0	0
0	0	0	0	0	0	0	0	0	0	0	0	0	0	0	0	0	0	0	0	0	0	0	0	0	0	0	0	0	0	0	0	0	0	0	0	0	0	0	0	0	0	0	0	0	0	0	0	0	0
0	0	0	0	0	0	0	0	0	0	0	0	0	0	0	0	0	0	0	0	0	0	0	0	0	0	0	0	0	0	0	0	0	0	0	0	0	0	0	0	0	0	0	0	0	0	0	0	0	0
0	0	0	0	0	0	0	0	0	0	0	0	0	0	0	0	0	0	0	0	0	0	0	0	0	0	0	0	0	0	0	0	0	0	0	0	0	0	0	0	0	0	0	0	0	0	0	0	0	0
0	0	0	0	0	0	0	0	0	0	0	0	0	0	0	0	0	0	0	0	0	0	0	0	0	0	0	0	0	0	0	0	0	0	0	0	0	0	0	0	0	0	0	0	0	0	0	0	0	0
0	0	0	0	0	0	0	0	0	0	0	0	0	0	0	0	0	0	0	0	0	0	0	0	0	0	0	0	0	0	0	0	0	0	0	0	0	0	0	0	0	0	0	0	0	0	0	0	0	0
0	0	0	0	0	0	0	0	0	0	0	0	0	0	0	0	0	0	0	0	0	0	0	0	0	0	0	0	0	0	0	0	0	0	0	0	0	0	0	0	0	0	0	0	0	0	0	0	0	0
0	0	0	0	0	0	0	0	0	0	0	0	0	0	0	0	0	0	0	0	0	0	0	0	0	0	0	0	0	0	0	0	0	0	0	0	0	0	0	0	0	0	0	0	0	0	0	0	0	0
0	0	0	0	0	0	0	0	0	0	0	0	0	0	0	0	0	0	0	0	0	0	0	0	0	0	0	0	0	0	0	0	0	0	0	0	0	0	0	0	0	0	0	0	0	0	0	0	0	0
0	0	0	0	0	0	0	0	0	0	0	0	0	0	0	0	0	0	0	0	0	0	0	0	0	0	0	0	0	0	0	0	0	0	0	0	0	0	0	0	0	0	0	0	0	0	0	0	0	0
0	0	0	0	0	0	0	0	0	0	0	0	0	0	0	0	0	0	0	0	0	0	0	0	0	0	0	0	0	0	0	0	0	0	0	0	0	0	0	0	0	0	0	0	0	0	0	0	0	0
0	0	0	0	0	0	0	0	0	0	0	0	0	0	0	0	0	0	0	0	0	0	0	0	0	0	0	0	0	0	0	0	0	0	0	0	0	0	0	0	0	0	0	0	0	0	0	0	0	0
0	0	0	0	0	0	0	0	0	0	0	0	0	0	0	0	0	0	0	0	0	0	0	0	0	0	0	0	0	0	0	0	0	0	0	0	0	0	0	0	0	0	0	0	0	0	0	0	0	0
0	0	0	0	0	0	0	0	0	0	0	0	0	0	0	0	0	0	0	0	0	0	0	0	0	0	0	0	0	0	0	0	0	0	0	0	0	0	0	0	0	0	0	0	0	0	0	0	0	0
0	0	0	0	0	0	0	0	0	0	0	0	0	0	0	0	0	0	0	0	0	0	0	0	0	0	0	0	0	0	0	0	0	0	0	0	0	0	0	0	0	0	0	0	0	0	0	0	0	0
0	0	0	0	0	0	0	0	0	0	0	0	0	0	0	0	0	0	0	0	0	0	0	0	0	0	0	0	0	0	0	0	0	0	0	0	0	0	0	0	0	0	0	0	0	0	0	0	0	0
0	0	0	0	0	0	0	0	0	0	0	0	0	0	0	0	0	0	0	0	0	0	0	0	0	0	0	0	0	0	0	0	0	0	0	0	0	0	0	0	0	0	0	0	0	0	0	0	0	0
0	0	0	0	0	0	0	0	0	0	0	0	0	0	0	0	0	0	0	0	0	0	0	0	0	0	0	0	0	0	0	0	0	0	0	0	0	0	0	0	0	0	0	0	0	0	0	0	0	0
0	0	0	0	0	0	0	0	0	0	0	0	0	0	0	0	0	0	0	0	0	0	0	0	0	0	0	0	0	0	0	0	0	0	0	0	0	0	0	0	0	0	0	0	0	0	0	0	0	0
0	0	0	0	0	0	0	0	0	0	0	0	0	0	0	0	0	0	0	0	0	0	0	0	0	0	0	0	0	0	0	0	0	0	0	0	0	0	0	0	0	0	0	0	0	0	0	0	0	0
0	0	0	0	0	0	0	0	0	0	0	0	0	0	0	0	0	0	0	0	0	0	0	0	0	0	0	0	0	0	0	0	0	0	0	0	0	0	0	0	0	0	0	0	0	0	0	0	0	0
0	0	0	0	0	0	0	0	0	0	0	0	0	0	0	0	0	0	0	0	0	0	0	0	0	0	0	0	0	0	0	0	0	0	0	0	0	0	0	0	0	0	0	0	0	0	0	0	0	0
0	0	0	0	0	0	0	0	0	0	0	0	0	0	0	0	0	0	0	0	0	0	0	0	0	0	0	0	0	0	0	0	0	0	0	0	0	0	0	0	0	0	0	0	0	0	0	0	0	0
0	0	0	0	0	0	0	0	0	0	0	0	0	0	0	0	0	0	0	0	0	0	0	0	0	0	0	0	0	0	0	0	0	0	0	0	0	0	0	0	0	0	0	0	0	0	0	0	0	0
0	0	0	0	0	0	0	0	0	0	0	0	0	0	0	0	0	0	0	0	0	0	0	0	0	0	0	0	0	0	0	0	0	0	0	0	0	0	0	0	0	0	0	0	0	0	0	0	0	0
0	0	0	0	0	0	0	0	0	0	0	0	0	0	0	0	0	0	0	0	0	0	0	0	0	0	0	0	0	0	0	0	0	0	0	0	0	0	0	0	0	0	0	0	0	0	0	0	0	0
0	0	0	0	0	0	0	0	0	0	0	0	0	0	0	0	0	0	0	0	0	0	0	0	0	0	0	0	0	0	0	0	0	0	0	0	0	0	0	0	0	0	0	0	0	0	0	0	0	0
0	0	0	0	0	0	0	0	0	0	0	0	0	0	0	0	0	0	0	0	0	0	0	0	0	0	0	0	0	0	0	0	0	0	0	0	0	0	0	0	0	0	0	0	0	0	0	0	0	0
0	0	0	0	0	0	0	0	0	0	0	0	0	0	0	0	0	0	0	0	0	0	0	0	0	0	0	0	0	0	0	0	0	0	0	0	0	0	0	0	0	0	0	0	0	0	0	0	0	0
0	0	0	0	0	0	0	0	0	0	0	0	0	0	0	0	0	0	0	0	0	0	0	0	0	0	0	0	0	0	0	0	0	0	0	0	0	0	0	0	0	0	0	0	0	0	0	0	0	0
0	0	0	0	0	0	0	0	0	0	0	0	0	0	0	0	0	0	0	0	0	0	0	0	0	0	0	0	0	0	0	0	0	0	0	0	0	0	0	0	0	0	0	0	0	0	0	0	0	0
0	0	0	0	0	0	0	0	0	0	0	0	0	0	0	0	0	0	0	0	0	0	0	0	0	0	0	0	0	0	0	0	0	0	0	0	0	0	0	0	0	0	0	0	0	0	0	0	0	0
0	0	0	0	0	0	0	0	0	0	0	0	0	0	0	0	0	0	0	0	0	0	0	0	0	0	0	0	0	0	0	0	0	0	0	0	0	0	0	0	0	0	0	0	0	0	0	0	0	0
0	0	0	0	0	0	0	0	0	0	0	0	0	0	0	0	0	0	0	0	0	0	0	0	0	0	0	0	0	0	0	0	0	0	0	0	0	0	0	0	0	0	0	0	0	0	0	0	0	0
0	0	0	0	0	0	0	0	0	0	0	0	0	0	0	0	0	0	0	0	0	0	0	0	0	0	0	0	0	0	0	0	0	0	0	0	0	0	0	0	0	0	0	0	0	0	0	0	0	0
0	0	0	0	0	0	0	0	0	0	0	0	0	0	0	0	0	0	0	0	0	0	0	0	0	0	0	0	0	0	0	0	0	0	0	0	0	0	0	0	0	0	0	0	0	0	0	0	0	0
0	0	0	0	0	0	0	0	0	0	0	0	0	0	0	0	0	0	0	0	0	0	0	0	0	0	0	0	0	0	0	0	0	0	0	0	0	0	0	0	0	0	0	0	0	0	0	0	0	0
0	0	0	0	0	0	0	0	0	0	0	0	0	0	0	0	0	0	0	0	0	0	0	0	0	0	0	0	0	0	0	0	0	0	0	0	0	0	0	0	0	0	0	0	0	0	0	0	0	0
0	0	0	0	0	0	0	0	0	0	0	0	0	0	0	0	0	0	0	0	0	0	0	0	0	0	0	0	0	0	0	0	0	0	0	0	0	0	0	0	0	0	0	0	0	0	0	0	0	0
0	0	0	0	0	0	0	0	0	0	0	0	0	0	0	0	0	0	0	0	0	0	0	0	0	0	0	0	0	0	0	0	0	0	0	0	0	0	0	0	0	0	0	0	0	0	0	0	0	0
0	0	0	0	0	0	0	0	0	0	0	0	0	0	0	0	0	0	0	0	0	0	0	0	0	0	0	0	0	0	0	0	0	0	0	0	0	0	0	0	0	0	0	0	0	0	0	0	0	0
0	0	0	0	0	0	0	0	0	0	0	0	0	0	0	0	0	0	0	0	0	0	0	0	0	0	0	0	0	0	0	0	0	0	0	0	0	0	0	0	0	0	0	0	0	0	0	0	0	0
0	0	0	0	0	0	0	0	0	0	0	0	0	0	0	0	0	0	0	0	0	0	0	0	0	0	0	0	0	0	0	0	0	0	0	0	0	0	0	0	0	0	0	0	0	0	0	0	0	0
0	0	0	0	0	0	0	0	0	0	0	0	0	0	0	0	0	0	0	0	0	0	0	0	0	0	0	0	0	0	0	0	0	0	0	0	0	0	0	0	0	0	0	0	0	0	0	0	0	0
0	0	0	0	0	0	0	0	0	0	0	0	0	0	0	0	0	0	0	0	0	0	0	0	0	0	0	0	0	0	0	0	0	0	0	0	0	0	0	0	0	0	0	0	0	0	0	0	0	0
0	0	0	0	0	0	0	0	0	0	0	0	0	0	0	0	0	0	0	0	0	0	0	0	0	0	0	0	0	0	0	0	0	0	0	0	0	0	0	0	0	0	0	0	0	0	0	0	0	0
0	0	0	0	0	0	0	0	0	0	0	0	0	0	0	0	0	0	0	0	0	0	0	0	0	0	0	0	0	0	0	0	0	0	0	0	0	0	0	0	0	0	0	0	0	0	0	0	0	0
0	0	0	0	0	0	0	0	0	0	0	0	0	0	0	0	0	0	0	0	0	0	0	0	0	0	0	0	0	0	0	0	0	0	0	0	0	0	0	0	0	0	0	0	0	0	0	0	0	0
0	0	0	0	0	0	0	0	0	0	0	0	0	0	0	0	0	0	0	0	0	0	0	0	0	0	0	0	0	0	0	0	0	0	0	0	0	0	0	0	0	0	0	0	0	0	0	0	0	0
0	0	0	0	0	0	0	0	0	0	0	0	0	0	0	0	0	0	0	0	0	0	0	0	0	0	0	0	0	0	0	0	0	0	0	0	0	0	0	0	0	0	0	0	0	0	0	0	0	0
0	0	0	0	0	0	0	0	0	0	0	0	0	0	0	0	0	0	0	0	0	0	0	0	0	0	0	0	0	0	0	0	0	0	0	0	0	0	0	0	0	0	0	0	0	0	0	0	0	0
0	0	0	0	0	0	0	0	0	0	0	0	0	0	0	0	0	0	0	0	0	0	0	0	0	0	0	0	0	0	0	0	0	0	0	0	0	0	0	0	0	0	0	0	0	0	0	0	0	0
0	0	0	0	0	0	0	0	0	0	0	0	0	0	0	0	0	0	0	0	0	0	0	0	0	0	0	0	0	0	0	0	0	0	0	0	0	0	0	0	0	0	0	0	0	0	0	0	0	0
0	0	0	0	0	0	0	0	0	0	0	0	0	0	0	0	0	0	0	0	0	0	0	0	0	0	0	0	0	0	0	0	0	0	0	0	0	0	0	0	0	0	0	0	0	0	0	0	0	0
0	0	0	0	0	0	0	0	0	0	0	0	0	0	0	0	0	0	0	0	0	0	0	0	0	0	0	0	0	0	0	0	0	0	0	0	0	0	0	0	0	0	0	0	0	0	0	0	0	0
0	0	0	0	0	0	0	0	0	0	0	0	0	0	0	0	0	0	0	0	0	0	0	0	0	0	0	0	0	0	0	0	0	0	0	0	0	0	0	0	0	0	0	0	0	0	0	0	0	0
0	0	0	0	0	0	0	0	0	0	0	0	0	0	0	0	0	0	0	0	0	0	0	0	0	0	0	0	0	0	0	0	0	0	0	0	0	0	0	0	0	0	0	0	0	0	0	0	0	0
0	0	0	0	0	0	0	0	0	0	0	0	0	0	0	0	0	0	0	0	0	0	0	0	0	0	0	0	0	0	0	0	0	0	0	0	0	0	0	0	0	0	0	0	0	0	0	0	0	0
0	0	0	0	0	0	0	0	0	0	0	0	0	0	0	0	0	0	0	0	0	0	0	0	0	0	0	0	0	0	0	0	0	0	0	0	0	0	0	0	0	0	0	0	0	0	0	0	0	0
0	0	0	0	0	0	0	0	0	0	0	0	0	0	0	0	0	0	0	0	0	0	0	0	0	0	0	0	0	0	0	0	0	0	0	0	0	0	0	0	0	0	0	0	0	0	0	0	0	0
0	0	0	0	0	0	0	0	0	0	0	0	0	0	0	0	0	0	0	0	0	0	0	0	0	0	0	0	0	0	0	0	0	0	0	0	0	0	0	0	0	0	0	0	0	0	0	0	0	0
0	0	0	0	0	0	0	0	0	0	0	0	0	0	0	0	0	0	0	0	0	0	0	0	0	0	0	0	0	0	0	0	0	0	0	0	0	0	0	0	0	0	0	0	0	0	0	0	0	0
0	0	0	0	0	0	0	0	0	0	0	0	0	0	0	0	0	0	0	0	0	0	0	0	0	0	0	0	0	0	0	0	0	0	0	0	0	0	0	0	0	0	0	0	0	0	0	0	0	0
0	0	0	0	0	0	0	0	0	0	0	0	0	0	0	0	0	0	0	0	0	0	0	0	0	0	0	0	0	0	0	0	0	0	0	0	0	0	0	0	0	0	0	0	0	0	0	0	0	0
0	0	0	0	0	0	0	0	0	0	0	0	0	0	0	0	0	0	0	0	0	0	0	0	0	0	0	0	0	0	0	0	0	0	0	0	0	0	0	0	0	0	0	0	0	0	0	0	0	0
0	0	0	0	0	0	0	0	0	0	0	0	0	0	0	0	0	0	0	0	0	0	0	0	0	0	0	0	0	0	0	0	0	0	0	0	0	0	0	0	0	0	0	0	0	0	0	0	0	0
0	0	0	0	0	0	0	0	0	0	0	0	0	0	0	0	0	0	0	0	0	0	0	0	0	0	0	0	0	0	0	0	0	0	0	0	0	0	0	0	0	0	0	0	0	0	0	0	0	0
0	0	0	0	0	0	0	0	0	0	0	0	0	0	0	0	0	0	0	0	0	0	0	0	0	0	0	0	0	0	0	0	0	0	0	0	0	0	0	0	0	0	0	0	0	0	0	0	0	0
0	0	0	0	0	0	0	0	0	0	0	0	0	0	0	0	0	0	0	0	0	0	0	0	0	0	0	0	0	0	0	0	0	0	0	0	0	0	0	0	0	0	0	0	0	0	0	0	0	0
0	0	0	0	0	0	0	0	0	0	0	0	0	0	0	0	0	0	0	0	0	0	0	0	0	0	0	0	0	0	0	0	0	0	0	0	0	0	0	0	0	0	0	0	0	0	0	0	0	0
0	0	0	0	0	0	0	0	0	0	0	0	0	0	0	0	0	0	0	0	0	0	0	0	0	0	0	0	0	0	0	0	0	0	0	0	0	0	0	0	0	0	0	0	0	0	0	0	0	0
0	0	0	0	0	0	0	0	0	0	0	0	0	0	0	0	0	0	0	0	0	0	0	0	0	0	0	0	0	0	0	0	0	0	0	0	0	0	0	0	0	0	0	0	0	0	0	0	0	0
0	0	0	0	0	0	0	0	0	0	0	0	0	0	0	0	0	0	0	0	0	0	0	0	0	0	0	0	0	0	0	0	0	0	0	0	0	0	0	0	0	0	0	0	0	0	0	0	0	0
0	0	0	0	0	0	0	0	0	0	0	0	0	0	0	0	0	0	0	0	0	0	0	0	0	0	0	0	0	0	0	0	0	0	0	0	0	0	0	0	0	0	0	0	0	0	0	0	0	0
0	0	0	0	0	0	0	0	0	0	0	0	0	0	0	0	0	0	0	0	0	0	0	0	0	0	0	0	0	0	0	0	0	0	0	0	0	0	0	0	0	0	0	0	0	0	0	0	0	0
0	0	0	0	0	0	0	0	0	0	0	0	0	0	0	0	0	0	0	0	0	0	0	0	0	0	0	0	0	0	0	0	0	0	0	0	0	0	0	0	0	0	0	0	0	0	0	0	0	0
0	0	0	0	0	0	0	0	0	0	0	0	0	0	0	0	0	0	0	0	0	0	0	0	0	0	0	0	0	0	0	0	0	0	0	0	0	0	0	0	0	0	0	0	0	0	0	0	0	0
0	0	0	0	0	0	0	0	0	0	0	0	0	0	0	0	0	0	0	0	0	0	0	0	0	0	0	0	0	0	0	0	0	0	0	0	0	0	0	0	0	0	0	0	0	0	0	0	0	0
0	0	0	0	0	0	0	0	0	0	0	0	0	0	0	0	0	0	0	0	0	0	0	0	0	0	0	0	0	0	0	0	0	0	0	0	0	0	0	0	0	0	0	0	0	0	0	0	0	0
0	0	0	0	0	0	0	0	0	0	0	0	0	0	0	0	0	0	0	0	0	0	0	0	0	0	0	0	0	0	0	0	0	0	0	0	0	0	0	0	0	0	0	0	0	0	0	0	0	0
0	0	0	0	0	0	0	0	0	0	0	0	0	0	0	0	0	0	0	0	0	0	0	0	0	0	0	0	0	0	0	0	0	0	0	0	0	0	0	0	0	0	0	0	0	0	0	0	0	0
0	0	0	0	0	0	0	0	0	0	0	0	0	0	0	0	0	0	0	0	0	0	0	0	0	0	0	0	0	0	0	0	0	0	0	0	0	0	0	0	0	0	0	0	0	0	0	0	0	0
0	0	0	0	0	0	0	0	0	0	0	0	0	0	0	0	0	0	0	0	0	0	0	0	0	0	0	0	0	0	0	0	0	0	0	0	0	0	0	0	0	0	0	0	0	0	0	0	0	0
[truncated: 491 more columns]

## Sheet: Fig. 2e - Ir1 (Co,Fe)-OH MI
Ir1/(Co,Fe)-OH/MI
0.01314	0.01315	0.01316	0.01317	0.01318	0.01319	0.0132	0.01321	0.01322	0.01322	0.01323	0.01324	0.01325	0.01326	0.01327	0.01328	0.01328	0.01329	0.0133	0.01331	0.01332	0.01333	0.01333	0.01334	0.01335	0.01336	0.01337	0.01338	0.01338	0.01339	0.0134	0.01341	0.01341	0.01342	0.01343	0.01344	0.01344	0.01345	0.01346	0.01347	0.01347	0.01348	0.01349	0.0135	0.0135	0.01351	0.01352	0.01352	0.01353	0.01354
0.01515	0.01516	0.01518	0.0152	0.01522	0.01524	0.01526	0.01528	0.0153	0.01532	0.01534	0.01535	0.01537	0.01539	0.01541	0.01543	0.01545	0.01546	0.01548	0.0155	0.01552	0.01554	0.01555	0.01557	0.01559	0.01561	0.01562	0.01564	0.01566	0.01567	0.01569	0.01571	0.01572	0.01574	0.01576	0.01577	0.01579	0.01581	0.01582	0.01584	0.01585	0.01587	0.01589	0.0159	0.01592	0.01593	0.01595	0.01596	0.01598	0.01599
0.01645	0.01648	0.01652	0.01655	0.01658	0.01661	0.01665	0.01668	0.01671	0.01675	0.01678	0.01681	0.01684	0.01688	0.01691	0.01694	0.01697	0.017	0.01703	0.01707	0.0171	0.01713	0.01716	0.01719	0.01722	0.01725	0.01728	0.01731	0.01734	0.01737	0.0174	0.01743	0.01746	0.01749	0.01752	0.01755	0.01758	0.01761	0.01764	0.01767	0.0177	0.01772	0.01775	0.01778	0.01781	0.01784	0.01786	0.01789	0.01792	0.01795
0.01696	0.01701	0.01706	0.01711	0.01716	0.01721	0.01726	0.01731	0.01736	0.01741	0.01746	0.01751	0.01756	0.01761	0.01765	0.0177	0.01775	0.0178	0.01785	0.01789	0.01794	0.01799	0.01804	0.01808	0.01813	0.01818	0.01822	0.01827	0.01832	0.01836	0.01841	0.01845	0.0185	0.01854	0.01859	0.01864	0.01868	0.01872	0.01877	0.01881	0.01886	0.0189	0.01895	0.01899	0.01903	0.01908	0.01912	0.01916	0.0192	0.01925
0.01677	0.01683	0.0169	0.01697	0.01703	0.0171	0.01717	0.01723	0.0173	0.01737	0.01743	0.0175	0.01756	0.01763	0.01769	0.01776	0.01782	0.01789	0.01795	0.01802	0.01808	0.01815	0.01821	0.01828	0.01834	0.0184	0.01847	0.01853	0.01859	0.01866	0.01872	0.01878	0.01885	0.01891	0.01897	0.01903	0.01909	0.01915	0.01922	0.01928	0.01934	0.0194	0.01946	0.01952	0.01958	0.01964	0.0197	0.01976	0.01982	0.01988
0.01608	0.01616	0.01625	0.01633	0.01641	0.01649	0.01658	0.01666	0.01674	0.01682	0.0169	0.01698	0.01707	0.01715	0.01723	0.01731	0.01739	0.01747	0.01755	0.01764	0.01772	0.0178	0.01788	0.01796	0.01804	0.01812	0.0182	0.01828	0.01836	0.01844	0.01852	0.0186	0.01867	0.01875	0.01883	0.01891	0.01899	0.01907	0.01914	0.01922	0.0193	0.01938	0.01945	0.01953	0.01961	0.01968	0.01976	0.01983	0.01991	0.01999
0.01517	0.01527	0.01536	0.01546	0.01555	0.01565	0.01575	0.01584	0.01594	0.01604	0.01613	0.01623	0.01633	0.01643	0.01652	0.01662	0.01672	0.01681	0.01691	0.017	0.0171	0.0172	0.01729	0.01739	0.01749	0.01758	0.01768	0.01777	0.01787	0.01797	0.01806	0.01816	0.01825	0.01835	0.01844	0.01854	0.01863	0.01872	0.01882	0.01891	0.01901	0.0191	0.01919	0.01929	0.01938	0.01947	0.01956	0.01965	0.01975	0.01984
0.01421	0.01432	0.01443	0.01454	0.01465	0.01476	0.01487	0.01498	0.01509	0.01521	0.01532	0.01543	0.01554	0.01565	0.01577	0.01588	0.01599	0.0161	0.01622	0.01633	0.01644	0.01656	0.01667	0.01678	0.01689	0.01701	0.01712	0.01723	0.01734	0.01746	0.01757	0.01768	0.01779	0.01791	0.01802	0.01813	0.01824	0.01836	0.01847	0.01858	0.01869	0.0188	0.01891	0.01902	0.01913	0.01924	0.01935	0.01946	0.01957	0.01968
0.01324	0.01336	0.01349	0.01361	0.01374	0.01387	0.01399	0.01412	0.01425	0.01437	0.0145	0.01463	0.01476	0.01489	0.01502	0.01515	0.01528	0.01541	0.01554	0.01567	0.0158	0.01593	0.01606	0.0162	0.01633	0.01646	0.01659	0.01672	0.01686	0.01699	0.01712	0.01725	0.01739	0.01752	0.01765	0.01778	0.01792	0.01805	0.01818	0.01831	0.01845	0.01858	0.01871	0.01884	0.01898	0.01911	0.01924	0.01937	0.0195	0.01963
0.01222	0.01236	0.0125	0.01264	0.01278	0.01292	0.01307	0.01321	0.01335	0.0135	0.01364	0.01379	0.01393	0.01408	0.01423	0.01438	0.01452	0.01467	0.01482	0.01497	0.01512	0.01528	0.01543	0.01558	0.01573	0.01589	0.01604	0.01619	0.01635	0.0165	0.01666	0.01681	0.01697	0.01712	0.01728	0.01744	0.01759	0.01775	0.01791	0.01806	0.01822	0.01838	0.01854	0.0187	0.01885	0.01901	0.01917	0.01933	0.01949	0.01964
0.01112	0.01127	0.01142	0.01157	0.01172	0.01188	0.01203	0.01219	0.01235	0.01251	0.01267	0.01283	0.01299	0.01315	0.01332	0.01348	0.01365	0.01382	0.01399	0.01415	0.01432	0.0145	0.01467	0.01484	0.01501	0.01519	0.01536	0.01554	0.01572	0.01589	0.01607	0.01625	0.01643	0.01661	0.01679	0.01698	0.01716	0.01734	0.01753	0.01771	0.01789	0.01808	0.01827	0.01845	0.01864	0.01883	0.01901	0.0192	0.01939	0.01958
0.00991	0.01007	0.01023	0.01039	0.01055	0.01071	0.01088	0.01105	0.01121	0.01138	0.01156	0.01173	0.0119	0.01208	0.01226	0.01244	0.01262	0.0128	0.01298	0.01317	0.01335	0.01354	0.01373	0.01392	0.01411	0.01431	0.0145	0.0147	0.0149	0.0151	0.0153	0.0155	0.0157	0.0159	0.01611	0.01632	0.01652	0.01673	0.01694	0.01715	0.01736	0.01758	0.01779	0.01801	0.01822	0.01844	0.01866	0.01888	0.0191	0.01932
0.00864	0.0088	0.00896	0.00912	0.00929	0.00946	0.00963	0.0098	0.00997	0.01015	0.01033	0.01051	0.01069	0.01087	0.01106	0.01125	0.01144	0.01163	0.01182	0.01202	0.01222	0.01242	0.01262	0.01282	0.01303	0.01324	0.01345	0.01366	0.01387	0.01409	0.01431	0.01453	0.01475	0.01497	0.0152	0.01543	0.01566	0.01589	0.01612	0.01635	0.01659	0.01683	0.01707	0.01731	0.01755	0.0178	0.01804	0.01829	0.01854	0.01879
0.00736	0.00751	0.00767	0.00783	0.00799	0.00816	0.00833	0.0085	0.00867	0.00885	0.00903	0.00921	0.00939	0.00958	0.00977	0.00996	0.01015	0.01035	0.01055	0.01075	0.01095	0.01116	0.01137	0.01158	0.0118	0.01202	0.01223	0.01246	0.01268	0.01291	0.01314	0.01337	0.01361	0.01385	0.01409	0.01433	0.01458	0.01482	0.01508	0.01533	0.01558	0.01584	0.0161	0.01637	0.01663	0.0169	0.01717	0.01744	0.01772	0.01799
0.00612	0.00626	0.00641	0.00657	0.00672	0.00688	0.00705	0.00721	0.00738	0.00755	0.00772	0.0079	0.00808	0.00826	0.00845	0.00863	0.00883	0.00902	0.00922	0.00942	0.00962	0.00983	0.01004	0.01026	0.01047	0.01069	0.01092	0.01114	0.01137	0.01161	0.01184	0.01208	0.01233	0.01257	0.01282	0.01307	0.01333	0.01359	0.01385	0.01412	0.01439	0.01466	0.01494	0.01521	0.0155	0.01578	0.01607	0.01636	0.01666	0.01695
0.00497	0.0051	0.00524	0.00538	0.00553	0.00567	0.00583	0.00598	0.00614	0.0063	0.00646	0.00663	0.0068	0.00697	0.00715	0.00733	0.00751	0.0077	0.00789	0.00809	0.00829	0.00849	0.00869	0.0089	0.00912	0.00933	0.00955	0.00978	0.01001	0.01024	0.01048	0.01072	0.01096	0.01121	0.01146	0.01172	0.01198	0.01224	0.01251	0.01278	0.01305	0.01333	0.01362	0.01391	0.0142	0.0145	0.0148	0.0151	0.01541	0.01572
0.00394	0.00406	0.00418	0.00431	0.00444	0.00457	0.00471	0.00485	0.00499	0.00514	0.00529	0.00544	0.0056	0.00576	0.00592	0.00609	0.00626	0.00644	0.00662	0.0068	0.00699	0.00718	0.00738	0.00758	0.00778	0.00799	0.0082	0.00842	0.00864	0.00886	0.00909	0.00933	0.00957	0.00981	0.01006	0.01031	0.01057	0.01083	0.0111	0.01137	0.01164	0.01192	0.01221	0.0125	0.0128	0.0131	0.0134	0.01371	0.01403	0.01435
0.00305	0.00316	0.00326	0.00337	0.00349	0.0036	0.00372	0.00385	0.00397	0.0041	0.00424	0.00437	0.00451	0.00466	0.00481	0.00496	0.00511	0.00528	0.00544	0.00561	0.00578	0.00596	0.00614	0.00632	0.00651	0.00671	0.00691	0.00711	0.00732	0.00753	0.00775	0.00797	0.0082	0.00843	0.00867	0.00891	0.00916	0.00941	0.00967	0.00994	0.01021	0.01048	0.01076	0.01105	0.01134	0.01164	0.01194	0.01225	0.01256	0.01289
0.00231	0.0024	0.00249	0.00258	0.00268	0.00278	0.00288	0.00298	0.00309	0.00321	0.00332	0.00344	0.00356	0.00369	0.00382	0.00395	0.00409	0.00423	0.00438	0.00453	0.00468	0.00484	0.00501	0.00517	0.00535	0.00552	0.0057	0.00589	0.00608	0.00628	0.00648	0.00669	0.0069	0.00712	0.00734	0.00757	0.0078	0.00804	0.00829	0.00854	0.0088	0.00906	0.00933	0.0096	0.00989	0.01017	0.01047	0.01077	0.01108	0.01139
0.00171	0.00178	0.00185	0.00193	0.00201	0.00209	0.00218	0.00227	0.00236	0.00245	0.00255	0.00265	0.00275	0.00286	0.00297	0.00309	0.00321	0.00333	0.00346	0.00359	0.00372	0.00386	0.00401	0.00415	0.00431	0.00446	0.00463	0.00479	0.00496	0.00514	0.00532	0.00551	0.0057	0.0059	0.00611	0.00632	0.00653	0.00675	0.00698	0.00721	0.00745	0.0077	0.00795	0.00821	0.00848	0.00875	0.00903	0.00932	0.00961	0.00991
0.00124	0.00129	0.00135	0.00141	0.00148	0.00154	0.00161	0.00168	0.00176	0.00184	0.00192	0.002	0.00209	0.00218	0.00227	0.00236	0.00246	0.00257	0.00268	0.00279	0.0029	0.00302	0.00314	0.00327	0.0034	0.00354	0.00368	0.00383	0.00398	0.00413	0.0043	0.00446	0.00463	0.00481	0.00499	0.00518	0.00538	0.00558	0.00578	0.00599	0.00621	0.00644	0.00667	0.00691	0.00716	0.00741	0.00767	0.00794	0.00821	0.0085
0.000874	0.000918	0.000964	0.00101	0.00106	0.00111	0.00117	0.00123	0.00128	0.00135	0.00141	0.00148	0.00155	0.00162	0.0017	0.00178	0.00186	0.00194	0.00203	0.00212	0.00222	0.00232	0.00242	0.00253	0.00264	0.00276	0.00288	0.003	0.00313	0.00327	0.00341	0.00355	0.0037	0.00385	0.00401	0.00418	0.00435	0.00453	0.00471	0.0049	0.0051	0.0053	0.00551	0.00572	0.00595	0.00618	0.00642	0.00666	0.00691	0.00717
0.000606	0.000639	0.000673	0.00071	0.000748	0.000788	0.00083	0.000874	0.00092	0.000968	0.00102	0.00107	0.00113	0.00118	0.00124	0.00131	0.00137	0.00144	0.00151	0.00159	0.00167	0.00175	0.00183	0.00192	0.00201	0.00211	0.00221	0.00232	0.00242	0.00254	0.00265	0.00278	0.0029	0.00304	0.00317	0.00332	0.00346	0.00362	0.00378	0.00394	0.00412	0.00429	0.00448	0.00467	0.00487	0.00507	0.00529	0.00551	0.00573	0.00597
0.000411	0.000435	0.000461	0.000488	0.000516	0.000546	0.000578	0.000611	0.000646	0.000682	0.000721	0.000761	0.000804	0.000849	0.000896	0.000945	0.000996	0.00105	0.00111	0.00117	0.00123	0.00129	0.00136	0.00143	0.00151	0.00159	0.00167	0.00176	0.00184	0.00194	0.00204	0.00214	0.00224	0.00235	0.00247	0.00259	0.00272	0.00285	0.00298	0.00313	0.00327	0.00343	0.00359	0.00375	0.00393	0.00411	0.00429	0.00449	0.00469	0.0049
0.000273	0.00029	0.000309	0.000328	0.000349	0.000371	0.000394	0.000419	0.000445	0.000472	0.000501	0.000531	0.000563	0.000597	0.000633	0.00067	0.00071	0.000752	0.000796	0.000842	0.000891	0.000942	0.000995	0.00105	0.00111	0.00117	0.00124	0.00131	0.00138	0.00146	0.00154	0.00162	0.00171	0.0018	0.00189	0.00199	0.0021	0.00221	0.00232	0.00244	0.00256	0.00269	0.00283	0.00297	0.00312	0.00327	0.00344	0.0036	0.00378	0.00396
0.000178	0.00019	0.000203	0.000217	0.000232	0.000247	0.000264	0.000282	0.0003	0.00032	0.000341	0.000364	0.000387	0.000413	0.000439	0.000467	0.000497	0.000529	0.000562	0.000597	0.000634	0.000674	0.000715	0.000759	0.000805	0.000854	0.000905	0.000959	0.00102	0.00108	0.00114	0.00121	0.00128	0.00135	0.00143	0.00151	0.00159	0.00168	0.00178	0.00188	0.00198	0.00209	0.0022	0.00232	0.00245	0.00258	0.00271	0.00286	0.00301	0.00316
0.000113	0.000122	0.000131	0.00014	0.000151	0.000162	0.000173	0.000186	0.000199	0.000213	0.000229	0.000245	0.000262	0.00028	0.000299	0.00032	0.000342	0.000365	0.00039	0.000416	0.000444	0.000474	0.000505	0.000538	0.000574	0.000611	0.00065	0.000692	0.000737	0.000783	0.000833	0.000885	0.00094	0.000999	0.00106	0.00113	0.00119	0.00127	0.00134	0.00142	0.00151	0.0016	0.00169	0.00179	0.00189	0.002	0.00211	0.00223	0.00236	0.00249
7.1e-05	7.7e-05	8.3e-05	8.9e-05	9.6e-05	0.000104	0.000112	0.00012	0.00013	0.00014	0.00015	0.000162	0.000174	0.000187	0.000201	0.000215	0.000231	0.000248	0.000266	0.000285	0.000306	0.000328	0.000351	0.000376	0.000402	0.00043	0.00046	0.000492	0.000526	0.000561	0.0006	0.00064	0.000683	0.000728	0.000776	0.000827	0.000881	0.000938	0.000999	0.00106	0.00113	0.0012	0.00128	0.00136	0.00144	0.00153	0.00162	0.00172	0.00183	0.00194
4.4e-05	4.7e-05	5.1e-05	5.6e-05	6e-05	6.5e-05	7.1e-05	7.7e-05	8.3e-05	9e-05	9.7e-05	0.000105	0.000113	0.000122	0.000132	0.000143	0.000154	0.000166	0.000179	0.000193	0.000207	0.000223	0.00024	0.000258	0.000278	0.000298	0.000321	0.000344	0.00037	0.000396	0.000425	0.000456	0.000488	0.000523	0.00056	0.0006	0.000641	0.000686	0.000733	0.000784	0.000837	0.000894	0.000954	0.00102	0.00109	0.00116	0.00123	0.00131	0.0014	0.00149
2.6e-05	2.9e-05	3.1e-05	3.4e-05	3.7e-05	4.1e-05	4.4e-05	4.8e-05	5.2e-05	5.7e-05	6.2e-05	6.7e-05	7.3e-05	7.9e-05	8.6e-05	9.3e-05	0.000101	0.000109	0.000118	0.000128	0.000138	0.00015	0.000162	0.000175	0.000189	0.000204	0.00022	0.000237	0.000256	0.000276	0.000297	0.00032	0.000345	0.000371	0.000399	0.000429	0.000461	0.000495	0.000531	0.00057	0.000611	0.000656	0.000703	0.000753	0.000806	0.000863	0.000923	0.000987	0.00106	0.00113
1.6e-05	1.7e-05	1.9e-05	2.1e-05	2.3e-05	2.5e-05	2.7e-05	3e-05	3.2e-05	3.5e-05	3.9e-05	4.2e-05	4.6e-05	5e-05	5.5e-05	6e-05	6.5e-05	7.1e-05	7.7e-05	8.4e-05	9.1e-05	9.9e-05	0.000107	0.000117	0.000127	0.000137	0.000149	0.000161	0.000175	0.000189	0.000205	0.000222	0.00024	0.000259	0.00028	0.000302	0.000326	0.000352	0.00038	0.000409	0.000441	0.000475	0.000511	0.00055	0.000592	0.000636	0.000683	0.000734	0.000788	0.000845
9e-06	1e-05	1.1e-05	1.2e-05	1.3e-05	1.5e-05	1.6e-05	1.8e-05	2e-05	2.2e-05	2.4e-05	2.6e-05	2.9e-05	3.1e-05	3.4e-05	3.8e-05	4.1e-05	4.5e-05	4.9e-05	5.4e-05	5.9e-05	6.4e-05	7e-05	7.7e-05	8.4e-05	9.1e-05	9.9e-05	0.000108	0.000118	0.000128	0.000139	0.000152	0.000165	0.000179	0.000194	0.000211	0.000228	0.000247	0.000268	0.00029	0.000314	0.00034	0.000367	0.000397	0.000429	0.000463	0.0005	0.000539	0.000581	0.000626
5e-06	6e-06	6e-06	7e-06	8e-06	9e-06	1e-05	1.1e-05	1.2e-05	1.3e-05	1.4e-05	1.6e-05	1.7e-05	1.9e-05	2.1e-05	2.3e-05	2.6e-05	2.8e-05	3.1e-05	3.4e-05	3.8e-05	4.1e-05	4.5e-05	5e-05	5.4e-05	6e-05	6.5e-05	7.2e-05	7.8e-05	8.6e-05	9.4e-05	0.000102	0.000112	0.000122	0.000133	0.000145	0.000158	0.000172	0.000187	0.000203	0.000221	0.00024	0.000261	0.000283	0.000307	0.000333	0.000361	0.000391	0.000424	0.000459
3e-06	3e-06	4e-06	4e-06	5e-06	5e-06	6e-06	6e-06	7e-06	8e-06	9e-06	9e-06	1.1e-05	1.2e-05	1.3e-05	1.4e-05	1.6e-05	1.8e-05	1.9e-05	2.1e-05	2.4e-05	2.6e-05	2.9e-05	3.2e-05	3.5e-05	3.9e-05	4.2e-05	4.7e-05	5.1e-05	5.6e-05	6.2e-05	6.8e-05	7.5e-05	8.2e-05	9e-05	9.8e-05	0.000108	0.000118	0.000129	0.000141	0.000154	0.000168	0.000183	0.0002	0.000218	0.000237	0.000258	0.000281	0.000306	0.000333
2e-06	2e-06	2e-06	2e-06	3e-06	3e-06	3e-06	4e-06	4e-06	4e-06	5e-06	6e-06	6e-06	7e-06	8e-06	9e-06	1e-05	1.1e-05	1.2e-05	1.3e-05	1.5e-05	1.6e-05	1.8e-05	2e-05	2.2e-05	2.5e-05	2.7e-05	3e-05	3.3e-05	3.7e-05	4.1e-05	4.5e-05	4.9e-05	5.4e-05	6e-05	6.6e-05	7.3e-05	8e-05	8.8e-05	9.6e-05	0.000106	0.000116	0.000127	0.000139	0.000153	0.000167	0.000183	0.0002	0.000218	0.000239
1e-06	1e-06	1e-06	1e-06	1e-06	2e-06	2e-06	2e-06	2e-06	3e-06	3e-06	3e-06	4e-06	4e-06	5e-06	5e-06	6e-06	6e-06	7e-06	8e-06	9e-06	1e-05	1.1e-05	1.2e-05	1.4e-05	1.5e-05	1.7e-05	1.9e-05	2.1e-05	2.4e-05	2.6e-05	2.9e-05	3.2e-05	3.6e-05	4e-05	4.4e-05	4.8e-05	5.4e-05	5.9e-05	6.5e-05	7.2e-05	7.9e-05	8.7e-05	9.6e-05	0.000106	0.000117	0.000128	0.000141	0.000154	0.000169
0	1e-06	1e-06	1e-06	1e-06	1e-06	1e-06	1e-06	1e-06	1e-06	2e-06	2e-06	2e-06	2e-06	3e-06	3e-06	3e-06	4e-06	4e-06	5e-06	5e-06	6e-06	7e-06	8e-06	9e-06	1e-05	1.1e-05	1.2e-05	1.3e-05	1.5e-05	1.7e-05	1.9e-05	2.1e-05	2.3e-05	2.6e-05	2.9e-05	3.2e-05	3.5e-05	3.9e-05	4.4e-05	4.8e-05	5.4e-05	5.9e-05	6.6e-05	7.3e-05	8e-05	8.9e-05	9.8e-05	0.000108	0.000119
0	0	0	0	0	0	1e-06	1e-06	1e-06	1e-06	1e-06	1e-06	1e-06	1e-06	2e-06	2e-06	2e-06	2e-06	3e-06	3e-06	3e-06	4e-06	4e-06	5e-06	5e-06	6e-06	7e-06	7e-06	8e-06	9e-06	1.1e-05	1.2e-05	1.3e-05	1.5e-05	1.7e-05	1.9e-05	2.1e-05	2.3e-05	2.6e-05	2.9e-05	3.2e-05	3.6e-05	4e-05	4.5e-05	4.9e-05	5.5e-05	6.1e-05	6.8e-05	7.5e-05	8.3e-05
0	0	0	0	0	0	0	0	0	0	1e-06	1e-06	1e-06	1e-06	1e-06	1e-06	1e-06	1e-06	1e-06	2e-06	2e-06	2e-06	2e-06	3e-06	3e-06	4e-06	4e-06	5e-06	5e-06	6e-06	7e-06	7e-06	8e-06	9e-06	1.1e-05	1.2e-05	1.3e-05	1.5e-05	1.7e-05	1.9e-05	2.1e-05	2.4e-05	2.7e-05	3e-05	3.3e-05	3.7e-05	4.1e-05	4.6e-05	5.2e-05	5.7e-05
0	0	0	0	0	0	0	0	0	0	0	0	0	0	0	1e-06	1e-06	1e-06	1e-06	1e-06	1e-06	1e-06	1e-06	2e-06	2e-06	2e-06	2e-06	3e-06	3e-06	4e-06	4e-06	5e-06	5e-06	6e-06	7e-06	8e-06	9e-06	1e-05	1.1e-05	1.2e-05	1.4e-05	1.6e-05	1.8e-05	2e-05	2.2e-05	2.5e-05	2.8e-05	3.1e-05	3.5e-05	3.9e-05
0	0	0	0	0	0	0	0	0	0	0	0	0	0	0	0	0	0	0	1e-06	1e-06	1e-06	1e-06	1e-06	1e-06	1e-06	1e-06	2e-06	2e-06	2e-06	3e-06	3e-06	3e-06	4e-06	4e-06	5e-06	5e-06	6e-06	7e-06	8e-06	9e-06	1e-05	1.2e-05	1.3e-05	1.5e-05	1.7e-05	1.9e-05	2.1e-05	2.4e-05	2.7e-05
0	0	0	0	0	0	0	0	0	0	0	0	0	0	0	0	0	0	0	0	0	0	0	1e-06	1e-06	1e-06	1e-06	1e-06	1e-06	1e-06	2e-06	2e-06	2e-06	2e-06	3e-06	3e-06	3e-06	4e-06	4e-06	5e-06	6e-06	7e-06	7e-06	8e-06	1e-05	1.1e-05	1.2e-05	1.4e-05	1.6e-05	1.8e-05
0	0	0	0	0	0	0	0	0	0	0	0	0	0	0	0	0	0	0	0	0	0	0	0	0	0	1e-06	1e-06	1e-06	1e-06	1e-06	1e-06	1e-06	1e-06	2e-06	2e-06	2e-06	2e-06	3e-06	3e-06	4e-06	4e-06	5e-06	5e-06	6e-06	7e-06	8e-06	9e-06	1.1e-05	1.2e-05
0	0	0	0	0	0	0	0	0	0	0	0	0	0	0	0	0	0	0	0	0	0	0	0	0	0	0	0	0	0	1e-06	1e-06	1e-06	1e-06	1e-06	1e-06	1e-06	2e-06	2e-06	2e-06	2e-06	3e-06	3e-06	4e-06	4e-06	5e-06	5e-06	6e-06	7e-06	8e-06
0	0	0	0	0	0	0	0	0	0	0	0	0	0	0	0	0	0	0	0	0	0	0	0	0	0	0	0	0	0	0	0	0	1e-06	1e-06	1e-06	1e-06	1e-06	1e-06	1e-06	1e-06	2e-06	2e-06	2e-06	3e-06	3e-06	3e-06	4e-06	5e-06	5e-06
0	0	0	0	0	0	0	0	0	0	0	0	0	0	0	0	0	0	0	0	0	0	0	0	0	0	0	0	0	0	0	0	0	0	0	0	0	1e-06	1e-06	1e-06	1e-06	1e-06	1e-06	1e-06	2e-06	2e-06	2e-06	3e-06	3e-06	3e-06
0	0	0	0	0	0	0	0	0	0	0	0	0	0	0	0	0	0	0	0	0	0	0	0	0	0	0	0	0	0	0	0	0	0	0	0	0	0	0	0	1e-06	1e-06	1e-06	1e-06	1e-06	1e-06	1e-06	2e-06	2e-06	2e-06
0	0	0	0	0	0	0	0	0	0	0	0	0	0	0	0	0	0	0	0	0	0	0	0	0	0	0	0	0	0	0	0	0	0	0	0	0	0	0	0	0	0	0	1e-06	1e-06	1e-06	1e-06	1e-06	1e-06	1e-06
0	0	0	0	0	0	0	0	0	0	0	0	0	0	0	0	0	0	0	0	0	0	0	0	0	0	0	0	0	0	0	0	0	0	0	0	0	0	0	0	0	0	0	0	0	0	1e-06	1e-06	1e-06	1e-06
0	0	0	0	0	0	0	0	0	0	0	0	0	0	0	0	0	0	0	0	0	0	0	0	0	0	0	0	0	0	0	0	0	0	0	0	0	0	0	0	0	0	0	0	0	0	0	0	0	1e-06
0	0	0	0	0	0	0	0	0	0	0	0	0	0	0	0	0	0	0	0	0	0	0	0	0	0	0	0	0	0	0	0	0	0	0	0	0	0	0	0	0	0	0	0	0	0	0	0	0	0
0	0	0	0	0	0	0	0	0	0	0	0	0	0	0	0	0	0	0	0	0	0	0	0	0	0	0	0	0	0	0	0	0	0	0	0	0	0	0	0	0	0	0	0	0	0	0	0	0	0
0	0	0	0	0	0	0	0	0	0	0	0	0	0	0	0	0	0	0	0	0	0	0	0	0	0	0	0	0	0	0	0	0	0	0	0	0	0	0	0	0	0	0	0	0	0	0	0	0	0
0	0	0	0	0	0	0	0	0	0	0	0	0	0	0	0	0	0	0	0	0	0	0	0	0	0	0	0	0	0	0	0	0	0	0	0	0	0	0	0	0	0	0	0	0	0	0	0	0	0
0	0	0	0	0	0	0	0	0	0	0	0	0	0	0	0	0	0	0	0	0	0	0	0	0	0	0	0	0	0	0	0	0	0	0	0	0	0	0	0	0	0	0	0	0	0	0	0	0	0
0	0	0	0	0	0	0	0	0	0	0	0	0	0	0	0	0	0	0	0	0	0	0	0	0	0	0	0	0	0	0	0	0	0	0	0	0	0	0	0	0	0	0	0	0	0	0	0	0	0
0	0	0	0	0	0	0	0	0	0	0	0	0	0	0	0	0	0	0	0	0	0	0	0	0	0	0	0	0	0	0	0	0	0	0	0	0	0	0	0	0	0	0	0	0	0	0	0	0	0
0	0	0	0	0	0	0	0	0	0	0	0	0	0	0	0	0	0	0	0	0	0	0	0	0	0	0	0	0	0	0	0	0	0	0	0	0	0	0	0	0	0	0	0	0	0	0	0	0	0
0	0	0	0	0	0	0	0	0	0	0	0	0	0	0	0	0	0	0	0	0	0	0	0	0	0	0	0	0	0	0	0	0	0	0	0	0	0	0	0	0	0	0	0	0	0	0	0	0	0
0	0	0	0	0	0	0	0	0	0	0	0	0	0	0	0	0	0	0	0	0	0	0	0	0	0	0	0	0	0	0	0	0	0	0	0	0	0	0	0	0	0	0	0	0	0	0	0	0	0
0	0	0	0	0	0	0	0	0	0	0	0	0	0	0	0	0	0	0	0	0	0	0	0	0	0	0	0	0	0	0	0	0	0	0	0	0	0	0	0	0	0	0	0	0	0	0	0	0	0
0	0	0	0	0	0	0	0	0	0	0	0	0	0	0	0	0	0	0	0	0	0	0	0	0	0	0	0	0	0	0	0	0	0	0	0	0	0	0	0	0	0	0	0	0	0	0	0	0	0
0	0	0	0	0	0	0	0	0	0	0	0	0	0	0	0	0	0	0	0	0	0	0	0	0	0	0	0	0	0	0	0	0	0	0	0	0	0	0	0	0	0	0	0	0	0	0	0	0	0
0	0	0	0	0	0	0	0	0	0	0	0	0	0	0	0	0	0	0	0	0	0	0	0	0	0	0	0	0	0	0	0	0	0	0	0	0	0	0	0	0	0	0	0	0	0	0	0	0	0
0	0	0	0	0	0	0	0	0	0	0	0	0	0	0	0	0	0	0	0	0	0	0	0	0	0	0	0	0	0	0	0	0	0	0	0	0	0	0	0	0	0	0	0	0	0	0	0	0	0
0	0	0	0	0	0	0	0	0	0	0	0	0	0	0	0	0	0	0	0	0	0	0	0	0	0	0	0	0	0	0	0	0	0	0	0	0	0	0	0	0	0	0	0	0	0	0	0	0	0
0	0	0	0	0	0	0	0	0	0	0	0	0	0	0	0	0	0	0	0	0	0	0	0	0	0	0	0	0	0	0	0	0	0	0	0	0	0	0	0	0	0	0	0	0	0	0	0	0	0
0	0	0	0	0	0	0	0	0	0	0	0	0	0	0	0	0	0	0	0	0	0	0	0	0	0	0	0	0	0	0	0	0	0	0	0	0	0	0	0	0	0	0	0	0	0	0	0	0	0
0	0	0	0	0	0	0	0	0	0	0	0	0	0	0	0	0	0	0	0	0	0	0	0	0	0	0	0	0	0	0	0	0	0	0	0	0	0	0	0	0	0	0	0	0	0	0	0	0	0
0	0	0	0	0	0	0	0	0	0	0	0	0	0	0	0	0	0	0	0	0	0	0	0	0	0	0	0	0	0	0	0	0	0	0	0	0	0	0	0	0	0	0	0	0	0	0	0	0	0
0	0	0	0	0	0	0	0	0	0	0	0	0	0	0	0	0	0	0	0	0	0	0	0	0	0	0	0	0	0	0	0	0	0	0	0	0	0	0	0	0	0	0	0	0	0	0	0	0	0
0	0	0	0	0	0	0	0	0	0	0	0	0	0	0	0	0	0	0	0	0	0	0	0	0	0	0	0	0	0	0	0	0	0	0	0	0	0	0	0	0	0	0	0	0	0	0	0	0	0
0	0	0	0	0	0	0	0	0	0	0	0	0	0	0	0	0	0	0	0	0	0	0	0	0	0	0	0	0	0	0	0	0	0	0	0	0	0	0	0	0	0	0	0	0	0	0	0	0	0
0	0	0	0	0	0	0	0	0	0	0	0	0	0	0	0	0	0	0	0	0	0	0	0	0	0	0	0	0	0	0	0	0	0	0	0	0	0	0	0	0	0	0	0	0	0	0	0	0	0
0	0	0	0	0	0	0	0	0	0	0	0	0	0	0	0	0	0	0	0	0	0	0	0	0	0	0	0	0	0	0	0	0	0	0	0	0	0	0	0	0	0	0	0	0	0	0	0	0	0
0	0	0	0	0	0	0	0	0	0	0	0	0	0	0	0	0	0	0	0	0	0	0	0	0	0	0	0	0	0	0	0	0	0	0	0	0	0	0	0	0	0	0	0	0	0	0	0	0	0
0	0	0	0	0	0	0	0	0	0	0	0	0	0	0	0	0	0	0	0	0	0	0	0	0	0	0	0	0	0	0	0	0	0	0	0	0	0	0	0	0	0	0	0	0	0	0	0	0	0
0	0	0	0	0	0	0	0	0	0	0	0	0	0	0	0	0	0	0	0	0	0	0	0	0	0	0	0	0	0	0	0	0	0	0	0	0	0	0	0	0	0	0	0	0	0	0	0	0	0
0	0	0	0	0	0	0	0	0	0	0	0	0	0	0	0	0	0	0	0	0	0	0	0	0	0	0	0	0	0	0	0	0	0	0	0	0	0	0	0	0	0	0	0	0	0	0	0	0	0
0	0	0	0	0	0	0	0	0	0	0	0	0	0	0	0	0	0	0	0	0	0	0	0	0	0	0	0	0	0	0	0	0	0	0	0	0	0	0	0	0	0	0	0	0	0	0	0	0	0
0	0	0	0	0	0	0	0	0	0	0	0	0	0	0	0	0	0	0	0	0	0	0	0	0	0	0	0	0	0	0	0	0	0	0	0	0	0	0	0	0	0	0	0	0	0	0	0	0	0
0	0	0	0	0	0	0	0	0	0	0	0	0	0	0	0	0	0	0	0	0	0	0	0	0	0	0	0	0	0	0	0	0	0	0	0	0	0	0	0	0	0	0	0	0	0	0	0	0	0
0	0	0	0	0	0	0	0	0	0	0	0	0	0	0	0	0	0	0	0	0	0	0	0	0	0	0	0	0	0	0	0	0	0	0	0	0	0	0	0	0	0	0	0	0	0	0	0	0	0
0	0	0	0	0	0	0	0	0	0	0	0	0	0	0	0	0	0	0	0	0	0	0	0	0	0	0	0	0	0	0	0	0	0	0	0	0	0	0	0	0	0	0	0	0	0	0	0	0	0
0	0	0	0	0	0	0	0	0	0	0	0	0	0	0	0	0	0	0	0	0	0	0	0	0	0	0	0	0	0	0	0	0	0	0	0	0	0	0	0	0	0	0	0	0	0	0	0	0	0
0	0	0	0	0	0	0	0	0	0	0	0	0	0	0	0	0	0	0	0	0	0	0	0	0	0	0	0	0	0	0	0	0	0	0	0	0	0	0	0	0	0	0	0	0	0	0	0	0	0
0	0	0	0	0	0	0	0	0	0	0	0	0	0	0	0	0	0	0	0	0	0	0	0	0	0	0	0	0	0	0	0	0	0	0	0	0	0	0	0	0	0	0	0	0	0	0	0	0	0
0	0	0	0	0	0	0	0	0	0	0	0	0	0	0	0	0	0	0	0	0	0	0	0	0	0	0	0	0	0	0	0	0	0	0	0	0	0	0	0	0	0	0	0	0	0	0	0	0	0
0	0	0	0	0	0	0	0	0	0	0	0	0	0	0	0	0	0	0	0	0	0	0	0	0	0	0	0	0	0	0	0	0	0	0	0	0	0	0	0	0	0	0	0	0	0	0	0	0	0
0	0	0	0	0	0	0	0	0	0	0	0	0	0	0	0	0	0	0	0	0	0	0	0	0	0	0	0	0	0	0	0	0	0	0	0	0	0	0	0	0	0	0	0	0	0	0	0	0	0
0	0	0	0	0	0	0	0	0	0	0	0	0	0	0	0	0	0	0	0	0	0	0	0	0	0	0	0	0	0	0	0	0	0	0	0	0	0	0	0	0	0	0	0	0	0	0	0	0	0
0	0	0	0	0	0	0	0	0	0	0	0	0	0	0	0	0	0	0	0	0	0	0	0	0	0	0	0	0	0	0	0	0	0	0	0	0	0	0	0	0	0	0	0	0	0	0	0	0	0
0	0	0	0	0	0	0	0	0	0	0	0	0	0	0	0	0	0	0	0	0	0	0	0	0	0	0	0	0	0	0	0	0	0	0	0	0	0	0	0	0	0	0	0	0	0	0	0	0	0
0	0	0	0	0	0	0	0	0	0	0	0	0	0	0	0	0	0	0	0	0	0	0	0	0	0	0	0	0	0	0	0	0	0	0	0	0	0	0	0	0	0	0	0	0	0	0	0	0	0
0	0	0	0	0	0	0	0	0	0	0	0	0	0	0	0	0	0	0	0	0	0	0	0	0	0	0	0	0	0	0	0	0	0	0	0	0	0	0	0	0	0	0	0	0	0	0	0	0	0
0	0	0	0	0	0	0	0	0	0	0	0	0	0	0	0	0	0	0	0	0	0	0	0	0	0	0	0	0	0	0	0	0	0	0	0	0	0	0	0	0	0	0	0	0	0	0	0	0	0
0	0	0	0	0	0	0	0	0	0	0	0	0	0	0	0	0	0	0	0	0	0	0	0	0	0	0	0	0	0	0	0	0	0	0	0	0	0	0	0	0	0	0	0	0	0	0	0	0	0
0	0	0	0	0	0	0	0	0	0	0	0	0	0	0	0	0	0	0	0	0	0	0	0	0	0	0	0	0	0	0	0	0	0	0	0	0	0	0	0	0	0	0	0	0	0	0	0	0	0
0	0	0	0	0	0	0	0	0	0	0	0	0	0	0	0	0	0	0	0	0	0	0	0	0	0	0	0	0	0	0	0	0	0	0	0	0	0	0	0	0	0	0	0	0	0	0	0	0	0
0	0	0	0	0	0	0	0	0	0	0	0	0	0	0	0	0	0	0	0	0	0	0	0	0	0	0	0	0	0	0	0	0	0	0	0	0	0	0	0	0	0	0	0	0	0	0	0	0	0
0	0	0	0	0	0	0	0	0	0	0	0	0	0	0	0	0	0	0	0	0	0	0	0	0	0	0	0	0	0	0	0	0	0	0	0	0	0	0	0	0	0	0	0	0	0	0	0	0	0
0	0	0	0	0	0	0	0	0	0	0	0	0	0	0	0	0	0	0	0	0	0	0	0	0	0	0	0	0	0	0	0	0	0	0	0	0	0	0	0	0	0	0	0	0	0	0	0	0	0
0	0	0	0	0	0	0	0	0	0	0	0	0	0	0	0	0	0	0	0	0	0	0	0	0	0	0	0	0	0	0	0	0	0	0	0	0	0	0	0	0	0	0	0	0	0	0	0	0	0
0	0	0	0	0	0	0	0	0	0	0	0	0	0	0	0	0	0	0	0	0	0	0	0	0	0	0	0	0	0	0	0	0	0	0	0	0	0	0	0	0	0	0	0	0	0	0	0	0	0
0	0	0	0	0	0	0	0	0	0	0	0	0	0	0	0	0	0	0	0	0	0	0	0	0	0	0	0	0	0	0	0	0	0	0	0	0	0	0	0	0	0	0	0	0	0	0	0	0	0
0	0	0	0	0	0	0	0	0	0	0	0	0	0	0	0	0	0	0	0	0	0	0	0	0	0	0	0	0	0	0	0	0	0	0	0	0	0	0	0	0	0	0	0	0	0	0	0	0	0
0	0	0	0	0	0	0	0	0	0	0	0	0	0	0	0	0	0	0	0	0	0	0	0	0	0	0	0	0	0	0	0	0	0	0	0	0	0	0	0	0	0	0	0	0	0	0	0	0	0
0	0	0	0	0	0	0	0	0	0	0	0	0	0	0	0	0	0	0	0	0	0	0	0	0	0	0	0	0	0	0	0	0	0	0	0	0	0	0	0	0	0	0	0	0	0	0	0	0	0
0	0	0	0	0	0	0	0	0	0	0	0	0	0	0	0	0	0	0	0	0	0	0	0	0	0	0	0	0	0	0	0	0	0	0	0	0	0	0	0	0	0	0	0	0	0	0	0	0	0
0	0	0	0	0	0	0	0	0	0	0	0	0	0	0	0	0	0	0	0	0	0	0	0	0	0	0	0	0	0	0	0	0	0	0	0	0	0	0	0	0	0	0	0	0	0	0	0	0	0
0	0	0	0	0	0	0	0	0	0	0	0	0	0	0	0	0	0	0	0	0	0	0	0	0	0	0	0	0	0	0	0	0	0	0	0	0	0	0	0	0	0	0	0	0	0	0	0	0	0
0	0	0	0	0	0	0	0	0	0	0	0	0	0	0	0	0	0	0	0	0	0	0	0	0	0	0	0	0	0	0	0	0	0	0	0	0	0	0	0	0	0	0	0	0	0	0	0	0	0
0	0	0	0	0	0	0	0	0	0	0	0	0	0	0	0	0	0	0	0	0	0	0	0	0	0	0	0	0	0	0	0	0	0	0	0	0	0	0	0	0	0	0	0	0	0	0	0	0	0
0	0	0	0	0	0	0	0	0	0	0	0	0	0	0	0	0	0	0	0	0	0	0	0	0	0	0	0	0	0	0	0	0	0	0	0	0	0	0	0	0	0	0	0	0	0	0	0	0	0
0	0	0	0	0	0	0	0	0	0	0	0	0	0	0	0	0	0	0	0	0	0	0	0	0	0	0	0	0	0	0	0	0	0	0	0	0	0	0	0	0	0	0	0	0	0	0	0	0	0
0	0	0	0	0	0	0	0	0	0	0	0	0	0	0	0	0	0	0	0	0	0	0	0	0	0	0	0	0	0	0	0	0	0	0	0	0	0	0	0	0	0	0	0	0	0	0	0	0	0
0	0	0	0	0	0	0	0	0	0	0	0	0	0	0	0	0	0	0	0	0	0	0	0	0	0	0	0	0	0	0	0	0	0	0	0	0	0	0	0	0	0	0	0	0	0	0	0	0	0
0	0	0	0	0	0	0	0	0	0	0	0	0	0	0	0	0	0	0	0	0	0	0	0	0	0	0	0	0	0	0	0	0	0	0	0	0	0	0	0	0	0	0	0	0	0	0	0	0	0
0	0	0	0	0	0	0	0	0	0	0	0	0	0	0	0	0	0	0	0	0	0	0	0	0	0	0	0	0	0	0	0	0	0	0	0	0	0	0	0	0	0	0	0	0	0	0	0	0	0
0	0	0	0	0	0	0	0	0	0	0	0	0	0	0	0	0	0	0	0	0	0	0	0	0	0	0	0	0	0	0	0	0	0	0	0	0	0	0	0	0	0	0	0	0	0	0	0	0	0
0	0	0	0	0	0	0	0	0	0	0	0	0	0	0	0	0	0	0	0	0	0	0	0	0	0	0	0	0	0	0	0	0	0	0	0	0	0	0	0	0	0	0	0	0	0	0	0	0	0
0	0	0	0	0	0	0	0	0	0	0	0	0	0	0	0	0	0	0	0	0	0	0	0	0	0	0	0	0	0	0	0	0	0	0	0	0	0	0	0	0	0	0	0	0	0	0	0	0	0
0	0	0	0	0	0	0	0	0	0	0	0	0	0	0	0	0	0	0	0	0	0	0	0	0	0	0	0	0	0	0	0	0	0	0	0	0	0	0	0	0	0	0	0	0	0	0	0	0	0
0	0	0	0	0	0	0	0	0	0	0	0	0	0	0	0	0	0	0	0	0	0	0	0	0	0	0	0	0	0	0	0	0	0	0	0	0	0	0	0	0	0	0	0	0	0	0	0	0	0
0	0	0	0	0	0	0	0	0	0	0	0	0	0	0	0	0	0	0	0	0	0	0	0	0	0	0	0	0	0	0	0	0	0	0	0	0	0	0	0	0	0	0	0	0	0	0	0	0	0
0	0	0	0	0	0	0	0	0	0	0	0	0	0	0	0	0	0	0	0	0	0	0	0	0	0	0	0	0	0	0	0	0	0	0	0	0	0	0	0	0	0	0	0	0	0	0	0	0	0
0	0	0	0	0	0	0	0	0	0	0	0	0	0	0	0	0	0	0	0	0	0	0	0	0	0	0	0	0	0	0	0	0	0	0	0	0	0	0	0	0	0	0	0	0	0	0	0	0	0
0	0	0	0	0	0	0	0	0	0	0	0	0	0	0	0	0	0	0	0	0	0	0	0	0	0	0	0	0	0	0	0	0	0	0	0	0	0	0	0	0	0	0	0	0	0	0	0	0	0
0	0	0	0	0	0	0	0	0	0	0	0	0	0	0	0	0	0	0	0	0	0	0	0	0	0	0	0	0	0	0	0	0	0	0	0	0	0	0	0	0	0	0	0	0	0	0	0	0	0
0	0	0	0	0	0	0	0	0	0	0	0	0	0	0	0	0	0	0	0	0	0	0	0	0	0	0	0	0	0	0	0	0	0	0	0	0	0	0	0	0	0	0	0	0	0	0	0	0	0
0	0	0	0	0	0	0	0	0	0	0	0	0	0	0	0	0	0	0	0	0	0	0	0	0	0	0	0	0	0	0	0	0	0	0	0	0	0	0	0	0	0	0	0	0	0	0	0	0	0
0	0	0	0	0	0	0	0	0	0	0	0	0	0	0	0	0	0	0	0	0	0	0	0	0	0	0	0	0	0	0	0	0	0	0	0	0	0	0	0	0	0	0	0	0	0	0	0	0	0
0	0	0	0	0	0	0	0	0	0	0	0	0	0	0	0	0	0	0	0	0	0	0	0	0	0	0	0	0	0	0	0	0	0	0	0	0	0	0	0	0	0	0	0	0	0	0	0	0	0
0	0	0	0	0	0	0	0	0	0	0	0	0	0	0	0	0	0	0	0	0	0	0	0	0	0	0	0	0	0	0	0	0	0	0	0	0	0	0	0	0	0	0	0	0	0	0	0	0	0
0	0	0	0	0	0	0	0	0	0	0	0	0	0	0	0	0	0	0	0	0	0	0	0	0	0	0	0	0	0	0	0	0	0	0	0	0	0	0	0	0	0	0	0	0	0	0	0	0	0
0	0	0	0	0	0	0	0	0	0	0	0	0	0	0	0	0	0	0	0	0	0	0	0	0	0	0	0	0	0	0	0	0	0	0	0	0	0	0	0	0	0	0	0	0	0	0	0	0	0
0	0	0	0	0	0	0	0	0	0	0	0	0	0	0	0	0	0	0	0	0	0	0	0	0	0	0	0	0	0	0	0	0	0	0	0	0	0	0	0	0	0	0	0	0	0	0	0	0	0
0	0	0	0	0	0	0	0	0	0	0	0	0	0	0	0	0	0	0	0	0	0	0	0	0	0	0	0	0	0	0	0	0	0	0	0	0	0	0	0	0	0	0	0	0	0	0	0	0	0
0	0	0	0	0	0	0	0	0	0	0	0	0	0	0	0	0	0	0	0	0	0	0	0	0	0	0	0	0	0	0	0	0	0	0	0	0	0	0	0	0	0	0	0	0	0	0	0	0	0
0	0	0	0	0	0	0	0	0	0	0	0	0	0	0	0	0	0	0	0	0	0	0	0	0	0	0	0	0	0	0	0	0	0	0	0	0	0	0	0	0	0	0	0	0	0	0	0	0	0
0	0	0	0	0	0	0	0	0	0	0	0	0	0	0	0	0	0	0	0	0	0	0	0	0	0	0	0	0	0	0	0	0	0	0	0	0	0	0	0	0	0	0	0	0	0	0	0	0	0
0	0	0	0	0	0	0	0	0	0	0	0	0	0	0	0	0	0	0	0	0	0	0	0	0	0	0	0	0	0	0	0	0	0	0	0	0	0	0	0	0	0	0	0	0	0	0	0	0	0
0	0	0	0	0	0	0	0	0	0	0	0	0	0	0	0	0	0	0	0	0	0	0	0	0	0	0	0	0	0	0	0	0	0	0	0	0	0	0	0	0	0	0	0	0	0	0	0	0	0
0	0	0	0	0	0	0	0	0	0	0	0	0	0	0	0	0	0	0	0	0	0	0	0	0	0	0	0	0	0	0	0	0	0	0	0	0	0	0	0	0	0	0	0	0	0	0	0	0	0
0	0	0	0	0	0	0	0	0	0	0	0	0	0	0	0	0	0	0	0	0	0	0	0	0	0	0	0	0	0	0	0	0	0	0	0	0	0	0	0	0	0	0	0	0	0	0	0	0	0
0	0	0	0	0	0	0	0	0	0	0	0	0	0	0	0	0	0	0	0	0	0	0	0	0	0	0	0	0	0	0	0	0	0	0	0	0	0	0	0	0	0	0	0	0	0	0	0	0	0
0	0	0	0	0	0	0	0	0	0	0	0	0	0	0	0	0	0	0	0	0	0	0	0	0	0	0	0	0	0	0	0	0	0	0	0	0	0	0	0	0	0	0	0	0	0	0	0	0	0
0	0	0	0	0	0	0	0	0	0	0	0	0	0	0	0	0	0	0	0	0	0	0	0	0	0	0	0	0	0	0	0	0	0	0	0	0	0	0	0	0	0	0	0	0	0	0	0	0	0
0	0	0	0	0	0	0	0	0	0	0	0	0	0	0	0	0	0	0	0	0	0	0	0	0	0	0	0	0	0	0	0	0	0	0	0	0	0	0	0	0	0	0	0	0	0	0	0	0	0
0	0	0	0	0	0	0	0	0	0	0	0	0	0	0	0	0	0	0	0	0	0	0	0	0	0	0	0	0	0	0	0	0	0	0	0	0	0	0	0	0	0	0	0	0	0	0	0	0	0
0	0	0	0	0	0	0	0	0	0	0	0	0	0	0	0	0	0	0	0	0	0	0	0	0	0	0	0	0	0	0	0	0	0	0	0	0	0	0	0	0	0	0	0	0	0	0	0	0	0
0	0	0	0	0	0	0	0	0	0	0	0	0	0	0	0	0	0	0	0	0	0	0	0	0	0	0	0	0	0	0	0	0	0	0	0	0	0	0	0	0	0	0	0	0	0	0	0	0	0
0	0	0	0	0	0	0	0	0	0	0	0	0	0	0	0	0	0	0	0	0	0	0	0	0	0	0	0	0	0	0	0	0	0	0	0	0	0	0	0	0	0	0	0	0	0	0	0	0	0
0	0	0	0	0	0	0	0	0	0	0	0	0	0	0	0	0	0	0	0	0	0	0	0	0	0	0	0	0	0	0	0	0	0	0	0	0	0	0	0	0	0	0	0	0	0	0	0	0	0
0	0	0	0	0	0	0	0	0	0	0	0	0	0	0	0	0	0	0	0	0	0	0	0	0	0	0	0	0	0	0	0	0	0	0	0	0	0	0	0	0	0	0	0	0	0	0	0	0	0
0	0	0	0	0	0	0	0	0	0	0	0	0	0	0	0	0	0	0	0	0	0	0	0	0	0	0	0	0	0	0	0	0	0	0	0	0	0	0	0	0	0	0	0	0	0	0	0	0	0
0	0	0	0	0	0	0	0	0	0	0	0	0	0	0	0	0	0	0	0	0	0	0	0	0	0	0	0	0	0	0	0	0	0	0	0	0	0	0	0	0	0	0	0	0	0	0	0	0	0
0	0	0	0	0	0	0	0	0	0	0	0	0	0	0	0	0	0	0	0	0	0	0	0	0	0	0	0	0	0	0	0	0	0	0	0	0	0	0	0	0	0	0	0	0	0	0	0	0	0
0	0	0	0	0	0	0	0	0	0	0	0	0	0	0	0	0	0	0	0	0	0	0	0	0	0	0	0	0	0	0	0	0	0	0	0	0	0	0	0	0	0	0	0	0	0	0	0	0	0
0	0	0	0	0	0	0	0	0	0	0	0	0	0	0	0	0	0	0	0	0	0	0	0	0	0	0	0	0	0	0	0	0	0	0	0	0	0	0	0	0	0	0	0	0	0	0	0	0	0
0	0	0	0	0	0	0	0	0	0	0	0	0	0	0	0	0	0	0	0	0	0	0	0	0	0	0	0	0	0	0	0	0	0	0	0	0	0	0	0	0	0	0	0	0	0	0	0	0	0
0	0	0	0	0	0	0	0	0	0	0	0	0	0	0	0	0	0	0	0	0	0	0	0	0	0	0	0	0	0	0	0	0	0	0	0	0	0	0	0	0	0	0	0	0	0	0	0	0	0
0	0	0	0	0	0	0	0	0	0	0	0	0	0	0	0	0	0	0	0	0	0	0	0	0	0	0	0	0	0	0	0	0	0	0	0	0	0	0	0	0	0	0	0	0	0	0	0	0	0
0	0	0	0	0	0	0	0	0	0	0	0	0	0	0	0	0	0	0	0	0	0	0	0	0	0	0	0	0	0	0	0	0	0	0	0	0	0	0	0	0	0	0	0	0	0	0	0	0	0
0	0	0	0	0	0	0	0	0	0	0	0	0	0	0	0	0	0	0	0	0	0	0	0	0	0	0	0	0	0	0	0	0	0	0	0	0	0	0	0	0	0	0	0	0	0	0	0	0	0
0	0	0	0	0	0	0	0	0	0	0	0	0	0	0	0	0	0	0	0	0	0	0	0	0	0	0	0	0	0	0	0	0	0	0	0	0	0	0	0	0	0	0	0	0	0	0	0	0	0
0	0	0	0	0	0	0	0	0	0	0	0	0	0	0	0	0	0	0	0	0	0	0	0	0	0	0	0	0	0	0	0	0	0	0	0	0	0	0	0	0	0	0	0	0	0	0	0	0	0
0	0	0	0	0	0	0	0	0	0	0	0	0	0	0	0	0	0	0	0	0	0	0	0	0	0	0	0	0	0	0	0	0	0	0	0	0	0	0	0	0	0	0	0	0	0	0	0	0	0
0	0	0	0	0	0	0	0	0	0	0	0	0	0	0	0	0	0	0	0	0	0	0	0	0	0	0	0	0	0	0	0	0	0	0	0	0	0	0	0	0	0	0	0	0	0	0	0	0	0
0	0	0	0	0	0	0	0	0	0	0	0	0	0	0	0	0	0	0	0	0	0	0	0	0	0	0	0	0	0	0	0	0	0	0	0	0	0	0	0	0	0	0	0	0	0	0	0	0	0
0	0	0	0	0	0	0	0	0	0	0	0	0	0	0	0	0	0	0	0	0	0	0	0	0	0	0	0	0	0	0	0	0	0	0	0	0	0	0	0	0	0	0	0	0	0	0	0	0	0
0	0	0	0	0	0	0	0	0	0	0	0	0	0	0	0	0	0	0	0	0	0	0	0	0	0	0	0	0	0	0	0	0	0	0	0	0	0	0	0	0	0	0	0	0	0	0	0	0	0
0	0	0	0	0	0	0	0	0	0	0	0	0	0	0	0	0	0	0	0	0	0	0	0	0	0	0	0	0	0	0	0	0	0	0	0	0	0	0	0	0	0	0	0	0	0	0	0	0	0
0	0	0	0	0	0	0	0	0	0	0	0	0	0	0	0	0	0	0	0	0	0	0	0	0	0	0	0	0	0	0	0	0	0	0	0	0	0	0	0	0	0	0	0	0	0	0	0	0	0
0	0	0	0	0	0	0	0	0	0	0	0	0	0	0	0	0	0	0	0	0	0	0	0	0	0	0	0	0	0	0	0	0	0	0	0	0	0	0	0	0	0	0	0	0	0	0	0	0	0
0	0	0	0	0	0	0	0	0	0	0	0	0	0	0	0	0	0	0	0	0	0	0	0	0	0	0	0	0	0	0	0	0	0	0	0	0	0	0	0	0	0	0	0	0	0	0	0	0	0
0	0	0	0	0	0	0	0	0	0	0	0	0	0	0	0	0	0	0	0	0	0	0	0	0	0	0	0	0	0	0	0	0	0	0	0	0	0	0	0	0	0	0	0	0	0	0	0	0	0
0	0	0	0	0	0	0	0	0	0	0	0	0	0	0	0	0	0	0	0	0	0	0	0	0	0	0	0	0	0	0	0	0	0	0	0	0	0	0	0	0	0	0	0	0	0	0	0	0	0
0	0	0	0	0	0	0	0	0	0	0	0	0	0	0	0	0	0	0	0	0	0	0	0	0	0	0	0	0	0	0	0	0	0	0	0	0	0	0	0	0	0	0	0	0	0	0	0	0	0
0	0	0	0	0	0	0	0	0	0	0	0	0	0	0	0	0	0	0	0	0	0	0	0	0	0	0	0	0	0	0	0	0	0	0	0	0	0	0	0	0	0	0	0	0	0	0	0	0	0
0	0	0	0	0	0	0	0	0	0	0	0	0	0	0	0	0	0	0	0	0	0	0	0	0	0	0	0	0	0	0	0	0	0	0	0	0	0	0	0	0	0	0	0	0	0	0	0	0	0
0	0	0	0	0	0	0	0	0	0	0	0	0	0	0	0	0	0	0	0	0	0	0	0	0	0	0	0	0	0	0	0	0	0	0	0	0	0	0	0	0	0	0	0	0	0	0	0	0	0
0	0	0	0	0	0	0	0	0	0	0	0	0	0	0	0	0	0	0	0	0	0	0	0	0	0	0	0	0	0	0	0	0	0	0	0	0	0	0	0	0	0	0	0	0	0	0	0	0	0
0	0	0	0	0	0	0	0	0	0	0	0	0	0	0	0	0	0	0	0	0	0	0	0	0	0	0	0	0	0	0	0	0	0	0	0	0	0	0	0	0	0	0	0	0	0	0	0	0	0
0	0	0	0	0	0	0	0	0	0	0	0	0	0	0	0	0	0	0	0	0	0	0	0	0	0	0	0	0	0	0	0	0	0	0	0	0	0	0	0	0	0	0	0	0	0	0	0	0	0
0	0	0	0	0	0	0	0	0	0	0	0	0	0	0	0	0	0	0	0	0	0	0	0	0	0	0	0	0	0	0	0	0	0	0	0	0	0	0	0	0	0	0	0	0	0	0	0	0	0
0	0	0	0	0	0	0	0	0	0	0	0	0	0	0	0	0	0	0	0	0	0	0	0	0	0	0	0	0	0	0	0	0	0	0	0	0	0	0	0	0	0	0	0	0	0	0	0	0	0
0	0	0	0	0	0	0	0	0	0	0	0	0	0	0	0	0	0	0	0	0	0	0	0	0	0	0	0	0	0	0	0	0	0	0	0	0	0	0	0	0	0	0	0	0	0	0	0	0	0
0	0	0	0	0	0	0	0	0	0	0	0	0	0	0	0	0	0	0	0	0	0	0	0	0	0	0	0	0	0	0	0	0	0	0	0	0	0	0	0	0	0	0	0	0	0	0	0	0	0
0	0	0	0	0	0	0	0	0	0	0	0	0	0	0	0	0	0	0	0	0	0	0	0	0	0	0	0	0	0	0	0	0	0	0	0	0	0	0	0	0	0	0	0	0	0	0	0	0	0
0	0	0	0	0	0	0	0	0	0	0	0	0	0	0	0	0	0	0	0	0	0	0	0	0	0	0	0	0	0	0	0	0	0	0	0	0	0	0	0	0	0	0	0	0	0	0	0	0	0
0	0	0	0	0	0	0	0	0	0	0	0	0	0	0	0	0	0	0	0	0	0	0	0	0	0	0	0	0	0	0	0	0	0	0	0	0	0	0	0	0	0	0	0	0	0	0	0	0	0
0	0	0	0	0	0	0	0	0	0	0	0	0	0	0	0	0	0	0	0	0	0	0	0	0	0	0	0	0	0	0	0	0	0	0	0	0	0	0	0	0	0	0	0	0	0	0	0	0	0
0	0	0	0	0	0	0	0	0	0	0	0	0	0	0	0	0	0	0	0	0	0	0	0	0	0	0	0	0	0	0	0	0	0	0	0	0	0	0	0	0	0	0	0	0	0	0	0	0	0
0	0	0	0	0	0	0	0	0	0	0	0	0	0	0	0	0	0	0	0	0	0	0	0	0	0	0	0	0	0	0	0	0	0	0	0	0	0	0	0	0	0	0	0	0	0	0	0	0	0
0	0	0	0	0	0	0	0	0	0	0	0	0	0	0	0	0	0	0	0	0	0	0	0	0	0	0	0	0	0	0	0	0	0	0	0	0	0	0	0	0	0	0	0	0	0	0	0	0	0
0	0	0	0	0	0	0	0	0	0	0	0	0	0	0	0	0	0	0	0	0	0	0	0	0	0	0	0	0	0	0	0	0	0	0	0	0	0	0	0	0	0	0	0	0	0	0	0	0	0
0	0	0	0	0	0	0	0	0	0	0	0	0	0	0	0	0	0	0	0	0	0	0	0	0	0	0	0	0	0	0	0	0	0	0	0	0	0	0	0	0	0	0	0	0	0	0	0	0	0
0	0	0	0	0	0	0	0	0	0	0	0	0	0	0	0	0	0	0	0	0	0	0	0	0	0	0	0	0	0	0	0	0	0	0	0	0	0	0	0	0	0	0	0	0	0	0	0	0	0
0	0	0	0	0	0	0	0	0	0	0	0	0	0	0	0	0	0	0	0	0	0	0	0	0	0	0	0	0	0	0	0	0	0	0	0	0	0	0	0	0	0	0	0	0	0	0	0	0	0
0	0	0	0	0	0	0	0	0	0	0	0	0	0	0	0	0	0	0	0	0	0	0	0	0	0	0	0	0	0	0	0	0	0	0	0	0	0	0	0	0	0	0	0	0	0	0	0	0	0
0	0	0	0	0	0	0	0	0	0	0	0	0	0	0	0	0	0	0	0	0	0	0	0	0	0	0	0	0	0	0	0	0	0	0	0	0	0	0	0	0	0	0	0	0	0	0	0	0	0
0	0	0	0	0	0	0	0	0	0	0	0	0	0	0	0	0	0	0	0	0	0	0	0	0	0	0	0	0	0	0	0	0	0	0	0	0	0	0	0	0	0	0	0	0	0	0	0	0	0
0	0	0	0	0	0	0	0	0	0	0	0	0	0	0	0	0	0	0	0	0	0	0	0	0	0	0	0	0	0	0	0	0	0	0	0	0	0	0	0	0	0	0	0	0	0	0	0	0	0
0	0	0	0	0	0	0	0	0	0	0	0	0	0	0	0	0	0	0	0	0	0	0	0	0	0	0	0	0	0	0	0	0	0	0	0	0	0	0	0	0	0	0	0	0	0	0	0	0	0
0	0	0	0	0	0	0	0	0	0	0	0	0	0	0	0	0	0	0	0	0	0	0	0	0	0	0	0	0	0	0	0	0	0	0	0	0	0	0	0	0	0	0	0	0	0	0	0	0	0
0	0	0	0	0	0	0	0	0	0	0	0	0	0	0	0	0	0	0	0	0	0	0	0	0	0	0	0	0	0	0	0	0	0	0	0	0	0	0	0	0	0	0	0	0	0	0	0	0	0
0	0	0	0	0	0	0	0	0	0	0	0	0	0	0	0	0	0	0	0	0	0	0	0	0	0	0	0	0	0	0	0	0	0	0	0	0	0	0	0	0	0	0	0	0	0	0	0	0	0
0	0	0	0	0	0	0	0	0	0	0	0	0	0	0	0	0	0	0	0	0	0	0	0	0	0	0	0	0	0	0	0	0	0	0	0	0	0	0	0	0	0	0	0	0	0	0	0	0	0
0	0	0	0	0	0	0	0	0	0	0	0	0	0	0	0	0	0	0	0	0	0	0	0	0	0	0	0	0	0	0	0	0	0	0	0	0	0	0	0	0	0	0	0	0	0	0	0	0	0
0	0	0	0	0	0	0	0	0	0	0	0	0	0	0	0	0	0	0	0	0	0	0	0	0	0	0	0	0	0	0	0	0	0	0	0	0	0	0	0	0	0	0	0	0	0	0	0	0	0
0	0	0	0	0	0	0	0	0	0	0	0	0	0	0	0	0	0	0	0	0	0	0	0	0	0	0	0	0	0	0	0	0	0	0	0	0	0	0	0	0	0	0	0	0	0	0	0	0	0
0	0	0	0	0	0	0	0	0	0	0	0	0	0	0	0	0	0	0	0	0	0	0	0	0	0	0	0	0	0	0	0	0	0	0	0	0	0	0	0	0	0	0	0	0	0	0	0	0	0
0	0	0	0	0	0	0	0	0	0	0	0	0	0	0	0	0	0	0	0	0	0	0	0	0	0	0	0	0	0	0	0	0	0	0	0	0	0	0	0	0	0	0	0	0	0	0	0	0	0
0	0	0	0	0	0	0	0	0	0	0	0	0	0	0	0	0	0	0	0	0	0	0	0	0	0	0	0	0	0	0	0	0	0	0	0	0	0	0	0	0	0	0	0	0	0	0	0	0	0
0	0	0	0	0	0	0	0	0	0	0	0	0	0	0	0	0	0	0	0	0	0	0	0	0	0	0	0	0	0	0	0	0	0	0	0	0	0	0	0	0	0	0	0	0	0	0	0	0	0
0	0	0	0	0	0	0	0	0	0	0	0	0	0	0	0	0	0	0	0	0	0	0	0	0	0	0	0	0	0	0	0	0	0	0	0	0	0	0	0	0	0	0	0	0	0	0	0	0	0
0	0	0	0	0	0	0	0	0	0	0	0	0	0	0	0	0	0	0	0	0	0	0	0	0	0	0	0	0	0	0	0	0	0	0	0	0	0	0	0	0	0	0	0	0	0	0	0	0	0
0	0	0	0	0	0	0	0	0	0	0	0	0	0	0	0	0	0	0	0	0	0	0	0	0	0	0	0	0	0	0	0	0	0	0	0	0	0	0	0	0	0	0	0	0	0	0	0	0	0
0	0	0	0	0	0	0	0	0	0	0	0	0	0	0	0	0	0	0	0	0	0	0	0	0	0	0	0	0	0	0	0	0	0	0	0	0	0	0	0	0	0	0	0	0	0	0	0	0	0
0	0	0	0	0	0	0	0	0	0	0	0	0	0	0	0	0	0	0	0	0	0	0	0	0	0	0	0	0	0	0	0	0	0	0	0	0	0	0	0	0	0	0	0	0	0	0	0	0	0
0	0	0	0	0	0	0	0	0	0	0	0	0	0	0	0	0	0	0	0	0	0	0	0	0	0	0	0	0	0	0	0	0	0	0	0	0	0	0	0	0	0	0	0	0	0	0	0	0	0
0	0	0	0	0	0	0	0	0	0	0	0	0	0	0	0	0	0	0	0	0	0	0	0	0	0	0	0	0	0	0	0	0	0	0	0	0	0	0	0	0	0	0	0	0	0	0	0	0	0
0	0	0	0	0	0	0	0	0	0	0	0	0	0	0	0	0	0	0	0	0	0	0	0	0	0	0	0	0	0	0	0	0	0	0	0	0	0	0	0	0	0	0	0	0	0	0	0	0	0
0	0	0	0	0	0	0	0	0	0	0	0	0	0	0	0	0	0	0	0	0	0	0	0	0	0	0	0	0	0	0	0	0	0	0	0	0	0	0	0	0	0	0	0	0	0	0	0	0	0
0	0	0	0	0	0	0	0	0	0	0	0	0	0	0	0	0	0	0	0	0	0	0	0	0	0	0	0	0	0	0	0	0	0	0	0	0	0	0	0	0	0	0	0	0	0	0	0	0	0
0	0	0	0	0	0	0	0	0	0	0	0	0	0	0	0	0	0	0	0	0	0	0	0	0	0	0	0	0	0	0	0	0	0	0	0	0	0	0	0	0	0	0	0	0	0	0	0	0	0
0	0	0	0	0	0	0	0	0	0	0	0	0	0	0	0	0	0	0	0	0	0	0	0	0	0	0	0	0	0	0	0	0	0	0	0	0	0	0	0	0	0	0	0	0	0	0	0	0	0
0	0	0	0	0	0	0	0	0	0	0	0	0	0	0	0	0	0	0	0	0	0	0	0	0	0	0	0	0	0	0	0	0	0	0	0	0	0	0	0	0	0	0	0	0	0	0	0	0	0
0	0	0	0	0	0	0	0	0	0	0	0	0	0	0	0	0	0	0	0	0	0	0	0	0	0	0	0	0	0	0	0	0	0	0	0	0	0	0	0	0	0	0	0	0	0	0	0	0	0
0	0	0	0	0	0	0	0	0	0	0	0	0	0	0	0	0	0	0	0	0	0	0	0	0	0	0	0	0	0	0	0	0	0	0	0	0	0	0	0	0	0	0	0	0	0	0	0	0	0
0	0	0	0	0	0	0	0	0	0	0	0	0	0	0	0	0	0	0	0	0	0	0	0	0	0	0	0	0	0	0	0	0	0	0	0	0	0	0	0	0	0	0	0	0	0	0	0	0	0
0	0	0	0	0	0	0	0	0	0	0	0	0	0	0	0	0	0	0	0	0	0	0	0	0	0	0	0	0	0	0	0	0	0	0	0	0	0	0	0	0	0	0	0	0	0	0	0	0	0
0	0	0	0	0	0	0	0	0	0	0	0	0	0	0	0	0	0	0	0	0	0	0	0	0	0	0	0	0	0	0	0	0	0	0	0	0	0	0	0	0	0	0	0	0	0	0	0	0	0
0	0	0	0	0	0	0	0	0	0	0	0	0	0	0	0	0	0	0	0	0	0	0	0	0	0	0	0	0	0	0	0	0	0	0	0	0	0	0	0	0	0	0	0	0	0	0	0	0	0
0	0	0	0	0	0	0	0	0	0	0	0	0	0	0	0	0	0	0	0	0	0	0	0	0	0	0	0	0	0	0	0	0	0	0	0	0	0	0	0	0	0	0	0	0	0	0	0	0	0
0	0	0	0	0	0	0	0	0	0	0	0	0	0	0	0	0	0	0	0	0	0	0	0	0	0	0	0	0	0	0	0	0	0	0	0	0	0	0	0	0	0	0	0	0	0	0	0	0	0
0	0	0	0	0	0	0	0	0	0	0	0	0	0	0	0	0	0	0	0	0	0	0	0	0	0	0	0	0	0	0	0	0	0	0	0	0	0	0	0	0	0	0	0	0	0	0	0	0	0
0	0	0	0	0	0	0	0	0	0	0	0	0	0	0	0	0	0	0	0	0	0	0	0	0	0	0	0	0	0	0	0	0	0	0	0	0	0	0	0	0	0	0	0	0	0	0	0	0	0
0	0	0	0	0	0	0	0	0	0	0	0	0	0	0	0	0	0	0	0	0	0	0	0	0	0	0	0	0	0	0	0	0	0	0	0	0	0	0	0	0	0	0	0	0	0	0	0	0	0
0	0	0	0	0	0	0	0	0	0	0	0	0	0	0	0	0	0	0	0	0	0	0	0	0	0	0	0	0	0	0	0	0	0	0	0	0	0	0	0	0	0	0	0	0	0	0	0	0	0
0	0	0	0	0	0	0	0	0	0	0	0	0	0	0	0	0	0	0	0	0	0	0	0	0	0	0	0	0	0	0	0	0	0	0	0	0	0	0	0	0	0	0	0	0	0	0	0	0	0
0	0	0	0	0	0	0	0	0	0	0	0	0	0	0	0	0	0	0	0	0	0	0	0	0	0	0	0	0	0	0	0	0	0	0	0	0	0	0	0	0	0	0	0	0	0	0	0	0	0
0	0	0	0	0	0	0	0	0	0	0	0	0	0	0	0	0	0	0	0	0	0	0	0	0	0	0	0	0	0	0	0	0	0	0	0	0	0	0	0	0	0	0	0	0	0	0	0	0	0
0	0	0	0	0	0	0	0	0	0	0	0	0	0	0	0	0	0	0	0	0	0	0	0	0	0	0	0	0	0	0	0	0	0	0	0	0	0	0	0	0	0	0	0	0	0	0	0	0	0
0	0	0	0	0	0	0	0	0	0	0	0	0	0	0	0	0	0	0	0	0	0	0	0	0	0	0	0	0	0	0	0	0	0	0	0	0	0	0	0	0	0	0	0	0	0	0	0	0	0
0	0	0	0	0	0	0	0	0	0	0	0	0	0	0	0	0	0	0	0	0	0	0	0	0	0	0	0	0	0	0	0	0	0	0	0	0	0	0	0	0	0	0	0	0	0	0	0	0	0
0	0	0	0	0	0	0	0	0	0	0	0	0	0	0	0	0	0	0	0	0	0	0	0	0	0	0	0	0	0	0	0	0	0	0	0	0	0	0	0	0	0	0	0	0	0	0	0	0	0
0	0	0	0	0	0	0	0	0	0	0	0	0	0	0	0	0	0	0	0	0	0	0	0	0	0	0	0	0	0	0	0	0	0	0	0	0	0	0	0	0	0	0	0	0	0	0	0	0	0
0	0	0	0	0	0	0	0	0	0	0	0	0	0	0	0	0	0	0	0	0	0	0	0	0	0	0	0	0	0	0	0	0	0	0	0	0	0	0	0	0	0	0	0	0	0	0	0	0	0
0	0	0	0	0	0	0	0	0	0	0	0	0	0	0	0	0	0	0	0	0	0	0	0	0	0	0	0	0	0	0	0	0	0	0	0	0	0	0	0	0	0	0	0	0	0	0	0	0	0
0	0	0	0	0	0	0	0	0	0	0	0	0	0	0	0	0	0	0	0	0	0	0	0	0	0	0	0	0	0	0	0	0	0	0	0	0	0	0	0	0	0	0	0	0	0	0	0	0	0
0	0	0	0	0	0	0	0	0	0	0	0	0	0	0	0	0	0	0	0	0	0	0	0	0	0	0	0	0	0	0	0	0	0	0	0	0	0	0	0	0	0	0	0	0	0	0	0	0	0
0	0	0	0	0	0	0	0	0	0	0	0	0	0	0	0	0	0	0	0	0	0	0	0	0	0	0	0	0	0	0	0	0	0	0	0	0	0	0	0	0	0	0	0	0	0	0	0	0	0
0	0	0	0	0	0	0	0	0	0	0	0	0	0	0	0	0	0	0	0	0	0	0	0	0	0	0	0	0	0	0	0	0	0	0	0	0	0	0	0	0	0	0	0	0	0	0	0	0	0
0	0	0	0	0	0	0	0	0	0	0	0	0	0	0	0	0	0	0	0	0	0	0	0	0	0	0	0	0	0	0	0	0	0	0	0	0	0	0	0	0	0	0	0	0	0	0	0	0	0
0	0	0	0	0	0	0	0	0	0	0	0	0	0	0	0	0	0	0	0	0	0	0	0	0	0	0	0	0	0	0	0	0	0	0	0	0	0	0	0	0	0	0	0	0	0	0	0	0	0
0	0	0	0	0	0	0	0	0	0	0	0	0	0	0	0	0	0	0	0	0	0	0	0	0	0	0	0	0	0	0	0	0	0	0	0	0	0	0	0	0	0	0	0	0	0	0	0	0	0
0	0	0	0	0	0	0	0	0	0	0	0	0	0	0	0	0	0	0	0	0	0	0	0	0	0	0	0	0	0	0	0	0	0	0	0	0	0	0	0	0	0	0	0	0	0	0	0	0	0
0	0	0	0	0	0	0	0	0	0	0	0	0	0	0	0	0	0	0	0	0	0	0	0	0	0	0	0	0	0	0	0	0	0	0	0	0	0	0	0	0	0	0	0	0	0	0	0	0	0
0	0	0	0	0	0	0	0	0	0	0	0	0	0	0	0	0	0	0	0	0	0	0	0	0	0	0	0	0	0	0	0	0	0	0	0	0	0	0	0	0	0	0	0	0	0	0	0	0	0
0	0	0	0	0	0	0	0	0	0	0	0	0	0	0	0	0	0	0	0	0	0	0	0	0	0	0	0	0	0	0	0	0	0	0	0	0	0	0	0	0	0	0	0	0	0	0	0	0	0
0	0	0	0	0	0	0	0	0	0	0	0	0	0	0	0	0	0	0	0	0	0	0	0	0	0	0	0	0	0	0	0	0	0	0	0	0	0	0	0	0	0	0	0	0	0	0	0	0	0
0	0	0	0	0	0	0	0	0	0	0	0	0	0	0	0	0	0	0	0	0	0	0	0	0	0	0	0	0	0	0	0	0	0	0	0	0	0	0	0	0	0	0	0	0	0	0	0	0	0
0	0	0	0	0	0	0	0	0	0	0	0	0	0	0	0	0	0	0	0	0	0	0	0	0	0	0	0	0	0	0	0	0	0	0	0	0	0	0	0	0	0	0	0	0	0	0	0	0	0
0	0	0	0	0	0	0	0	0	0	0	0	0	0	0	0	0	0	0	0	0	0	0	0	0	0	0	0	0	0	0	0	0	0	0	0	0	0	0	0	0	0	0	0	0	0	0	0	0	0
0	0	0	0	0	0	0	0	0	0	0	0	0	0	0	0	0	0	0	0	0	0	0	0	0	0	0	0	0	0	0	0	0	0	0	0	0	0	0	0	0	0	0	0	0	0	0	0	0	0
0	0	0	0	0	0	0	0	0	0	0	0	0	0	0	0	0	0	0	0	0	0	0	0	0	0	0	0	0	0	0	0	0	0	0	0	0	0	0	0	0	0	0	0	0	0	0	0	0	0
0	0	0	0	0	0	0	0	0	0	0	0	0	0	0	0	0	0	0	0	0	0	0	0	0	0	0	0	0	0	0	0	0	0	0	0	0	0	0	0	0	0	0	0	0	0	0	0	0	0
0	0	0	0	0	0	0	0	0	0	0	0	0	0	0	0	0	0	0	0	0	0	0	0	0	0	0	0	0	0	0	0	0	0	0	0	0	0	0	0	0	0	0	0	0	0	0	0	0	0
0	0	0	0	0	0	0	0	0	0	0	0	0	0	0	0	0	0	0	0	0	0	0	0	0	0	0	0	0	0	0	0	0	0	0	0	0	0	0	0	0	0	0	0	0	0	0	0	0	0
0	0	0	0	0	0	0	0	0	0	0	0	0	0	0	0	0	0	0	0	0	0	0	0	0	0	0	0	0	0	0	0	0	0	0	0	0	0	0	0	0	0	0	0	0	0	0	0	0	0
0	0	0	0	0	0	0	0	0	0	0	0	0	0	0	0	0	0	0	0	0	0	0	0	0	0	0	0	0	0	0	0	0	0	0	0	0	0	0	0	0	0	0	0	0	0	0	0	0	0
0	0	0	0	0	0	0	0	0	0	0	0	0	0	0	0	0	0	0	0	0	0	0	0	0	0	0	0	0	0	0	0	0	0	0	0	0	0	0	0	0	0	0	0	0	0	0	0	0	0
0	0	0	0	0	0	0	0	0	0	0	0	0	0	0	0	0	0	0	0	0	0	0	0	0	0	0	0	0	0	0	0	0	0	0	0	0	0	0	0	0	0	0	0	0	0	0	0	0	0
0	0	0	0	0	0	0	0	0	0	0	0	0	0	0	0	0	0	0	0	0	0	0	0	0	0	0	0	0	0	0	0	0	0	0	0	0	0	0	0	0	0	0	0	0	0	0	0	0	0
0	0	0	0	0	0	0	0	0	0	0	0	0	0	0	0	0	0	0	0	0	0	0	0	0	0	0	0	0	0	0	0	0	0	0	0	0	0	0	0	0	0	0	0	0	0	0	0	0	0
0	0	0	0	0	0	0	0	0	0	0	0	0	0	0	0	0	0	0	0	0	0	0	0	0	0	0	0	0	0	0	0	0	0	0	0	0	0	0	0	0	0	0	0	0	0	0	0	0	0
0	0	0	0	0	0	0	0	0	0	0	0	0	0	0	0	0	0	0	0	0	0	0	0	0	0	0	0	0	0	0	0	0	0	0	0	0	0	0	0	0	0	0	0	0	0	0	0	0	0
0	0	0	0	0	0	0	0	0	0	0	0	0	0	0	0	0	0	0	0	0	0	0	0	0	0	0	0	0	0	0	0	0	0	0	0	0	0	0	0	0	0	0	0	0	0	0	0	0	0
0	0	0	0	0	0	0	0	0	0	0	0	0	0	0	0	0	0	0	0	0	0	0	0	0	0	0	0	0	0	0	0	0	0	0	0	0	0	0	0	0	0	0	0	0	0	0	0	0	0
0	0	0	0	0	0	0	0	0	0	0	0	0	0	0	0	0	0	0	0	0	0	0	0	0	0	0	0	0	0	0	0	0	0	0	0	0	0	0	0	0	0	0	0	0	0	0	0	0	0
0	0	0	0	0	0	0	0	0	0	0	0	0	0	0	0	0	0	0	0	0	0	0	0	0	0	0	0	0	0	0	0	0	0	0	0	0	0	0	0	0	0	0	0	0	0	0	0	0	0
0	0	0	0	0	0	0	0	0	0	0	0	0	0	0	0	0	0	0	0	0	0	0	0	0	0	0	0	0	0	0	0	0	0	0	0	0	0	0	0	0	0	0	0	0	0	0	0	0	0
0	0	0	0	0	0	0	0	0	0	0	0	0	0	0	0	0	0	0	0	0	0	0	0	0	0	0	0	0	0	0	0	0	0	0	0	0	0	0	0	0	0	0	0	0	0	0	0	0	0
0	0	0	0	0	0	0	0	0	0	0	0	0	0	0	0	0	0	0	0	0	0	0	0	0	0	0	0	0	0	0	0	0	0	0	0	0	0	0	0	0	0	0	0	0	0	0	0	0	0
0	0	0	0	0	0	0	0	0	0	0	0	0	0	0	0	0	0	0	0	0	0	0	0	0	0	0	0	0	0	0	0	0	0	0	0	0	0	0	0	0	0	0	0	0	0	0	0	0	0
0	0	0	0	0	0	0	0	0	0	0	0	0	0	0	0	0	0	0	0	0	0	0	0	0	0	0	0	0	0	0	0	0	0	0	0	0	0	0	0	0	0	0	0	0	0	0	0	0	0
0	0	0	0	0	0	0	0	0	0	0	0	0	0	0	0	0	0	0	0	0	0	0	0	0	0	0	0	0	0	0	0	0	0	0	0	0	0	0	0	0	0	0	0	0	0	0	0	0	0
0	0	0	0	0	0	0	0	0	0	0	0	0	0	0	0	0	0	0	0	0	0	0	0	0	0	0	0	0	0	0	0	0	0	0	0	0	0	0	0	0	0	0	0	0	0	0	0	0	0
0	0	0	0	0	0	0	0	0	0	0	0	0	0	0	0	0	0	0	0	0	0	0	0	0	0	0	0	0	0	0	0	0	0	0	0	0	0	0	0	0	0	0	0	0	0	0	0	0	0
0	0	0	0	0	0	0	0	0	0	0	0	0	0	0	0	0	0	0	0	0	0	0	0	0	0	0	0	0	0	0	0	0	0	0	0	0	0	0	0	0	0	0	0	0	0	0	0	0	0
0	0	0	0	0	0	0	0	0	0	0	0	0	0	0	0	0	0	0	0	0	0	0	0	0	0	0	0	0	0	0	0	0	0	0	0	0	0	0	0	0	0	0	0	0	0	0	0	0	0
0	0	0	0	0	0	0	0	0	0	0	0	0	0	0	0	0	0	0	0	0	0	0	0	0	0	0	0	0	0	0	0	0	0	0	0	0	0	0	0	0	0	0	0	0	0	0	0	0	0
0	0	0	0	0	0	0	0	0	0	0	0	0	0	0	0	0	0	0	0	0	0	0	0	0	0	0	0	0	0	0	0	0	0	0	0	0	0	0	0	0	0	0	0	0	0	0	0	0	0
0	0	0	0	0	0	0	0	0	0	0	0	0	0	0	0	0	0	0	0	0	0	0	0	0	0	0	0	0	0	0	0	0	0	0	0	0	0	0	0	0	0	0	0	0	0	0	0	0	0
0	0	0	0	0	0	0	0	0	0	0	0	0	0	0	0	0	0	0	0	0	0	0	0	0	0	0	0	0	0	0	0	0	0	0	0	0	0	0	0	0	0	0	0	0	0	0	0	0	0
0	0	0	0	0	0	0	0	0	0	0	0	0	0	0	0	0	0	0	0	0	0	0	0	0	0	0	0	0	0	0	0	0	0	0	0	0	0	0	0	0	0	0	0	0	0	0	0	0	0
0	0	0	0	0	0	0	0	0	0	0	0	0	0	0	0	0	0	0	0	0	0	0	0	0	0	0	0	0	0	0	0	0	0	0	0	0	0	0	0	0	0	0	0	0	0	0	0	0	0
0	0	0	0	0	0	0	0	0	0	0	0	0	0	0	0	0	0	0	0	0	0	0	0	0	0	0	0	0	0	0	0	0	0	0	0	0	0	0	0	0	0	0	0	0	0	0	0	0	0
[truncated: 491 more columns]

## Sheet: Fig. 2f
Ir1/(Co,Fe)-OH/MI		Fitting Line
R (Å)	|FT(k2 χ(k))|	R (Å)	|FT(k2 χ(k))|
0	0.0691	0	0.04669
0.03068	0.06799	0.03068	0.04639
0.06136	0.06497	0.06136	0.04553
0.09204	0.06095	0.09204	0.04425
0.12272	0.05738	0.12272	0.04282
0.1534	0.05588	0.1534	0.0416
0.18408	0.05745	0.18408	0.04098
0.21476	0.0617	0.21476	0.04137
0.24544	0.06714	0.24544	0.04295
0.27612	0.07206	0.27612	0.04565
0.3068	0.0751	0.3068	0.04914
0.33748	0.07541	0.33748	0.05295
0.36816	0.0728	0.36816	0.05659
0.39884	0.06787	0.39884	0.05961
0.42951	0.06217	0.42951	0.06166
0.46019	0.05843	0.46019	0.06257
0.49087	0.05974	0.49087	0.06232
0.52155	0.06717	0.52155	0.06111
0.55223	0.07882	0.55223	0.05937
0.58291	0.09164	0.58291	0.05772
0.61359	0.1029	0.61359	0.05686
0.64427	0.11053	0.64427	0.05728
0.67495	0.11307	0.67495	0.05903
0.70563	0.10974	0.70563	0.06161
0.73631	0.10066	0.73631	0.0642
0.76699	0.0875	0.76699	0.06591
0.79767	0.07502	0.79767	0.06608
0.82835	0.07287	0.82835	0.06446
0.85903	0.08924	0.85903	0.06152
0.88971	0.12057	0.88971	0.05881
0.92039	0.15934	0.92039	0.05911
0.95107	0.20024	0.95107	0.06541
0.98175	0.23963	0.98175	0.07867
1.01243	0.2747	1.01243	0.09746
1.04311	0.30321	1.04311	0.11955
1.07379	0.32355	1.07379	0.14294
1.10447	0.33478	1.10447	0.16605
1.13515	0.33688	1.13515	0.18778
1.16583	0.33093	1.16583	0.20759
1.19651	0.31947	1.19651	0.22566
1.22718	0.30678	1.22718	0.24301
1.25786	0.29886	1.25786	0.26147
1.28854	0.30232	1.28854	0.28345
1.31922	0.32174	1.31922	0.31132
1.3499	0.35739	1.3499	0.34674
1.38058	0.40571	1.38058	0.39007
1.41126	0.46157	1.41126	0.44033
1.44194	0.52004	1.44194	0.49549
1.47262	0.57705	1.47262	0.55283
1.5033	0.62948	1.5033	0.60935
1.53398	0.67503	1.53398	0.66203
1.56466	0.71216	1.56466	0.70806
1.59534	0.73999	1.59534	0.74501
1.62602	0.75816	1.62602	0.77094
1.6567	0.76677	1.6567	0.78459
1.68738	0.76626	1.68738	0.78539
1.71806	0.75728	1.71806	0.77355
1.74874	0.74064	1.74874	0.7501
1.77942	0.71721	1.77942	0.71683
1.8101	0.6879	1.8101	0.6762
1.84078	0.65369	1.84078	0.63128
1.87146	0.61561	1.87146	0.58541
1.90214	0.57484	1.90214	0.54192
1.93282	0.53274	1.93282	0.50355
1.9635	0.49088	1.9635	0.47192
1.99418	0.45103	1.99418	0.44704
2.02485	0.41495	2.02485	0.42729
2.05553	0.38418	2.05553	0.40995
2.08621	0.35957	2.08621	0.39193
2.11689	0.34101	2.11689	0.37054
2.14757	0.32723	2.14757	0.34393
2.17825	0.31616	2.17825	0.31129
2.20893	0.30548	2.20893	0.27279
2.23961	0.29321	2.23961	0.22962
2.27029	0.27823	2.27029	0.18392
2.30097	0.26054	2.30097	0.13922
2.33165	0.24159	2.33165	0.10171
2.36233	0.22435	2.36233	0.08245
2.39301	0.21304	2.39301	0.08931
2.42369	0.21191	2.42369	0.11166
2.45437	0.22283	2.45437	0.13613
2.48505	0.24401	2.48505	0.15638
2.51573	0.2712	2.51573	0.1699
2.54641	0.29978	2.54641	0.1759
2.57709	0.32579	2.57709	0.17459
2.60777	0.34626	2.60777	0.16682
2.63845	0.35912	2.63845	0.15402
2.66913	0.36313	2.66913	0.13803
2.69981	0.35782	2.69981	0.12104
2.73049	0.34338	2.73049	0.10547
2.76117	0.32062	2.76117	0.09357
2.79185	0.2909	2.79185	0.08667
2.82252	0.25607	2.82252	0.08435
2.8532	0.21838	2.8532	0.08462
2.88388	0.18052	2.88388	0.08512
2.91456	0.14562	2.91456	0.08408
2.94524	0.11735	2.94524	0.08056
2.97592	0.09928	2.97592	0.0744
3.0066	0.09264	3.0066	0.06604
3.03728	0.0941	3.03728	0.0564
3.06796	0.0981	3.06796	0.04691
3.09864	0.10041	3.09864	0.03946
3.12932	0.09896	3.12932	0.03589
3.16	0.09328	3.16	0.03657
3.19068	0.08408	3.19068	0.03973
3.22136	0.07314	3.22136	0.04314
3.25204	0.06347	3.25204	0.0453
3.28272	0.059	3.28272	0.04551
3.3134	0.06231	3.3134	0.04362
3.34408	0.0719	3.34408	0.03988
3.37476	0.08403	3.37476	0.03486
3.40544	0.09562	3.40544	0.02947
3.43612	0.10471	3.43612	0.02494
3.4668	0.11016	3.4668	0.02262
3.49748	0.11143	3.49748	0.02306
3.52816	0.10839	3.52816	0.0253
3.55884	0.10129	3.55884	0.02788
3.58952	0.09063	3.58952	0.02973
3.62019	0.07715	3.62019	0.03032
3.65087	0.06174	3.65087	0.02947
3.68155	0.04542	3.68155	0.0273
3.71223	0.02939	3.71223	0.02413
3.74291	0.01563	3.74291	0.02054
3.77359	0.01084	3.77359	0.01733
3.80427	0.01786	3.80427	0.01545
3.83495	0.02553	3.83495	0.01548
3.86563	0.03064	3.86563	0.01693
3.89631	0.03252	3.89631	0.0188
3.92699	0.03107	3.92699	0.02028
3.95767	0.02647	3.95767	0.02092
3.98835	0.01907	3.98835	0.02055
4.01903	0.00942	4.01903	0.01919
4.04971	0.00293	4.04971	0.01704
4.08039	0.01487	4.08039	0.01441
4.11107	0.02769	4.11107	0.01183
4.14175	0.0402	4.14175	0.00998
4.17243	0.05174	4.17243	0.00953
4.20311	0.06174	4.20311	0.01039
4.23379	0.06972	4.23379	0.0118
4.26447	0.07532	4.26447	0.01306
4.29515	0.07832	4.29515	0.01378
4.32583	0.07863	4.32583	0.01379
4.35651	0.07628	4.35651	0.01308
4.38719	0.07145	4.38719	0.01175
4.41786	0.06442	4.41786	0.01001
4.44854	0.05554	4.44854	0.00817
4.47922	0.04528	4.47922	0.00673
4.5099	0.03414	4.5099	0.00621
4.54058	0.0227	4.54058	0.00673
4.57126	0.01189	4.57126	0.00779
4.60194	0.00617	4.60194	0.00883
4.63262	0.01275	4.63262	0.00954
4.6633	0.02108	4.6633	0.00976
4.69398	0.02831	4.69398	0.00946
4.72466	0.034	4.72466	0.0087
4.75534	0.03799	4.75534	0.00756
4.78602	0.04029	4.78602	0.00621
4.8167	0.04101	4.8167	0.00488
4.84738	0.04031	4.84738	0.00388
4.87806	0.03845	4.87806	0.00358
4.90874	0.03572	4.90874	0.00394
4.93942	0.03244	4.93942	0.00456
4.9701	0.02895	4.9701	0.00509
5.00078	0.02559	5.00078	0.00536
5.03146	0.02267	5.03146	0.00531
5.06214	0.02045	5.06214	0.00495
5.09282	0.01904	5.09282	0.00432
5.1235	0.01842	5.1235	0.0035
5.15418	0.01841	5.15418	0.00261
5.18486	0.01878	5.18486	0.00184
5.21553	0.01931	5.21553	0.00151
5.24621	0.01983	5.24621	0.00179
5.27689	0.02021	5.27689	0.0023
5.30757	0.02034	5.30757	0.00277
5.33825	0.02013	5.33825	0.00307
5.36893	0.0195	5.36893	0.00317
5.39961	0.01839	5.39961	0.00307
5.43029	0.01682	5.43029	0.00281
5.46097	0.0149	5.46097	0.00241
5.49165	0.01289	5.49165	0.00192
5.52233	0.01136	5.52233	0.00141
5.55301	0.01116	5.55301	0.000928097
5.58369	0.01279	5.58369	0.000626667
5.61437	0.01588	5.61437	0.000670851
5.64505	0.01972	5.64505	0.000912054
5.67573	0.02375	5.67573	0.00115
5.70641	0.02759	5.70641	0.00133
5.73709	0.03096	5.73709	0.00143
5.76777	0.03365	5.76777	0.00146
5.79845	0.0355	5.79845	0.00143
5.82913	0.03643	5.82913	0.00135
5.85981	0.0364	5.85981	0.00122
5.89049	0.0354	5.89049	0.00107
5.92117	0.03352	5.92117	0.000893195
5.95185	0.03086	5.95185	0.000721824
5.98253	0.02759	5.98253	0.000595875
6.0132	0.02393	6.0132	0.000578712
6.04388	0.02018	6.04388	0.000688994
6.07456	0.01677	6.07456	0.000871634
6.10524	0.0143	6.10524	0.00107
6.13592	0.01343	6.13592	0.00125
6.1666	0.01435	6.1666	0.00139
6.19728	0.01654	6.19728	0.00147
6.22796	0.01926	6.22796	0.0015
6.25864	0.02203	6.25864	0.00148
6.28932	0.02455	6.28932	0.00141
6.32	0.02666	6.32	0.0013
6.35068	0.02827	6.35068	0.0012
6.38136	0.02934	6.38136	0.00111
6.41204	0.02985	6.41204	0.00106
6.44272	0.02982	6.44272	0.00107
6.4734	0.02929	6.4734	0.00112
6.50408	0.02831	6.50408	0.00119
6.53476	0.02696	6.53476	0.00125
6.56544	0.02534	6.56544	0.0013
6.59612	0.02355	6.59612	0.00131
6.6268	0.02172	6.6268	0.00131
6.65748	0.01996	6.65748	0.00127
6.68816	0.01841	6.68816	0.00123
6.71884	0.01716	6.71884	0.00119
6.74952	0.01628	6.74952	0.00116
6.7802	0.01574	6.7802	0.00116
6.81087	0.0155	6.81087	0.00119
6.84155	0.01545	6.84155	0.00125
6.87223	0.01549	6.87223	0.00134
6.90291	0.0155	6.90291	0.00144
6.93359	0.01544	6.93359	0.00154
6.96427	0.01527	6.96427	0.00164
6.99495	0.01501	6.99495	0.00173
7.02563	0.01472	7.02563	0.00181
7.05631	0.01454	7.05631	0.00186
7.08699	0.01462	7.08699	0.00188
7.11767	0.01514	7.11767	0.00188
7.14835	0.01622	7.14835	0.00187
7.17903	0.01788	7.17903	0.00184
7.20971	0.02005	7.20971	0.0018
7.24039	0.02258	7.24039	0.00176
7.27107	0.02529	7.27107	0.00172
7.30175	0.02802	7.30175	0.00168
7.33243	0.03059	7.33243	0.00163
7.36311	0.03288	7.36311	0.00157
7.39379	0.03477	7.39379	0.00149
7.42447	0.03616	7.42447	0.00139
7.45515	0.03699	7.45515	0.00128
7.48583	0.03724	7.48583	0.00116
7.51651	0.0369	7.51651	0.00106
7.54719	0.03599	7.54719	0.000992333
7.57787	0.03457	7.57787	0.000983051
7.60854	0.03271	7.60854	0.00103
7.63922	0.0305	7.63922	0.00112
7.6699	0.02801	7.6699	0.00123
7.70058	0.02535	7.70058	0.00132
7.73126	0.02258	7.73126	0.00139
7.76194	0.01977	7.76194	0.00143
7.79262	0.01696	7.79262	0.00142
7.8233	0.0142	7.8233	0.00138
7.85398	0.01148	7.85398	0.00131
7.88466	0.00882	7.88466	0.00123
7.91534	0.0062	7.91534	0.00114
7.94602	0.00362	7.94602	0.00105
7.9767	0.00108	7.9767	0.000985879
8.00738	0.00147	8.00738	0.0009329
8.03806	0.00394	8.03806	0.000889143
8.06874	0.00638	8.06874	0.000844882
8.09942	0.00876	8.09942	0.000790964
8.1301	0.01107	8.1301	0.00072215
8.16078	0.01328	8.16078	0.000639049
8.19146	0.01538	8.19146	0.000549424
8.22214	0.01733	8.22214	0.000469529
8.25282	0.01911	8.25282	0.000422964
8.2835	0.0207	8.2835	0.000427582
8.31418	0.02206	8.31418	0.000475884
8.34486	0.02317	8.34486	0.00054221
8.37554	0.02401	8.37554	0.000603304
8.40621	0.02457	8.40621	0.00064451
8.43689	0.02485	8.43689	0.00065824
8.46757	0.02487	8.46757	0.000642111
8.49825	0.02465	8.49825	0.000597816
8.52893	0.02423	8.52893	0.000530383
8.55961	0.02368	8.55961	0.000447677
8.59029	0.02305	8.59029	0.000360204
8.62097	0.02244	8.62097	0.000281376
8.65165	0.02191	8.65165	0.000227027
8.68233	0.02154	8.68233	0.000207778
8.71301	0.02141	8.71301	0.000214927
8.74369	0.02153	8.74369	0.000227565
8.77437	0.02192	8.77437	0.000230521
8.80505	0.02253	8.80505	0.00021738
8.83573	0.02331	8.83573	0.000187441
8.86641	0.02415	8.86641	0.000143447
8.89709	0.02495	8.89709	9.03878e-05
8.92777	0.02558	8.92777	3.62793e-05
8.95845	0.02593	8.95845	3.16482e-05
8.98913	0.02589	8.98913	7.52587e-05
9.01981	0.02538	9.01981	0.00010995
9.05049	0.02431	9.05049	0.000129974
9.08117	0.02265	9.08117	0.000134063
9.11185	0.02038	9.11185	0.000123951
9.14253	0.01753	9.14253	0.000105882
9.17321	0.01414	9.17321	9.43198e-05
9.20388	0.01032	9.20388	0.000108077
9.23456	0.00627	9.23456	0.000146202
9.26524	0.00279	9.26524	0.000193725
9.29592	0.00412	9.29592	0.000239626
9.3266	0.00816	9.3266	0.000277199
9.35728	0.01227	9.35728	0.000302303
9.38796	0.01606	9.38796	0.000312809
9.41864	0.01934	9.41864	0.000308512
9.44932	0.022	9.44932	0.000291203
9.48	0.02393	9.48	0.000264841
9.51068	0.02508	9.51068	0.000235812
9.54136	0.02542	9.54136	0.000212835
9.57204	0.02496	9.57204	0.000204706
9.60272	0.02375	9.60272	0.000214653
9.6334	0.02185	9.6334	0.000237539
9.66408	0.01937	9.66408	0.000264753
9.69476	0.01641	9.69476	0.000289272
9.72544	0.01309	9.72544	0.000306923
9.75612	0.00956	9.75612	0.000316022
9.7868	0.00595	9.7868	0.00031689
9.81748	0.0025	9.81748	0.000311475
9.84816	0.00197	9.84816	0.000302987
9.87884	0.00503	9.87884	0.000295349
9.90952	0.00812	9.90952	0.000292289
9.9402	0.01096	9.9402	0.00029615
9.97088	0.0135	9.97088	0.000307026

## Sheet: Fig. 2g
Ir1/(Co,Fe)-OH/MI		Fitting Line
R (Å)	|χ(R)|	R (Å)	|χ(R)|
0.03068	-0.01755	0.03068	-0.01335
0.06136	-0.03146	0.06136	-0.02484
0.09204	-0.04005	0.09204	-0.03323
0.12272	-0.0444	0.12272	-0.03822
0.1534	-0.04748	0.1534	-0.04043
0.18408	-0.05219	0.18408	-0.04097
0.21476	-0.05936	0.21476	-0.0408
0.24544	-0.06695	0.24544	-0.04022
0.27612	-0.07109	0.27612	-0.03862
0.3068	-0.06826	0.3068	-0.03473
0.33748	-0.05754	0.33748	-0.02725
0.36816	-0.04148	0.36816	-0.0156
0.39884	-0.02498	0.39884	-0.000428331
0.42951	-0.01272	0.42951	0.01641
0.46019	-0.00638	0.46019	0.03236
0.49087	-0.00346	0.49087	0.04506
0.52155	0.00159	0.52155	0.0532
0.55223	0.01432	0.55223	0.0569
0.58291	0.03678	0.58291	0.05749
0.61359	0.06555	0.61359	0.05665
0.64427	0.09264	0.64427	0.05551
0.67495	0.10911	0.67495	0.054
0.70563	0.10966	0.70563	0.05096
0.73631	0.09595	0.73631	0.04493
0.76699	0.07652	0.76699	0.03526
0.79767	0.06308	0.79767	0.02285
0.82835	0.06457	0.82835	0.01015
0.85903	0.08176	0.85903	8.23376e-05
0.88971	0.10532	0.88971	-0.00551
0.92039	0.11862	0.92039	-0.00729
0.95107	0.10445	0.95107	-0.00876
0.98175	0.05294	0.98175	-0.01524
1.01243	-0.03305	1.01243	-0.03171
1.04311	-0.13753	1.04311	-0.06039
1.07379	-0.23663	1.07379	-0.09923
1.10447	-0.30731	1.10447	-0.1421
1.13515	-0.33582	1.13515	-0.18072
1.16583	-0.3223	1.16583	-0.20758
1.19651	-0.27929	1.19651	-0.21834
1.22718	-0.22515	1.22718	-0.21251
1.25786	-0.17499	1.25786	-0.19215
1.28854	-0.13361	1.28854	-0.15896
1.31922	-0.09338	1.31922	-0.11165
1.3499	-0.03822	1.3499	-0.04521
1.38058	0.04789	1.38058	0.04687
1.41126	0.17169	1.41126	0.1678
1.44194	0.3245	1.44194	0.31207
1.47262	0.48186	1.47262	0.4621
1.5033	0.60939	1.5033	0.58927
1.53398	0.67255	1.53398	0.66001
1.56466	0.64707	1.56466	0.64566
1.59534	0.5264	1.59534	0.53266
1.62602	0.324	1.62602	0.32933
1.6567	0.07022	1.6567	0.06614
1.68738	-0.19483	1.68738	-0.21112
1.71806	-0.43013	1.71806	-0.45331
1.74874	-0.60186	1.74874	-0.62097
1.77942	-0.68918	1.77942	-0.69389
1.8101	-0.68676	1.8101	-0.67412
1.84078	-0.60412	1.84078	-0.58177
1.87146	-0.46236	1.87146	-0.44585
1.90214	-0.28893	1.90214	-0.29411
1.93282	-0.11167	1.93282	-0.14585
1.9635	0.04666	1.9635	-0.01011
1.99418	0.17203	1.99418	0.11106
2.02485	0.26003	2.02485	0.21667
2.05553	0.31363	2.05553	0.30183
2.08621	0.3389	2.08621	0.35651
2.11689	0.34038	2.11689	0.36895
2.14757	0.31831	2.14757	0.33193
2.17825	0.26928	2.17825	0.24882
2.20893	0.19025	2.20893	0.13601
2.23961	0.08424	2.23961	0.02001
2.27029	-0.03536	2.27029	-0.07027
2.30097	-0.14479	2.30097	-0.11307
2.33165	-0.21535	2.33165	-0.10141
2.36233	-0.22331	2.36233	-0.04554
2.39301	-0.16045	2.39301	0.0308
2.42369	-0.04066	2.42369	0.09899
2.45437	0.1011	2.45437	0.13545
2.48505	0.21837	2.48505	0.12925
2.51573	0.26868	2.51573	0.08454
2.54641	0.22919	2.54641	0.01736
2.57709	0.10648	2.57709	-0.05143
2.60777	-0.06401	2.60777	-0.10408
2.63845	-0.22939	2.63845	-0.13145
2.66913	-0.33749	2.66913	-0.13436
2.69981	-0.35531	2.69981	-0.12092
2.73049	-0.28036	2.73049	-0.10155
2.76117	-0.14086	2.76117	-0.08412
2.79185	0.01541	2.79185	-0.07139
2.82252	0.13895	2.82252	-0.06131
2.8532	0.19604	2.8532	-0.04968
2.88388	0.17929	2.88388	-0.0333
2.91456	0.10755	2.91456	-0.01218
2.94524	0.01609	2.94524	0.01036
2.97592	-0.05839	2.97592	0.02946
3.0066	-0.09156	3.0066	0.04116
3.03728	-0.07862	3.03728	0.04442
3.06796	-0.03289	3.06796	0.04143
3.09864	0.02264	3.09864	0.03641
3.12932	0.06634	3.12932	0.03341
3.16	0.0865	3.16	0.03444
3.19068	0.08408	3.19068	0.03866
3.22136	0.06923	3.22136	0.0431
3.25204	0.05418	3.25204	0.04437
3.28272	0.04626	3.28272	0.04046
3.3134	0.04454	3.3134	0.03171
3.34408	0.04142	3.34408	0.02056
3.37476	0.02792	3.37476	0.01026
3.40544	-0.000336644	3.40544	0.00328
3.43612	-0.03966	3.43612	0.000200131
3.4668	-0.07908	3.4668	-0.00037498
3.49748	-0.10508	3.49748	-0.000885781
3.52816	-0.10779	3.52816	-0.00346
3.55884	-0.08577	3.55884	-0.00881
3.58952	-0.04686	3.58952	-0.01589
3.62019	-0.005	3.62019	-0.02253
3.65087	0.02579	3.65087	-0.02656
3.68155	0.03715	3.68155	-0.02691
3.71223	0.02939	3.71223	-0.02405
3.74291	0.01057	3.74291	-0.0197
3.77359	-0.00784	3.77359	-0.01589
3.80427	-0.01639	3.80427	-0.01394
3.83495	-0.01175	3.83495	-0.01386
3.86563	0.00247	3.86563	-0.01448
3.89631	0.01823	3.89631	-0.01416
3.92699	0.02751	3.92699	-0.01168
3.95767	0.02647	3.95767	-0.00692
3.98835	0.0172	3.98835	-0.000908886
4.01903	0.00641	4.01903	0.00471
4.04971	0.00173	4.04971	0.00849
4.08039	0.00757	4.08039	0.00984
4.11107	0.0225	4.11107	0.00929
4.14175	0.03962	4.14175	0.0081
4.17243	0.04956	4.17243	0.00759
4.20311	0.04491	4.20311	0.00845
4.23379	0.02379	4.23379	0.01046
4.26447	-0.0089	4.26447	0.01264
4.29515	-0.04323	4.29515	0.01378
4.32583	-0.0682	4.32583	0.01312
4.35651	-0.07616	4.35651	0.01069
4.38719	-0.0657	4.38719	0.0073
4.41786	-0.04193	4.41786	0.00408
4.44854	-0.0141	4.44854	0.00197
4.47922	0.00835	4.47922	0.00121
4.5099	0.01951	4.5099	0.00135
4.54058	0.0189	4.54058	0.00149
4.57126	0.01101	4.57126	0.000809274
4.60194	0.00276	4.60194	-0.00102
4.63262	0.00017676	4.63262	-0.00367
4.6633	0.00573	4.6633	-0.00632
4.69398	0.01749	4.69398	-0.0081
4.72466	0.03025	4.72466	-0.00848
4.75534	0.03798	4.75534	-0.00754
4.78602	0.03654	4.78602	-0.00587
4.8167	0.02539	4.8167	-0.00427
4.84738	0.00768	4.84738	-0.00332
4.87806	-0.01112	4.87806	-0.00318
4.90874	-0.02535	4.90874	-0.00351
4.93942	-0.03124	4.93942	-0.00373
4.9701	-0.02802	4.9701	-0.00334
5.00078	-0.01776	5.00078	-0.00217
5.03146	-0.00437	5.03146	-0.000485452
5.06214	0.00798	5.06214	0.00119
5.09282	0.01607	5.09282	0.00233
5.1235	0.01841	5.1235	0.00267
5.15418	0.01519	5.15418	0.00232
5.18486	0.00784	5.18486	0.00168
5.21553	-0.00151	5.21553	0.00122
5.24621	-0.0106	5.24621	0.00126
5.27689	-0.01738	5.27689	0.00179
5.30757	-0.02029	5.30757	0.00253
5.33825	-0.0186	5.33825	0.00305
5.36893	-0.01261	5.36893	0.00305
5.39961	-0.00386	5.39961	0.00244
5.43029	0.00513	5.43029	0.00143
5.46097	0.01146	5.46097	0.000372059
5.49165	0.01287	5.49165	-0.000390345
5.52233	0.00865	5.52233	-0.00068966
5.55301	0.00016804	5.55301	-0.000590259
5.58369	-0.00935	5.58369	-0.000328263
5.61437	-0.01588	5.61437	-0.000173771
5.64505	-0.01612	5.64505	-0.00029023
5.67573	-0.00888	5.67573	-0.000660726
5.70641	0.00421	5.70641	-0.00111
5.73709	0.01914	5.73709	-0.00141
5.76777	0.03092	5.76777	-0.0014
5.79845	0.03538	5.79845	-0.00105
5.82913	0.03081	5.82913	-0.000488257
5.85981	0.01857	5.85981	8.65814e-05
5.89049	0.00249	5.89049	0.000497147
5.92117	-0.0126	5.92117	0.000668181
5.95185	-0.02276	5.95185	0.000646583
5.98253	-0.02623	5.98253	0.000559888
6.0132	-0.02384	6.0132	0.000539483
6.04388	-0.01825	6.04388	0.000650128
6.07456	-0.01248	6.07456	0.000860193
6.10524	-0.00852	6.10524	0.00106
6.13592	-0.00653	6.13592	0.00114
6.1666	-0.00507	6.1666	0.001
6.19728	-0.00209	6.19728	0.000666246
6.22796	0.00368	6.22796	0.000205619
6.25864	0.01192	6.25864	-0.000261668
6.28932	0.0205	6.28932	-0.000633519
6.32	0.02639	6.32	-0.000861006
6.35068	0.02691	6.35068	-0.000957836
6.38136	0.02098	6.38136	-0.000980725
6.41204	0.00967	6.41204	-0.000994132
6.44272	-0.00409	6.44272	-0.00104
6.4734	-0.01661	6.4734	-0.00111
6.50408	-0.02475	6.50408	-0.00119
6.53476	-0.02692	6.53476	-0.00122
6.56544	-0.02344	6.56544	-0.00117
6.59612	-0.01605	6.59612	-0.00103
6.6268	-0.00714	6.6268	-0.000829731
6.65748	0.00122	6.65748	-0.000598719
6.68816	0.00782	6.68816	-0.000374084
6.71884	0.0123	6.71884	-0.000179412
6.74952	0.01484	6.74952	-1.9336e-05
6.7802	0.01569	6.7802	0.000118927
6.81087	0.01492	6.81087	0.000258457
6.84155	0.01244	6.84155	0.00042323
6.87223	0.00828	6.87223	0.000629272
6.90291	0.00282	6.90291	0.00087827
6.93359	-0.0031	6.93359	0.00115
6.96427	-0.00841	6.96427	0.00143
6.99495	-0.01225	6.99495	0.00166
7.02563	-0.01423	7.02563	0.0018
7.05631	-0.0145	7.05631	0.00183
7.08699	-0.01356	7.08699	0.00173
7.11767	-0.01178	7.11767	0.00152
7.14835	-0.00907	7.14835	0.00122
7.17903	-0.0049	7.17903	0.000863068
7.20971	0.0013	7.20971	0.000482224
7.24039	0.00952	7.24039	0.000101855
7.27107	0.01868	7.27107	-0.000262399
7.30175	0.02657	7.30175	-0.000597942
7.33243	0.03041	7.33243	-0.000889235
7.36311	0.02792	7.36311	-0.00112
7.39379	0.01839	7.39379	-0.00126
7.42447	0.00332	7.42447	-0.0013
7.45515	-0.01375	7.45515	-0.00126
7.48583	-0.02822	7.48583	-0.00116
7.51651	-0.03595	7.51651	-0.00105
7.54719	-0.03475	7.54719	-0.000972502
7.57787	-0.0251	7.57787	-0.000949534
7.60854	-0.01008	7.60854	-0.000972883
7.63922	0.00579	7.63922	-0.001
7.6699	0.01803	7.6699	-0.000983062
7.70058	0.02373	7.70058	-0.000867049
7.73126	0.0223	7.73126	-0.000636235
7.76194	0.01546	7.76194	-0.000310704
7.79262	0.00629	7.79262	5.80088e-05
7.8233	-0.00195	7.8233	0.000406588
7.85398	-0.00698	7.85398	0.00068314
7.88466	-0.00809	7.88466	0.000863422
7.91534	-0.00617	7.91534	0.000953408
7.94602	-0.00304	7.94602	0.000978533
7.9767	-0.000637661	7.9767	0.000966437
8.00738	-0.000262051	8.00738	0.000932718
8.03806	-0.00215	8.03806	0.000876844
8.06874	-0.00547	8.06874	0.000789314
8.09942	-0.00873	8.09942	0.000664835
8.1301	-0.0103	8.1301	0.000512983
8.16078	-0.00897	8.16078	0.000359413
8.19146	-0.00442	8.19146	0.000236129
8.22214	0.00268	8.22214	0.00016572
8.25282	0.01081	8.25282	0.000148211
8.2835	0.01791	8.2835	0.000158294
8.31418	0.02198	8.31418	0.000155443
8.34486	0.02166	8.34486	0.000102666
8.37554	0.01663	8.37554	-1.51182e-05
8.40621	0.00777	8.40621	-0.000182276
8.43689	-0.003	8.43689	-0.000357898
8.46757	-0.01326	8.46757	-0.000493147
8.49825	-0.02076	8.49825	-0.000552331
8.52893	-0.02402	8.52893	-0.000527733
8.55961	-0.02263	8.55961	-0.000441401
8.59029	-0.01728	8.59029	-0.000333555
8.62097	-0.00934	8.62097	-0.000243705
8.65165	-0.000407645	8.65165	-0.000193808
8.68233	0.0081	8.68233	-0.000181291
8.71301	0.01512	8.71301	-0.000184504
8.74369	0.01993	8.74369	-0.000176899
8.77437	0.02191	8.77437	-0.000142181
8.80505	0.02059	8.80505	-8.26982e-05
8.83573	0.01567	8.83573	-1.73095e-05
8.86641	0.00744	8.86641	2.94598e-05
8.89709	-0.00301	8.89709	4.07769e-05
8.92777	-0.01366	8.92777	1.62666e-05
8.95845	-0.022	8.95845	-2.81617e-05
8.98913	-0.02576	8.98913	-6.89052e-05
9.01981	-0.02376	9.01981	-8.68095e-05
9.05049	-0.01656	9.05049	-7.63854e-05
9.08117	-0.00637	9.08117	-4.74392e-05
9.11185	0.0036	9.11185	-1.85976e-05
9.14253	0.0104	9.14253	-6.43842e-06
9.17321	0.01248	9.17321	-1.60678e-05
9.20388	0.0103	9.20388	-3.80289e-05
9.23456	0.00608	9.23456	-5.30031e-05
9.26524	0.00279	9.26524	-4.17371e-05
9.29592	0.00267	9.29592	4.93695e-06
9.3266	0.00617	9.3266	8.10025e-05
9.35728	0.01162	9.35728	0.000167483
9.38796	0.01594	9.38796	0.000240718
9.41864	0.0161	9.41864	0.000282551
9.44932	0.01059	9.44932	0.000287593
9.48	0.000304664	9.48	0.000264394
9.51068	-0.01164	9.51068	0.000230396
9.54136	-0.02116	9.54136	0.000203448
9.57204	-0.02488	9.57204	0.000193983
9.60272	-0.0216	9.60272	0.000201295
9.6334	-0.0128	9.6334	0.00021513
9.66408	-0.002	9.66408	0.000221306
9.69476	0.00679	9.69476	0.000208399
9.72544	0.01079	9.72544	0.000172435
9.75612	0.00955	9.75612	0.0001178
9.7868	0.00499	9.7868	5.44775e-05
9.81748	0.00032331	9.81748	-6.6887e-06
9.84816	-0.00154	9.84816	-5.8408e-05
9.87884	0.000594121	9.87884	-9.92097e-05
9.90952	0.00561	9.90952	-0.000132915
9.9402	0.0107	9.9402	-0.000165906
9.97088	0.01269	9.97088	-0.00020359
