# Supplementary material for: Out-of-plane coordination of iridium single atoms with organic molecules and cobalt–iron hydroxides to boost oxygen evolution reaction
Source: Nat Nanotechnol. 2024 Oct 21;20(1):57–66. doi: 10.1038/s41565-024-01807-x (PMC11750697; doi:10.1038/s41565-024-01807-x)
Supplement: Supplementary file 5 — Statistical source data. [file 41565_2024_1807_MOESM5_ESM.xlsx]

## Sheet: Fig. 3a
(Co,Fe)-OH/MI			Ir1/(Co,Fe)-OH/MI			(Co,Fe)-OH			Ir1/(Co,Fe)-OH			IrO2			Ni foam
Potential (V vs. RHE)	Current density (mA cm-2)		Potential (V vs. RHE)	Current density (mA cm-2)		Potential (V vs. RHE)	Current density (mA cm-2)		Potential (V vs. RHE)	Current density (mA cm-2)		Potential (V vs. RHE)	Current density (mA cm-2)		Potential (V vs. RHE)	Current density (mA cm-2)
1.2	0		1.2	0		1.2008	0		1.2008	0		1.2	0		1.3008	0
1.201	-0.002		1.201	-0.006		1.2018	0.042		1.2018	0.018		1.201	0.0136		1.3018	-0.0018
1.202	0.011		1.202	-0.024		1.2028	0.092		1.2028	0.03		1.202	0.0312		1.3028	0.0007
1.203	0.0102		1.203	-0.052		1.2038	0.126		1.2038	0.046		1.203	0.049		1.3038	0.01027
1.204	0.034		1.204	-0.08		1.2048	0.168		1.2048	0.066		1.204	0.0616		1.3048	-0.006
1.205	0.0416		1.205	-0.132		1.2058	0.204		1.2058	0.078		1.205	0.0802		1.3058	-0.0058
1.206	0.0572		1.206	-0.16		1.2068	0.244		1.2068	0.096		1.206	0.1042		1.3068	-0.0018
1.207	0.056		1.207	-0.19		1.2078	0.292		1.2078	0.132		1.207	0.1202		1.3078	-0.0115
1.208	0.075		1.208	-0.11		1.2088	0.332		1.2088	0.152		1.208	0.1242		1.3088	-0.0022
1.209	0.0874		1.209	0.036		1.2098	0.374		1.2098	0.186		1.209	0.1462		1.3098	0.0024
1.21	0.0878		1.21	-0.076		1.2108	0.418		1.2108	0.204		1.21	0.1582		1.3108	-0.0052
1.211	0.1046		1.211	-0.12		1.2118	0.468		1.2118	0.21		1.211	0.1782		1.3118	-0.0095
1.212	0.1222		1.212	-0.066		1.2128	0.522		1.2128	0.238		1.212	0.1962		1.3128	0.0036
1.213	0.118		1.213	-0.098		1.2138	0.568		1.2138	0.26		1.213	0.2082		1.3138	0.00697
1.214	0.1336		1.214	-0.104		1.2148	0.608		1.2148	0.278		1.214	0.2282		1.3148	-0.0029
1.215	0.1568		1.215	-0.138		1.2158	0.646		1.2158	0.292		1.215	0.2482		1.3158	0.00437
1.216	0.1656		1.216	-0.18		1.2168	0.7		1.2168	0.308		1.216	0.2662		1.3168	-0.0031
1.217	0.1696		1.217	-0.216		1.2178	0.748		1.2178	0.338		1.217	0.2882		1.3178	-0.0014
1.218	0.1676		1.218	-0.248		1.2188	0.798		1.2188	0.374		1.218	0.3062		1.3188	-0.0028
1.219	0.1896		1.219	-0.108		1.2198	0.844		1.2198	0.382		1.219	0.3282		1.3198	0.001
1.22	0.2136		1.22	-0.088		1.2208	0.896		1.2208	0.41		1.22	0.3482		1.3208	0.00422
1.221	0.2196		1.221	-0.182		1.2218	0.958		1.2218	0.458		1.221	0.3702		1.3218	0.00697
1.222	0.2356		1.222	-0.176		1.2228	1.01		1.2228	0.468		1.222	0.3902		1.3228	-0.0009
1.223	0.2616		1.223	-0.144		1.2238	1.016		1.2238	0.5		1.223	0.4122		1.3238	0.0011
1.224	0.2676		1.224	-0.172		1.2248	1.066		1.2248	0.53		1.224	0.4442		1.3248	0.00634
1.225	0.2736		1.225	-0.202		1.2258	1.126		1.2258	0.564		1.225	0.4582		1.3258	0.00909
1.226	0.2756		1.226	-0.232		1.2268	1.186		1.2268	0.602		1.226	0.4782		1.3268	0.0011
1.227	0.3076		1.227	-0.27		1.2278	1.228		1.2278	0.626		1.227	0.5022		1.3278	0.00445
1.228	0.3176		1.228	-0.3		1.2288	1.294		1.2288	0.628		1.228	0.5262		1.3288	0.01098
1.229	0.3236		1.229	-0.156		1.2298	1.338		1.2298	0.664		1.229	0.5462		1.3298	0.0004
1.23	0.3356		1.23	-0.204		1.2308	1.394		1.2308	0.708		1.23	0.5682		1.3308	0.005
1.231	0.3336		1.231	-0.248		1.2318	1.446		1.2318	0.758		1.231	0.5942		1.3318	0.01326
1.232	0.3356		1.232	-0.25		1.2328	1.51		1.2328	0.782		1.232	0.6182		1.3328	0.005
1.233	0.3456		1.233	-0.224		1.2338	1.568		1.2338	0.824		1.233	0.6462		1.3338	0.00681
1.234	0.3736		1.234	-0.254		1.2348	1.618		1.2348	0.854		1.234	0.6702		1.3348	0.01129
1.235	0.3956		1.235	-0.292		1.2358	1.664		1.2358	0.878		1.235	0.7002		1.3358	0.00838
1.236	0.3976		1.236	-0.31		1.2368	1.72		1.2368	0.916		1.236	0.7262		1.3368	0.01601
1.237	0.4176		1.237	-0.364		1.2378	1.766		1.2378	0.954		1.237	0.7562		1.3378	0.0083
1.238	0.4676		1.238	-0.264		1.2388	1.824		1.2388	1.004		1.238	0.7762		1.3388	0.00705
1.239	0.5016		1.239	-0.286		1.2398	1.872		1.2398	1.044		1.239	0.8042		1.3398	0.00712
1.24	0.5376		1.24	-0.328		1.2408	1.936		1.2408	1.074		1.24	0.8422		1.3408	0.01074
1.241	0.5836		1.241	-0.35		1.2418	1.986		1.2418	1.11		1.241	0.8702		1.3418	0.0065
1.242	0.6116		1.242	-0.316		1.2428	2.032		1.2428	1.158		1.242	0.9002		1.3428	0.01003
1.243	0.6316		1.243	-0.342		1.2438	2.094		1.2438	1.192		1.243	0.9362		1.3438	0.00933
1.244	0.6676		1.244	-0.372		1.2448	2.108		1.2448	1.226		1.244	0.9722		1.3448	0.01342
1.245	0.7096		1.245	-0.398		1.2458	2.154		1.2458	1.27		1.245	1.0082		1.3458	0.0175
1.246	0.7236		1.246	-0.406		1.2468	2.214		1.2468	1.314		1.246	1.0422		1.3468	0.01483
1.247	0.7536		1.247	-0.356		1.2478	2.264		1.2478	1.338		1.247	1.0702		1.3478	0.00854
1.248	0.8136		1.248	-0.408		1.2488	2.294		1.2488	1.386		1.248	1.1022		1.3488	0.01483
1.249	0.8416		1.249	-0.43		1.2498	2.348		1.2498	1.41		1.249	1.1322		1.3498	0.01058
1.25	0.8576		1.25	-0.444		1.2508	2.382		1.2508	1.482		1.25	1.1702		1.3508	0.0153
1.251	0.8956		1.251	-0.434		1.2518	2.418		1.2518	1.532		1.251	1.2042		1.3518	0.0038
1.252	0.9256		1.252	-0.44		1.2528	2.45		1.2528	1.578		1.252	1.2442		1.3528	0.01719
1.253	0.9576		1.253	-0.484		1.2538	2.46		1.2538	1.642		1.253	1.2842		1.3538	0.01106
1.254	0.9916		1.254	-0.492		1.2548	2.492		1.2548	1.678		1.254	1.3282		1.3548	0.0087
1.255	1.0116		1.255	-0.438		1.2558	2.516		1.2558	1.718		1.255	1.3702		1.3558	0.01648
1.256	1.0736		1.256	-0.476		1.2568	2.52		1.2568	1.752		1.256	1.4202		1.3568	0.00697
1.257	1.1256		1.257	-0.494		1.2578	2.536		1.2578	1.788		1.257	1.4662		1.3578	0.00736
1.258	1.1616		1.258	-0.534		1.2588	2.54		1.2588	1.872		1.258	1.5082		1.3588	0.01208
1.259	1.1916		1.259	-0.542		1.2598	2.548		1.2598	1.914		1.259	1.5602		1.3598	0.01774
1.26	1.2396		1.26	-0.534		1.2608	2.534		1.2608	1.968		1.26	1.6082		1.3608	0.01279
1.261	1.2776		1.261	-0.558		1.2618	2.508		1.2618	2.014		1.261	1.6562		1.3618	0.02552
1.262	1.3316		1.262	-0.564		1.2628	2.5		1.2628	2.054		1.262	1.7122		1.3628	0.01436
1.263	1.3816		1.263	-0.56		1.2638	2.468		1.2638	2.114		1.263	1.7662		1.3638	0.01632
1.264	1.4156		1.264	-0.578		1.2648	2.434		1.2648	2.142		1.264	1.8182		1.3648	0.02081
1.265	1.4616		1.265	-0.602		1.2658	2.398		1.2658	2.172		1.265	1.8762		1.3658	0.02057
1.266	1.4976		1.266	-0.634		1.2668	2.344		1.2668	2.226		1.266	1.9342		1.3668	0.0164
1.267	1.5496		1.267	-0.636		1.2678	2.304		1.2678	2.28		1.267	1.9902		1.3678	0.0098
1.268	1.6236		1.268	-0.63		1.2688	2.244		1.2688	2.362		1.268	2.0502		1.3688	0.01334
1.269	1.7056		1.269	-0.652		1.2698	2.202		1.2698	2.39		1.269	2.1142		1.3698	0.01507
1.27	1.8196		1.27	-0.662		1.2708	2.134		1.2708	2.444		1.27	2.1742		1.3708	0.01066
1.271	1.9336		1.271	-0.67		1.2718	2.074		1.2718	2.454		1.271	2.2322		1.3718	0.02151
1.272	2.0216		1.272	-0.682		1.2728	2.012		1.2728	2.5		1.272	2.3042		1.3728	0.02702
1.273	2.1236		1.273	-0.688		1.2738	1.954		1.2738	2.53		1.273	2.3822		1.3738	0.02191
1.274	2.2356		1.274	-0.72		1.2748	1.904		1.2748	2.56		1.274	2.4662		1.3748	0.02214
1.275	2.3636		1.275	-0.72		1.2758	1.84		1.2758	2.58		1.275	2.5342		1.3758	0.02112
1.276	2.5136		1.276	-0.692		1.2768	1.768		1.2768	2.624		1.276	2.6062		1.3768	0.01711
1.277	2.6556		1.277	-0.72		1.2778	1.718		1.2778	2.644		1.277	2.6802		1.3778	0.01326
1.278	2.8156		1.278	-0.72		1.2788	1.658		1.2788	2.678		1.278	2.7562		1.3788	0.0282
1.279	2.9656		1.279	-0.718		1.2798	1.596		1.2798	2.68		1.279	2.8462		1.3798	0.02474
1.28	3.0916		1.28	-0.724		1.2808	1.528		1.2808	2.668		1.28	2.9362		1.3808	0.02466
1.281	3.2076		1.281	-0.732		1.2818	1.476		1.2818	2.666		1.281	3.0362		1.3818	0.02254
1.282	3.3836		1.282	-0.752		1.2828	1.426		1.2828	2.678		1.282	3.1522		1.3828	0.01672
1.283	3.6036		1.283	-0.742		1.2838	1.352		1.2838	2.704		1.283	3.2582		1.3838	0.02285
1.284	3.7756		1.284	-0.71		1.2848	1.3		1.2848	2.652		1.284	3.3642		1.3848	0.01994
1.285	3.9176		1.285	-0.724		1.2858	1.246		1.2858	2.64		1.285	3.4922		1.3858	0.03386
1.286	4.0536		1.286	-0.694		1.2868	1.172		1.2868	2.654		1.286	3.6262		1.3868	0.02694
1.287	4.2016		1.287	-0.684		1.2878	1.112		1.2878	2.614		1.287	3.7702		1.3878	0.02663
1.288	4.3396		1.288	-0.688		1.2888	1.046		1.2888	2.576		1.288	3.9262		1.3888	0.02702
1.289	4.4256		1.289	-0.734		1.2898	0.99		1.2898	2.568		1.289	4.0882		1.3898	0.02954
1.29	4.4996		1.29	-0.71		1.2908	0.93		1.2908	2.532		1.29	4.2462		1.3908	0.02883
1.291	4.6916		1.291	-0.69		1.2918	0.86		1.2918	2.482		1.291	4.4002		1.3918	0.02631
1.292	4.8136		1.292	-0.684		1.2928	0.802		1.2928	2.458		1.292	4.5662		1.3928	0.02883
1.293	4.9096		1.293	-0.694		1.2938	0.736		1.2938	2.398		1.293	4.7302		1.3938	0.03166
1.294	4.9996		1.294	-0.67		1.2948	0.668		1.2948	2.358		1.294	4.8802		1.3948	0.0293
1.295	5.0156		1.295	-0.676		1.2958	0.622		1.2958	2.326		1.295	5.0242		1.3958	0.02207
1.296	5.1276		1.296	-0.682		1.2968	0.558		1.2968	2.262		1.296	5.1502		1.3968	0.03583
1.297	5.1776		1.297	-0.678		1.2978	0.488		1.2978	2.186		1.297	5.2742		1.3978	0.03929
1.298	5.2196		1.298	-0.662		1.2988	0.426		1.2988	2.142		1.298	5.3882		1.3988	0.04023
1.299	5.2376		1.299	-0.638		1.2998	0.336		1.2998	2.064		1.299	5.4962		1.3998	0.03504
1.3	5.3356		1.3	-0.624		1.3008	0.274		1.3008	2.004		1.3	5.5722		1.4008	0.03315
1.301	5.3756		1.301	-0.622		1.3018	0.226		1.3018	1.938		1.301	5.6202		1.4018	0.03952
1.302	5.3856		1.302	-0.624		1.3028	0.164		1.3028	1.902		1.302	5.6582		1.4028	0.03795
1.303	5.4476		1.303	-0.604		1.3038	0.066		1.3038	1.798		1.303	5.7022		1.4038	0.03999
1.304	5.4776		1.304	-0.604		1.3048	0.004		1.3048	1.748		1.304	5.7502		1.4048	0.04275
1.305	5.5156		1.305	-0.614		1.3058	-0.068		1.3058	1.692		1.305	5.7922		1.4058	0.05171
1.306	5.5396		1.306	-0.596		1.3068	-0.122		1.3068	1.628		1.306	5.8302		1.4068	0.04518
1.307	5.5616		1.307	-0.58		1.3078	-0.152		1.3078	1.538		1.307	5.8622		1.4078	0.04424
1.308	5.5956		1.308	-0.58		1.3088	-0.22		1.3088	1.452		1.308	5.9082		1.4088	0.04998
1.309	5.6116		1.309	-0.582		1.3098	-0.322		1.3098	1.368		1.309	5.9422		1.4098	0.05289
1.31	5.6396		1.31	-0.574		1.3108	-0.3354		1.3108	1.298		1.31	5.9722		1.4108	0.06004
1.311	5.6436		1.311	-0.566		1.3118	-0.4342		1.3118	1.25		1.311	6.0042		1.4118	0.06618
1.312	5.6516		1.312	-0.558		1.3128	-0.4908		1.3128	1.164		1.312	6.0362		1.4128	0.07145
1.313	5.6776		1.313	-0.548		1.3138	-0.5388		1.3138	1.1		1.313	6.0642		1.4138	0.06806
1.314	5.6816		1.314	-0.536		1.3148	-0.6428		1.3148	0.978		1.314	6.0862		1.4148	0.07255
1.315	5.6956		1.315	-0.506		1.3158	-0.6744		1.3158	0.888		1.315	6.1062		1.4158	0.08505
1.316	5.7096		1.316	-0.494		1.3168	-0.7798		1.3168	0.924		1.316	6.1182		1.4168	0.09559
1.317	5.7216		1.317	-0.492		1.3178	-0.7936		1.3178	0.788		1.317	6.1282		1.4178	0.09857
1.318	5.7216		1.318	-0.472		1.3188	-0.8602		1.3188	0.714		1.318	6.1382		1.4188	0.11367
1.319	5.7336		1.319	-0.452		1.3198	-0.9592		1.3198	0.672		1.319	6.1382		1.4198	0.11328
1.32	5.7296		1.32	-0.436		1.3208	-0.9796		1.3208	0.642		1.32	6.1462		1.4208	0.12083
1.321	5.7416		1.321	-0.434		1.3218	-1.0276		1.3218	0.518		1.321	6.1382		1.4218	0.12853
1.322	5.7336		1.322	-0.428		1.3228	-1.0804		1.3228	0.466		1.322	6.1242		1.4228	0.13836
1.323	5.7536		1.323	-0.37		1.3238	-1.1344		1.3238	0.392		1.323	6.1182		1.4238	0.15212
1.324	5.7496		1.324	-0.334		1.3248	-1.2024		1.3248	0.372		1.324	6.1022		1.4248	0.15464
1.325	5.7616		1.325	-0.344		1.3258	-1.2508		1.3258	0.258		1.325	6.1002		1.4258	0.17493
1.326	5.7676		1.326	-0.298		1.3268	-1.3396		1.3268	0.182		1.326	6.0882		1.4268	0.18562
1.327	5.7456		1.327	-0.28		1.3278	-1.3942		1.3278	0.138		1.327	6.0642		1.4278	0.19592
1.328	5.7376		1.328	-0.246		1.3288	-1.4194		1.3288	0.038		1.328	6.0562		1.4288	0.20048
1.329	5.7356		1.329	-0.22		1.3298	-1.4852		1.3298	-0.01		1.329	6.0282		1.4298	0.2245
1.33	5.6776		1.33	-0.222		1.3308	-1.5336		1.3308	-0.082		1.33	6.0042		1.4308	0.2375
1.331	5.7316		1.331	-0.194		1.3318	-1.576		1.3318	-0.11		1.331	5.9702		1.4318	0.239
1.332	5.7376		1.332	-0.132		1.3328	-1.6334		1.3328	-0.168		1.332	5.9422		1.4328	0.2512
1.333	5.7576		1.333	-0.106		1.3338	-1.666		1.3338	-0.238		1.333	5.9142		1.4338	0.2802
1.334	5.6976		1.334	-0.066		1.3348	-1.691		1.3348	-0.32		1.334	5.8822		1.4348	0.2941
1.335	5.7296		1.335	-0.022		1.3358	-1.749		1.3358	-0.318		1.335	5.8502		1.4358	0.3015
1.336	5.6936		1.336	-0.008		1.3368	-1.7746		1.3368	-0.396		1.336	5.8182		1.4368	0.3156
1.337	5.7216		1.337	0.054		1.3378	-1.8214		1.3378	-0.524		1.337	5.7802		1.4378	0.3237
1.338	5.7056		1.338	0.112		1.3388	-1.8504		1.3388	-0.498		1.338	5.7482		1.4388	0.3349
1.339	5.7516		1.339	0.114		1.3398	-1.895		1.3398	-0.63		1.339	5.7102		1.4398	0.3493
1.34	5.7036		1.34	0.136		1.3408	-1.938		1.3408	-0.612		1.34	5.6762		1.4408	0.361
1.341	5.6936		1.341	0.184		1.3418	-1.9604		1.3418	-0.764		1.341	5.6402		1.4418	0.3636
1.342	5.6596		1.342	0.26		1.3428	-1.9998		1.3428	-0.748		1.342	5.6002		1.4428	0.3739
1.343	5.7196		1.343	0.288		1.3438	-2.0184		1.3438	-0.896		1.343	5.5682		1.4438	0.3755
1.344	5.6916		1.344	0.316		1.3448	-2.0454		1.3448	-0.872		1.344	5.5222		1.4448	0.3868
1.345	5.6636		1.345	0.384		1.3458	-2.0684		1.3458	-1.04		1.345	5.4822		1.4458	0.3931
1.346	5.7096		1.346	0.58		1.3468	-2.0888		1.3468	-1.032		1.346	5.4502		1.4468	0.4029
1.347	5.6516		1.347	0.634		1.3478	-2.1066		1.3478	-1.118		1.347	5.4162		1.4478	0.4024
1.348	5.6816		1.348	0.706		1.3488	-2.113		1.3488	-1.192		1.348	5.3722		1.4488	0.396
1.349	5.6876		1.349	0.768		1.3498	-2.13484		1.3498	-1.254		1.349	5.3282		1.4498	0.4007
1.35	5.6916		1.35	0.8		1.3508	-2.16802		1.3508	-1.328		1.35	5.2902		1.4508	0.407
1.351	5.7416		1.351	0.9		1.3518	-2.18296		1.3518	-1.382		1.351	5.2522		1.4518	0.4053
1.352	5.6856		1.352	0.976		1.3528	-2.16848		1.3528	-1.46		1.352	5.2182		1.4528	0.4021
1.353	5.6936		1.353	1.048		1.3538	-2.17526		1.3538	-1.492		1.353	5.1722		1.4538	0.4089
1.354	5.7116		1.354	1.082		1.3548	-2.18138		1.3548	-1.53		1.354	5.1362		1.4548	0.4054
1.355	5.7036		1.355	1.124		1.3558	-2.1935		1.3558	-1.65		1.355	5.0902		1.4558	0.4027
1.356	5.7636		1.356	1.262		1.3568	-2.17368		1.3568	-1.682		1.356	5.0582		1.4568	0.395
1.357	5.8116		1.357	1.308		1.3578	-2.1913		1.3578	-1.73		1.357	5.0242		1.4578	0.3923
1.358	5.7316		1.358	1.334		1.3588	-2.18548		1.3588	-1.804		1.358	4.9822		1.4588	0.379
1.359	5.8436		1.359	1.434		1.3598	-2.19208		1.3598	-1.856		1.359	4.9422		1.4598	0.3764
1.36	5.7656		1.36	1.462		1.3608	-2.17996		1.3608	-1.874		1.36	4.9082		1.4608	0.3715
1.361	5.8316		1.361	1.624		1.3618	-2.16818		1.3618	-1.992		1.361	4.8702		1.4618	0.3787
1.362	5.8856		1.362	1.632		1.3628	-2.16928		1.3628	-1.97		1.362	4.8302		1.4628	0.3655
1.363	5.8896		1.363	1.674		1.3638	-2.1545		1.3638	-2.044		1.363	4.7922		1.4638	0.359
1.364	5.8956		1.364	1.824		1.3648	-2.1246		1.3648	-2.046		1.364	4.7702		1.4648	0.3563
1.365	5.9196		1.365	1.916		1.3658	-2.1122		1.3658	-2.116		1.365	4.7202		1.4658	0.3516
1.366	5.9336		1.366	1.962		1.3668	-2.1118		1.3668	-2.116		1.366	4.6982		1.4668	0.3503
1.367	5.9436		1.367	2.036		1.3678	-2.0888		1.3678	-2.176		1.367	4.6402		1.4678	0.3426
1.368	5.9656		1.368	2.106		1.3688	-2.0602		1.3688	-2.198		1.368	4.6242		1.4688	0.3357
1.369	6.0076		1.369	2.204		1.3698	-2.0602		1.3698	-2.264		1.369	4.5842		1.4698	0.3516
1.37	6.0516		1.37	2.312		1.3708	-2.0274		1.3708	-2.272		1.37	4.5462		1.4708	0.3412
1.371	6.0596		1.371	2.426		1.3718	-2.0044		1.3718	-2.268		1.371	4.5262		1.4718	0.3202
1.372	6.0396		1.372	2.616		1.3728	-1.9748		1.3728	-2.298		1.372	4.4742		1.4728	0.3175
1.373	6.0296		1.373	2.764		1.3738	-1.9516		1.3738	-2.252		1.373	4.4542		1.4738	0.2944
1.374	6.0696		1.374	2.832		1.3748	-1.9272		1.3748	-2.26		1.374	4.4242		1.4748	0.3037
1.375	6.1096		1.375	2.888		1.3758	-1.8962		1.3758	-2.342		1.375	4.3942		1.4758	0.3073
1.376	6.1596		1.376	3.062		1.3768	-1.8862		1.3768	-2.314		1.376	4.3602		1.4768	0.3042
1.377	6.1676		1.377	3.184		1.3778	-1.8566		1.3778	-2.322		1.377	4.3282		1.4778	0.2937
1.378	6.1896		1.378	3.202		1.3788	-1.809		1.3788	-2.29		1.378	4.2942		1.4788	0.2991
1.379	6.1976		1.379	3.416		1.3798	-1.7828		1.3798	-2.29		1.379	4.2722		1.4798	0.2846
1.38	6.2256		1.38	3.452		1.3808	-1.7636		1.3808	-2.28		1.38	4.2382		1.4808	0.2882
1.381	6.2316		1.381	3.656		1.3818	-1.739		1.3818	-2.254		1.381	4.2062		1.4818	0.2849
1.382	6.2436		1.382	3.698		1.3828	-1.6792		1.3828	-2.202		1.382	4.1942		1.4828	0.2709
1.383	6.2696		1.383	4.096		1.3838	-1.64		1.3838	-2.184		1.383	4.1562		1.4838	0.2729
1.384	6.3396		1.384	4.172		1.3848	-1.6064		1.3848	-2.174		1.384	4.1282		1.4848	0.2746
1.385	6.3116		1.385	4.256		1.3858	-1.5634		1.3858	-2.118		1.385	4.1062		1.4858	0.2617
1.386	6.3256		1.386	4.478		1.3868	-1.5246		1.3868	-2.094		1.386	4.0702		1.4868	0.2707
1.387	6.4056		1.387	4.622		1.3878	-1.4848		1.3878	-2.032		1.387	4.0482		1.4878	0.2638
1.388	6.3856		1.388	4.726		1.3888	-1.4506		1.3888	-2		1.388	4.0282		1.4888	0.2618
1.389	6.3796		1.389	4.848		1.3898	-1.413		1.3898	-1.954		1.389	4.0002		1.4898	0.2537
1.39	6.4796		1.39	5.082		1.3908	-1.3854		1.3908	-1.908		1.39	3.9802		1.4908	0.2547
1.391	6.5036		1.391	5.422		1.3918	-1.3302		1.3918	-1.88		1.391	3.9462		1.4918	0.2466
1.392	6.4996		1.392	5.542		1.3928	-1.2848		1.3928	-1.806		1.392	3.9282		1.4928	0.2543
1.393	6.5256		1.393	5.666		1.3938	-1.239		1.3938	-1.756		1.393	3.9022		1.4938	0.244
1.394	6.5956		1.394	5.872		1.3948	-1.1978		1.3948	-1.694		1.394	3.8762		1.4948	0.2443
1.395	6.6736		1.395	5.964		1.3958	-1.1646		1.3958	-1.686		1.395	3.8562		1.4958	0.2345
1.396	6.6516		1.396	6.376		1.3968	-1.1144		1.3968	-1.65		1.396	3.8262		1.4968	0.2437
1.397	6.7656		1.397	6.55		1.3978	-1.0564		1.3978	-1.564		1.397	3.8122		1.4978	0.2499
1.398	6.8196		1.398	6.756		1.3988	-1.0092		1.3988	-1.528		1.398	3.7962		1.4988	0.2499
1.399	6.8556		1.399	7.036		1.3998	-0.9618		1.3998	-1.462		1.399	3.7562		1.4998	0.2438
1.4	6.8896		1.4	7.238		1.4008	-0.9062		1.4008	-1.408		1.4	3.7522		1.5008	0.2319
1.401	6.9196		1.401	7.48		1.4018	-0.8796		1.4018	-1.328		1.401	3.7202		1.5018	0.2381
1.402	7.0396		1.402	7.738		1.4028	-0.8272		1.4028	-1.27		1.402	3.6962		1.5028	0.2295
1.403	7.0176		1.403	8.038		1.4038	-0.7864		1.4038	-1.212		1.403	3.6762		1.5038	0.2294
1.404	7.0956		1.404	8.364		1.4048	-0.7382		1.4048	-1.144		1.404	3.6622		1.5048	0.2334
1.405	7.1716		1.405	8.586		1.4058	-0.6906		1.4058	-1.074		1.405	3.6382		1.5058	0.2332
1.406	7.2576		1.406	8.946		1.4068	-0.6354		1.4068	-0.98		1.406	3.6202		1.5068	0.2371
1.407	7.2676		1.407	9.186		1.4078	-0.5776		1.4078	-0.95		1.407	3.6042		1.5078	0.2313
1.408	7.3376		1.408	9.326		1.4088	-0.5426		1.4088	-0.888		1.408	3.5902		1.5088	0.2297
1.409	7.3756		1.409	9.746		1.4098	-0.4764		1.4098	-0.808		1.409	3.5622		1.5098	0.2242
1.41	7.4476		1.41	10.026		1.4108	-0.4164		1.4108	-0.73		1.41	3.5522		1.5108	0.22
1.411	7.5096		1.411	10.286		1.4118	-0.3618		1.4118	-0.672		1.411	3.5262		1.5118	0.221
1.412	7.5096		1.412	10.706		1.4128	-0.306		1.4128	-0.582		1.412	3.5042		1.5128	0.2216
1.413	7.5836		1.413	11.126		1.4138	-0.25		1.4138	-0.514		1.413	3.4922		1.5138	0.224
1.414	7.6176		1.414	11.326		1.4148	-0.198		1.4148	-0.436		1.414	3.4802		1.5148	0.2308
1.415	7.6376		1.415	11.666		1.4158	-0.138		1.4158	-0.358		1.415	3.4602		1.5158	0.2213
1.416	7.6856		1.416	12.086		1.4168	-0.084		1.4168	-0.29		1.416	3.4522		1.5168	0.2287
1.417	7.6776		1.417	12.606		1.4178	-0.022		1.4178	-0.222		1.417	3.4282		1.5178	0.2274
1.418	7.7156		1.418	13.026		1.4188	0.034		1.4188	-0.138		1.418	3.4122		1.5188	0.2211
1.419	7.7356		1.419	13.246		1.4198	0.102		1.4198	-0.042		1.419	3.3902		1.5198	0.2177
1.42	7.7416		1.42	13.846		1.4208	0.16		1.4208	0.038		1.42	3.3842		1.5208	0.2249
1.421	7.7956		1.421	14.166		1.4218	0.236		1.4218	0.124		1.421	3.3722		1.5218	0.2304
1.422	7.7656		1.422	14.546		1.4228	0.302		1.4228	0.196		1.422	3.3542		1.5228	0.2216
1.423	7.7676		1.423	14.966		1.4238	0.384		1.4238	0.298		1.423	3.3622		1.5238	0.2308
1.424	7.7696		1.424	15.446		1.4248	0.456		1.4248	0.398		1.424	3.3122		1.5248	0.2214
1.425	7.7976		1.425	15.946		1.4258	0.538		1.4258	0.52		1.425	3.3342		1.5258	0.2245
1.426	7.7596		1.426	16.526		1.4268	0.608		1.4268	0.566		1.426	3.3202		1.5268	0.2308
1.427	7.7936		1.427	17.086		1.4278	0.662		1.4278	0.67		1.427	3.3142		1.5278	0.2242
1.428	7.8716		1.428	17.546		1.4288	0.75		1.4288	0.782		1.428	3.3022		1.5288	0.2283
1.429	7.8536		1.429	17.966		1.4298	0.85		1.4298	0.898		1.429	3.2682		1.5298	0.2371
1.43	7.8296		1.43	18.726		1.4308	0.948		1.4308	1.014		1.43	3.2742		1.5308	0.2369
1.431	7.8156		1.431	19.006		1.4318	1.046		1.4318	1.144		1.431	3.2542		1.5318	0.2389
1.432	7.8716		1.432	19.646		1.4328	1.136		1.4328	1.276		1.432	3.2502		1.5328	0.23
1.433	7.8956		1.433	20.286		1.4338	1.204		1.4338	1.376		1.433	3.2362		1.5338	0.2317
1.434	7.9256		1.434	20.866		1.4348	1.306		1.4348	1.528		1.434	3.2282		1.5348	0.2366
1.435	7.9436		1.435	21.606		1.4358	1.406		1.4358	1.66		1.435	3.2282		1.5358	0.2347
1.436	7.9876		1.436	22.226		1.4368	1.518		1.4368	1.808		1.436	3.2202		1.5368	0.2375
1.437	7.9856		1.437	22.666		1.4378	1.618		1.4378	1.97		1.437	3.2202		1.5378	0.2299
1.438	8.0436		1.438	23.386		1.4388	1.742		1.4388	2.14		1.438	3.2062		1.5388	0.2403
1.439	8.0816		1.439	24.706		1.4398	1.854		1.4398	2.296		1.439	3.2122		1.5398	0.2466
1.44	8.1516		1.44	25.626		1.4408	1.976		1.4408	2.464		1.44	3.2062		1.5408	0.2389
1.441	8.1976		1.441	26.426		1.4418	2.108		1.4418	2.622		1.441	3.2062		1.5418	0.2374
1.442	8.2676		1.442	27.426		1.4428	2.248		1.4428	2.83		1.442	3.2062		1.5428	0.236
1.443	8.3316		1.443	28.166		1.4438	2.38		1.4438	3.008		1.443	3.2062		1.5438	0.2486
1.444	8.4296		1.444	29.246		1.4448	2.526		1.4448	3.204		1.444	3.1982		1.5448	0.2582
1.445	8.5296		1.445	30.006		1.4458	2.66		1.4458	3.414		1.445	3.1962		1.5458	0.2624
1.446	8.6196		1.446	30.826		1.4468	2.818		1.4468	3.648		1.446	3.2022		1.5468	0.2702
1.447	8.7416		1.447	31.886		1.4478	2.996		1.4478	3.876		1.447	3.2022		1.5478	0.2645
1.448	8.8696		1.448	33.246		1.4488	3.162		1.4488	4.138		1.448	3.2082		1.5488	0.2714
1.449	9.0296		1.449	34.266		1.4498	3.354		1.4498	4.386		1.449	3.2142		1.5498	0.2664
1.45	9.1876		1.45	35.246		1.4508	3.546		1.4508	4.64		1.45	3.2262		1.5508	0.2841
1.451	9.3516		1.451	36.326		1.4518	3.73		1.4518	4.938		1.451	3.2362		1.5518	0.2892
1.452	9.5236		1.452	37.946		1.4528	3.922		1.4528	5.244		1.452	3.2402		1.5528	0.2922
1.453	9.7336		1.453	39.846		1.4538	4.144		1.4538	5.552		1.453	3.2522		1.5538	0.3088
1.454	9.9256		1.454	41.046		1.4548	4.362		1.4548	5.882		1.454	3.2602		1.5548	0.316
1.455	10.1796		1.455	42.646		1.4558	4.596		1.4558	6.216		1.455	3.2662		1.5558	0.3161
1.456	10.4256		1.456	44.666		1.4568	4.866		1.4568	6.624		1.456	3.2802		1.5568	0.3238
1.457	10.6796		1.457	46.506		1.4578	5.122		1.4578	7.018		1.457	3.2882		1.5578	0.3318
1.458	10.9436		1.458	48.446		1.4588	5.398		1.4588	7.402		1.458	3.3002		1.5588	0.3432
1.459	11.2796		1.459	50.406		1.4598	5.666		1.4598	7.808		1.459	3.3202		1.5598	0.3576
1.46	11.6316		1.46	52.126		1.4608	5.96		1.4608	8.258		1.46	3.3342		1.5608	0.368
1.461	11.9596		1.461	54.866		1.4618	6.266		1.4618	8.74		1.461	3.3562		1.5618	0.3834
1.462	12.3136		1.462	58.266		1.4628	6.578		1.4628	9.212		1.462	3.3642		1.5628	0.3948
1.463	12.7176		1.463	61.026		1.4638	6.898		1.4638	9.734		1.463	3.3842		1.5638	0.4054
1.464	13.1176		1.464	63.886		1.4648	7.26		1.4648	10.288		1.464	3.4082		1.5648	0.4246
1.465	13.5736		1.465	68.206		1.4658	7.622		1.4658	10.88		1.465	3.4382		1.5658	0.4405
1.466	14.0216		1.466	72.426		1.4668	8.002		1.4668	11.482		1.466	3.4662		1.5668	0.452
1.467	14.5136		1.467	76.386		1.4678	8.412		1.4678	12.124		1.467	3.4862		1.5678	0.4819
1.468	15.0516		1.468	81.746		1.4688	8.826		1.4688	12.788		1.468	3.5122		1.5688	0.5012
1.469	15.5856		1.469	87.546		1.4698	9.256		1.4698	13.48		1.469	3.5402		1.5698	0.5195
1.47	16.1676		1.47	93.026		1.4708	9.722		1.4708	14.19		1.47	3.5722		1.5708	0.5422
1.471	16.7856		1.471	99.206		1.4718	10.202		1.4718	14.958		1.471	3.6022		1.5718	0.5682
1.472	17.4516		1.472	108.026		1.4728	10.682		1.4728	15.736		1.472	3.6322		1.5728	0.5992
1.473	18.1416		1.473	116.246		1.4738	11.194		1.4738	16.556		1.473	3.6622		1.5738	0.629
1.474	18.9016		1.474	125.666		1.4748	11.744		1.4748	17.416		1.474	3.6902		1.5748	0.6585
1.475	19.6616		1.475	137.206		1.4758	12.348		1.4758	18.336		1.475	3.7342		1.5758	0.6862
1.476	20.5016		1.476	148.966		1.4768	12.956		1.4768	19.456		1.476	3.7682		1.5768	0.7294
1.477	21.3616		1.477	163.486		1.4778	13.624		1.4778	20.556		1.477	3.8162		1.5778	0.7701
1.478	22.2616		1.478	182.646		1.4788	14.29		1.4788	21.616		1.478	3.8582		1.5788	0.8147
1.479	23.2416		1.479	204.526		1.4798	14.962		1.4798	22.716		1.479	3.9142		1.5798	0.8662
1.48	24.2616		1.48	230.926		1.4808	15.654		1.4808	23.856		1.48	3.9582		1.5808	0.9068
1.481	25.4016		1.481	266.926		1.4818	16.41		1.4818	25.036		1.481	4.0002		1.5818	0.9511
1.482	26.6416		1.482	298.726		1.4828	17.176		1.4828	26.296		1.482	4.0502		1.5828	1.0068
1.483	27.8416		1.483	354.326		1.4838	17.97		1.4838	27.656		1.483	4.1022		1.5838	1.0684
1.484	29.1816		1.484	386.126		1.4848	18.87		1.4848	28.976		1.484	4.1642		1.5848	1.113
1.485	30.5416		1.485	443.526		1.4858	19.75		1.4858	30.396		1.485	4.2122		1.5858	1.181
1.486	31.9416		1.486	493.126		1.4868	20.63		1.4868	31.856		1.486	4.2602		1.5868	1.261
1.487	33.4616		1.487	580.326		1.4878	21.57		1.4878	33.396		1.487	4.3222		1.5878	1.334
1.488	35.0216		1.488	762.326		1.4888	22.55		1.4888	34.976		1.488	4.3822		1.5888	1.41
1.489	36.7216		1.489	793.526		1.4898	23.63		1.4898	36.676		1.489	4.4442		1.5898	1.484
1.49	38.5016		1.49	795.726		1.4908	24.81		1.4908	38.536		1.49	4.5082		1.5908	1.566
1.491	40.3616		1.491	796.326		1.4918	25.93		1.4918	40.256		1.491	4.5902		1.5918	1.65
1.492	42.3216		1.492	796.726		1.4928	27.09		1.4928	42.076		1.492	4.6582		1.5928	1.746
1.493	44.4216		1.493	797.126		1.4938	28.25		1.4938	44.036		1.493	4.7282		1.5938	1.852
1.494	46.7416		1.494	797.326		1.4948	29.43		1.4948	45.916		1.494	4.8002		1.5948	1.948
1.495	49.1416		1.495	797.326		1.4958	30.65		1.4958	47.436		1.495	4.8742		1.5958	2.053
1.496	51.5616		1.496	797.526		1.4968	31.97		1.4968	49.376		1.496	4.9602		1.5968	2.164
1.497	54.2216		1.497	797.726		1.4978	33.41		1.4978	51.596		1.497	5.0422		1.5978	2.294
1.498	56.9016		1.498	797.726		1.4988	34.79		1.4988	53.716		1.498	5.1262		1.5988	2.403
1.499	59.6816		1.499	797.726		1.4998	36.31		1.4998	55.996		1.499	5.2102		1.5998	2.54
1.5	62.6816		1.5	797.726		1.5008	37.91		1.5008	58.596		1.5	5.3202		1.6008	2.682
1.501	65.8216		1.501	797.926		1.5018	39.51		1.5018	61.216		1.501	5.4122		1.6018	2.817
1.502	69.2616		1.502	797.926		1.5028	41.13		1.5028	64.736		1.502	5.4922		1.6028	2.965
1.503	72.8816		1.503	797.926		1.5038	42.85		1.5038	68.176		1.503	5.5842		1.6038	3.126
1.504	76.6416		1.504	797.926		1.5048	44.53		1.5048	71.256		1.504	5.6862		1.6048	3.288
1.505	80.6616		1.505	797.926		1.5058	46.33		1.5058	74.276		1.505	5.7922		1.6058	3.454
1.506	84.8416		1.506	797.926		1.5068	48.27		1.5068	77.436		1.506	5.9002		1.6068	3.622
1.507	89.0016		1.507	797.926		1.5078	50.25		1.5078	80.876		1.507	6.0222		1.6078	3.816
1.508	93.7216		1.508	797.926		1.5088	52.27		1.5088	84.556		1.508	6.1302		1.6088	3.991
1.509	98.3616		1.509	797.926		1.5098	54.21		1.5098	87.796		1.509	6.2682		1.6098	4.17
1.51	103.662		1.51	797.926		1.5108	56.21		1.5108	90.796		1.51	6.3922		1.6108	4.375
1.511	109.082		1.511	797.926		1.5118	58.17		1.5118	94.236		1.511	6.5362		1.6118	4.578
1.512	114.882		1.512	797.926		1.5128	60.45		1.5128	97.716		1.512	6.6782		1.6128	4.789
1.513	120.782		1.513	797.926		1.5138	62.77		1.5138	101.656		1.513	6.8122		1.6138	5.004
1.514	126.942		1.514	797.926		1.5148	65.21		1.5148	107.836		1.514	6.9562		1.6148	5.232
1.515	134.342		1.515	797.726		1.5158	67.55		1.5158	113.196		1.515	7.1122		1.6158	5.466
1.516	142.542					1.5168	69.97		1.5168	118.076		1.516	7.2642		1.6168	5.712
1.517	150.102					1.5178	72.53		1.5178	123.296		1.517	7.4302		1.6178	5.953
1.518	157.962					1.5188	75.53		1.5188	130.736		1.518	7.5982		1.6188	6.209
1.519	166.842					1.5198	78.51		1.5198	136.616		1.519	7.7562		1.6198	6.462
1.52	176.322					1.5208	80.97		1.5208	142.616		1.52	7.9322		1.6208	6.728
1.521	187.902					1.5218	83.67		1.5218	148.536		1.521	8.1102		1.6218	6.991
1.522	198.162					1.5228	86.75		1.5228	155.456		1.522	8.3142		1.6228	7.267
1.523	208.562					1.5238	89.57		1.5238	162.196		1.523	8.5182		1.6238	7.53
1.524	223.162					1.5248	92.77		1.5248	167.976		1.524	8.7222		1.6248	7.822
1.525	241.362					1.5258	95.87		1.5258	174.856		1.525	8.9362		1.6258	8.111
1.526	255.562					1.5268	99.19		1.5268	183.036		1.526	9.1462		1.6268	8.401
1.527	273.562					1.5278	102.61		1.5278	190.876		1.527	9.3502		1.6278	8.693
1.528	293.162					1.5288	106.07		1.5288	198.616		1.528	9.5602		1.6288	8.996
1.529	313.162					1.5298	109.67		1.5298	207.216		1.529	9.8002		1.6298	9.302
1.53	331.762					1.5308	113.33		1.5308	216.416		1.53	10.0702		1.6308	9.612
1.531	361.362					1.5318	117.15		1.5318	224.016		1.531	10.3202		1.6318	9.933
1.532	403.762					1.5328	121.27		1.5328	234.016		1.532	10.5842		1.6328	10.244
1.533	470.162					1.5338	125.65		1.5338	247.016		1.533	10.8962		1.6338	10.554
1.534	566.762					1.5348	130.27		1.5348	258.216		1.534	11.1662		1.6348	10.884
1.535	679.162					1.5358	134.49		1.5358	273.016		1.535	11.4562		1.6358	11.224
1.536	785.762					1.5368	138.67		1.5368	292.816		1.536	11.7622		1.6368	11.564
1.537	796.362					1.5378	143.05		1.5378	311.816		1.537	12.0922		1.6378	11.904
1.538	797.762					1.5388	147.81		1.5388	328.816		1.538	12.3862		1.6388	12.244
1.539	798.362					1.5398	152.83		1.5398	340.816		1.539	12.7222		1.6398	12.604
1.54	798.562					1.5408	157.63		1.5408	355.016		1.54	13.0642		1.6408	12.954
1.541	798.962					1.5418	162.55		1.5418	375.016		1.541	13.3982		1.6418	13.304
1.542	799.162					1.5428	168.05		1.5428	394.016		1.542	13.7242		1.6428	13.674
1.543	799.362					1.5438	174.33		1.5438	418.816		1.543	14.0422		1.6438	14.024
1.544	799.562					1.5448	179.47		1.5448	442.616		1.544	14.3762		1.6448	14.394
1.545	799.562					1.5458	184.97		1.5458	473.216		1.545	14.7622		1.6458	14.764
1.546	799.762					1.5468	190.75		1.5468	532.216		1.546	15.1542		1.6468	15.134
1.547	799.762					1.5478	197.27		1.5478	587.216		1.547	15.5402		1.6478	15.514
1.548	799.762					1.5488	204.47		1.5488	624.416		1.548	15.9402		1.6488	15.904
1.549	799.962					1.5498	211.07		1.5498	647.616		1.549	16.3402		1.6498	16.304
1.55	799.962					1.5508	217.27		1.5508	668.416		1.55	16.7602		1.6508	16.694
1.551	799.962					1.5518	223.47		1.5518	748.816		1.551	17.2102		1.6518	17.084
1.552	799.962					1.5528	230.87		1.5528	761.216		1.552	17.6522		1.6528	17.494
1.553	799.962					1.5538	239.47					1.553	18.0742		1.6538	17.894
1.554	799.962					1.5548	248.07					1.554	18.5542		1.6548	18.304
1.555	799.962					1.5558	257.27					1.555	19.0542		1.6558	18.734
1.556	799.962					1.5568	268.27					1.556	19.5342		1.6568	19.134
1.557	799.962					1.5578	278.27					1.557	20.0942		1.6578	19.564
1.558	799.962					1.5588	291.87					1.558	20.6142		1.6588	19.964
1.559	799.962					1.5598	305.87					1.559	21.1142		1.6598	20.384
1.56	799.962					1.5608	317.07					1.56	21.6542		1.6608	20.804
1.561	799.962					1.5618	328.27					1.561	22.2142		1.6618	21.234
1.562	799.962					1.5628	343.47					1.562	22.8342		1.6628	21.664
1.563	799.962					1.5638	360.27					1.563	23.4742		1.6638	22.094
1.564	799.962					1.5648	374.27					1.564	24.0742		1.6648	22.524
1.565	799.762					1.5658	386.47					1.565	24.6942		1.6658	22.954
1.566	799.762					1.5668	405.47					1.566	25.3342		1.6668	23.404
1.567	799.762					1.5678	422.47					1.567	25.9342		1.6678	23.854
1.568	799.762					1.5688	445.47					1.568	26.5742		1.6688	24.294
1.569	799.562					1.5698	470.87					1.569	27.2542		1.6698	24.744
1.57	799.562					1.5708	492.27					1.57	27.9542		1.6708	25.184
1.571	798.362					1.5718	516.07					1.571	28.7542		1.6718	25.634
						1.5728	561.07					1.572	29.4542
						1.5738	613.87					1.573	30.1742
						1.5748	665.47					1.574	30.9342
						1.5758	723.87					1.575	31.6542
						1.5768	755.47					1.576	32.5342
						1.5778	758.47					1.577	33.3142
												1.578	34.1542
												1.579	35.0142
												1.58	35.9142
												1.581	36.6942
												1.582	37.6342
												1.583	38.6142
												1.584	39.6342
												1.585	40.5342
												1.586	41.5142
												1.587	42.5542
												1.588	43.6342
												1.589	44.8542
												1.59	45.9742
												1.591	47.0342
												1.592	48.1742
												1.593	49.4542
												1.594	50.7142
												1.595	51.8742
												1.596	53.1542
												1.597	54.4342
												1.598	55.9142
												1.599	57.2342
												1.6	58.6542
												1.601	60.0742
												1.602	61.5542
												1.603	63.2542
												1.604	64.9142
												1.605	66.4542
												1.606	68.0342
												1.607	69.7742
												1.608	71.5742
												1.609	73.0542
												1.61	74.6542
												1.611	76.3142
												1.612	78.4542
												1.613	80.2342
												1.614	82.2342
												1.615	84.0942
												1.616	85.9742
												1.617	87.9942
												1.618	90.0942
												1.619	92.0142
												1.62	94.0942
												1.621	96.0942
												1.622	98.4142
												1.623	100.714
												1.624	103.174
												1.625	105.554
												1.626	107.774
												1.627	110.414
												1.628	113.214
												1.629	115.454
												1.63	117.874
												1.631	120.474
												1.632	123.454
												1.633	125.934
												1.634	129.174
												1.635	132.534
												1.636	135.494
												1.637	138.374
												1.638	141.414
												1.639	144.694
												1.64	147.634
												1.641	151.034
												1.642	154.814
												1.643	158.234
												1.644	161.714
												1.645	164.974
												1.646	168.454
												1.647	172.454
												1.648	175.714
												1.649	180.234
												1.65	185.314
												1.651	188.814
												1.652	192.914
												1.653	197.154
												1.654	201.074
												1.655	204.874
												1.656	210.074
												1.657	214.074
												1.658	218.874
												1.659	224.074
												1.66	228.074
												1.661	232.674
												1.662	237.474
												1.663	243.074
												1.664	249.274
												1.665	253.874
												1.666	258.474
												1.667	263.674
												1.668	270.674
												1.669	277.474
												1.67	283.474
												1.671	289.074
												1.672	294.874
												1.673	300.874
												1.674	307.874
												1.675	316.274
												1.676	323.874
												1.677	331.074
												1.678	339.474
												1.679	347.874
												1.68	355.874
												1.681	364.274
												1.682	372.074
												1.683	383.274
												1.684	392.274
												1.685	400.874
												1.686	412.074
												1.687	424.674
												1.688	437.474
												1.689	448.074
												1.69	460.474
												1.691	472.274
												1.692	486.474
												1.693	501.874
												1.694	513.874
												1.695	533.274
												1.696	555.074
												1.697	572.874
												1.698	598.674
												1.699	622.074
												1.7	643.274
												1.701	656.474
												1.702	678.074
												1.703	687.074
												1.704	701.274
												1.705	716.074
												1.706	723.074
												1.707	728.074
												1.708	742.074
												1.709	750.474
												1.71	755.074
												1.711	757.874
												1.712	761.274
												1.713	765.074
												1.714	770.274
												1.715	772.274
												1.716	771.674
												1.717	775.274
												1.718	775.274
												1.719	775.074
												1.72	775.074
												1.721	774.874
												1.722	774.674
												1.723	774.474
												1.724	774.274
												1.725	774.074
												1.726	773.874
												1.727	773.674
												1.728	773.474
												1.729	773.274
												1.73	773.074
												1.731	772.674
												1.732	772.474
												1.733	772.474
												1.734	772.074
												1.735	771.874
												1.736	771.674
												1.737	771.474
												1.738	771.274
												1.739	771.074
												1.74	770.874
												1.741	770.674
												1.742	770.474
												1.743	770.274
												1.744	770.074
												1.745	769.874
												1.746	769.474
												1.747	769.274
												1.748	769.074
												1.749	768.874
												1.75	768.674
												1.751	768.474
												1.752	768.274
												1.753	768.074
												1.754	767.874
												1.755	767.674
												1.756	767.474
												1.757	767.274
												1.758	767.074
												1.759	766.874
												1.76	766.674
												1.761	766.474
												1.762	766.274
												1.763	766.074
												1.764	765.674
												1.765	765.474
												1.766	765.274
												1.767	765.074
												1.768	764.874
												1.769	764.674
												1.77	764.474
												1.771	764.274
												1.772	764.074
												1.773	763.874
												1.774	763.674
												1.775	763.474
												1.776	763.274
												1.777	763.074
												1.778	762.874
												1.779	762.674
												1.78	762.474
												1.781	762.274
												1.782	762.074
												1.783	761.874
												1.784	761.674
												1.785	761.474
												1.786	761.274
												1.787	761.074
												1.788	760.874
												1.789	760.474
												1.79	760.274
												1.791	760.074
												1.792	759.874
												1.793	759.674
												1.794	759.474
												1.795	759.074
												1.796	758.874
												1.797	758.674
												1.798	758.474
												1.799	758.274
												1.8	758.074
												1.801	757.874
												1.802	757.674
												1.803	757.474
												1.804	757.274
												1.805	757.074
												1.806	756.874
												1.807	756.674
												1.808	756.474
												1.809	756.074
												1.81	755.874
												1.811	755.674
												1.812	755.474
												1.813	755.274
												1.814	755.074
												1.815	754.874
												1.816	754.674
												1.817	754.474
												1.818	754.274
												1.819	753.874
												1.82	753.674
												1.821	753.474
												1.822	753.274
												1.823	753.074
												1.824	752.874
												1.825	752.474
												1.826	752.274
												1.827	752.074
												1.828	751.874
												1.829	751.674
												1.83	751.474
												1.831	751.274
												1.832	751.074
												1.833	750.674
												1.834	750.474
												1.835	750.274
												1.836	750.074
												1.837	749.874
												1.838	749.674
												1.839	749.474
												1.84	749.074
												1.841	748.874
												1.842	748.674
												1.843	748.474
												1.844	748.274
												1.845	748.074
												1.846	747.874
												1.847	747.674
												1.848	747.474
												1.849	747.274
												1.85	747.074
												1.851	746.674
												1.852	746.474
												1.853	746.274
												1.854	746.074
												1.855	745.874
												1.856	745.674
												1.857	745.474
												1.858	745.274
												1.859	745.074
												1.86	744.874
												1.861	744.674
												1.862	744.474
												1.863	744.274
												1.864	744.074
												1.865	743.874
												1.866	743.674
												1.867	743.474
												1.868	743.274
												1.869	743.074
												1.87	742.874
												1.871	742.674

## Sheet: Fig. 3b
Ir1/(Co,Fe)-OH/MI			(Co,Fe)-OH/MI			Ir1/(Co,Fe)-OH			(Co,Fe)-OH			IrO2
Current density (mA cm-2)	Overpotential (mV)		Current density (mA cm-2)	Overpotential (mV)		Current density (mA cm-2)	Overpotential (mV)		Current density (mA cm-2)	Overpotential (mV)		Current density (mA cm-2)	Overpotential (mV)
10	179		10	225		10	230		10	240		10	300
100	241		100	280		100	280		100	300		100	393
300	252		300	299		300	310		300	330		300	442
600	257		600	303		600	320		600	340		600	468

## Sheet: Fig. 3c
(Co,Fe)-OH/MI		(Co,Fe)-OH/MI Fitting		Ir1/(Co,Fe)-OH/MI		Ir1/(Co,Fe)-OH/MI Fitting		(Co,Fe)-OH		(Co,Fe)-OH Fitting		Ir1/(Co,Fe)-OH		Ir1/(Co,Fe)-OH Fitting		IrO2		IrO2 Fitting
Log (j/mA cm-2)	Potential (V vs. RHE)	Log (j/mA cm-2)	Potential (V vs. RHE)	Log (j/mA cm-2)	Potential (V vs. RHE)	Log (j/mA cm-2)	Potential (V vs. RHE)	Log (j/mA cm-2)	Potential (V vs. RHE)	Log (j/mA cm-2)	Potential (V vs. RHE)	Log (j/mA cm-2)	Potential (V vs. RHE)	Log (j/mA cm-2)	Potential (V vs. RHE)	Log (j/mA cm-2)	Potential (V vs. RHE)	Log (j/mA cm-2)	Potential (V vs. RHE)
1.46511	1.484	1.46511	1.48621	1.80541	1.464	1.80541	1.46597	0.98776	1.4708	0.98776	1.467	1.01233	1.4648	1.01233	1.46278	1.46915	1.572	1.46915	1.57053
1.48489	1.485	1.47892	1.48678	1.83382	1.465	1.81509	1.4662	1.00869	1.4718	1.00213	1.46787	1.03663	1.4658	1.02753	1.46355	1.47964	1.573	1.48253	1.57187
1.50436	1.486	1.49272	1.48734	1.85989	1.466	1.82476	1.46643	1.02865	1.4728	1.0165	1.46874	1.06002	1.4668	1.04273	1.46433	1.49044	1.574	1.49591	1.57321
1.52455	1.487	1.50653	1.48791	1.88301	1.467	1.83444	1.46666	1.04899	1.4738	1.03087	1.4696	1.08365	1.4678	1.05793	1.4651	1.50043	1.575	1.50929	1.57454
1.54434	1.488	1.52034	1.48848	1.91247	1.468	1.84412	1.46689	1.06982	1.4748	1.04524	1.47047	1.1068	1.4688	1.07312	1.46587	1.51234	1.576	1.52267	1.57588
1.56492	1.489	1.53414	1.48905	1.94224	1.469	1.8538	1.46711	1.0916	1.4758	1.05961	1.47133	1.12969	1.4698	1.08832	1.46664	1.52263	1.577	1.53605	1.57722
1.58548	1.49	1.54795	1.48961	1.9686	1.47	1.86348	1.46734	1.11247	1.4768	1.07398	1.4722	1.15198	1.4708	1.10352	1.46742	1.53344	1.578	1.54943	1.57855
1.60597	1.491	1.56176	1.49018	1.99654	1.471	1.87316	1.46757	1.1343	1.4778	1.08835	1.47307	1.17487	1.4718	1.11872	1.46819	1.54424	1.579	1.56281	1.57989
1.62656	1.492	1.57556	1.49075	2.03353	1.472	1.88284	1.4678	1.15503	1.4788	1.10272	1.47393	1.19689	1.4728	1.13392	1.46896	1.55527	1.58	1.57619	1.58123
1.64759	1.493	1.58937	1.49132	2.06538	1.473	1.89252	1.46803	1.17499	1.4798	1.11709	1.4748	1.21896	1.4738	1.14911	1.46973	1.5646	1.581	1.58957	1.58256
1.6697	1.494	1.60318	1.49189	2.09922	1.474	1.9022	1.46826	1.19463	1.4808	1.13146	1.47566	1.24095	1.4748	1.16431	1.47051	1.57558	1.582	1.60295	1.5839
1.69145	1.495	1.61698	1.49245	2.13737	1.475	1.91188	1.46849	1.21511	1.4818	1.14583	1.47653	1.2633	1.4758	1.17951	1.47128	1.58675	1.583	1.61634	1.58524
1.71233	1.496	1.63079	1.49302	2.17309	1.476	1.92156	1.46872	1.23492	1.4828	1.1602	1.4774	1.28905	1.4768	1.19471	1.47205	1.59807	1.584	1.62972	1.58658
1.73417	1.497	1.6446	1.49359	2.21348	1.477	1.93124	1.46895	1.25455	1.4838	1.17457	1.47826	1.31294	1.4778	1.20991	1.47282	1.60782	1.585	1.6431	1.58791
1.75512	1.498	1.6584	1.49416	2.26161	1.478	1.94092	1.46917	1.27577	1.4848	1.18894	1.47913	1.33478	1.4788	1.22511	1.47359	1.6182	1.586	1.65648	1.58925
1.77584	1.499	1.67221	1.49472	2.31075	1.479	1.9506	1.4694	1.29557	1.4858	1.20331	1.47999	1.35633	1.4798	1.2403	1.47437	1.62894	1.587	1.66986	1.59059
1.79714	1.5	1.68602	1.49529	2.36347	1.48	1.96028	1.46963	1.3145	1.4868	1.21768	1.48086	1.3776	1.4808	1.2555	1.47514	1.63983	1.588	1.68324	1.59192
1.81837	1.501	1.69982	1.49586	2.42639	1.481	1.96996	1.46986	1.33385	1.4878	1.23205	1.48173	1.39856	1.4818	1.2707	1.47591	1.6518	1.589	1.69662	1.59326
1.84049	1.502	1.71363	1.49643	2.47527	1.482	1.97964	1.47009	1.35315	1.4888	1.24642	1.48259	1.41989	1.4828	1.2859	1.47668	1.66251	1.59	1.71	1.5946
1.86262	1.503	1.72744	1.49699	2.5494	1.483	1.98932	1.47032	1.37346	1.4898	1.26079	1.48346	1.44179	1.4838	1.3011	1.47746	1.67241	1.591	1.72338	1.59594
1.88446	1.504	1.74124	1.49756	2.58673	1.484	1.99899	1.47055	1.39463	1.4908	1.27516	1.48432	1.46204	1.4848	1.31629	1.47823	1.68281	1.592	1.73676	1.59727
1.90667	1.505	1.75505	1.49813	2.64692	1.485	2.00867	1.47078	1.4138	1.4918	1.28953	1.48519	1.48282	1.4858	1.33149	1.479	1.6942	1.593	1.75014	1.59861
1.92861	1.506	1.76886	1.4987	2.69296	1.486	2.01835	1.47101	1.43281	1.4928	1.3039	1.48606	1.50319	1.4868	1.34669	1.47977	1.70513	1.594	1.76352	1.59995
1.9494	1.507	1.78266	1.49927	2.76367	1.487	2.02803	1.47123	1.45102	1.4938	1.31827	1.48692	1.52369	1.4878	1.36189	1.48054	1.71495	1.595	1.7769	1.60128
1.97184	1.508	1.79647	1.49983			2.03771	1.47146	1.46879	1.4948	1.33264	1.48779	1.54377	1.4888	1.37709	1.48132	1.72554	1.596	1.79029	1.60262
1.99283	1.509	1.81028	1.5004			2.04739	1.47169	1.48643	1.4958	1.34701	1.48865	1.56438	1.4898	1.39229	1.48209	1.73587	1.597	1.80367	1.60396
2.01562	1.51	1.82408	1.50097			2.05707	1.47192	1.50474	1.4968	1.36138	1.48952	1.58587	1.4908	1.40748	1.48286	1.74752	1.598	1.81705	1.6053
2.03775	1.511	1.83789	1.50154			2.06675	1.47215	1.52388	1.4978	1.37575	1.49039	1.60483	1.4918	1.42268	1.48363	1.75766	1.599	1.83043	1.60663
2.06025	1.512	1.8517	1.5021			2.07643	1.47238	1.54145	1.4988	1.39012	1.49125	1.62403	1.4928	1.43788	1.48441	1.7683	1.6	1.84381	1.60797
2.082	1.513	1.8655	1.50267			2.08611	1.47261	1.56003	1.4998	1.40449	1.49212	1.64381	1.4938	1.45308	1.48518	1.77869	1.601	1.85719	1.60931
2.1036	1.514	1.87931	1.50324			2.09579	1.47284	1.57875	1.5008	1.41886	1.49298	1.66196	1.4948	1.46828	1.48595	1.78926	1.602	1.87057	1.61064
2.12821	1.515	1.89312	1.50381			2.10547	1.47307	1.59671	1.5018	1.43323	1.49385	1.67611	1.4958	1.48348	1.48672	1.80109	1.603	1.88395	1.61198
2.15394	1.516	1.90692	1.50438			2.11515	1.4733	1.61416	1.5028	1.4476	1.49472	1.69352	1.4968	1.49867	1.48749	1.81234	1.604	1.89733	1.61332
2.17639	1.517	1.92073	1.50494			2.12483	1.47352	1.63195	1.5038	1.46197	1.49558	1.71262	1.4978	1.51387	1.48827	1.82252	1.605	1.91071	1.61465
2.19855	1.518	1.93454	1.50551			2.13451	1.47375	1.64865	1.5048	1.47634	1.49645	1.7301	1.4988	1.52907	1.48904	1.83273	1.606	1.92409	1.61599
2.2223	1.519	1.94834	1.50608			2.14419	1.47398	1.66586	1.5058	1.49071	1.49732	1.74816	1.4998	1.54427	1.48981	1.84369	1.607	1.93747	1.61733
2.24631	1.52	1.96215	1.50665			2.15387	1.47421	1.68368	1.5068	1.50508	1.49818	1.76787	1.5008	1.55947	1.49058	1.85476	1.608	1.95085	1.61867
2.27393	1.521	1.97596	1.50721			2.16355	1.47444	1.70114	1.5078	1.51945	1.49905	1.78686	1.5018	1.57466	1.49136	1.86365	1.609	1.96424	1.62
2.29702	1.522	1.98976	1.50778			2.17323	1.47467	1.71825	1.5088	1.53382	1.49991	1.81115	1.5028	1.58986	1.49213	1.87305	1.61	1.97762	1.62134
2.31923	1.523	2.00357	1.50835			2.1829	1.4749	1.73408	1.5098	1.54819	1.50078	1.83363	1.5038	1.60506	1.4929	1.88261	1.611	1.991	1.62268
2.34862	1.524	2.01738	1.50892			2.19258	1.47513	1.74981	1.5108	1.56256	1.50165	1.85282	1.5048	1.62026	1.49367	1.89462	1.612	2.00438	1.62401
2.38267	1.525	2.03118	1.50948			2.20226	1.47536	1.7647	1.5118	1.57693	1.50251	1.87085	1.5058	1.63546	1.49444	1.90436	1.613	2.01776	1.62535
2.4075	1.526	2.04499	1.51005			2.21194	1.47558	1.7814	1.5128	1.5913	1.50338	1.88894	1.5068	1.65066	1.49522	1.91505	1.614	2.03114	1.62669
2.43706	1.527	2.0588	1.51062			2.22162	1.47581	1.79775	1.5138	1.60567	1.50424	1.90782	1.5078	1.66585	1.49599	1.92477	1.615	2.04452	1.62803
2.46711	1.528	2.0726	1.51119			2.2313	1.47604	1.81431	1.5148	1.62004	1.50511	1.92714	1.5088	1.68105	1.49676	1.93437	1.616	2.0579	1.62936
2.49577	1.529	2.08641	1.51176			2.24098	1.47627	1.82963	1.5158	1.63441	1.50598	1.94347	1.5098	1.69625	1.49753	1.94445	1.617	2.07128	1.6307
2.52083	1.53	2.10022	1.51232			2.25066	1.4765	1.84491	1.5168	1.64878	1.50684	1.95807	1.5108	1.71145	1.49831	1.9547	1.618	2.08466	1.63204
2.55794	1.531	2.11402	1.51289			2.26034	1.47673	1.86052	1.5178	1.66315	1.50771	1.97422	1.5118	1.72665	1.49908	1.96385	1.619	2.09804	1.63337
2.60613	1.532	2.12783	1.51346			2.27002	1.47696	1.87812	1.5188	1.67752	1.50857	1.98997	1.5128	1.74184	1.49985	1.97356	1.62	2.11142	1.63471
		2.14164	1.51403			2.2797	1.47719	1.89492	1.5198	1.69189	1.50944	2.00713	1.5138	1.75704	1.50062	1.9827	1.621	2.1248	1.63605
		2.15544	1.51459			2.28938	1.47742	1.90832	1.5208	1.70626	1.51031	2.03276	1.5148	1.77224	1.50139	1.99306	1.622	2.13819	1.63738
		2.16925	1.51516			2.29906	1.47764	1.92257	1.5218	1.72063	1.51117	2.05383	1.5158	1.78744	1.50217	2.00309	1.623	2.15157	1.63872
		2.18306	1.51573			2.30874	1.47787	1.93827	1.5228	1.735	1.51204	2.07216	1.5168	1.80264	1.50294	2.01357	1.624	2.16495	1.64006
		2.19686	1.5163			2.31842	1.4781	1.95216	1.5238	1.74937	1.5129	2.09095	1.5178	1.81784	1.50371	2.02348	1.625	2.17833	1.6414
		2.21067	1.51686			2.3281	1.47833	1.96741	1.5248	1.76374	1.51377	2.1164	1.5188	1.83303	1.50448	2.03251	1.626	2.19171	1.64273
		2.22448	1.51743			2.33778	1.47856	1.98168	1.5258	1.77811	1.51464	2.1355	1.5198	1.84823	1.50526	2.04302	1.627	2.20509	1.64407
		2.23828	1.518			2.34746	1.47879	1.99647	1.5268	1.79248	1.5155	2.15417	1.5208	1.86343	1.50603	2.0539	1.628	2.21847	1.64541
		2.25209	1.51857			2.35713	1.47902	2.01119	1.5278	1.80685	1.51637	2.17183	1.5218	1.87863	1.5068	2.06241	1.629	2.23185	1.64674
		2.2659	1.51914			2.36681	1.47925	2.02559	1.5288	1.82122	1.51723	2.19161	1.5228	1.89383	1.50757	2.07142	1.63	2.24523	1.64808
		2.2797	1.5197			2.37649	1.47948	2.04009	1.5298	1.83559	1.5181	2.21004	1.5238	1.90902	1.50835	2.08089	1.631	2.25861	1.64942
		2.29351	1.52027			2.38617	1.4797	2.05434	1.5308	1.84996	1.51897	2.22525	1.5248	1.92422	1.50912	2.09151	1.632	2.27199	1.65076
		2.30732	1.52084			2.39585	1.47993	2.06874	1.5318	1.86433	1.51983	2.24268	1.5258	1.93942	1.50989	2.10014	1.633	2.28537	1.65209
		2.32112	1.52141			2.40553	1.48016	2.08375	1.5328	1.8787	1.5207	2.26254	1.5268	1.95462	1.51066	2.11118	1.634	2.29875	1.65343
		2.33493	1.52197			2.41521	1.48039	2.09916	1.5338	1.89307	1.52156	2.28075	1.5278	1.96982	1.51143	2.12233	1.635	2.31213	1.65477
		2.34874	1.52254			2.42489	1.48062	2.11484	1.5348	1.90744	1.52243	2.29801	1.5288	1.98502	1.51221	2.13192	1.636	2.32552	1.6561
		2.36255	1.52311			2.43457	1.48085	2.12869	1.5358	1.92181	1.5233	2.31642	1.5298	2.00021	1.51298	2.14106	1.637	2.3389	1.65744
		2.37635	1.52368			2.44425	1.48108	2.14198	1.5368	1.93618	1.52416	2.33529	1.5308	2.01541	1.51375	2.15049	1.638	2.35228	1.65878
		2.39016	1.52424			2.45393	1.48131	2.15549	1.5378	1.95055	1.52503	2.35028	1.5318	2.03061	1.51452	2.16045	1.639	2.36566	1.66011
		2.40397	1.52481			2.46361	1.48154	2.1697	1.5388	1.96492	1.5259	2.36925	1.5328	2.04581	1.5153	2.16919	1.64	2.37904	1.66145
		2.41777	1.52538			2.47329	1.48176	2.18421	1.5398	1.97929	1.52676	2.39273	1.5338	2.06101	1.51607	2.17908	1.641	2.39242	1.66279
		2.43158	1.52595			2.48297	1.48199	2.19764	1.5408	1.99366	1.52763	2.41198	1.5348	2.07621	1.51684	2.18981	1.642	2.4058	1.66413
		2.44539	1.52652			2.49265	1.48222	2.21099	1.5418	2.00803	1.52849	2.43619	1.5358	2.0914	1.51761	2.1993	1.643	2.41918	1.66546
		2.45919	1.52708			2.50233	1.48245	2.22544	1.5428	2.0224	1.52936	2.46659	1.5368	2.1066	1.51838	2.20875	1.644	2.43256	1.6668
		2.473	1.52765			2.51201	1.48268	2.24137	1.5438	2.03677	1.53023	2.4939	1.5378	2.1218	1.51916	2.21742	1.645	2.44594	1.66814
		2.48681	1.52822			2.52169	1.48291	2.25399	1.5448	2.05114	1.53109	2.51695	1.5388	2.137	1.51993	2.22648	1.646	2.45932	1.66947
		2.50061	1.52879			2.53137	1.48314	2.2671	1.5458	2.06551	1.53196			2.1522	1.5207	2.23667	1.647	2.4727	1.67081
		2.51442	1.52935			2.54104	1.48337	2.28046	1.5468	2.07988	1.53282			2.16739	1.52147	2.24481	1.648	2.48608	1.67215
		2.52823	1.52992			2.55072	1.4836	2.29506	1.5478	2.09425	1.53369			2.18259	1.52225	2.25584	1.649	2.49947	1.67349
		2.54203	1.53049			2.5604	1.48383	2.31063	1.5488	2.10862	1.53456			2.19779	1.52302	2.26791	1.65	2.51285	1.67482
		2.55584	1.53106			2.57008	1.48405	2.32443	1.5498	2.12299	1.53542			2.21299	1.52379	2.27603	1.651	2.52623	1.67616
		2.56965	1.53163			2.57976	1.48428	2.337	1.5508	2.13736	1.53629			2.22819	1.52456	2.28536	1.652	2.53961	1.6775
		2.58345	1.53219			2.58944	1.48451	2.34922	1.5518	2.15173	1.53715			2.24339	1.52533	2.29481	1.653	2.55299	1.67883
		2.59726	1.53276			2.59912	1.48474	2.36337	1.5528	2.1661	1.53802			2.25858	1.52611	2.30336	1.654	2.56637	1.68017
						2.6088	1.48497	2.37925	1.5538	2.18047	1.53889			2.27378	1.52688	2.31149	1.655	2.57975	1.68151
						2.61848	1.4852	2.39457	1.5548	2.19484	1.53975			2.28898	1.52765	2.32237	1.656	2.59313	1.68285
						2.62816	1.48543	2.41039	1.5558	2.20921	1.54062			2.30418	1.52842	2.33056	1.657	2.60651	1.68418
						2.63784	1.48566			2.22358	1.54148			2.31938	1.5292	2.34019	1.658	2.61989	1.68552
						2.64752	1.48589			2.23795	1.54235			2.33457	1.52997	2.35039	1.659	2.63327	1.68686
						2.6572	1.48611			2.25232	1.54322			2.34977	1.53074	2.35808	1.66	2.64665	1.68819
						2.66688	1.48634			2.26669	1.54408			2.36497	1.53151	2.36675	1.661	2.66003	1.68953
						2.67656	1.48657			2.28106	1.54495			2.38017	1.53228	2.37562	1.662	2.67342	1.69087
						2.68624	1.4868			2.29543	1.54581			2.39537	1.53306	2.38574	1.663	2.6868	1.6922
						2.69592	1.48703			2.3098	1.54668			2.41057	1.53383	2.39668	1.664	2.70018	1.69354
						2.7056	1.48726			2.32417	1.54755			2.42576	1.5346	2.40462	1.665	2.71356	1.69488
						2.71527	1.48749			2.33854	1.54841			2.44096	1.53537	2.41242	1.666	2.72694	1.69622
						2.72495	1.48772			2.35291	1.54928			2.45616	1.53615	2.42107	1.667	2.74032	1.69755
						2.73463	1.48795			2.36728	1.55014			2.47136	1.53692	2.43245	1.668	2.7537	1.69889
						2.74431	1.48817			2.38165	1.55101			2.48656	1.53769	2.44322	1.669	2.76708	1.70023
						2.75399	1.4884			2.39602	1.55188			2.50175	1.53846	2.45251	1.67	2.78046	1.70156
						2.76367	1.48863			2.41039	1.55274			2.51695	1.53924	2.46101	1.671	2.79384	1.7029
																2.46964	1.672
																2.47838	1.673
																2.48837	1.674
																2.50006	1.675
																2.51038	1.676
																2.51993	1.677
																2.53081	1.678
																2.54142	1.679
																2.5513	1.68
																2.56143	1.681
																2.57063	1.682
																2.58351	1.683
																2.59359	1.684
																2.60301	1.685
																2.61498	1.686
																2.62806	1.687
																2.64095	1.688
																2.65135	1.689
																2.66321	1.69
																2.67419	1.691
																2.68706	1.692
																2.70059	1.693
																2.71086	1.694
																2.72695	1.695
																2.74435	1.696
																2.75806	1.697
																2.77719	1.698
																2.79384	1.699

## Sheet: Fig. 3d
Reference	Tafel slope (mV dec-1)	Overpotential (mV)
This Study	24	179
Ref. 27	39	198
Ref. 28	31	189
Ref. 29	36	194
Ref. 37	40	205
Ref. 38	32	200
Ref. 39	25	194
Ref. 40	36	237
Ref. 41	50.2	230
Ref. 42	58.4	235
Ref. 43	58	223
Ref. 44	78	260
Ref. 45	98.1	196

## Sheet: Fig. 3e
Sample	Areal activity (mA per ECSA cm2)
Ir1/(Co,Fe)-OH/MI	8.2005
(Co,Fe)-OH/MI	0.97671
Ir1/(Co,Fe)-OH	0.53329
(Co,Fe)-OH	0.38622
IrO2	0.50487

## Sheet: Fig. 3f
Sample	Mass activity (A g-1)
Ir1/(Co,Fe)-OH/MI	329.89
(Co,Fe)-OH/MI	34.66
Ir1/(Co,Fe)-OH	33.6
(Co,Fe)-OH	21.4
IrO2	5.65

## Sheet: Fig. 3g
Sample	TOF based on ICP-MS (× 10-2 s-1)
Ir1/(Co,Fe)-OH/MI	11.8
(Co,Fe)-OH/MI	1.4
Ir1/(Co,Fe)-OH	1.2
(Co,Fe)-OH	0.798
IrO2	0.33

## Sheet: Fig. 3h
Ir1/(Co,Fe)-OH/MI		(Co,Fe)-OH/MI		Ir1/(Co,Fe)-OH		(Co,Fe)-OH		IrO2
Z' (ohm)	-Z'' (ohm)	Z' (ohm)	-Z'' (ohm)	Z' (ohm)	-Z'' (ohm)	Z' (ohm)	-Z'' (ohm)	Z' (ohm)	-Z'' (ohm)
1.549	-0.09828	1.545	0.1415	1.642	0.0318	1.814	0.0635	1.571	-0.1086
1.538	-0.08102	1.571	0.1337	1.644	0.0337	1.815	0.06394	1.559	-0.09145
1.531	-0.06624	1.593	0.1234	1.647	0.03712	1.818	0.06668	1.551	-0.07415
1.526	-0.05271	1.611	0.113	1.65	0.03836	1.823	0.07108	1.543	-0.05978
1.524	-0.04116	1.625	0.1016	1.653	0.03791	1.829	0.0758	1.54	-0.04618
1.523	-0.03168	1.638	0.08965	1.656	0.03712	1.835	0.08097	1.539	-0.03485
1.523	-0.02417	1.647	0.07809	1.659	0.03682	1.844	0.08801	1.539	-0.02523
1.524	-0.01791	1.654	0.06769	1.663	0.03775	1.843	0.09422	1.54	-0.01708
1.524	-0.0124	1.66	0.05867	1.666	0.03957	1.836	0.1001	1.541	-0.01014
1.524	-0.0075	1.664	0.05121	1.67	0.04224	1.835	0.1092	1.542	-0.00404
1.525	-0.00316	1.667	0.04495	1.674	0.04594	1.84	0.1211	1.544	0.00144
1.526	0.00076	1.669	0.03969	1.678	0.05009	1.851	0.1358	1.546	0.00637
1.527	0.0051	1.671	0.03624	1.683	0.05483	1.864	0.1523	1.549	0.01176
1.529	0.00959	1.672	0.03404	1.683	0.05848	1.879	0.1712	1.552	0.01697
1.53	0.01322	1.673	0.03189	1.682	0.06255	1.895	0.1925	1.554	0.0211
1.532	0.01632	1.674	0.02992	1.685	0.06867	1.912	0.2162	1.557	0.0245
1.534	0.0191	1.676	0.02839	1.69	0.07651	1.931	0.2425	1.56	0.02755
1.536	0.02184	1.678	0.0273	1.697	0.08601	1.953	0.2714	1.564	0.03069
1.539	0.0248	1.679	0.02691	1.704	0.09664	2	0.3052	1.568	0.03403
1.542	0.02799	1.681	0.02756	1.713	0.1087	2.066	0.3373	1.571	0.03752
1.544	0.03128	1.683	0.02878	1.722	0.1223	2.124	0.37	1.574	0.04118
1.548	0.03496	1.685	0.03042	1.732	0.138	2.175	0.4118	1.579	0.04515
1.551	0.03905	1.687	0.03256	1.743	0.1558	2.221	0.4616	1.585	0.04961
1.556	0.04332	1.69	0.03525	1.757	0.1755	2.268	0.5183	1.59	0.05462
1.564	0.04631	1.699	0.0367	1.773	0.1983	2.322	0.5804	1.6	0.05846
1.575	0.04914	1.711	0.03791	1.808	0.2205	2.384	0.6479	1.613	0.06221
1.584	0.05417	1.721	0.04124	1.854	0.2448	2.456	0.7206	1.624	0.06813
1.592	0.06119	1.728	0.04638	1.894	0.2764	2.539	0.7993	1.633	0.07611
1.598	0.06997	1.733	0.05291	1.932	0.3142	2.632	0.8837	1.64	0.0859
1.606	0.07978	1.737	0.06014	1.967	0.3572	2.739	0.974	1.648	0.09676
1.614	0.09055	1.742	0.06805	2.006	0.404	2.861	1.067	1.656	0.1089
1.624	0.1023	1.748	0.0765	2.053	0.4532	2.999	1.162	1.665	0.1225
1.635	0.1149	1.755	0.0859	2.108	0.5043	3.155	1.26	1.675	0.1378
1.649	0.1284	1.763	0.09642	2.172	0.557	3.331	1.359	1.686	0.1551
1.664	0.1423	1.771	0.1079	2.246	0.6104	3.526	1.457	1.698	0.1742
1.682	0.156	1.781	0.1202	2.329	0.6638	3.743	1.551	1.712	0.1958
1.705	0.1649	1.792	0.1285	2.423	0.7145	3.973	1.636	1.729	0.2152
1.73	0.1719	1.805	0.1371	2.524	0.7611	4.223	1.711	1.749	0.2363
1.759	0.1844	1.82	0.155	2.633	0.8051	4.489	1.776	1.769	0.2698
1.788	0.1993	1.836	0.1785	2.749	0.8449	4.793	1.829	1.789	0.3108
1.818	0.2135	1.851	0.205	2.871	0.8806	5.12	1.864	1.809	0.3565
1.85	0.2259	1.869	0.2351	3.003	0.9125	5.42	1.874	1.83	0.4099
1.884	0.2354	1.889	0.2686	3.137	0.9391	5.7	1.858	1.854	0.4721
1.92	0.242	1.912	0.3065	3.275	0.9602	5.967	1.809	1.88	0.5456
1.957	0.2458	1.938	0.3498	3.415	0.978	6.214	1.74	1.91	0.6327
1.994	0.2467	1.968	0.3995	3.57	0.9915	6.437	1.662	1.944	0.7363
2.03	0.2455	2.002	0.4569	3.732	1.001	6.641	1.573	1.982	0.8602
2.065	0.2412	2.044	0.5219	3.88	1.008	6.834	1.472	2.028	1.007
2.097	0.2343	2.094	0.5958	4.019	1.014	7.012	1.36	2.083	1.182
2.129	0.2271	2.155	0.6818	4.155	1.013	7.172	1.239	2.148	1.392
2.162	0.2199	2.229	0.7806	4.276	1.01	7.309	1.114	2.225	1.642
2.195	0.2119	2.323	0.892	4.385	1.011	7.422	0.9857	2.317	1.941
2.225	0.2015	2.44	1.013	4.502	1.015	7.513	0.8616	2.43	2.296
2.253	0.1889	2.588	1.141	4.632	1.02	7.582	0.7474	2.569	2.719
2.28	0.1758	2.763	1.267	4.766	1.018	7.636	0.6417	2.735	3.207
2.305	0.1641	2.972	1.386	4.901	1.003	7.676	0.5332	2.937	3.783
2.328	0.1523	3.208	1.488	5.035	0.9789	7.698	0.4229	3.181	4.447
2.35	0.1378	3.488	1.568	5.166	0.9438	7.705	0.3334	3.484	5.281
2.368	0.1247	3.792	1.615	5.293	0.8958	7.702	0.269	3.848	6.268
2.385	0.112	4.074	1.618	5.411	0.8384	7.703	0.2199	4.263	7.299
2.389	0.0976	4.334	1.575	5.511	0.7689	7.692	0.1782	4.762	8.404
2.388	0.0859	4.565	1.499	5.596	0.6863	7.67	0.1443	5.348	9.592
2.392	0.07373	4.765	1.407	5.68	0.6008	7.639	0.1113	6.026	10.92
2.399	0.06284	4.943	1.304	5.739	0.528	7.598	0.07702	6.828	12.44
2.414	0.05232	5.1	1.195	5.78	0.4648	7.552	0.04833	7.799	14.2
2.425	0.03822	5.24	1.077	5.803	0.403	7.491	0.01954	9	16.22
2.428	0.03126	5.355	0.9583	5.812	0.3489			10.53	18.55
2.424	0.03145	5.448	0.8474	5.833	0.2976			12.44	21.14
2.418	0.03158	5.524	0.7397	5.85	0.2458			14.82	23.92
2.417	0.02971	5.586	0.638	5.847	0.1983			17.78	26.9
2.421	0.02509	5.631	0.5456	5.827	0.1624			21.45	29.97
2.429	0.02131	5.661	0.4617	5.812	0.1325			25.9	33.01
2.434	0.01583	5.684	0.3789	5.793	0.09853			31.34	35.84
2.434	0.00951	5.698	0.3022	5.758	0.06154			37.6	38.15
2.435	0.00405	5.704	0.2405					44.39	39.69
2.436	0.00131							51.59	40.44
2.437	0.0006056							58.86	40.19
2.453	-0.00372							65.96	38.94
2.461	-0.00322							72.7	36.95
2.449	0.0003989							79.23	34.57
2.439	0.00192							84.69	31.5
2.433	0.00355							88.75	27.81
2.441	-0.00108							92.59	24.29
2.448	-0.00334							95.91	20.99
2.448	0.0016							98.48	17.85

## Sheet: Fig. 3i
10 mA cm-2		100 mA cm-2		300 mA cm-2
Time (h)	Current density (mA cm-2)	Time (h)	Current density (mA cm-2)	Time (h)	Current density (mA cm-2)
0.00283	8.176	10.0001	96.76	20.0001	294
0.00561	8.222	10.0028	94.86	20.0006	293.6
0.00839	8.27	10.0056	95.5	20.0012	293.4
0.01117	8.33	10.0084	95.58	20.0017	293.4
0.01394	8.36	10.0112	95.72	20.0023	293.4
0.01672	8.406	10.0139	95.64	20.0028	293.4
0.0195	8.432	10.0167	95.76	20.0034	294
0.02228	8.462	10.0195	95.92	20.0039	293.6
0.02506	8.492	10.0223	95.88	20.0045	294
0.02783	8.518	10.0251	96.22	20.0051	294.2
0.03061	8.538	10.0278	96.16	20.0056	294
0.03339	8.558	10.0306	96.14	20.0062	294
0.03617	8.578	10.0334	96.14	20.0067	293.8
0.03894	8.6	10.0362	96.22	20.0073	293.6
0.04172	8.624	10.0389	96.2	20.0078	293.6
0.0445	8.642	10.0417	96.42	20.0084	294
0.04728	8.65	10.0445	96.36	20.0089	294.6
0.05006	8.674	10.0473	96.4	20.0095	294.4
0.05283	8.69	10.0501	96.36	20.0101	294.4
0.05561	8.704	10.0528	96.56	20.0106	294.2
0.05839	8.718	10.0556	96.5	20.0112	294.6
0.06117	8.73	10.0584	96.56	20.0117	294.4
0.06394	8.742	10.0612	96.48	20.0123	294.4
0.06672	8.758	10.0639	96.64	20.0128	294
0.0695	8.776	10.0667	96.56	20.0134	294.4
0.07228	8.792	10.0695	96.64	20.0139	294.8
0.07506	8.808	10.0723	96.64	20.0145	294.8
0.07783	8.824	10.0751	96.54	20.0151	295
0.08061	8.836	10.0778	96.66	20.0156	294.8
0.08339	8.848	10.0806	96.52	20.0162	294.6
0.08617	8.864	10.0834	96.54	20.0167	294.6
0.08894	8.876	10.0862	96.94	20.0173	294.6
0.09172	8.884	10.0889	96.88	20.0178	294.4
0.0945	8.89	10.0917	96.76	20.0184	294.8
0.09728	8.906	10.0945	96.74	20.0189	295
0.10006	8.912	10.0973	96.78	20.0195	295
0.10283	8.926	10.1001	96.94	20.0201	295.2
0.10561	8.936	10.1028	96.84	20.0206	295
0.10839	8.942	10.1056	96.86	20.0212	294.8
0.11117	8.95	10.1084	96.94	20.0217	294.8
0.11394	8.96	10.1112	96.82	20.0223	294.6
0.11672	8.968	10.1139	96.76	20.0228	294.4
0.1195	8.974	10.1167	97.12	20.0234	294.6
0.12228	8.982	10.1195	97	20.0239	295
0.12506	8.99	10.1223	96.96	20.0245	295
0.12783	8.998	10.1251	96.86	20.0251	294.8
0.13061	9.002	10.1278	96.94	20.0256	295
0.13339	9.012	10.1306	96.88	20.0262	295.4
0.13617	9.022	10.1334	96.84	20.0267	295.4
0.13894	9.03	10.1362	97.04	20.0273	295.2
0.14172	9.03	10.1389	97.08	20.0278	295
0.1445	9.042	10.1417	97.04	20.0284	295
0.14728	9.044	10.1445	96.96	20.0289	294.8
0.15006	9.05	10.1473	97.12	20.0295	295.4
0.15283	9.06	10.1501	97.1	20.0301	295.4
0.15561	9.066	10.1528	97.02	20.0306	295.6
0.15839	9.068	10.1556	97.06	20.0312	295.6
0.16117	9.07	10.1584	96.96	20.0317	295.4
0.16394	9.078	10.1612	96.9	20.0323	295.2
0.16672	9.084	10.1639	97.2	20.0328	295
0.1695	9.092	10.1667	97.2	20.0334	295
0.17228	9.104	10.1695	97.1	20.0339	295
0.17506	9.102	10.1723	97.14	20.0345	295.4
0.17783	9.108	10.1751	97.28	20.0351	295.6
0.18061	9.114	10.1778	97.24	20.0356	295.6
0.18339	9.118	10.1806	97.12	20.0362	295.4
0.18617	9.124	10.1834	97.22	20.0367	295.4
0.18894	9.128	10.1862	97.38	20.0373	295.2
0.19172	9.136	10.1889	97.22	20.0378	295.6
0.1945	9.138	10.1917	97.22	20.0384	295.4
0.19728	9.144	10.1945	97.22	20.0389	295.4
0.20006	9.146	10.1973	97.24	20.0395	295.8
0.20283	9.156	10.2001	97.14	20.0401	295.6
0.20561	9.16	10.2028	97.4	20.0406	295.8
0.20839	9.166	10.2056	97.34	20.0412	295.6
0.21117	9.17	10.2084	97.22	20.0417	295.6
0.21394	9.174	10.2112	97.32	20.0423	295.8
0.21672	9.182	10.2139	97.28	20.0428	295.6
0.2195	9.186	10.2167	97.22	20.0434	295.6
0.22228	9.192	10.2195	97.12	20.0439	295.6
0.22503	9.194	10.2223	97.4	20.0445	295.6
0.22781	9.202	10.225	97.38	20.0451	295.8
0.23058	9.21	10.2278	97.3	20.0456	295.6
0.23336	9.214	10.2306	97.28	20.0462	295.8
0.23614	9.232	10.2334	97.24	20.0467	295.6
0.23892	9.238	10.2361	97.28	20.0473	295.6
0.24169	9.238	10.2389	97.2	20.0478	295.4
0.24447	9.256	10.2417	97.5	20.0484	295.4
0.24725	9.254	10.2445	97.32	20.0489	295.2
0.25003	9.278	10.2472	97.42	20.0495	295.2
0.25281	9.27	10.25	97.32	20.0501	296
0.25558	9.27	10.2528	97.34	20.0506	295.6
0.25836	9.272	10.2556	97.22	20.0512	296
0.26114	9.274	10.2584	97.26	20.0517	295.8
0.26392	9.284	10.2611	97.24	20.0523	295.8
0.26669	9.286	10.2639	97.44	20.0528	295.8
0.26947	9.292	10.2667	97.38	20.0534	295.8
0.27225	9.292	10.2695	97.38	20.0539	295.8
0.27503	9.298	10.2722	97.32	20.0545	295.4
0.27778	9.302	10.275	97.26	20.0551	296.2
0.28056	9.304	10.2778	97.28	20.0556	295.8
0.28333	9.308	10.2806	97.44	20.0562	296.2
0.28611	9.31	10.2833	97.36	20.0567	296.2
0.28889	9.314	10.2861	97.34	20.0573	296
0.29167	9.32	10.2889	97.38	20.0578	295.8
0.29444	9.326	10.2917	97.3	20.0584	296
0.29722	9.324	10.2944	97.24	20.0589	295.8
0.3	9.326	10.2972	97.56	20.0595	295.8
0.30278	9.338	10.3	97.5	20.0601	295.6
0.30556	9.334	10.3028	97.44	20.0606	296
0.30833	9.344	10.3056	97.46	20.0612	296.4
0.31111	9.346	10.3083	97.44	20.0617	296.2
0.31389	9.352	10.3111	97.42	20.0623	296
0.31667	9.354	10.3139	97.34	20.0628	296.4
0.31944	9.352	10.3167	97.7	20.0634	296.2
0.32222	9.358	10.3194	97.62	20.0639	296.2
0.325	9.362	10.3222	97.54	20.0645	295.8
0.32778	9.362	10.325	97.48	20.0651	296
0.33056	9.366	10.3278	97.42	20.0656	295.8
0.33333	9.368	10.3306	97.42	20.0662	296
0.33611	9.37	10.3333	97.42	20.0667	296.4
0.33889	9.372	10.3361	97.34	20.0673	296
0.34167	9.38	10.3389	97.64	20.0678	296
0.34444	9.38	10.3417	97.52	20.0684	296.6
0.34722	9.388	10.3444	97.56	20.0689	296.6
0.35	9.394	10.3472	97.54	20.0695	296.4
0.35278	9.394	10.35	97.5	20.0701	296.2
0.35556	9.398	10.3528	97.52	20.0706	296.2
0.35833	9.398	10.3556	97.68	20.0712	296.4
0.36111	9.408	10.3583	97.6	20.0717	296.6
0.36389	9.404	10.3611	97.58	20.0723	296.2
0.36667	9.41	10.3639	97.78	20.0728	296.6
0.36944	9.414	10.3667	97.68	20.0734	296.6
0.37222	9.414	10.3694	97.6	20.0739	296.4
0.375	9.42	10.3722	97.54	20.0745	296.2
0.37778	9.426	10.375	97.52	20.0751	296.4
0.38056	9.428	10.3778	97.42	20.0756	296.2
0.38333	9.436	10.3806	97.74	20.0762	296.2
0.38611	9.434	10.3833	97.7	20.0767	295.8
0.38889	9.434	10.3861	97.66	20.0773	296
0.39167	9.438	10.3889	97.62	20.0778	296.8
0.39444	9.44	10.3917	97.6	20.0784	296.6
0.39722	9.444	10.3944	97.54	20.0789	296.4
0.4	9.45	10.3972	97.5	20.0795	296.2
0.40278	9.45	10.4	97.64	20.0801	296.2
0.40556	9.454	10.4028	97.7	20.0806	296.6
0.40833	9.456	10.4056	97.64	20.0812	296.4
0.41111	9.46	10.4083	97.56	20.0817	296.4
0.41389	9.466	10.4111	97.64	20.0823	296
0.41667	9.466	10.4139	97.56	20.0828	296.2
0.41944	9.472	10.4167	97.8	20.0834	296.4
0.42222	9.472	10.4194	97.64	20.0839	296.2
0.425	9.474	10.4222	97.66	20.0845	297
0.42778	9.484	10.425	97.64	20.0851	296.8
0.43056	9.49	10.4278	97.6	20.0856	296.8
0.43333	9.498	10.4306	97.52	20.0862	296.6
0.43611	9.496	10.4333	97.58	20.0867	296.4
0.43889	9.498	10.4361	97.82	20.0873	296.2
0.44167	9.502	10.4389	97.8	20.0878	296.6
0.44444	9.516	10.4417	97.66	20.0884	296.8
0.44722	9.514	10.4444	97.64	20.0889	296.8
0.45	9.518	10.4472	97.64	20.0895	296.8
0.45278	9.528	10.45	97.58	20.0901	296.6
0.45556	9.524	10.4528	97.5	20.0906	296.2
0.45833	9.53	10.4556	97.82	20.0912	296.4
0.46111	9.538	10.4583	97.7	20.0917	296.2
0.46389	9.54	10.4611	97.66	20.0923	297
0.46667	9.54	10.4639	97.56	20.0928	296.8
0.46944	9.544	10.4667	97.66	20.0934	296.8
0.47222	9.548	10.4694	97.64	20.0939	296.6
0.475	9.554	10.4722	97.56	20.0945	296.8
0.47778	9.568	10.475	97.84	20.0951	296.6
0.48056	9.568	10.4778	97.82	20.0956	296.4
0.48333	9.564	10.4806	97.82	20.0962	296.6
0.48611	9.568	10.4833	97.78	20.0967	296.2
0.48889	9.57	10.4861	97.74	20.0973	296.4
0.49167	9.574	10.4889	97.64	20.0978	297
0.49444	9.57	10.4917	97.62	20.0984	296.8
0.49722	9.566	10.4944	97.66	20.0989	296.8
0.5	9.57	10.4972	97.92	20.0995	296.8
0.50278	9.572	10.5	97.98	20.1001	296.4
0.50556	9.578	10.5028	97.9	20.1006	296.4
0.50833	9.576	10.5056	97.86	20.1012	296.8
0.51111	9.584	10.5083	97.78	20.1017	297
0.51389	9.59	10.5111	97.7	20.1023	296.8
0.51667	9.598	10.5139	97.74	20.1028	296.6
0.51944	9.596	10.5167	98.04	20.1034	297
0.52222	9.598	10.5194	98	20.1039	296.6
0.525	9.592	10.5222	97.92	20.1045	296.8
0.52778	9.596	10.525	97.94	20.1051	296.6
0.53056	9.596	10.5278	97.88	20.1056	297
0.53333	9.606	10.5306	97.84	20.1062	296.8
0.53611	9.606	10.5333	97.9	20.1067	297.2
0.53889	9.602	10.5361	98.08	20.1073	296.8
0.54167	9.61	10.5389	98.1	20.1078	296.8
0.54444	9.62	10.5417	98.04	20.1084	297
0.54722	9.618	10.5444	97.94	20.1089	296.6
0.55	9.62	10.5472	97.86	20.1095	296.8
0.55278	9.622	10.55	98.16	20.1101	296.8
0.55556	9.622	10.5528	98.06	20.1106	297.2
0.55833	9.614	10.5556	98	20.1112	296.8
0.56111	9.622	10.5583	97.94	20.1117	297
0.56389	9.62	10.5611	97.98	20.1123	296.8
0.56667	9.62	10.5639	98.08	20.1128	296.6
0.56944	9.626	10.5667	98.02	20.1134	297.2
0.57222	9.626	10.5694	97.94	20.1139	297.2
0.575	9.624	10.5722	97.94	20.1145	297
0.57778	9.628	10.575	98.08	20.1151	297
0.58056	9.626	10.5778	98	20.1156	297
0.58333	9.628	10.5806	98.04	20.1162	297
0.58611	9.64	10.5833	97.88	20.1167	297
0.58889	9.644	10.5861	98.08	20.1173	297
0.59167	9.644	10.5889	98.02	20.1178	296.8
0.59444	9.648	10.5917	98.12	20.1184	296.6
0.59722	9.648	10.5944	98.06	20.1189	297
0.6	9.65	10.5972	98.02	20.1195	296.8
0.60278	9.648	10.6	98	20.1201	297.6
0.60556	9.648	10.6028	97.98	20.1206	297.4
0.60833	9.652	10.6056	97.84	20.1212	297
0.61111	9.662	10.6083	98.2	20.1217	297.2
0.61389	9.664	10.6111	98.16	20.1223	297
0.61667	9.67	10.6139	98.08	20.1228	297.2
0.61944	9.666	10.6167	98.08	20.1234	297
0.62222	9.666	10.6194	98.02	20.1239	297
0.625	9.668	10.6222	98	20.1245	297
0.62778	9.666	10.625	98.16	20.1251	296.8
0.63056	9.67	10.6278	98.08	20.1256	296.6
0.63333	9.67	10.6306	98.1	20.1262	296.8
0.63611	9.666	10.6333	98.02	20.1267	296.8
0.63889	9.668	10.6361	97.98	20.1273	297.4
0.64167	9.666	10.6389	98.16	20.1278	297.4
0.64444	9.668	10.6417	98.16	20.1284	297.2
0.64722	9.668	10.6444	98.16	20.1289	296.8
0.65	9.678	10.6472	98.1	20.1295	296.8
0.65278	9.688	10.65	98.08	20.1301	297
0.65556	9.688	10.6528	98.04	20.1306	297.4
0.65833	9.688	10.6556	98.22	20.1312	297.2
0.66111	9.688	10.6583	98.24	20.1317	297.2
0.66389	9.686	10.6611	98.18	20.1323	297.4
0.66667	9.688	10.6639	98.12	20.1328	297.2
0.66944	9.694	10.6667	98.02	20.1334	297
0.67222	9.7	10.6694	98.08	20.1339	297.2
0.675	9.7	10.6722	98.02	20.1345	297.2
0.67778	9.706	10.675	98.24	20.1351	297.8
0.68056	9.704	10.6778	98.22	20.1356	297.6
0.68333	9.708	10.6806	98.22	20.1362	297.2
0.68611	9.716	10.6833	98.14	20.1367	297.2
0.68889	9.71	10.6861	98.08	20.1373	297.4
0.69167	9.712	10.6889	98.14	20.1378	297.2
0.69444	9.716	10.6917	98.14	20.1384	297.2
0.69722	9.726	10.6944	98.26	20.1389	297
0.7	9.726	10.6972	98.3	20.1395	297.4
0.70278	9.724	10.7	98.18	20.1401	297.2
0.70556	9.724	10.7028	98.16	20.1406	297.2
0.70833	9.716	10.7056	98.06	20.1412	297.4
0.71111	9.716	10.7083	98.32	20.1417	297.2
0.71389	9.71	10.7111	98.2	20.1423	297.6
0.71667	9.712	10.7139	98.18	20.1428	297.4
0.71944	9.724	10.7167	98.06	20.1434	297.4
0.72222	9.724	10.7194	98.02	20.1439	297.4
0.725	9.712	10.7222	97.96	20.1445	297.2
0.72778	9.728	10.725	97.84	20.1451	297.2
0.73056	9.726	10.7278	97.92	20.1456	297.4
0.73333	9.73	10.7306	98.3	20.1462	297.2
0.73611	9.732	10.7333	98.22	20.1467	297
0.73889	9.718	10.7361	98.12	20.1473	297.2
0.74167	9.728	10.7389	98.16	20.1478	297
0.74444	9.722	10.7417	98.08	20.1484	297.2
0.74722	9.73	10.7444	98.08	20.1489	297.2
0.75	9.738	10.7472	98.04	20.1495	297.6
0.75278	9.738	10.75	98.26	20.1501	297.2
0.75583	9.734	10.7528	98.18	20.1506	297.4
0.75861	9.734	10.7558	98.2	20.1512	297.2
0.76139	9.742	10.7586	98.2	20.1517	297.4
0.76417	9.744	10.7614	98.1	20.1523	297.2
0.76694	9.754	10.7642	98.28	20.1528	297.2
0.76972	9.758	10.7669	98.3	20.1534	297.6
0.7725	9.758	10.7697	98.24	20.1539	297.8
0.77528	9.758	10.7725	98.14	20.1545	297.4
0.77806	9.754	10.7753	98.18	20.1551	297.2
0.78083	9.756	10.7781	98.06	20.1556	297.2
0.78361	9.758	10.7808	98.42	20.1562	297
0.78639	9.764	10.7836	98.26	20.1567	297.2
0.78917	9.762	10.7864	98.32	20.1573	297.4
0.79194	9.76	10.7892	98.26	20.1578	297.2
0.79472	9.778	10.7919	98.16	20.1584	297.2
0.7975	9.766	10.7947	98.1	20.1589	297
0.80028	9.764	10.7975	98.42	20.1595	297.4
0.80306	9.764	10.8003	98.36	20.1601	297.2
0.80583	9.772	10.8031	98.32	20.1606	297
0.80861	9.766	10.8058	98.26	20.1612	297.4
0.81139	9.78	10.8086	98.32	20.1617	297.6
0.81417	9.776	10.8114	98.22	20.1623	297.6
0.81694	9.78	10.8142	98.4	20.1628	297.6
0.81972	9.776	10.8169	98.34	20.1634	297.4
0.8225	9.778	10.8197	98.42	20.1639	297.6
0.82528	9.778	10.8225	98.34	20.1645	297.4
0.82806	9.774	10.8253	98.3	20.1651	297.8
0.83083	9.78	10.8281	98.54	20.1656	297.6
0.83361	9.778	10.8308	98.46	20.1662	297.4
0.83639	9.784	10.8336	98.46	20.1667	297.2
0.83917	9.782	10.8364	98.34	20.1673	297.4
0.84194	9.786	10.8392	98.4	20.1678	297.2
0.84472	9.784	10.8419	98.44	20.1684	297.4
0.8475	9.786	10.8447	98.64	20.1689	297.4
0.85028	9.788	10.8475	98.64	20.1695	297.8
0.85306	9.794	10.8503	98.54	20.1701	297.4
0.85583	9.796	10.8531	98.52	20.1706	297.2
0.85861	9.792	10.8558	98.46	20.1712	297
0.86139	9.79	10.8586	98.46	20.1717	297
0.86417	9.81	10.8614	98.68	20.1723	298
0.86694	9.806	10.8642	98.58	20.1728	297.8
0.86972	9.81	10.8669	98.64	20.1734	297.8
0.8725	9.806	10.8697	98.6	20.1739	297.6
0.87528	9.806	10.8725	98.5	20.1745	297.4
0.87806	9.806	10.8753	98.74	20.1751	297.4
0.88083	9.804	10.8781	98.66	20.1756	297.8
0.88361	9.806	10.8808	98.66	20.1762	298
0.88639	9.816	10.8836	98.56	20.1767	298
0.88917	9.814	10.8864	98.54	20.1773	297.8
0.89194	9.828	10.8892	98.64	20.1778	297.6
0.89472	9.82	10.8919	98.56	20.1784	297.4
0.8975	9.81	10.8947	98.78	20.1789	297.4
0.90028	9.816	10.8975	98.76	20.1795	297.4
0.90306	9.812	10.9003	98.7	20.1801	297.6
0.90583	9.814	10.9031	98.6	20.1806	297.4
0.90861	9.816	10.9058	98.56	20.1812	298
0.91139	9.818	10.9086	98.6	20.1817	297.8
0.91417	9.824	10.9114	98.8	20.1823	297.6
0.91694	9.824	10.9142	98.72	20.1828	297.4
0.91972	9.82	10.9169	98.64	20.1834	297.4
0.9225	9.822	10.9197	98.68	20.1839	297.6
0.92528	9.818	10.9225	98.6	20.1845	297.8
0.92806	9.818	10.9253	98.58	20.1851	297.8
0.93083	9.822	10.9281	98.88	20.1856	297.6
0.93361	9.818	10.9308	98.8	20.1862	297.6
0.93639	9.818	10.9336	98.86	20.1867	297.6
0.93917	9.818	10.9364	98.78	20.1873	297.4
0.94194	9.828	10.9392	98.8	20.1878	297.4
0.94472	9.84	10.9419	98.78	20.1884	297.6
0.9475	9.844	10.9447	98.72	20.1889	298
0.95028	9.846	10.9475	98.64	20.1895	297.8
0.95306	9.854	10.9503	98.92	20.1901	297.6
0.95583	9.858	10.9531	98.9	20.1906	297.4
0.95861	9.854	10.9558	98.78	20.1912	297.8
0.96139	9.846	10.9586	98.74	20.1917	297.8
0.96417	9.848	10.9614	98.76	20.1923	297.8
0.96694	9.85	10.9642	98.78	20.1928	297.8
0.96972	9.852	10.9669	98.68	20.1934	297.4
0.9725	9.85	10.9697	98.84	20.1939	297.6
0.97528	9.862	10.9725	98.82	20.1945	297.8
0.97806	9.852	10.9753	98.78	20.1951	297.6
0.98083	9.856	10.9781	98.7	20.1956	297.8
0.98361	9.862	10.9808	98.6	20.1962	297.6
0.98639	9.87	10.9836	98.98	20.1967	298.2
0.98917	9.87	10.9864	98.84	20.1973	298.2
0.99194	9.872	10.9892	98.78	20.1978	298
0.99472	9.874	10.9919	98.82	20.1984	297.8
0.9975	9.872	10.9947	98.92	20.1989	297.8
1.00028	9.874	10.9975	98.88	20.1995	297.4
1.00306	9.87	11.0003	98.86	20.2001	297.4
1.00583	9.872	11.0031	98.74	20.2006	298
1.00861	9.872	11.0058	98.9	20.2012	297.8
1.01139	9.872	11.0086	98.82	20.2017	297.8
1.01417	9.87	11.0114	98.88	20.2023	298
1.01694	9.872	11.0142	98.84	20.2028	297.8
1.01972	9.872	11.0169	98.74	20.2034	298.4
1.0225	9.876	11.0197	98.7	20.2039	297.8
1.02528	9.874	11.0225	98.76	20.2045	297.8
1.02806	9.874	11.0253	98.88	20.2051	297.8
1.03083	9.876	11.0281	98.78	20.2056	297.8
1.03361	9.878	11.0308	98.76	20.2062	298
1.03639	9.884	11.0336	99	20.2067	297.8
1.03917	9.884	11.0364	98.94	20.2073	297.6
1.04222	9.882	11.0392	98.82	20.2078	297.6
1.045	9.88	11.0422	98.88	20.2084	298
1.04778	9.88	11.045	98.84	20.2089	297.6
1.05056	9.878	11.0478	98.76	20.2095	298
1.05333	9.878	11.0506	98.98	20.2101	298
1.05611	9.88	11.0533	98.96	20.2106	297.8
1.05889	9.89	11.0561	99	20.2112	297.6
1.06167	9.892	11.0589	98.9	20.2117	297.8
1.06444	9.894	11.0617	98.78	20.2123	297.8
1.06722	9.894	11.0644	98.9	20.2128	297.4
1.07	9.904	11.0672	98.8	20.2134	297.8
1.07278	9.914	11.07	98.96	20.2139	298.2
1.07556	9.902	11.0728	99	20.2145	298
1.07833	9.904	11.0756	99	20.2151	297.8
1.08111	9.91	11.0783	98.94	20.2156	298.2
1.08389	9.914	11.0811	98.86	20.2162	298
1.08667	9.906	11.0839	99.02	20.2167	298
1.08944	9.91	11.0867	98.92	20.2173	297.8
1.09222	9.906	11.0894	98.82	20.2178	297.8
1.095	9.906	11.0922	98.94	20.2184	298.2
1.09778	9.902	11.095	98.86	20.2189	297.8
1.10056	9.908	11.0978	98.76	20.2195	297.8
1.10333	9.906	11.1006	99.04	20.2201	298
1.10611	9.91	11.1033	98.94	20.2206	297.6
1.10889	9.908	11.1061	98.86	20.2212	298
1.11167	9.904	11.1089	98.92	20.2217	297.8
1.11444	9.906	11.1117	98.84	20.2223	298.4
1.11722	9.91	11.1144	98.74	20.2228	298
1.12	9.92	11.1172	99.12	20.2234	298
1.12278	9.928	11.12	99	20.2239	297.8
1.12556	9.932	11.1228	98.9	20.2245	297.8
1.12833	9.936	11.1256	98.96	20.2251	298.2
1.13111	9.934	11.1283	99.08	20.2256	298
1.13389	9.94	11.1311	99.02	20.2262	298.4
1.13667	9.946	11.1339	98.88	20.2267	298.2
1.13944	9.954	11.1367	98.96	20.2273	298
1.14222	9.96	11.1394	98.88	20.2278	298
1.145	9.954	11.1422	98.78	20.2284	297.8
1.14778	9.964	11.145	98.98	20.2289	297.8
1.15056	9.972	11.1478	99.04	20.2295	297.6
1.15333	9.958	11.1506	98.98	20.2301	298
1.15611	9.942	11.1533	98.94	20.2306	297.8
1.15889	9.948	11.1561	98.98	20.2312	298.4
1.16167	9.942	11.1589	98.88	20.2317	298.2
1.16444	9.946	11.1617	99.04	20.2323	298.4
1.16722	9.944	11.1644	98.9	20.2328	298
1.17	9.944	11.1672	98.88	20.2334	297.8
1.17278	9.936	11.17	98.94	20.2339	297.8
1.17556	9.938	11.1728	98.84	20.2345	298.4
1.17833	9.93	11.1756	98.74	20.2351	298.6
1.18111	9.93	11.1783	98.96	20.2356	298.4
1.18389	9.932	11.1811	98.94	20.2362	298.2
1.18667	9.932	11.1839	99.14	20.2367	298
1.18944	9.934	11.1867	98.94	20.2373	298
1.19222	9.938	11.1894	98.98	20.2378	298
1.195	9.93	11.1922	99.2	20.2384	297.8
1.19778	9.932	11.195	99.1	20.2389	298.2
1.20056	9.932	11.1978	99.1	20.2395	298.2
1.20333	9.924	11.2006	99.08	20.2401	298
1.20611	9.928	11.2033	99.04	20.2406	298
1.20889	9.932	11.2061	99.1	20.2412	298.4
1.21167	9.954	11.2089	99.08	20.2417	298.2
1.21444	9.95	11.2117	99	20.2423	298.2
1.21722	9.964	11.2144	99.28	20.2428	298.6
1.22	9.96	11.2172	99.3	20.2434	298.2
1.22278	9.962	11.22	99.22	20.2439	298
1.22556	9.966	11.2228	99.14	20.2445	298
1.22833	9.986	11.2256	99.1	20.2451	298
1.23111	9.976	11.2283	99.14	20.2456	297.8
1.23389	9.972	11.2311	99.38	20.2462	297.8
1.23667	9.97	11.2339	99.26	20.2467	298.2
1.23944	9.968	11.2367	99.18	20.2473	298
1.24222	9.98	11.2394	99.12	20.2478	298.2
1.245	9.972	11.2422	99.26	20.2484	298.4
1.24778	9.972	11.245	99.14	20.2489	298.4
1.25056	9.966	11.2478	99.36	20.2495	298.2
1.25333	9.966	11.2506	99.24	20.2501	298
1.25611	9.968	11.2533	99.2	20.2506	298
1.25889	9.962	11.2561	99.18	20.2512	298.4
1.26167	9.97	11.2589	99.1	20.2517	298
1.26444	9.968	11.2617	99.44	20.2523	298.4
1.26722	9.966	11.2644	99.34	20.2528	298.2
1.27	9.972	11.2672	99.2	20.2534	298.2
1.27278	9.972	11.27	99.2	20.2539	298
1.27556	9.978	11.2728	99.06	20.2545	298
1.27833	9.978	11.2756	99.4	20.2551	298.4
1.28111	9.976	11.2783	99.28	20.2556	298.4
1.28389	9.978	11.2811	99.14	20.2562	298.4
1.28667	9.98	11.2839	99.12	20.2567	298.2
1.28944	9.976	11.2867	99.16	20.2573	298.4
1.29222	9.98	11.2894	99.38	20.2578	298
1.295	9.972	11.2922	99.3	20.2584	298.2
1.29778	9.978	11.295	99.12	20.2589	298
1.30056	9.972	11.2978	99.24	20.2595	298.8
1.30333	9.976	11.3006	99.16	20.2601	298.6
1.30611	9.984	11.3033	99.06	20.2606	298.4
1.30889	9.98	11.3061	99.42	20.2612	298.4
1.31167	9.998	11.3089	99.32	20.2617	298.6
1.31444	9.99	11.3117	99.2	20.2623	298.4
1.31722	9.992	11.3144	99.22	20.2628	298.2
1.32	9.996	11.3172	99.32	20.2634	298
1.32278	9.992	11.32	99.28	20.2639	298
1.32583	9.99	11.3228	99.42	20.2645	298.8
1.32861	9.99	11.3258	99.34	20.2651	298.8
1.33139	10	11.3286	99.32	20.2656	298.8
1.33417	10.004	11.3314	99.3	20.2662	298.4
1.33694	9.996	11.3342	99.26	20.2667	298.4
1.33972	10.002	11.3369	99.12	20.2673	298.4
1.3425	10	11.3397	99.44	20.2678	298.8
1.34528	10	11.3425	99.34	20.2684	298.4
1.34806	10.004	11.3453	99.3	20.2689	298.4
1.35083	10.01	11.3481	99.24	20.2695	298.4
1.35361	10.006	11.3508	99.2	20.2701	298
1.35639	10.006	11.3536	99.12	20.2706	298.6
1.35917	10.014	11.3564	99.34	20.2712	298.4
1.36194	10.012	11.3592	99.36	20.2717	298.6
1.36472	10.016	11.3619	99.32	20.2723	298.4
1.3675	10.03	11.3647	99.18	20.2728	298.2
1.37028	10.024	11.3675	99.2	20.2734	298.2
1.37306	10.012	11.3703	99.28	20.2739	298.2
1.37583	10.016	11.3731	99.42	20.2745	298
1.37861	10.016	11.3758	99.36	20.2751	298
1.38139	10.016	11.3786	99.28	20.2756	298.4
1.38417	10.018	11.3814	99.2	20.2762	298.6
1.38694	10.02	11.3842	99.12	20.2767	298.4
1.38972	10.024	11.3869	99.16	20.2773	298.6
1.3925	10.018	11.3897	99.34	20.2778	298.8
1.39528	10.022	11.3925	99.26	20.2783	298.6
1.39806	10.034	11.3953	99.2	20.2789	298.4
1.40083	10.026	11.3981	99.22	20.2794	298.2
1.40361	10.016	11.4008	99.24	20.28	298
1.40639	10.01	11.4036	99.18	20.2806	298.2
1.40917	10.008	11.4064	99.12	20.2811	298.4
1.41194	10.006	11.4092	99.54	20.2817	299
1.41472	10.006	11.4119	99.4	20.2822	298.8
1.4175	10.004	11.4147	99.32	20.2828	298.4
1.42028	10.002	11.4175	99.24	20.2833	298.8
1.42306	9.998	11.4203	99.28	20.2839	298.8
1.42583	10.002	11.4231	99.14	20.2844	298.6
1.42861	9.998	11.4258	99.2	20.285	298.4
1.43139	9.998	11.4286	99.16	20.2856	298.2
1.43417	9.996	11.4314	99.46	20.2861	298
1.43694	9.994	11.4342	99.36	20.2867	298.6
1.43972	9.994	11.4369	99.28	20.2872	298.6
1.4425	9.992	11.4397	99.36	20.2878	298.2
1.44528	9.994	11.4425	99.28	20.2883	298
1.44806	10	11.4453	99.5	20.2889	298.8
1.45083	10.008	11.4481	99.36	20.2894	298.6
1.45361	9.998	11.4508	99.42	20.29	298.6
1.45639	10.016	11.4536	99.3	20.2906	298.4
1.45917	10.014	11.4564	99.22	20.2911	298.6
1.46194	10.012	11.4592	99.12	20.2917	298.4
1.46472	10.014	11.4619	99.52	20.2922	298.4
1.4675	10.004	11.4647	99.44	20.2928	298.6
1.47028	10.018	11.4675	99.3	20.2933	298.6
1.47306	10.006	11.4703	99.3	20.2939	298.6
1.47583	10.008	11.4731	99.2	20.2944	298.8
1.47861	10.002	11.4758	99.1	20.295	298.4
1.48139	10.02	11.4786	99.44	20.2956	298.6
1.48417	10.018	11.4814	99.38	20.2961	298.6
1.48694	10.012	11.4842	99.3	20.2967	298.6
1.48972	10.018	11.4869	99.24	20.2972	298.4
1.4925	10.026	11.4897	99.18	20.2978	298.4
1.49528	10.02	11.4925	99.24	20.2983	299
1.49806	10.026	11.4953	99.2	20.2989	298.8
1.50083	10.018	11.4981	99.36	20.2994	299
1.50361	10.028	11.5008	99.32	20.3	298.6
1.50639	10.018	11.5036	99.28	20.3006	298.6
1.50917	10.014	11.5064	99.32	20.3011	298.2
1.51194	10.006	11.5092	99.24	20.3017	298.4
1.51472	10.01	11.5119	99.16	20.3022	298.6
1.5175	10.028	11.5147	99.46	20.3028	298.6
1.52028	10.012	11.5175	99.48	20.3033	299
1.52306	10.018	11.5203	99.34	20.3039	298.8
1.52583	10.016	11.5231	99.28	20.3044	298.8
1.52861	10.012	11.5258	99.38	20.305	298.8
1.53139	10.016	11.5286	99.32	20.3056	298.6
1.53417	10.02	11.5314	99.26	20.3061	298.4
1.53694	10.014	11.5342	99.38	20.3067	298.2
1.53972	10.016	11.5369	99.46	20.3072	298.4
1.5425	10.018	11.5397	99.32	20.3078	298.4
1.54528	10.024	11.5425	99.3	20.3083	298.4
1.54806	10.02	11.5453	99.22	20.3089	298.8
1.55083	10.018	11.5481	99.5	20.3094	298.4
1.55361	10.012	11.5508	99.4	20.31	298.4
1.55639	10.018	11.5536	99.3	20.3106	298.4
1.55917	10.012	11.5564	99.3	20.3111	298.2
1.56194	10.014	11.5592	99.32	20.3117	298.4
1.56472	10.02	11.5619	99.28	20.3122	299
1.5675	10.016	11.5647	99.44	20.3128	298.6
1.57028	10.018	11.5675	99.3	20.3133	298.4
1.57306	10.026	11.5703	99.46	20.3139	298.8
1.57583	10.03	11.5731	99.32	20.3144	298.6
1.57861	10.028	11.5758	99.26	20.315	298.4
1.58139	10.028	11.5786	99.3	20.3156	298.8
1.58417	10.03	11.5814	99.54	20.3161	298.8
1.58694	10.03	11.5842	99.42	20.3167	298.8
1.58972	10.032	11.5869	99.32	20.3172	298.8
1.5925	10.03	11.5897	99.4	20.3178	298.6
1.59528	10.05	11.5925	99.36	20.3183	298.4
1.59806	10.058	11.5953	99.58	20.3189	298.4
1.60083	10.064	11.5981	99.46	20.3194	298.4
1.60361	10.056	11.6008	99.4	20.32	298.6
1.60639	10.056	11.6036	99.48	20.3206	299.2
1.60944	10.044	11.6064	99.46	20.3211	298.8
1.61222	10.042	11.6094	99.38	20.3217	299
1.615	10.038	11.6122	99.32	20.3222	298.6
1.61778	10.038	11.615	99.6	20.3228	298.6
1.62056	10.032	11.6178	99.58	20.3233	298.6
1.62333	10.03	11.6206	99.46	20.3239	298.4
1.62611	10.04	11.6233	99.52	20.3244	299
1.62889	10.03	11.6261	99.54	20.325	299.2
1.63167	10.034	11.6289	99.72	20.3256	298.8
1.63444	10.024	11.6317	99.72	20.3261	298.6
1.63722	10.02	11.6344	99.56	20.3267	299
1.64	10.032	11.6372	99.46	20.3272	298.8
1.64278	10.044	11.64	99.46	20.3278	298.6
1.64556	10.044	11.6428	99.36	20.3283	298.6
1.64833	10.04	11.6456	99.66	20.3289	299
1.65111	10.036	11.6483	99.64	20.3294	298.8
1.65389	10.05	11.6511	99.64	20.33	298.8
1.65667	10.048	11.6539	99.6	20.3306	298.6
1.65944	10.052	11.6567	99.52	20.3311	299
1.66222	10.04	11.6594	99.56	20.3317	298.8
1.665	10.034	11.6622	99.5	20.3322	298.6
1.66778	10.038	11.665	99.6	20.3328	298.6
1.67056	10.036	11.6678	99.54	20.3333	298.8
1.67333	10.04	11.6706	99.56	20.3339	299.2
1.67611	10.032	11.6733	99.54	20.3344	299
1.67889	10.038	11.6761	99.44	20.335	298.8
1.68167	10.04	11.6789	99.34	20.3356	298.8
1.68444	10.03	11.6817	99.64	20.3361	299
1.68722	10.026	11.6844	99.54	20.3367	298.8
1.69	10.018	11.6872	99.46	20.3372	299
1.69278	10.018	11.69	99.44	20.3378	298.8
1.69556	10.018	11.6928	99.5	20.3383	298.6
1.69833	10.02	11.6956	99.44	20.3389	298.8
1.70111	10.026	11.6983	99.62	20.3394	298.6
1.70389	10.014	11.7011	99.56	20.34	299
1.70667	10.016	11.7039	99.56	20.3406	299.2
1.70944	10.018	11.7067	99.5	20.3411	299
1.71222	10.018	11.7094	99.48	20.3417	298.8
1.715	10.01	11.7122	99.36	20.3422	299
1.71778	10.01	11.715	99.58	20.3428	299
1.72056	10.014	11.7178	99.54	20.3433	299.2
1.72333	10.006	11.7206	99.58	20.3439	299
1.72611	10.012	11.7233	99.46	20.3444	299
1.72889	10.012	11.7261	99.36	20.345	299.2
1.73167	10.008	11.7289	99.32	20.3456	299.2
1.73444	10.014	11.7317	99.66	20.3461	299.2
1.73722	10.014	11.7344	99.62	20.3467	299.2
1.74	10.014	11.7372	99.54	20.3472	299
1.74278	10.008	11.74	99.48	20.3478	299.2
1.74556	10.012	11.7428	99.6	20.3483	298.8
1.74833	10.014	11.7456	99.42	20.3489	299
1.75111	10.008	11.7483	99.66	20.3494	298.8
1.75389	10.01	11.7511	99.52	20.35	298.8
1.75667	10.006	11.7539	99.52	20.3506	298.4
1.75944	10.014	11.7567	99.48	20.3511	299.4
1.76222	10.01	11.7594	99.52	20.3517	299.2
1.765	10.008	11.7622	99.42	20.3522	299.2
1.76778	10.006	11.765	99.68	20.3528	299.2
1.77056	10.006	11.7678	99.6	20.3533	299
1.77333	10.01	11.7706	99.54	20.3539	299
1.77611	10.01	11.7733	99.46	20.3544	299
1.77889	10.008	11.7761	99.34	20.355	298.8
1.78167	10.016	11.7789	99.7	20.3556	298.6
1.78444	10.01	11.7817	99.6	20.3561	298.8
1.78722	10.01	11.7844	99.5	20.3567	299.2
1.79	10.012	11.7872	99.58	20.3572	299.2
1.79278	10.014	11.79	99.52	20.3578	298.8
1.79556	10.024	11.7928	99.44	20.3583	299
1.79833	10.036	11.7956	99.72	20.3589	299
1.80111	10.028	11.7983	99.66	20.3594	299
1.80389	10.036	11.8011	99.56	20.36	299.4
1.80667	10.046	11.8039	99.52	20.3606	299.2
1.80944	10.048	11.8067	99.56	20.3611	299
1.81222	10.05	11.8094	99.52	20.3617	299.4
1.815	10.042	11.8122	99.52	20.3622	299
1.81778	10.042	11.815	99.62	20.3628	298.8
1.82056	10.038	11.8178	99.66	20.3633	298.8
1.82333	10.036	11.8206	99.64	20.3639	299
1.82611	10.036	11.8233	99.56	20.3644	299.6
1.82889	10.038	11.8261	99.52	20.365	299.4
1.83167	10.038	11.8289	99.8	20.3656	299.4
1.83444	10.03	11.8317	99.72	20.3661	299
1.83722	10.036	11.8344	99.56	20.3667	299.4
1.84	10.03	11.8372	99.62	20.3672	299.2
1.84278	10.03	11.84	99.66	20.3678	299
1.84556	10.022	11.8428	99.62	20.3683	298.8
1.84833	10.024	11.8456	99.48	20.3689	298.8
1.85111	10.03	11.8483	99.54	20.3694	299
1.85389	10.03	11.8511	99.72	20.37	299.2
1.85667	10.036	11.8539	99.62	20.3706	299.4
1.85944	10.032	11.8567	99.62	20.3711	299.4
1.86222	10.036	11.8594	99.58	20.3717	299.4
1.865	10.03	11.8622	99.48	20.3722	299.2
1.86778	10.024	11.865	99.4	20.3728	299.2
1.87056	10.026	11.8678	99.7	20.3733	299.2
1.87333	10.02	11.8706	99.56	20.3739	299.4
1.87611	10.024	11.8733	99.54	20.3744	299.2
1.87889	10.022	11.8761	99.62	20.375	299.6
1.88167	10.018	11.8789	99.5	20.3756	299.2
1.88444	10.014	11.8817	99.46	20.3761	299.4
1.88722	10.014	11.8844	99.5	20.3767	299
1.89	10.018	11.8872	99.72	20.3772	299.2
1.89278	10.018	11.89	99.68	20.3778	299.2
1.89583	10.016	11.8928	99.56	20.3783	299.4
1.89861	10.012	11.8958	99.58	20.3789	299.4
1.90139	10.024	11.8986	99.5	20.3794	299.2
1.90417	10.042	11.9014	99.44	20.38	299
1.90694	10.028	11.9042	99.6	20.3806	298.6
1.90972	10.028	11.9069	99.62	20.3811	299
1.9125	10.036	11.9097	99.62	20.3817	299.2
1.91528	10.034	11.9125	99.52	20.3822	299
1.91806	10.04	11.9153	99.46	20.3828	299.4
1.92083	10.05	11.9181	99.64	20.3833	299.2
1.92361	10.042	11.9208	99.64	20.3839	299.4
1.92639	10.046	11.9236	99.58	20.3844	299.4
1.92917	10.068	11.9264	99.5	20.385	299.4
1.93194	10.068	11.9292	99.48	20.3856	299.4
1.93472	10.072	11.9319	99.46	20.3861	299.4
1.9375	10.062	11.9347	99.64	20.3867	299.2
1.94028	10.074	11.9375	99.58	20.3872	299
1.94306	10.07	11.9403	99.44	20.3878	299.2
1.94583	10.06	11.9431	99.38	20.3883	298.8
1.94861	10.056	11.9458	99.58	20.3889	299.2
1.95139	10.056	11.9486	99.54	20.3894	299.4
1.95417	10.06	11.9514	99.52	20.39	299.6
1.95694	10.088	11.9542	99.66	20.3906	299.6
1.95972	10.05	11.9569	99.68	20.3911	299.4
1.9625	10.048	11.9597	99.58	20.3917	299.6
1.96528	10.036	11.9625	99.46	20.3922	299.2
1.96806	10.042	11.9653	99.46	20.3928	299.2
1.97083	10.044	11.9681	99.68	20.3933	299
1.97361	10.046	11.9708	99.56	20.3939	299.2
1.97639	10.046	11.9736	99.6	20.3944	299.4
1.97917	10.046	11.9764	99.58	20.395	299.2
1.98194	10.044	11.9792	99.48	20.3956	299.6
1.98472	10.046	11.9819	99.5	20.3961	299.4
1.9875	10.054	11.9847	99.74	20.3967	299.2
1.99028	10.052	11.9875	99.66	20.3972	299.4
1.99306	10.046	11.9903	99.5	20.3978	299.2
1.99583	10.05	11.9931	99.54	20.3983	299.6
1.99861	10.044	11.9958	99.48	20.3989	299.2
2.00139	10.05	11.9986	99.48	20.3994	299
2.00417	10.046	12.0014	99.7	20.4	298.8
2.00694	10.05	12.0042	99.58	20.4006	298.6
2.00972	10.048	12.0069	99.48	20.4011	298.6
2.0125	10.046	12.0097	99.54	20.4017	299.4
2.01528	10.046	12.0125	99.44	20.4022	299.8
2.01806	10.044	12.0153	99.38	20.4028	299.8
2.02083	10.04	12.0181	99.62	20.4033	299.6
2.02361	10.04	12.0208	99.58	20.4039	299.4
2.02639	10.04	12.0236	99.56	20.4044	299.2
2.02917	10.04	12.0264	99.5	20.405	299.2
2.03194	10.054	12.0292	99.4	20.4056	299.6
2.03472	10.05	12.0319	99.54	20.4061	299.2
2.0375	10.054	12.0347	99.6	20.4067	299.4
2.04028	10.054	12.0375	99.62	20.4072	299.4
2.04306	10.058	12.0403	99.58	20.4078	299.2
2.04583	10.054	12.0431	99.58	20.4083	299.2
2.04861	10.054	12.0458	99.54	20.4089	299
2.05139	10.052	12.0486	99.74	20.4094	299.2
2.05417	10.052	12.0514	99.62	20.41	299.4
2.05694	10.05	12.0542	99.58	20.4106	299.4
2.05972	10.062	12.0569	99.64	20.4111	299.4
2.0625	10.058	12.0597	99.58	20.4117	299.2
2.06528	10.06	12.0625	99.48	20.4122	299
2.06806	10.062	12.0653	99.66	20.4128	299.6
2.07083	10.056	12.0681	99.74	20.4133	299.4
2.07361	10.05	12.0708	99.66	20.4139	299.4
2.07639	10.056	12.0736	99.56	20.4144	299.2
2.07917	10.054	12.0764	99.6	20.415	299.6
2.08194	10.054	12.0792	99.56	20.4156	299.2
2.08472	10.056	12.0819	99.72	20.4161	299.4
2.0875	10.058	12.0847	99.64	20.4167	299.4
2.09028	10.062	12.0875	99.68	20.4172	299.2
2.09306	10.068	12.0903	99.58	20.4178	298.8
2.09583	10.068	12.0931	99.58	20.4183	299.6
2.09861	10.074	12.0958	99.9	20.4189	299.8
2.10139	10.066	12.0986	99.8	20.4194	299.6
2.10417	10.07	12.1014	99.72	20.42	299.4
2.10694	10.066	12.1042	99.62	20.4206	299.6
2.10972	10.068	12.1069	99.54	20.4211	299.4
2.1125	10.066	12.1097	99.6	20.4217	299.4
2.11528	10.064	12.1125	99.56	20.4222	299.2
2.11806	10.086	12.1153	99.74	20.4228	299.2
2.12083	10.08	12.1181	99.76	20.4233	299.4
2.12361	10.074	12.1208	99.68	20.4239	299.6
2.12639	10.076	12.1236	99.58	20.4244	299.4
2.12917	10.074	12.1264	99.64	20.425	300.2
2.13194	10.074	12.1292	99.56	20.4256	299.6
2.13472	10.064	12.1319	99.72	20.4261	299.6
2.1375	10.064	12.1347	99.62	20.4267	299.2
2.14028	10.062	12.1375	99.7	20.4272	299.2
2.14306	10.062	12.1403	99.64	20.4278	299.4
2.14583	10.06	12.1431	99.66	20.4283	300
2.14861	10.068	12.1458	99.56	20.4289	299.8
2.15139	10.058	12.1486	99.7	20.4294	299.6
2.15417	10.06	12.1514	99.74	20.43	299.2
2.15694	10.054	12.1542	99.68	20.4306	299.2
2.15972	10.056	12.1569	99.6	20.4311	299.4
2.1625	10.052	12.1597	99.6	20.4317	299.6
2.16528	10.056	12.1625	99.9	20.4322	299.4
2.16806	10.048	12.1653	99.84	20.4328	299.2
2.17083	10.05	12.1681	99.74	20.4333	299.8
2.17361	10.044	12.1708	99.56	20.4339	299.4
2.17639	10.046	12.1736	99.54	20.4344	299.2
2.17944	10.048	12.1764	99.72	20.435	299.8
2.18222	10.054	12.1794	99.68	20.4356	299.6
2.185	10.058	12.1822	99.86	20.4361	299.4
2.18778	10.064	12.185	99.86	20.4367	299.6
2.19056	10.058	12.1878	99.78	20.4372	299.4
2.19333	10.068	12.1906	99.68	20.4378	299.2
2.19611	10.066	12.1933	99.7	20.4383	299.4
2.19889	10.068	12.1961	99.88	20.4389	299.8
2.20167	10.064	12.1989	99.74	20.4394	299.4
2.20444	10.064	12.2017	99.64	20.44	299.4
2.20722	10.066	12.2044	99.7	20.4406	299.6
2.21	10.064	12.2072	99.62	20.4411	299.6
2.21278	10.066	12.21	99.82	20.4417	299.2
2.21556	10.062	12.2128	99.9	20.4422	299.2
2.21833	10.064	12.2156	99.82	20.4428	299.2
2.22111	10.062	12.2183	99.72	20.4433	299.2
2.22389	10.058	12.2211	99.64	20.4439	299
2.22667	10.064	12.2239	99.96	20.4444	299.4
2.22944	10.064	12.2267	99.84	20.445	299.2
2.23222	10.066	12.2294	99.82	20.4456	299.4
2.235	10.066	12.2322	99.72	20.4461	299.6
2.23778	10.062	12.235	99.8	20.4467	299.6
2.24056	10.062	12.2378	99.7	20.4472	299.2
2.24333	10.058	12.2406	99.92	20.4478	299.6
2.24611	10.06	12.2433	99.82	20.4483	299.6
2.24889	10.07	12.2461	99.88	20.4489	299.8
2.25167	10.07	12.2489	99.82	20.4494	299.4
2.25444	10.068	12.2517	99.7	20.45	299.4
2.25722	10.066	12.2544	100.02	20.4506	299.2
2.26	10.064	12.2572	99.96	20.4511	299.4
2.26278	10.07	12.26	99.84	20.4517	299.6
2.26556	10.068	12.2628	99.72	20.4522	299.4
2.26833	10.07	12.2656	99.82	20.4528	299.8
2.27111	10.07	12.2683	99.8	20.4533	299.8
2.27389	10.072	12.2711	99.98	20.4539	299.8
2.27667	10.09	12.2739	99.86	20.4544	299.8
2.27944	10.088	12.2767	99.88	20.455	299.6
2.28222	10.088	12.2794	99.82	20.4556	299.4
2.285	10.084	12.2822	99.9	20.4561	299.8
2.28778	10.08	12.285	99.78	20.4567	299.8
2.29056	10.076	12.2878	99.92	20.4572	299.6
2.29333	10.078	12.2906	99.86	20.4578	299.4
2.29611	10.082	12.2933	99.8	20.4583	299.4
2.29889	10.086	12.2961	99.78	20.4589	299.6
2.30139	10.096	12.2989	99.66	20.4594	299.4
2.30417	10.094	12.3014	99.74	20.46	299.8
2.30694	10.084	12.3042	99.84	20.4606	299.6
2.30972	10.078	12.3069	99.76	20.4611	300
2.3125	10.08	12.3097	99.7	20.4617	299.6
2.31528	10.086	12.3125	99.7	20.4622	299.4
2.31806	10.084	12.3153	99.68	20.4628	299.2
2.32083	10.086	12.3181	99.58	20.4633	299.4
2.32361	10.08	12.3208	99.84	20.4639	300
2.32639	10.096	12.3236	99.88	20.4644	299.6
2.32917	10.084	12.3264	99.8	20.465	299.6
2.33194	10.078	12.3292	99.7	20.4656	299.4
2.33472	10.088	12.3319	99.64	20.4661	299.6
2.3375	10.09	12.3347	99.92	20.4667	299.6
2.34028	10.08	12.3375	99.84	20.4672	299.6
2.34306	10.08	12.3403	99.74	20.4678	299.6
2.34583	10.078	12.3431	99.82	20.4683	299.2
2.34861	10.078	12.3458	99.74	20.4689	299.8
2.35139	10.078	12.3486	99.66	20.4694	299.6
2.35417	10.074	12.3514	99.86	20.47	299.6
2.35694	10.07	12.3542	99.92	20.4706	299.6
2.35972	10.068	12.3569	99.74	20.4711	299.8
2.3625	10.062	12.3597	99.72	20.4717	299.6
2.36528	10.066	12.3625	99.64	20.4722	299.6
2.36806	10.064	12.3653	99.96	20.4728	299.6
2.37056	10.086	12.3681	99.96	20.4733	299.8
2.37333	10.082	12.3706	99.86	20.4739	299.6
2.37611	10.082	12.3733	99.74	20.4744	300
2.37889	10.084	12.3761	99.68	20.475	299.8
2.38167	10.078	12.3789	99.9	20.4756	299.6
2.38444	10.074	12.3817	99.88	20.4761	299.6
2.38722	10.084	12.3844	99.76	20.4767	299.6
2.39	10.08	12.3872	99.7	20.4772	300
2.39278	10.078	12.39	99.68	20.4778	300
2.39556	10.076	12.3928	99.88	20.4783	299.6
2.39833	10.074	12.3956	99.86	20.4789	299.4
2.40111	10.068	12.3983	99.8	20.4794	299.2
2.40389	10.074	12.4011	99.78	20.48	299.4
2.40667	10.066	12.4039	99.68	20.4806	299.6
2.40944	10.066	12.4067	99.98	20.4811	300
2.41222	10.064	12.4094	99.88	20.4817	299.6
2.415	10.064	12.4122	99.8	20.4822	299.4
2.41778	10.066	12.415	99.88	20.4828	299.8
2.42056	10.06	12.4178	99.82	20.4833	299.8
2.42333	10.058	12.4206	99.72	20.4839	299.6
2.42611	10.054	12.4233	99.92	20.4844	299.8
2.42889	10.056	12.4261	99.92	20.485	299.8
2.43167	10.054	12.4289	99.8	20.4856	299.6
2.43444	10.058	12.4317	99.78	20.4861	299.2
2.43722	10.064	12.4344	99.72	20.4867	299.8
2.44	10.06	12.4372	99.76	20.4872	299.6
2.4425	10.058	12.44	99.66	20.4878	299.8
2.44528	10.06	12.4425	99.86	20.4883	299.8
2.44806	10.056	12.4453	99.78	20.4889	299.6
2.45083	10.064	12.4481	99.8	20.4894	300
2.45361	10.064	12.4508	99.78	20.49	299.8
2.45639	10.064	12.4536	99.6	20.4906	300
2.45917	10.068	12.4564	99.82	20.4911	299.8
2.46194	10.07	12.4592	99.84	20.4917	299.8
2.46472	10.068	12.4619	99.76	20.4922	299.6
2.4675	10.07	12.4647	99.76	20.4928	299.4
2.47028	10.07	12.4675	99.68	20.4933	299.8
2.47306	10.068	12.4703	99.68	20.4939	300
2.47583	10.068	12.4731	99.92	20.4944	300.2
2.47861	10.066	12.4758	99.82	20.495	300
2.48139	10.066	12.4786	99.84	20.4956	299.6
2.48417	10.07	12.4814	99.78	20.4961	299.6
2.48694	10.074	12.4842	99.72	20.4967	299.6
2.48972	10.076	12.4869	99.92	20.4972	299.6
2.4925	10.08	12.4897	99.88	20.4978	299.2
2.49528	10.08	12.4925	99.82	20.4983	300
2.49806	10.08	12.4953	99.72	20.4989	299.6
2.50083	10.08	12.4981	99.74	20.4994	299.8
2.50361	10.082	12.5008	99.7	20.5	300
2.50639	10.078	12.5036	99.9	20.5006	299.8
2.50917	10.074	12.5064	99.88	20.5011	299.8
2.51194	10.076	12.5092	99.84	20.5017	299.6
2.51444	10.074	12.5119	99.76	20.5022	299.4
2.51722	10.074	12.5144	99.7	20.5028	299.8
2.52	10.068	12.5172	99.72	20.5033	300
2.52278	10.066	12.52	99.68	20.5039	300
2.52556	10.076	12.5228	99.84	20.5044	300
2.52833	10.064	12.5256	99.86	20.505	299.8
2.53111	10.066	12.5283	99.82	20.5056	299.6
2.53389	10.066	12.5311	99.7	20.5061	299.4
2.53667	10.08	12.5339	99.64	20.5067	299.6
2.53944	10.072	12.5367	99.76	20.5072	300
2.54222	10.07	12.5394	99.98	20.5078	300
2.545	10.064	12.5422	99.84	20.5083	299.8
2.54778	10.064	12.545	99.82	20.5089	300.2
2.55056	10.07	12.5478	99.88	20.5094	300
2.55333	10.07	12.5506	99.8	20.51	299.8
2.55611	10.076	12.5533	99.78	20.5106	299.8
2.55889	10.072	12.5561	99.68	20.5111	299.8
2.56167	10.074	12.5589	99.96	20.5117	299.6
2.56444	10.068	12.5617	100.02	20.5122	299.8
2.56722	10.064	12.5644	99.9	20.5128	299.4
2.57	10.066	12.5672	99.78	20.5133	299.6
2.57278	10.064	12.57	99.86	20.5139	299.8
2.57556	10.066	12.5728	99.7	20.5144	300
2.57833	10.066	12.5756	99.9	20.515	299.8
2.58111	10.062	12.5783	99.76	20.5156	300
2.58361	10.068	12.5811	99.8	20.5161	299.8
2.58639	10.068	12.5836	99.82	20.5167	300
2.58917	10.066	12.5864	99.78	20.5172	299.8
2.59194	10.068	12.5892	99.66	20.5178	300
2.59472	10.074	12.5919	99.94	20.5183	300
2.5975	10.068	12.5947	99.86	20.5189	299.6
2.60028	10.07	12.5975	99.8	20.5194	299.4
2.60306	10.068	12.6003	99.72	20.52	300.2
2.60583	10.072	12.6031	99.72	20.5206	300
2.60861	10.076	12.6058	99.94	20.5211	300
2.61139	10.072	12.6086	99.9	20.5217	300.2
2.61417	10.074	12.6114	99.88	20.5222	299.8
2.61694	10.074	12.6142	99.8	20.5228	299.8
2.61972	10.08	12.6169	99.76	20.5233	300
2.6225	10.072	12.6197	99.68	20.5239	299.6
2.62528	10.072	12.6225	99.96	20.5244	299.4
2.62806	10.07	12.6253	99.86	20.525	299.8
2.63083	10.07	12.6281	99.82	20.5256	299.6
2.63361	10.08	12.6308	99.7	20.5261	299.8
2.63639	10.072	12.6336	99.98	20.5267	300.2
2.63917	10.072	12.6364	99.86	20.5272	300
2.64194	10.084	12.6392	99.82	20.5278	300
2.64472	10.072	12.6419	99.78	20.5283	300.2
2.6475	10.072	12.6447	99.82	20.5289	300.2
2.65028	10.064	12.6475	99.72	20.5294	300
2.65306	10.068	12.6503	99.94	20.53	300
2.65556	10.07	12.6531	99.9	20.5306	299.8
2.65833	10.07	12.6556	99.8	20.5311	299.8
2.66111	10.08	12.6583	99.72	20.5317	300
2.66389	10.074	12.6611	99.78	20.5322	300
2.66667	10.076	12.6639	100	20.5328	300.2
2.66944	10.074	12.6667	99.86	20.5333	300
2.67222	10.074	12.6694	99.74	20.5339	300.2
2.675	10.066	12.6722	99.78	20.5344	300
2.67778	10.068	12.675	99.78	20.535	299.8
2.68056	10.064	12.6778	99.82	20.5356	299.6
2.68333	10.058	12.6806	99.78	20.5361	299.8
2.68611	10.062	12.6833	99.74	20.5367	299.8
2.68889	10.054	12.6861	99.8	20.5372	300
2.69167	10.066	12.6889	99.76	20.5378	300
2.69444	10.064	12.6917	100.02	20.5383	300
2.69722	10.06	12.6944	99.88	20.5389	299.8
2.7	10.062	12.6972	99.92	20.5394	300.2
2.70278	10.058	12.7	99.88	20.54	300
2.70556	10.06	12.7028	99.78	20.5406	299.8
2.70833	10.06	12.7056	100.06	20.5411	299.8
2.71111	10.052	12.7083	99.98	20.5417	299.6
2.71389	10.052	12.7111	99.9	20.5422	300
2.71667	10.054	12.7139	100	20.5428	300.6
2.71944	10.054	12.7167	99.88	20.5433	300.2
2.72222	10.05	12.7194	99.8	20.5439	300.2
2.72472	10.046	12.7222	99.98	20.5444	300
2.7275	10.044	12.7247	99.96	20.545	300.2
2.73028	10.042	12.7275	99.88	20.5456	299.8
2.73306	10.044	12.7303	99.86	20.5461	300
2.73583	10.038	12.7331	99.8	20.5467	299.6
2.73861	10.038	12.7358	99.76	20.5472	299.8
2.74139	10.038	12.7386	99.92	20.5478	300.2
2.74417	10.044	12.7414	99.82	20.5483	300.2
2.74694	10.042	12.7442	99.84	20.5489	300
2.74972	10.044	12.7469	99.76	20.5494	299.8
2.7525	10.036	12.7497	99.74	20.55	300.4
2.75528	10.038	12.7525	99.66	20.5506	300.2
2.75806	10.044	12.7553	99.88	20.5511	299.8
2.76083	10.038	12.7581	99.88	20.5517	299.6
2.76361	10.04	12.7608	99.78	20.5522	300.2
2.76639	10.038	12.7636	99.72	20.5528	300
2.76917	10.032	12.7664	99.84	20.5533	300
2.77194	10.028	12.7692	99.8	20.5539	299.8
2.77472	10.036	12.7719	100.04	20.5544	299.8
2.7775	10.036	12.7747	99.9	20.555	300
2.78056	10.042	12.7775	99.9	20.5556	300.2
2.78333	10.042	12.7806	99.86	20.5561	299.8
2.78611	10.042	12.7833	99.7	20.5567	300.4
2.78889	10.046	12.7861	99.82	20.5572	300
2.79167	10.042	12.7889	99.74	20.5578	299.8
2.79444	10.03	12.7917	99.92	20.5583	299.6
2.79722	10.032	12.7944	99.9	20.5589	299.4
2.8	10.028	12.7972	99.84	20.5594	299.8
2.80278	10.026	12.8	99.82	20.56	300.2
2.80556	10.028	12.8028	99.72	20.5606	300.2
2.80833	10.022	12.8056	99.76	20.5611	300
2.81111	10.022	12.8083	99.98	20.5617	299.8
2.81389	10.018	12.8111	99.84	20.5622	299.8
2.81667	10.006	12.8139	99.78	20.5628	299.8
2.81944	10.018	12.8167	99.86	20.5633	299.8
2.82222	10.01	12.8194	99.74	20.5639	299.6
2.825	10.014	12.8222	99.96	20.5644	299.8
2.82778	10.012	12.825	99.86	20.565	300.4
2.83056	10.008	12.8278	99.92	20.5656	300.2
2.83333	10.018	12.8306	99.8	20.5661	300
2.83611	10.008	12.8333	99.8	20.5667	300
2.83889	10.014	12.8361	99.86	20.5672	300
2.84167	10.012	12.8389	100.02	20.5678	300
2.84444	10.008	12.8417	99.92	20.5683	299.8
2.84722	10.004	12.8444	99.86	20.5689	299.4
2.85	10.008	12.8472	99.88	20.5694	299.6
2.85278	10.006	12.85	100.06	20.57	300.6
2.85556	10.008	12.8528	99.96	20.5706	300.4
2.85833	10.01	12.8556	99.9	20.5711	300.2
2.86111	10.006	12.8583	99.98	20.5717	300
2.86389	10.01	12.8611	99.92	20.5722	300
2.86667	10.006	12.8639	99.84	20.5728	300
2.86944	10.004	12.8667	100.14	20.5733	299.8
2.87222	10.01	12.8694	99.96	20.5739	299.6
2.875	10.008	12.8722	99.9	20.5744	300
2.87778	10.006	12.875	99.94	20.575	300.4
2.88056	10.004	12.8778	99.8	20.5756	300.2
2.88333	10.004	12.8806	100.06	20.5761	300
2.88611	10.004	12.8833	100	20.5767	299.8
2.88889	10.004	12.8861	99.92	20.5772	299.6
2.89167	10.014	12.8889	99.74	20.5778	300.2
2.89444	10.014	12.8917	99.88	20.5783	300.2
2.89722	10.014	12.8944	99.8	20.5789	300.2
2.9	10.014	12.8972	100.06	20.5794	300
2.90278	10.008	12.9	99.96	20.58	300
2.90556	10.01	12.9028	99.9	20.5806	300.2
2.90833	10.002	12.9056	99.84	20.5811	300.2
2.91111	10	12.9083	99.84	20.5817	299.8
2.91389	9.996	12.9111	100.04	20.5822	299.8
2.91667	9.992	12.9139	99.9	20.5828	300.4
2.91944	9.99	12.9167	99.96	20.5833	300.4
2.92222	9.988	12.9194	99.86	20.5839	300.4
2.925	9.994	12.9222	99.8	20.5844	300.2
2.92778	9.992	12.925	99.82	20.585	300.2
2.93056	9.996	12.9278	100.06	20.5856	299.8
2.93333	9.99	12.9306	99.92	20.5861	299.8
2.93611	9.988	12.9333	99.98	20.5867	299.6
2.93889	9.984	12.9361	99.92	20.5872	300.2
2.94167	9.984	12.9389	99.86	20.5878	300.2
2.94444	9.988	12.9417	100.08	20.5883	299.8
2.94722	9.992	12.9444	100.06	20.5889	300.2
2.95	10.002	12.9472	99.98	20.5894	300
2.95278	9.994	12.95	99.92	20.59	300.2
2.95556	9.996	12.9528	99.78	20.5906	300.2
2.95833	9.99	12.9556	99.84	20.5911	300.2
2.96111	9.984	12.9583	100.02	20.5917	300
2.96389	9.988	12.9611	99.96	20.5922	300.6
2.96667	9.986	12.9639	99.86	20.5928	300.4
2.96944	9.988	12.9667	99.84	20.5933	300.2
2.97222	9.984	12.9694	99.84	20.5939	300
2.975	9.978	12.9722	100	20.5944	300.2
2.97778	9.976	12.975	99.86	20.595	300
2.98056	9.976	12.9778	99.9	20.5956	299.8
2.98333	9.974	12.9806	99.88	20.5961	300
2.98611	9.976	12.9833	99.78	20.5967	300
2.98889	9.978	12.9861	99.96	20.5972	300
2.99167	9.982	12.9889	99.94	20.5978	300.2
2.99444	9.978	12.9917	99.86	20.5983	299.8
2.99722	9.978	12.9944	99.78	20.5989	300.4
3	9.984	12.9972	99.76	20.5994	300.4
3.00278	9.984	13	99.98	20.6	300.2
3.00556	9.98	13.0028	99.88	20.6006	300.4
3.00833	9.976	13.0056	99.86	20.6011	300.2
3.01111	9.972	13.0083	99.9	20.6017	300
3.01389	9.97	13.0111	99.86	20.6022	300.2
3.01667	9.976	13.0139	99.8	20.6028	300
3.01944	9.98	13.0167	99.76	20.6033	299.8
3.02222	9.974	13.0194	100	20.6039	300.2
3.025	9.972	13.0222	100	20.6044	300.2
3.02778	9.97	13.025	99.9	20.605	300
3.03056	9.964	13.0278	99.82	20.6056	299.8
3.03333	9.956	13.0306	99.8	20.6061	300.4
3.03611	9.96	13.0333	100.08	20.6067	300
3.03889	9.968	13.0361	99.94	20.6072	300.2
3.04167	9.966	13.0389	99.92	20.6078	300.4
3.04444	9.974	13.0417	99.92	20.6083	300.4
3.04444	9.966	13.0444	99.88	20.6089	300.2
3.04722	9.968	13.0444	99.76	20.6094	300
3.05	9.968	13.0472	99.72	20.61	300.2
3.05278	9.968	13.05	99.98	20.6106	300
3.05556	9.968	13.0528	99.94	20.6111	300.2
3.05833	9.978	13.0556	99.94	20.6117	300
3.06111	9.97	13.0583	99.8	20.6122	300
3.06389	9.964	13.0611	99.86	20.6128	300
3.06667	9.958	13.0639	100.08	20.6133	300.2
3.06944	9.962	13.0667	99.98	20.6139	300
3.07222	9.964	13.0694	99.88	20.6144	299.6
3.075	9.972	13.0722	99.8	20.615	300.2
3.07778	9.97	13.075	99.76	20.6156	300.2
3.08056	9.966	13.0778	99.78	20.6161	300.4
3.08333	9.968	13.0806	99.92	20.6167	300.4
3.08611	9.966	13.0833	99.88	20.6172	300.2
3.08889	9.966	13.0861	99.82	20.6178	300
3.09167	9.966	13.0889	99.86	20.6183	300.4
3.09444	9.966	13.0917	99.8	20.6189	300.2
3.09722	9.968	13.0944	99.76	20.6194	300.4
3.1	9.968	13.0972	99.94	20.62	300.2
3.10278	9.984	13.1	99.94	20.6206	299.8
3.10556	9.976	13.1028	99.88	20.6211	299.8
3.10833	9.978	13.1056	99.78	20.6217	300.4
3.11111	9.972	13.1083	99.7	20.6222	300
3.11389	9.97	13.1111	99.6	20.6228	300.2
3.11667	9.98	13.1139	99.9	20.6233	300.4
3.11944	9.984	13.1167	99.78	20.6239	300.6
3.12222	9.982	13.1194	99.78	20.6244	300.2
3.125	9.974	13.1222	99.74	20.625	300
3.12778	9.974	13.125	99.7	20.6256	299.8
3.13056	9.974	13.1278	99.94	20.6261	300.2
3.13333	9.972	13.1306	99.86	20.6267	300.4
3.13611	9.97	13.1333	99.86	20.6272	300
3.13889	9.968	13.1361	99.82	20.6278	300.8
3.14167	9.976	13.1389	99.76	20.6283	300.6
3.14444	9.97	13.1417	100.06	20.6289	300.4
3.14722	9.97	13.1444	99.94	20.6294	300.4
3.15	9.976	13.1472	99.86	20.63	300
3.15278	9.97	13.15	99.82	20.6306	300
3.15556	9.97	13.1528	99.82	20.6311	299.8
3.15833	9.97	13.1556	99.98	20.6317	300.4
3.16111	9.972	13.1583	99.88	20.6322	300.4
3.16389	9.972	13.1611	99.88	20.6328	300.4
3.16667	9.968	13.1639	99.86	20.6333	300.8
3.16944	9.966	13.1667	99.8	20.6339	300.4
3.17222	9.96	13.1694	99.66	20.6344	300.2
3.175	9.962	13.1722	99.92	20.635	300.2
3.17778	9.96	13.175	99.9	20.6356	300.2
3.18056	9.966	13.1778	99.8	20.6361	300.2
3.18333	9.962	13.1806	99.78	20.6367	300
3.18611	9.976	13.1833	99.76	20.6372	300
3.18889	9.976	13.1861	99.88	20.6378	300.6
3.19167	9.986	13.1889	99.9	20.6383	300.4
3.19444	9.982	13.1917	99.82	20.6389	300.6
3.19722	9.988	13.1944	99.76	20.6394	300.6
3.2	9.986	13.1972	99.7	20.64	300.4
3.20278	9.98	13.2	99.96	20.6406	300.2
3.20556	9.998	13.2028	99.9	20.6411	300.2
3.20833	10.006	13.2056	99.82	20.6417	300.4
3.21111	10.006	13.2083	99.72	20.6422	300.2
3.21389	10.022	13.2111	99.82	20.6428	300
3.21667	10.022	13.2139	99.96	20.6433	300.8
3.21944	10.022	13.2167	99.84	20.6439	300.8
3.22222	10.018	13.2194	99.86	20.6444	300.4
3.225	10.016	13.2222	99.76	20.645	300.6
3.22778	10.012	13.225	99.76	20.6456	300.4
3.23056	10.008	13.2278	99.72	20.6461	300.4
3.23333	10.006	13.2306	100.02	20.6467	300.2
3.23611	10.002	13.2333	99.94	20.6472	300
3.23889	10	13.2361	99.9	20.6478	300.6
3.24167	9.998	13.2389	99.96	20.6483	300.4
3.24444	9.998	13.2417	99.84	20.6489	300.6
3.24722	9.998	13.2444	99.74	20.6494	300.4
3.25	9.994	13.2472	99.64	20.65	300.2
3.25278	9.994	13.25	99.94	20.6506	300.6
3.25556	9.992	13.2528	99.82	20.6511	300.4
3.25833	9.992	13.2556	99.76	20.6517	300.4
3.26111	9.992	13.2583	99.7	20.6522	300.4
3.26389	9.992	13.2611	100.02	20.6528	300.2
3.26667	9.988	13.2639	99.92	20.6533	300
3.26944	9.982	13.2667	99.86	20.6539	300.2
3.27222	9.984	13.2694	99.8	20.6544	300
3.275	9.978	13.2722	99.76	20.655	300.6
3.27778	9.978	13.275	99.74	20.6556	300.6
3.28056	9.976	13.2778	99.94	20.6561	300.4
3.28333	9.972	13.2806	99.94	20.6567	300.6
3.28611	9.972	13.2833	99.86	20.6572	300.4
3.28889	9.974	13.2861	99.76	20.6578	300.4
3.29167	9.97	13.2889	99.68	20.6583	300.2
3.29444	9.982	13.2917	100.02	20.6589	300
3.29722	9.976	13.2944	99.9	20.6594	300.2
3.3	9.982	13.2972	99.8	20.66	300
3.30278	9.98	13.3	99.76	20.6606	300.4
3.30556	9.976	13.3028	99.78	20.6611	300.4
3.30833	9.974	13.3056	99.7	20.6617	300.8
3.31111	9.974	13.3083	99.9	20.6622	300.6
3.31389	9.972	13.3111	99.74	20.6628	300.4
3.31667	9.98	13.3139	99.86	20.6633	300.4
3.31944	9.982	13.3167	99.8	20.6639	300.4
3.32222	9.98	13.3194	99.74	20.6644	300.2
3.325	9.978	13.3222	100.08	20.665	300.2
3.32778	9.976	13.325	99.98	20.6656	300.4
3.33056	9.972	13.3278	99.88	20.6661	300.6
3.33333	9.972	13.3306	99.84	20.6667	300.4
3.33611	9.97	13.3333	99.88	20.6672	300.4
3.33889	9.972	13.3361	99.86	20.6678	300.8
3.34167	9.956	13.3389	99.98	20.6683	300.4
3.34444	9.958	13.3417	100	20.6689	300.2
3.34722	9.956	13.3444	99.92	20.6694	300
3.35	9.958	13.3472	99.84	20.67	300.2
3.35278	9.954	13.35	99.74	20.6706	300.2
3.35556	9.958	13.3528	99.98	20.6711	300.4
3.35833	9.952	13.3556	99.84	20.6717	300.4
3.36111	9.956	13.3583	99.82	20.6722	300.6
3.36389	9.954	13.3611	99.82	20.6728	300.8
3.36667	9.952	13.3639	99.74	20.6733	300.8
3.36944	9.948	13.3667	99.66	20.6739	300.4
3.37222	9.956	13.3694	99.84	20.6744	300.4
3.375	9.96	13.3722	99.84	20.675	300.2
3.37778	9.964	13.375	99.78	20.6756	300.2
3.38056	9.97	13.3778	99.74	20.6761	300
3.38333	9.97	13.3806	99.7	20.6767	301.2
3.38611	9.964	13.3833	99.6	20.6772	300.8
3.38889	9.958	13.3861	99.7	20.6778	300.4
3.39167	9.95	13.3889	99.96	20.6783	300.6
3.39444	9.938	13.3917	99.88	20.6789	300.6
3.39722	9.936	13.3944	99.82	20.6794	300.4
3.4	9.942	13.3972	99.72	20.68	300.4
3.40278	9.942	13.4	99.76	20.6806	300.2
3.40556	9.934	13.4028	99.66	20.6811	300.6
3.40833	9.942	13.4056	99.86	20.6817	300.4
3.41111	9.94	13.4083	99.74	20.6822	300.8
3.41389	9.954	13.4111	99.82	20.6828	301
3.41667	9.95	13.4139	99.76	20.6833	300.6
3.41944	9.95	13.4167	99.7	20.6839	300.4
3.42222	9.94	13.4194	99.76	20.6844	300.2
3.425	9.942	13.4222	99.92	20.685	300.4
3.42778	9.932	13.425	99.84	20.6856	300.2
3.43056	9.934	13.4278	99.82	20.6861	301
3.43333	9.932	13.4306	99.74	20.6867	300.8
3.43611	9.936	13.4333	99.82	20.6872	300.6
3.43889	9.928	13.4361	100	20.6878	300.8
3.44167	9.926	13.4389	99.86	20.6883	300.8
3.44444	9.926	13.4417	99.88	20.6889	300.4
3.44722	9.924	13.4444	99.8	20.6894	300.4
3.45	9.92	13.4472	99.74	20.69	300.2
3.45278	9.918	13.45	99.98	20.6906	300.4
3.45556	9.916	13.4528	99.9	20.6911	300.2
3.45833	9.912	13.4556	99.84	20.6917	301
3.46111	9.912	13.4583	99.74	20.6922	301.2
3.46389	9.916	13.4611	99.84	20.6928	301
3.46667	9.912	13.4639	100.06	20.6933	300.6
3.46944	9.916	13.4667	100.02	20.6939	300.6
3.47222	9.914	13.4694	99.98	20.6944	300.2
3.475	9.912	13.4722	99.9	20.695	300.4
3.47778	9.912	13.475	99.9	20.6956	300.6
3.48056	9.91	13.4778	99.78	20.6961	300.4
3.48333	9.91	13.4806	99.96	20.6967	300.6
3.48611	9.908	13.4833	99.92	20.6972	300.6
3.48889	9.91	13.4861	99.96	20.6978	301
3.49167	9.908	13.4889	99.86	20.6983	300.8
3.49444	9.916	13.4917	99.84	20.6989	300.8
3.49722	9.912	13.4944	99.98	20.6994	300.4
3.5	9.91	13.4972	100.04	20.7	300.6
3.50278	9.924	13.5	99.96	20.7006	300.4
3.50556	9.916	13.5028	99.92	20.7011	300.2
3.50833	9.918	13.5056	99.82	20.7017	301.2
3.51111	9.922	13.5083	100.14	20.7022	301
3.51389	9.91	13.5111	100.04	20.7028	300.8
3.51667	9.908	13.5139	99.94	20.7033	300.8
3.51944	9.91	13.5167	99.86	20.7039	300.6
3.52222	9.912	13.5194	99.98	20.7044	300.8
3.525	9.91	13.5222	100.18	20.705	300.4
3.52778	9.912	13.525	100.08	20.7056	300.4
3.53056	9.938	13.5278	100	20.7061	300.6
3.53333	9.92	13.5306	99.92	20.7067	300.6
3.53611	9.91	13.5333	99.88	20.7072	300.4
3.53889	9.92	13.5361	99.84	20.7078	300.8
3.54167	9.926	13.5389	100	20.7083	300.6
3.54444	9.93	13.5417	99.88	20.7089	300.4
3.54722	9.928	13.5444	99.94	20.7094	301
3.55	9.922	13.5472	99.84	20.71	300.6
3.55278	9.928	13.55	99.84	20.7106	300.6
3.55556	9.924	13.5528	99.84	20.7111	300.2
3.55833	9.924	13.5556	100.02	20.7117	300.4
3.56111	9.918	13.5583	99.92	20.7122	300.8
3.56389	9.918	13.5611	99.9	20.7128	301
3.56667	9.922	13.5639	99.82	20.7133	300.8
3.56944	9.924	13.5667	99.7	20.7139	300.8
3.57222	9.92	13.5694	100.08	20.7144	301
3.575	9.918	13.5722	99.98	20.715	300.8
3.57778	9.912	13.575	99.9	20.7156	300.6
3.58056	9.912	13.5778	99.8	20.7161	300.6
3.58333	9.906	13.5806	99.88	20.7167	300.4
3.58611	9.916	13.5833	99.86	20.7172	300.8
3.58889	9.914	13.5861	99.94	20.7178	300.8
3.59167	9.914	13.5889	99.92	20.7183	301
3.59444	9.914	13.5917	99.86	20.7189	301
3.59722	9.912	13.5944	99.78	20.7194	300.8
3.6	9.906	13.5972	99.7	20.72	300.4
3.60278	9.908	13.6	99.92	20.7206	300.6
3.60556	9.906	13.6028	99.84	20.7211	300.4
3.60833	9.904	13.6056	99.72	20.7217	301
3.61111	9.906	13.6083	99.66	20.7222	301.2
3.61389	9.906	13.6111	99.74	20.7228	300.8
3.61667	9.906	13.6139	99.92	20.7233	300.6
3.61944	9.902	13.6167	99.84	20.7239	300.4
3.62222	9.904	13.6194	99.68	20.7244	300.2
3.625	9.904	13.6222	99.72	20.725	300.6
3.62778	9.914	13.625	99.66	20.7256	300.8
3.63056	9.92	13.6278	99.92	20.7261	300.8
3.63333	9.918	13.6306	99.9	20.7267	300.6
3.63611	9.916	13.6333	99.78	20.7272	301
3.63889	9.906	13.6361	99.7	20.7278	301
3.64167	9.91	13.6389	99.62	20.7283	301
3.64444	9.906	13.6417	99.72	20.7289	300.8
3.64722	9.906	13.6444	99.88	20.7294	300.6
3.65	9.904	13.6472	99.78	20.73	300.6
3.65278	9.904	13.65	99.74	20.7306	300.6
3.65556	9.898	13.6528	99.8	20.7311	301.2
3.65833	9.902	13.6556	99.74	20.7317	301
3.66111	9.9	13.6583	99.7	20.7322	301
3.66389	9.906	13.6611	99.78	20.7328	301
3.66667	9.904	13.6639	99.8	20.7333	300.8
3.66944	9.906	13.6667	99.76	20.7339	300.6
3.67222	9.9	13.6694	99.62	20.7344	300.6
3.675	9.9	13.6722	99.66	20.735	301.2
3.67778	9.902	13.675	99.82	20.7356	301
3.68056	9.896	13.6778	99.7	20.7361	300.6
3.68333	9.89	13.6806	99.64	20.7367	300.6
3.68611	9.892	13.6833	99.72	20.7372	300.6
3.68889	9.892	13.6861	99.6	20.7378	300.8
3.69167	9.89	13.6889	99.74	20.7383	300.4
3.69444	9.89	13.6917	99.66	20.7389	300.8
3.69722	9.88	13.6944	99.66	20.7394	301
3.7	9.886	13.6972	99.64	20.74	300.8
3.70278	9.884	13.7	99.54	20.7406	300.8
3.70556	9.886	13.7028	99.74	20.7411	300.8
3.70833	9.886	13.7056	99.74	20.7417	301
3.71111	9.89	13.7083	99.66	20.7422	301
3.71389	9.892	13.7111	99.64	20.7428	300.6
3.71667	9.892	13.7139	99.62	20.7433	301
3.71944	9.886	13.7167	99.54	20.7439	300.8
3.72222	9.886	13.7194	99.68	20.7444	300.8
3.725	9.882	13.7222	99.56	20.745	301
3.72778	9.884	13.725	99.58	20.7456	300.8
3.73056	9.882	13.7278	99.5	20.7461	301
3.73333	9.878	13.7306	99.46	20.7467	301
3.73611	9.876	13.7333	99.78	20.7472	300.8
3.73889	9.872	13.7361	99.68	20.7478	300.6
3.74167	9.872	13.7389	99.64	20.7483	301
3.74444	9.866	13.7417	99.56	20.7489	300.8
3.74722	9.876	13.7444	99.82	20.7494	301.2
3.75	9.878	13.7472	99.76	20.75	301
3.75278	9.876	13.75	99.72	20.7506	301.2
3.75278	9.876	13.7528	99.62	20.7511	300.8
3.75556	9.89	13.7528	99.68	20.7517	301
3.75833	9.884	13.7556	99.66	20.7522	300.8
3.76111	9.886	13.7583	99.74	20.7528	301
3.76389	9.886	13.7611	99.74	20.7533	300.8
3.76667	9.878	13.7639	99.72	20.7539	300.6
3.76944	9.884	13.7667	99.68	20.7544	300.8
3.77222	9.88	13.7694	99.62	20.755	300.8
3.775	9.876	13.7722	99.86	20.7556	300.8
3.77778	9.878	13.775	99.8	20.7561	301
3.78056	9.87	13.7778	99.68	20.7567	300.8
3.78333	9.866	13.7806	99.58	20.7572	301
3.78611	9.866	13.7833	99.62	20.7578	301.4
3.78889	9.874	13.7861	99.82	20.7583	301.2
3.79167	9.876	13.7889	99.72	20.7589	301.2
3.79444	9.882	13.7917	99.72	20.7594	301.2
3.79722	9.876	13.7944	99.66	20.76	301.2
3.8	9.876	13.7972	99.58	20.7606	301
3.80278	9.882	13.8	99.44	20.7611	300.8
3.80556	9.876	13.8028	99.92	20.7617	300.8
3.80833	9.872	13.8056	99.76	20.7622	300.8
3.81111	9.872	13.8083	99.78	20.7628	300.6
3.81389	9.878	13.8111	99.62	20.7633	301
3.81667	9.866	13.8139	99.72	20.7639	300.6
3.81944	9.87	13.8167	99.7	20.7644	301.2
3.82222	9.868	13.8194	99.84	20.765	301.2
3.825	9.866	13.8222	99.84	20.7656	301
3.82778	9.868	13.825	99.74	20.7661	300.8
3.83056	9.866	13.8278	99.68	20.7667	301
3.83333	9.864	13.8306	99.62	20.7672	300.6
3.83611	9.866	13.8333	99.78	20.7678	301
3.83889	9.866	13.8361	99.82	20.7683	301
3.84167	9.864	13.8389	99.78	20.7689	301
3.84444	9.862	13.8417	99.62	20.7694	300.8
3.84722	9.864	13.8444	99.66	20.77	300.6
3.85	9.862	13.8472	99.64	20.7706	301.2
3.85278	9.872	13.85	99.84	20.7711	300.8
3.85556	9.866	13.8528	99.82	20.7717	300.8
3.85833	9.866	13.8556	99.7	20.7722	300.6
3.86111	9.866	13.8583	99.62	20.7728	301.4
3.86389	9.868	13.8611	99.6	20.7733	301.2
3.86667	9.862	13.8639	99.86	20.7739	301.4
3.86944	9.862	13.8667	99.74	20.7744	301.2
3.87222	9.86	13.8694	99.7	20.775	301
3.875	9.86	13.8722	99.62	20.7756	301
3.87778	9.864	13.875	99.66	20.7761	301
3.88056	9.866	13.8778	99.58	20.7767	300.8
3.88333	9.864	13.8806	99.76	20.7772	300.8
3.88611	9.864	13.8833	99.76	20.7778	300.6
3.88889	9.864	13.8861	99.68	20.7783	300.6
3.89167	9.862	13.8889	99.7	20.7789	301
3.89444	9.862	13.8917	99.6	20.7794	301.4
3.89722	9.86	13.8944	99.92	20.78	301.2
3.9	9.86	13.8972	99.78	20.7806	301
3.90278	9.868	13.9	99.68	20.7811	301.2
3.90556	9.866	13.9028	99.7	20.7817	300.8
3.90833	9.864	13.9056	99.62	20.7822	300.8
3.91111	9.862	13.9083	99.6	20.7828	300.8
3.91389	9.864	13.9111	99.78	20.7833	300.8
3.91667	9.862	13.9139	99.72	20.7839	300.6
3.91944	9.862	13.9167	99.62	20.7844	301.6
3.92222	9.858	13.9194	99.74	20.785	301.4
3.925	9.86	13.9222	99.62	20.7856	301.2
3.92778	9.864	13.925	99.8	20.7861	301
3.93056	9.862	13.9278	99.72	20.7867	300.8
3.93333	9.866	13.9306	99.72	20.7872	301
3.93611	9.866	13.9333	99.74	20.7878	301
3.93889	9.864	13.9361	99.66	20.7883	301.2
3.94167	9.862	13.9389	99.84	20.7889	301
3.94444	9.86	13.9417	99.78	20.7894	300.8
3.94722	9.86	13.9444	99.74	20.79	301
3.95	9.866	13.9472	99.66	20.7906	301
3.95278	9.874	13.95	99.64	20.7911	301.2
3.95556	9.868	13.9528	99.92	20.7917	301
3.95833	9.88	13.9556	99.9	20.7922	300.8
3.96111	9.876	13.9583	99.8	20.7928	300.8
3.96389	9.874	13.9611	99.8	20.7933	301.4
3.96667	9.874	13.9639	99.66	20.7939	301.4
3.96944	9.87	13.9667	99.64	20.7944	301.2
3.97222	9.868	13.9694	99.84	20.795	301
3.975	9.87	13.9722	99.76	20.7956	301.2
3.97778	9.87	13.975	99.7	20.7961	301.2
3.98056	9.874	13.9778	99.6	20.7967	301.2
3.98333	9.878	13.9806	99.66	20.7972	301.4
3.98611	9.874	13.9833	99.86	20.7978	301.2
3.98889	9.876	13.9861	99.74	20.7983	301
3.99167	9.878	13.9889	99.68	20.7989	300.8
3.99444	9.874	13.9917	99.66	20.7994	300.8
3.99722	9.868	13.9944	99.68	20.8	300.8
4	9.868	13.9972	99.8	20.8006	300.6
4.00278	9.864	14	99.74	20.8011	300.6
4.00556	9.864	14.0028	99.7	20.8017	300.8
4.00833	9.864	14.0056	99.66	20.8022	301.6
4.01111	9.86	14.0083	99.6	20.8028	301.4
4.01389	9.858	14.0111	99.76	20.8033	301.2
4.01667	9.858	14.0139	99.74	20.8039	301
4.01944	9.858	14.0167	99.76	20.8044	300.8
4.02222	9.862	14.0194	99.66	20.805	301.2
4.025	9.862	14.0222	99.66	20.8056	301
4.02778	9.858	14.025	99.84	20.8061	300.8
4.03056	9.86	14.0278	99.78	20.8067	300.8
4.03333	9.858	14.0306	99.68	20.8072	301.6
4.03611	9.862	14.0333	99.62	20.8078	301.2
4.03889	9.858	14.0361	99.7	20.8083	301
4.04167	9.854	14.0389	99.58	20.8089	301
4.04444	9.854	14.0417	99.76	20.8094	300.8
4.04722	9.848	14.0444	99.72	20.81	301
4.05	9.848	14.0472	99.64	20.8106	301.2
4.05278	9.85	14.05	99.58	20.8111	301
4.05556	9.852	14.0528	99.54	20.8117	301.2
4.05833	9.85	14.0556	99.66	20.8122	301
4.06111	9.856	14.0583	99.66	20.8128	301
4.06389	9.856	14.0611	99.6	20.8133	301.4
4.06667	9.854	14.0639	99.5	20.8139	301.2
4.06944	9.854	14.0667	99.5	20.8144	301.2
4.07222	9.852	14.0694	99.68	20.815	301.6
4.075	9.86	14.0722	99.68	20.8156	301.4
4.07778	9.858	14.075	99.58	20.8161	301.2
4.08056	9.848	14.0778	99.54	20.8167	301.2
4.08333	9.848	14.0806	99.56	20.8172	301
4.08611	9.85	14.0833	99.76	20.8178	301
4.08889	9.854	14.0861	99.62	20.8183	300.8
4.09167	9.848	14.0889	99.64	20.8189	301
4.09444	9.848	14.0917	99.6	20.8194	300.8
4.09722	9.848	14.0944	99.58	20.82	301.6
4.1	9.848	14.0972	99.48	20.8206	301.4
4.10278	9.85	14.1	99.72	20.8211	301.2
4.10556	9.848	14.1028	99.6	20.8217	301
4.10833	9.848	14.1056	99.56	20.8222	300.8
4.11111	9.85	14.1083	99.48	20.8228	300.8
4.11389	9.854	14.1111	99.5	20.8233	301
4.11667	9.85	14.1139	99.64	20.8239	301.8
4.11944	9.854	14.1167	99.7	20.8244	301.6
4.12222	9.852	14.1194	99.64	20.825	301.2
4.125	9.85	14.1222	99.64	20.8256	301
4.12778	9.852	14.125	99.64	20.8261	301
4.13056	9.852	14.1278	99.84	20.8267	300.8
4.13333	9.858	14.1306	99.74	20.8272	301.2
4.13611	9.856	14.1333	99.82	20.8278	301.2
4.13889	9.856	14.1361	99.7	20.8283	301.2
4.14167	9.854	14.1389	99.64	20.8289	301.2
4.14444	9.856	14.1417	99.94	20.8294	301.4
4.14722	9.858	14.1444	99.84	20.83	301.2
4.15	9.858	14.1472	99.76	20.8306	301.2
4.15278	9.852	14.15	99.7	20.8311	301
4.15556	9.854	14.1528	99.76	20.8317	301
4.15833	9.856	14.1556	99.7	20.8322	300.8
4.16111	9.852	14.1583	99.88	20.8328	301.4
4.16389	9.856	14.1611	99.82	20.8333	301.4
4.16667	9.852	14.1639	99.7	20.8339	301.4
4.16944	9.854	14.1667	99.72	20.8344	301.2
4.17222	9.852	14.1694	99.68	20.835	301.2
4.175	9.854	14.1722	99.84	20.8356	301.2
4.17778	9.85	14.175	99.82	20.8361	301.4
4.18056	9.856	14.1778	99.74	20.8367	301
4.18333	9.856	14.1806	99.62	20.8372	301
4.18611	9.864	14.1833	99.78	20.8378	300.8
4.18889	9.86	14.1861	99.76	20.8383	301
4.19167	9.874	14.1889	99.76	20.8389	301.2
4.19444	9.862	14.1917	99.7	20.8394	301.2
4.19722	9.868	14.1944	99.64	20.84	301.6
4.2	9.864	14.1972	99.9	20.8406	301.2
4.20278	9.866	14.2	99.82	20.8411	301.2
4.20556	9.864	14.2028	99.86	20.8417	301
4.20833	9.86	14.2056	99.76	20.8422	300.8
4.21111	9.854	14.2083	99.74	20.8428	300.8
4.21389	9.856	14.2111	99.88	20.8433	301.2
4.21667	9.858	14.2139	99.78	20.8439	301.8
4.21944	9.856	14.2167	99.82	20.8444	301.6
4.22222	9.848	14.2194	99.72	20.845	301.4
4.225	9.854	14.2222	99.7	20.8456	301.2
4.22778	9.846	14.225	99.92	20.8461	301
4.23056	9.842	14.2278	99.78	20.8467	301
4.23333	9.846	14.2306	99.66	20.8472	301.2
4.23611	9.854	14.2333	99.6	20.8478	301
4.23889	9.852	14.2361	99.72	20.8483	301.4
4.24167	9.85	14.2389	99.68	20.8489	301.6
4.24444	9.85	14.2417	99.84	20.8494	301.4
4.24722	9.856	14.2444	99.8	20.85	301.4
4.25	9.856	14.2472	99.78	20.8506	301.4
4.25278	9.854	14.25	99.74	20.8511	301.4
4.25556	9.856	14.2528	99.68	20.8517	301.2
4.25833	9.848	14.2556	99.84	20.8522	301.4
4.26111	9.848	14.2583	99.8	20.8528	301.2
4.26389	9.854	14.2611	99.76	20.8533	301.4
4.26667	9.85	14.2639	99.72	20.8539	301.2
4.26944	9.846	14.2667	99.66	20.8544	301.2
4.27222	9.84	14.2694	99.8	20.855	301
4.275	9.84	14.2722	99.76	20.8556	301
4.27778	9.842	14.275	99.74	20.8561	301.4
4.28056	9.842	14.2778	99.68	20.8567	301.2
4.28333	9.836	14.2806	99.8	20.8572	301.4
4.28611	9.836	14.2833	100.02	20.8578	301.2
4.28889	9.824	14.2861	99.88	20.8583	301.2
4.29167	9.838	14.2889	99.76	20.8589	301
4.29444	9.84	14.2917	99.94	20.8594	301.4
4.29722	9.838	14.2944	99.82	20.86	301.4
4.3	9.84	14.2972	99.74	20.8606	301.2
4.30278	9.838	14.3	99.94	20.8611	301.2
4.30556	9.846	14.3028	99.88	20.8617	301
4.30833	9.846	14.3056	99.84	20.8622	301
4.31111	9.844	14.3083	99.78	20.8628	301
4.31389	9.852	14.3111	99.72	20.8633	301.4
4.31667	9.844	14.3139	99.72	20.8639	301.2
4.31944	9.844	14.3167	99.9	20.8644	301.6
4.32222	9.842	14.3194	99.78	20.865	301.4
4.325	9.848	14.3222	99.74	20.8656	301.4
4.32778	9.842	14.325	99.74	20.8661	301
4.33056	9.84	14.3278	99.68	20.8667	301
4.33333	9.838	14.3306	99.9	20.8672	300.8
4.33611	9.852	14.3333	99.92	20.8678	301.4
4.33889	9.848	14.3361	99.9	20.8683	301.4
4.34167	9.854	14.3389	99.84	20.8689	301.4
4.34444	9.854	14.3417	99.78	20.8694	301.2
4.34722	9.852	14.3444	99.82	20.87	301.6
4.35	9.856	14.3472	99.94	20.8706	301.4
4.35278	9.854	14.35	99.84	20.8711	301.6
4.35556	9.852	14.3528	99.88	20.8717	301.6
4.35833	9.856	14.3556	99.84	20.8722	301.4
4.36111	9.86	14.3583	99.76	20.8728	301.2
4.36389	9.854	14.3611	99.98	20.8733	301
4.36667	9.854	14.3639	99.96	20.8739	301.2
4.36944	9.852	14.3667	99.9	20.8744	301
4.37222	9.854	14.3694	99.84	20.875	301.4
4.375	9.846	14.3722	99.8	20.8756	301.2
4.37778	9.844	14.375	100.04	20.8761	301
4.38056	9.844	14.3778	99.98	20.8767	301.4
4.38333	9.842	14.3806	99.84	20.8772	301.6
4.38611	9.844	14.3833	99.82	20.8778	301.4
4.38889	9.846	14.3861	99.84	20.8783	301.2
4.39167	9.846	14.3889	99.8	20.8789	301.4
4.39444	9.842	14.3917	99.96	20.8794	301.4
4.39722	9.844	14.3944	99.88	20.88	301.2
4.4	9.842	14.3972	99.78	20.8806	301.2
4.40278	9.842	14.4	99.86	20.8811	301.6
4.40556	9.842	14.4028	99.78	20.8817	301.2
4.40833	9.836	14.4056	99.9	20.8822	301.4
4.41111	9.834	14.4083	99.8	20.8828	301.2
4.41389	9.838	14.4111	99.88	20.8833	301.2
4.41667	9.834	14.4139	99.84	20.8839	301.2
4.41944	9.836	14.4167	99.74	20.8844	301.2
4.42222	9.838	14.4194	99.96	20.885	301
4.425	9.836	14.4222	99.98	20.8856	301.6
4.42778	9.836	14.425	99.9	20.8861	301.6
4.43056	9.832	14.4278	99.82	20.8867	301.4
4.43333	9.834	14.4306	99.8	20.8872	301.2
4.43611	9.826	14.4333	100	20.8878	301.2
4.43889	9.828	14.4361	99.92	20.8883	301.2
4.44167	9.83	14.4389	99.84	20.8889	301.2
4.44444	9.832	14.4417	99.78	20.8894	301.2
4.44722	9.838	14.4444	99.8	20.89	301
4.45	9.846	14.4472	99.72	20.8906	301
4.45278	9.856	14.45	99.9	20.8911	302
4.45556	9.856	14.4528	99.8	20.8917	301.6
4.45833	9.852	14.4556	99.76	20.8922	301.4
4.46111	9.854	14.4583	99.68	20.8928	301.2
4.46111	9.852	14.4611	99.96	20.8933	301.2
4.46389	9.852	14.4611	99.86	20.8939	301.2
4.46667	9.856	14.4639	99.74	20.8944	301.4
4.46944	9.852	14.4667	99.84	20.895	301.4
4.47222	9.85	14.4694	99.86	20.8956	301.2
4.475	9.844	14.4722	100.02	20.8961	301
4.47778	9.842	14.475	99.88	20.8967	301.4
4.48056	9.846	14.4778	99.88	20.8972	301.2
4.48333	9.842	14.4806	99.9	20.8978	301.2
4.48611	9.838	14.4833	99.8	20.8983	301.8
4.48889	9.84	14.4861	100.04	20.8989	301.4
4.49167	9.84	14.4889	99.96	20.8994	301.6
4.49444	9.84	14.4917	99.9	20.9	301.4
4.49722	9.848	14.4944	99.86	20.9006	301.2
4.5	9.85	14.4972	99.78	20.9011	301
4.50278	9.856	14.5	100.02	20.9017	301.2
4.50556	9.858	14.5028	99.94	20.9022	301.8
4.50833	9.86	14.5056	99.92	20.9028	301.4
4.51111	9.866	14.5083	99.82	20.9033	301.2
4.51389	9.868	14.5111	99.86	20.9039	301.2
4.51667	9.866	14.5139	100	20.9044	301.2
4.51944	9.86	14.5167	99.9	20.905	301.4
4.52222	9.862	14.5194	99.9	20.9056	301.2
4.525	9.864	14.5222	99.88	20.9061	301.2
4.52778	9.864	14.525	99.84	20.9067	301.4
4.53056	9.868	14.5278	100.08	20.9072	301.2
4.53333	9.868	14.5306	99.96	20.9078	301.6
4.53611	9.874	14.5333	99.88	20.9083	301.4
4.53889	9.876	14.5361	99.78	20.9089	301.4
4.54167	9.872	14.5389	99.86	20.9094	301.4
4.54444	9.874	14.5417	99.84	20.91	301.6
4.54722	9.876	14.5444	99.98	20.9106	301.4
4.55	9.87	14.5472	99.96	20.9111	301.4
4.55278	9.878	14.55	99.88	20.9117	301.4
4.55556	9.88	14.5528	99.82	20.9122	301.2
4.55833	9.876	14.5556	100.06	20.9128	301.4
4.56111	9.884	14.5583	100.02	20.9133	301.4
4.56389	9.882	14.5611	99.92	20.9139	301.6
4.56667	9.88	14.5639	99.88	20.9144	301.8
4.56944	9.878	14.5667	99.82	20.915	301.4
4.57222	9.888	14.5694	99.84	20.9156	301.8
4.575	9.878	14.5722	100	20.9161	301.6
4.57778	9.884	14.575	99.92	20.9167	301.2
4.58056	9.884	14.5778	99.88	20.9172	301.2
4.58333	9.894	14.5806	99.8	20.9178	301
4.58611	9.896	14.5833	99.74	20.9183	301.4
4.58889	9.89	14.5861	100.02	20.9189	301.4
4.59167	9.886	14.5889	99.94	20.9194	301.6
4.59444	9.902	14.5917	99.84	20.92	301.4
4.59722	9.894	14.5944	99.82	20.9206	301.4
4.6	9.9	14.5972	99.84	20.9211	301.4
4.60278	9.894	14.6	100.04	20.9217	301.4
4.60556	9.892	14.6028	99.96	20.9222	301.2
4.60833	9.886	14.6056	99.9	20.9228	301.8
4.61111	9.882	14.6083	99.82	20.9233	301.8
4.61389	9.888	14.6111	99.84	20.9239	301.6
4.61667	9.89	14.6139	100.06	20.9244	301.8
4.61944	9.89	14.6167	99.94	20.925	301.8
4.62222	9.894	14.6194	99.88	20.9256	301.4
4.625	9.896	14.6222	99.88	20.9261	301
4.62778	9.896	14.625	99.78	20.9267	300.8
4.63056	9.894	14.6278	100	20.9272	301
4.63333	9.894	14.6306	99.94	20.9278	301.6
4.63611	9.904	14.6333	99.96	20.9283	301.6
4.63889	9.904	14.6361	99.88	20.9289	301.4
4.64167	9.9	14.6389	99.86	20.9294	301.8
4.64444	9.904	14.6417	99.74	20.93	302
4.64722	9.916	14.6444	100.04	20.9306	301.8
4.65	9.906	14.6472	99.96	20.9311	301.4
4.65278	9.906	14.65	99.82	20.9317	301.8
4.65556	9.896	14.6528	99.74	20.9322	301.6
4.65833	9.896	14.6556	100.02	20.9328	301.6
4.66111	9.894	14.6583	99.94	20.9333	301.4
4.66389	9.898	14.6611	99.9	20.9339	301.4
4.66667	9.892	14.6639	99.88	20.9344	301.2
4.66944	9.888	14.6667	99.82	20.935	301.8
4.67222	9.882	14.6694	99.88	20.9356	301.6
4.675	9.888	14.6722	100.02	20.9361	301.4
4.67778	9.892	14.675	99.9	20.9367	301.4
4.68056	9.896	14.6778	99.94	20.9372	301.6
4.68333	9.892	14.6806	99.86	20.9378	301.2
4.68611	9.89	14.6833	99.74	20.9383	301.4
4.68889	9.884	14.6861	99.9	20.9389	301.8
4.69167	9.884	14.6889	99.9	20.9394	301.4
4.69444	9.886	14.6917	99.8	20.94	301.8
4.69722	9.888	14.6944	99.76	20.9406	301.8
4.7	9.894	14.6972	99.7	20.9411	301.4
4.70278	9.89	14.7	99.96	20.9417	301.4
4.70556	9.888	14.7028	99.8	20.9422	301.2
4.70833	9.89	14.7056	99.78	20.9428	301.6
4.71111	9.892	14.7083	99.78	20.9433	301.6
4.71389	9.892	14.7111	99.72	20.9439	301.6
4.71667	9.898	14.7139	99.88	20.9444	301.8
4.71944	9.896	14.7167	99.94	20.945	301.4
4.72222	9.9	14.7194	99.8	20.9456	301.4
4.725	9.892	14.7222	99.82	20.9461	301.4
4.72778	9.888	14.725	99.72	20.9467	301.6
4.73056	9.898	14.7278	99.92	20.9472	301.4
4.73333	9.894	14.7306	99.92	20.9478	301.4
4.73611	9.894	14.7333	99.86	20.9483	301.4
4.73889	9.896	14.7361	99.78	20.9489	301.2
4.74167	9.902	14.7389	99.78	20.9494	301.8
4.74444	9.898	14.7417	99.98	20.95	301.4
4.74722	9.896	14.7444	99.84	20.9506	301.8
4.75	9.898	14.7472	99.86	20.9511	301.6
4.75278	9.898	14.75	99.82	20.9517	301.6
4.75556	9.894	14.7528	99.72	20.9522	301.4
4.75833	9.898	14.7556	99.92	20.9528	301.8
4.76111	9.9	14.7583	99.8	20.9533	301.6
4.76389	9.902	14.7611	99.9	20.9539	301.2
4.76667	9.914	14.7639	99.84	20.9544	301
4.76944	9.91	14.7667	99.8	20.955	301.8
4.77222	9.91	14.7694	99.72	20.9556	301.8
4.775	9.91	14.7722	99.92	20.9561	301.6
4.77778	9.91	14.775	99.84	20.9567	301.6
4.78056	9.908	14.7778	99.8	20.9572	301.4
4.78333	9.9	14.7806	99.72	20.9578	301.4
4.78611	9.898	14.7833	99.72	20.9583	301.6
4.78889	9.904	14.7861	99.88	20.9589	301.8
4.79167	9.9	14.7889	99.84	20.9594	301.4
4.79444	9.904	14.7917	99.76	20.96	301.6
4.79722	9.9	14.7944	99.78	20.9606	301.6
4.8	9.904	14.7972	99.68	20.9611	301.4
4.80278	9.91	14.8	99.9	20.9617	301.6
4.80556	9.912	14.8028	99.84	20.9622	301.6
4.80833	9.914	14.8056	99.78	20.9628	302
4.81111	9.914	14.8083	99.76	20.9633	301.8
4.81389	9.908	14.8111	99.74	20.9639	301.6
4.81667	9.904	14.8139	99.9	20.9644	301.4
4.81944	9.91	14.8167	99.82	20.965	301.4
4.82222	9.91	14.8194	99.74	20.9656	301.2
4.825	9.916	14.8222	99.76	20.9661	301.2
4.82778	9.918	14.825	99.7	20.9667	302
4.83056	9.91	14.8278	99.86	20.9672	302.2
4.83333	9.92	14.8306	99.78	20.9678	302
4.83611	9.928	14.8333	99.82	20.9683	301.8
4.83889	9.928	14.8361	99.72	20.9689	301.6
4.84167	9.936	14.8389	99.7	20.9694	301.4
4.84444	9.928	14.8417	99.9	20.97	301.4
4.84722	9.924	14.8444	99.86	20.9706	301.8
4.85	9.924	14.8472	99.78	20.9711	302
4.85278	9.926	14.85	99.7	20.9717	301.8
4.85556	9.926	14.8528	99.56	20.9722	301.6
4.85833	9.926	14.8556	99.58	20.9728	301.6
4.86111	9.92	14.8583	99.84	20.9733	301.6
4.86389	9.918	14.8611	99.76	20.9739	301.6
4.86667	9.928	14.8639	99.7	20.9744	301.2
4.86944	9.93	14.8667	99.78	20.975	302
4.87222	9.938	14.8694	99.68	20.9756	302
4.875	9.936	14.8722	99.88	20.9761	301.6
4.87778	9.94	14.875	99.78	20.9767	301.4
4.88056	9.932	14.8778	99.82	20.9772	301.2
4.88333	9.94	14.8806	99.74	20.9778	301.2
4.88611	9.942	14.8833	99.7	20.9783	301.2
4.88889	9.942	14.8861	99.88	20.9789	301
4.89167	9.94	14.8889	99.82	20.9794	302
4.89444	9.956	14.8917	99.82	20.98	301.8
4.89722	9.956	14.8944	99.8	20.9806	301.8
4.9	9.958	14.8972	99.8	20.9811	301.6
4.90278	9.962	14.9	99.98	20.9817	301.4
4.90556	9.958	14.9028	99.9	20.9822	301.4
4.90833	9.958	14.9056	99.94	20.9828	301.6
4.91111	9.948	14.9083	99.84	20.9833	301.8
4.91389	9.946	14.9111	99.82	20.9839	301.8
4.91667	9.952	14.9139	99.98	20.9844	301.8
4.91944	9.95	14.9167	99.94	20.985	301.6
4.92222	9.958	14.9194	99.92	20.9856	301.4
4.925	9.95	14.9222	99.84	20.9861	301.4
4.92778	9.954	14.925	99.78	20.9867	302
4.93056	9.956	14.9278	99.96	20.9872	301.8
4.93333	9.952	14.9306	99.94	20.9878	301.6
4.93611	9.958	14.9333	99.88	20.9883	301.6
4.93889	9.95	14.9361	99.86	20.9889	301.4
4.94167	9.964	14.9389	99.78	20.9894	302
4.94444	9.96	14.9417	99.74	20.99	301.8
4.94722	9.954	14.9444	100.02	20.9906	301.4
4.95	9.952	14.9472	99.88	20.9911	301.4
4.95278	9.954	14.95	99.82	20.9917	301.4
4.95556	9.948	14.9528	99.82	20.9922	301.2
4.95833	9.944	14.9556	99.76	20.9928	301.6
4.96111	9.948	14.9583	99.98	20.9933	301.8
4.96389	9.952	14.9611	99.96	20.9939	301.4
4.96667	9.948	14.9639	99.82	20.9944	301.8
4.96944	9.944	14.9667	99.78	20.995	301.8
4.97222	9.944	14.9694	99.7	20.9956	301.4
4.975	9.948	14.9722	99.94	20.9961	301.8
4.97778	9.942	14.975	99.84	20.9967	301.4
4.98056	9.942	14.9778	99.78	20.9972	301.2
4.98333	9.946	14.9806	99.76	20.9978	302
4.98611	9.948	14.9833	99.7	20.9983	301.8
4.98889	9.944	14.9861	99.94	20.9989	301.6
4.99167	9.944	14.9889	99.84	20.9994	301.6
4.99444	9.944	14.9917	99.78	21	301.4
4.99722	9.936	14.9944	99.72	21.0006	301.4
5	9.942	14.9972	99.82	21.0011	301.4
5.00278	9.938	15	99.74	21.0017	301.6
5.00556	9.944	15.0028	99.66	21.0022	301.4
5.00833	9.938	15.0056	99.92	21.0028	301.8
5.01111	9.928	15.0083	99.86	21.0033	301.6
5.01389	9.938	15.0111	99.84	21.0039	301.6
5.01667	9.934	15.0139	99.7	21.0044	301.4
5.01944	9.946	15.0167	99.94	21.005	301.8
5.02222	9.948	15.0194	99.88	21.0056	301.4
5.025	9.958	15.0222	99.86	21.0061	301.6
5.02778	9.96	15.025	99.76	21.0067	301.8
5.03056	9.962	15.0278	99.76	21.0072	302
5.03333	9.962	15.0306	99.78	21.0078	301.6
5.03611	9.952	15.0333	99.94	21.0083	301.8
5.03889	9.958	15.0361	99.86	21.0089	301.4
5.04167	9.964	15.0389	99.86	21.0094	301.6
5.04444	9.96	15.0417	99.8	21.01	301.8
5.04722	9.956	15.0444	99.64	21.0106	302
5.05	9.954	15.0472	100	21.0111	301.8
5.05278	9.95	15.05	99.84	21.0117	301.8
5.05556	9.946	15.0528	99.8	21.0122	301.6
5.05833	9.948	15.0556	99.74	21.0128	301.4
5.06111	9.946	15.0583	99.76	21.0133	301.2
5.06389	9.944	15.0611	99.94	21.0139	301.6
5.06667	9.946	15.0639	99.8	21.0144	301.4
5.06944	9.944	15.0667	99.82	21.015	301.6
5.07222	9.942	15.0694	99.8	21.0156	301.8
5.075	9.94	15.0722	99.74	21.0161	301.8
5.07778	9.932	15.075	99.7	21.0167	302
5.08056	9.934	15.0778	99.92	21.0172	301.8
5.08333	9.942	15.0806	99.86	21.0178	301.6
5.08611	9.936	15.0833	99.82	21.0183	302
5.08889	9.94	15.0861	99.7	21.0189	301.8
5.09167	9.934	15.0889	99.68	21.0194	301.6
5.09444	9.928	15.0917	99.86	21.02	301.2
5.09722	9.926	15.0944	99.78	21.0206	301.6
5.1	9.928	15.0972	99.74	21.0211	302
5.10278	9.93	15.1	99.74	21.0217	301.8
5.10556	9.928	15.1028	99.72	21.0222	301.6
5.10833	9.924	15.1056	99.9	21.0228	301.6
5.11111	9.92	15.1083	99.78	21.0233	301.4
5.11389	9.922	15.1111	99.76	21.0239	301.4
5.11667	9.922	15.1139	99.74	21.0244	301.2
5.11944	9.926	15.1167	99.68	21.025	301.4
5.12222	9.93	15.1194	99.86	21.0256	301.4
5.125	9.926	15.1222	99.88	21.0261	302
5.12778	9.926	15.125	99.82	21.0267	301.6
5.13056	9.93	15.1278	99.74	21.0272	302
5.13333	9.932	15.1306	99.72	21.0278	302
5.13611	9.932	15.1333	99.96	21.0283	301.8
5.13889	9.93	15.1361	99.82	21.0289	301.6
5.14167	9.926	15.1389	99.82	21.0294	302
5.14444	9.934	15.1417	99.78	21.03	301.6
5.14722	9.938	15.1444	99.7	21.0306	301.4
5.15	9.944	15.1472	99.62	21.0311	301.4
5.15278	9.942	15.15	99.8	21.0317	301.4
5.15556	9.938	15.1528	99.82	21.0322	301.8
5.15833	9.94	15.1556	99.76	21.0328	302
5.16111	9.942	15.1583	99.66	21.0333	301.6
5.16389	9.944	15.1611	99.72	21.0339	301.4
5.16667	9.942	15.1639	99.82	21.0344	301.6
5.16944	9.942	15.1667	99.76	21.035	301.4
5.16944	9.942	15.1694	99.8	21.0356	301.4
5.17222	9.928	15.1694	99.64	21.0361	301.6
5.175	9.928	15.1722	99.6	21.0367	301.8
5.17778	9.93	15.175	99.56	21.0372	301.8
5.18056	9.928	15.1778	99.9	21.0378	301.6
5.18333	9.92	15.1806	99.84	21.0383	301.6
5.18611	9.926	15.1833	99.78	21.0389	302
5.18889	9.934	15.1861	99.72	21.0394	301.8
5.19167	9.922	15.1889	99.72	21.04	301.8
5.19444	9.928	15.1917	99.84	21.0406	301.4
5.19722	9.932	15.1944	99.8	21.0411	301.4
5.2	9.928	15.1972	99.8	21.0417	301.4
5.20278	9.93	15.2	99.76	21.0422	301.4
5.20556	9.932	15.2028	99.68	21.0428	301
5.20833	9.934	15.2056	99.88	21.0433	301.6
5.21111	9.936	15.2083	99.86	21.0439	302
5.21389	9.938	15.2111	99.8	21.0444	302
5.21667	9.95	15.2139	99.72	21.045	301.8
5.21944	9.948	15.2167	99.68	21.0456	301.6
5.22222	9.944	15.2194	99.94	21.0461	301.6
5.225	9.956	15.2222	99.82	21.0467	301.2
5.22778	9.952	15.225	99.8	21.0472	301.4
5.23056	9.95	15.2278	99.78	21.0478	301.6
5.23333	9.956	15.2306	99.72	21.0483	301.2
5.23611	9.956	15.2333	99.68	21.0489	301.6
5.23889	9.954	15.2361	99.84	21.0494	301.6
5.24167	9.956	15.2389	99.84	21.05	301.6
5.24444	9.954	15.2417	99.74	21.0506	302
5.24722	9.956	15.2444	99.66	21.0511	301.6
5.25	9.95	15.2472	99.68	21.0517	301.8
5.25278	9.958	15.25	99.62	21.0522	301.6
5.25556	9.95	15.2528	99.88	21.0528	301.8
5.25833	9.95	15.2556	99.78	21.0533	301.6
5.26111	9.948	15.2583	99.76	21.0539	301.4
5.26389	9.946	15.2611	99.7	21.0544	301.8
5.26667	9.944	15.2639	99.64	21.055	301.6
5.26944	9.944	15.2667	99.9	21.0556	301.4
5.27222	9.942	15.2694	99.82	21.0561	302
5.275	9.944	15.2722	99.8	21.0567	301.8
5.27778	9.948	15.275	99.7	21.0572	301.4
5.28056	9.952	15.2778	99.72	21.0578	301.6
5.28333	9.95	15.2806	99.68	21.0583	301.6
5.28611	9.946	15.2833	99.86	21.0589	301.8
5.28889	9.94	15.2861	99.74	21.0594	302
5.29167	9.936	15.2889	99.7	21.06	301.8
5.29444	9.932	15.2917	99.74	21.0606	301.4
5.29722	9.934	15.2944	99.9	21.0611	301.4
5.3	9.934	15.2972	99.82	21.0617	301.2
5.30278	9.936	15.3	99.84	21.0622	301.6
5.30556	9.938	15.3028	99.82	21.0628	301.8
5.30833	9.942	15.3056	99.74	21.0633	301.8
5.31111	9.936	15.3083	99.94	21.0639	302
5.31389	9.934	15.3111	99.92	21.0644	301.8
5.31667	9.934	15.3139	99.8	21.065	301.8
5.31944	9.936	15.3167	99.8	21.0656	301.6
5.32222	9.938	15.3194	99.72	21.0661	301.8
5.325	9.932	15.3222	99.84	21.0667	302.2
5.32778	9.944	15.325	99.76	21.0672	301.8
5.33056	9.948	15.3278	99.76	21.0678	301.6
5.33333	9.942	15.3306	99.66	21.0683	301.6
5.33611	9.944	15.3333	99.68	21.0689	301.8
5.33889	9.948	15.3361	99.96	21.0694	301.4
5.34167	9.946	15.3389	99.86	21.07	301.6
5.34444	9.942	15.3417	99.78	21.0706	302
5.34722	9.942	15.3444	99.74	21.0711	302
5.35	9.946	15.3472	99.68	21.0717	302.2
5.35278	9.946	15.35	99.6	21.0722	301.8
5.35556	9.948	15.3528	99.76	21.0728	301.8
5.35833	9.942	15.3556	99.78	21.0733	301.6
5.36111	9.938	15.3583	99.66	21.0739	301.4
5.36389	9.936	15.3611	99.64	21.0744	301.8
5.36667	9.936	15.3639	99.54	21.075	301.8
5.36944	9.934	15.3667	99.48	21.0756	301.8
5.37222	9.942	15.3694	99.74	21.0761	302
5.375	9.942	15.3722	99.66	21.0767	302
5.37778	9.938	15.375	99.6	21.0772	301.8
5.38056	9.94	15.3778	99.62	21.0778	301.8
5.38333	9.942	15.3806	99.64	21.0783	301.8
5.38611	9.946	15.3833	99.8	21.0789	301.8
5.38889	9.948	15.3861	99.74	21.0794	301.8
5.39167	9.942	15.3889	99.74	21.08	301.6
5.39444	9.946	15.3917	99.7	21.0806	301.4
5.39722	9.95	15.3944	99.66	21.0811	302
5.4	9.952	15.3972	99.82	21.0817	301.8
5.40278	9.948	15.4	99.8	21.0822	302
5.40556	9.952	15.4028	99.7	21.0828	302
5.40833	9.946	15.4056	99.58	21.0833	302
5.41111	9.95	15.4083	99.66	21.0839	301.8
5.41389	9.946	15.4111	99.56	21.0844	302
5.41667	9.948	15.4139	99.76	21.085	301.8
5.41944	9.944	15.4167	99.72	21.0856	301.8
5.42222	9.944	15.4194	99.7	21.0861	301.8
5.425	9.954	15.4222	99.68	21.0867	302
5.42778	9.956	15.425	99.8	21.0872	302.2
5.43056	9.95	15.4278	99.78	21.0878	302
5.43333	9.95	15.4306	99.66	21.0883	301.8
5.43611	9.954	15.4333	99.66	21.0889	301.6
5.43889	9.976	15.4361	99.68	21.0894	301.6
5.44167	9.964	15.4389	99.84	21.09	301.8
5.44444	9.956	15.4417	99.74	21.0906	302
5.44722	9.958	15.4444	99.7	21.0911	301.8
5.45	9.96	15.4472	99.66	21.0917	301.8
5.45278	9.966	15.45	99.66	21.0922	301.6
5.45556	9.962	15.4528	99.76	21.0928	301.4
5.45833	9.972	15.4556	99.72	21.0933	301.6
5.46111	9.968	15.4583	99.72	21.0939	301.4
5.46389	9.972	15.4611	99.68	21.0944	301.8
5.46667	9.962	15.4639	99.62	21.095	301.8
5.46944	9.958	15.4667	99.82	21.0956	302.2
5.47222	9.96	15.4694	99.7	21.0961	302
5.475	9.952	15.4722	99.7	21.0967	302
5.47778	9.962	15.475	99.66	21.0972	301.8
5.48056	9.962	15.4778	99.6	21.0978	301.6
5.48333	9.966	15.4806	99.72	21.0983	301.4
5.48611	9.964	15.4833	99.74	21.0989	301.6
5.48889	9.964	15.4861	99.72	21.0994	301.6
5.49167	9.96	15.4889	99.62	21.1	301.8
5.49444	9.956	15.4917	99.56	21.1006	302
5.49722	9.95	15.4944	99.82	21.1011	302
5.5	9.948	15.4972	99.74	21.1017	302.2
5.50278	9.952	15.5	99.7	21.1022	302
5.50556	9.948	15.5028	99.62	21.1028	302
5.50833	9.952	15.5056	99.92	21.1033	301.6
5.51111	9.946	15.5083	99.84	21.1039	301.6
5.51389	9.954	15.5111	99.74	21.1044	302
5.51667	9.95	15.5139	99.64	21.105	301.8
5.51944	9.948	15.5167	99.7	21.1056	301.6
5.52222	9.944	15.5194	99.92	21.1061	301.6
5.525	9.946	15.5222	99.8	21.1067	301.4
5.52778	9.938	15.525	99.68	21.1072	301.8
5.53056	9.94	15.5278	99.74	21.1078	302.2
5.53333	9.942	15.5306	99.7	21.1083	302.2
5.53611	9.948	15.5333	99.6	21.1089	302
5.53889	9.954	15.5361	99.82	21.1094	301.8
[truncated: 16,023 more rows]
