# Supplementary material for: Out-of-plane coordination of iridium single atoms with organic molecules and cobalt–iron hydroxides to boost oxygen evolution reaction
Source: Nat Nanotechnol. 2024 Oct 21;20(1):57–66. doi: 10.1038/s41565-024-01807-x (PMC11750697; doi:10.1038/s41565-024-01807-x)
Supplement: Supplementary file 6 — Statistical source data. [file 41565_2024_1807_MOESM6_ESM.xlsx]

## Sheet: Fig. 4b
Ir1/(Co,Fe)-OH		Ir1/(Co,Fe)-OH/MI
PDOS (states/eV)	Energy (eV vs. Femi level)	PDOS (states/eV)	Energy (eV vs. Femi level)
0	-23.3158	0	-24.5448
0	-23.3018	0	-24.5288
0	-23.2868	0	-24.5138
0	-23.2728	0	-24.4978
0	-23.2588	0	-24.4818
0	-23.2448	0	-24.4658
0	-23.2298	0	-24.4508
0	-23.2158	0	-24.4348
0	-23.2018	0	-24.4188
0	-23.1878	0	-24.4038
0	-23.1728	0	-24.3878
0	-23.1588	0	-24.3718
0	-23.1448	0	-24.3558
0	-23.1298	0	-24.3408
0	-23.1158	0	-24.3248
0	-23.1018	0	-24.3088
0	-23.0878	0	-24.2938
0	-23.0728	0	-24.2778
0	-23.0588	0	-24.2618
0	-23.0448	0	-24.2458
0	-23.0298	0	-24.2308
0	-23.0158	0	-24.2148
0	-23.0018	0	-24.1988
0	-22.9878	0	-24.1838
0	-22.9728	0	-24.1678
0	-22.9588	0	-24.1518
0	-22.9448	0	-24.1358
0	-22.9308	0	-24.1208
0	-22.9158	0	-24.1048
0	-22.9018	0	-24.0888
0	-22.8878	0	-24.0738
0	-22.8728	0	-24.0578
0	-22.8588	0	-24.0418
0	-22.8448	0	-24.0258
0	-22.8308	0	-24.0108
0	-22.8158	0	-23.9948
0	-22.8018	0	-23.9788
0	-22.7878	0	-23.9638
0	-22.7728	0	-23.9478
0	-22.7588	0	-23.9318
0	-22.7448	0	-23.9158
0	-22.7308	0	-23.9008
0	-22.7158	0	-23.8848
0	-22.7018	0	-23.8688
0	-22.6878	0	-23.8538
0	-22.6738	0	-23.8378
0	-22.6588	0	-23.8218
0	-22.6448	0	-23.8058
0	-22.6308	0	-23.7908
0	-22.6158	0	-23.7748
0	-22.6018	0	-23.7588
0	-22.5878	0	-23.7438
0	-22.5738	0	-23.7278
0	-22.5588	0	-23.7118
0	-22.5448	0	-23.6958
0	-22.5308	0	-23.6808
0	-22.5158	0	-23.6648
0	-22.5018	0	-23.6488
0	-22.4878	0	-23.6338
0	-22.4738	0	-23.6178
0	-22.4588	0	-23.6018
0	-22.4448	0	-23.5858
0	-22.4308	0	-23.5708
0	-22.4168	0	-23.5548
0	-22.4018	0	-23.5388
0	-22.3878	0	-23.5238
0	-22.3738	0	-23.5078
0	-22.3588	0	-23.4918
0	-22.3448	1e-08	-23.4758
0	-22.3308	4e-08	-23.4608
0	-22.3168	1.2e-07	-23.4448
1e-08	-22.3018	3.3e-07	-23.4288
2e-08	-22.2878	8.8e-07	-23.4138
6e-08	-22.2738	2.23e-06	-23.3978
1.2e-07	-22.2588	5.38e-06	-23.3818
2.4e-07	-22.2448	1.237e-05	-23.3658
4.8e-07	-22.2308	2.706e-05	-23.3508
9.1e-07	-22.2168	5.635e-05	-23.3348
1.66e-06	-22.2018	0.00011171	-23.3188
2.93e-06	-22.1878	0.00021081	-23.3038
4.98e-06	-22.1738	0.00037875	-23.2878
8.16e-06	-22.1598	0.0006478	-23.2718
1.289e-05	-22.1448	0.00105	-23.2558
1.969e-05	-22.1308	0.00163	-23.2408
2.907e-05	-22.1168	0.00241	-23.2248
4.154e-05	-22.1018	0.00339	-23.2088
5.757e-05	-22.0878	0.00453	-23.1928
7.745e-05	-22.0738	0.00577	-23.1778
0.00010133	-22.0598	0.00699	-23.1618
0.00012913	-22.0448	0.00807	-23.1458
0.00016057	-22.0308	0.00887	-23.1308
0.00019534	-22.0168	0.00927	-23.1148
0.00023262	-22.0018	0.00923	-23.0988
0.00027195	-21.9878	0.00875	-23.0828
0.00031262	-21.9738	0.00789	-23.0678
0.00035388	-21.9598	0.00678	-23.0518
0.00039549	-21.9448	0.00554	-23.0358
0.00043765	-21.9308	0.00432	-23.0208
0.00048113	-21.9168	0.0032	-23.0048
0.00052763	-21.9028	0.00226	-22.9888
0.00057996	-21.8878	0.00152	-22.9728
0.00064187	-21.8738	0.00096926	-22.9578
0.0007177	-21.8598	0.00058997	-22.9418
0.00081195	-21.8448	0.00034193	-22.9258
0.00092802	-21.8308	0.00018862	-22.9108
0.00107	-21.8168	9.906e-05	-22.8948
0.00123	-21.8028	4.953e-05	-22.8788
0.0014	-21.7878	2.357e-05	-22.8628
0.00158	-21.7738	1.068e-05	-22.8478
0.00176	-21.7598	4.61e-06	-22.8318
0.0019	-21.7448	1.89e-06	-22.8158
0.00202	-21.7308	7.4e-07	-22.8008
0.00208	-21.7168	2.8e-07	-22.7848
0.00209	-21.7028	1e-07	-22.7688
0.00205	-21.6878	3e-08	-22.7528
0.00196	-21.6738	1e-08	-22.7378
0.00186	-21.6598	0	-22.7218
0.00175	-21.6458	0	-22.7058
0.00165	-21.6308	0	-22.6908
0.0016	-21.6168	0	-22.6748
0.0016	-21.6028	0	-22.6588
0.00166	-21.5878	0	-22.6428
0.0018	-21.5738	0	-22.6278
0.00201	-21.5598	0	-22.6118
0.00229	-21.5458	0	-22.5958
0.00262	-21.5308	0	-22.5808
0.00299	-21.5168	0	-22.5648
0.00338	-21.5028	0	-22.5488
0.00376	-21.4878	0	-22.5328
0.00412	-21.4738	0	-22.5178
0.00444	-21.4598	0	-22.5018
0.00471	-21.4458	0	-22.4858
0.00491	-21.4308	0	-22.4708
0.00506	-21.4168	0	-22.4548
0.00516	-21.4028	0	-22.4388
0.0052	-21.3888	0	-22.4228
0.0052	-21.3738	0	-22.4078
0.00513	-21.3598	0	-22.3918
0.005	-21.3458	0	-22.3758
0.00478	-21.3308	0	-22.3608
0.00449	-21.3168	0	-22.3448
0.00411	-21.3028	0	-22.3288
0.00366	-21.2888	0	-22.3128
0.00316	-21.2738	0	-22.2978
0.00265	-21.2598	0	-22.2818
0.00215	-21.2458	0	-22.2658
0.0017	-21.2308	1e-08	-22.2508
0.00131	-21.2168	2e-08	-22.2348
0.00099912	-21.2028	4e-08	-22.2188
0.00077656	-21.1888	7e-08	-22.2028
0.00063747	-21.1738	1.4e-07	-22.1878
0.00057493	-21.1598	2.7e-07	-22.1718
0.00057804	-21.1458	4.9e-07	-22.1558
0.00063409	-21.1318	8.4e-07	-22.1408
0.0007292	-21.1168	1.37e-06	-22.1248
0.00084853	-21.1028	2.14e-06	-22.1088
0.00097803	-21.0888	3.21e-06	-22.0928
0.00111	-21.0738	4.61e-06	-22.0778
0.00122	-21.0598	6.35e-06	-22.0618
0.00133	-21.0458	8.41e-06	-22.0458
0.00143	-21.0318	1.073e-05	-22.0308
0.00154	-21.0168	1.323e-05	-22.0148
0.00168	-21.0028	1.585e-05	-21.9988
0.0019	-20.9888	1.852e-05	-21.9828
0.00222	-20.9748	2.12e-05	-21.9678
0.00266	-20.9598	2.388e-05	-21.9518
0.00326	-20.9458	2.661e-05	-21.9358
0.00401	-20.9318	2.939e-05	-21.9208
0.00489	-20.9168	3.222e-05	-21.9048
0.00586	-20.9028	3.508e-05	-21.8888
0.00686	-20.8888	3.785e-05	-21.8728
0.00781	-20.8748	4.039e-05	-21.8578
0.00865	-20.8598	4.254e-05	-21.8418
0.00931	-20.8458	4.413e-05	-21.8258
0.00975	-20.8318	4.508e-05	-21.8108
0.00995	-20.8168	4.537e-05	-21.7948
0.00991	-20.8028	4.511e-05	-21.7788
0.00969	-20.7888	4.456e-05	-21.7628
0.00932	-20.7748	4.413e-05	-21.7478
0.00885	-20.7598	4.427e-05	-21.7318
0.00834	-20.7458	4.559e-05	-21.7158
0.00781	-20.7318	4.865e-05	-21.7008
0.00728	-20.7178	5.403e-05	-21.6848
0.00675	-20.7028	6.237e-05	-21.6688
0.00621	-20.6888	7.433e-05	-21.6528
0.00566	-20.6748	9.092e-05	-21.6378
0.00509	-20.6598	0.00011353	-21.6218
0.00451	-20.6458	0.00014401	-21.6058
0.00395	-20.6318	0.00018453	-21.5898
0.00343	-20.6178	0.00023707	-21.5748
0.003	-20.6028	0.00030279	-21.5588
0.00269	-20.5888	0.00038095	-21.5428
0.00253	-20.5748	0.00046826	-21.5278
0.00257	-20.5598	0.0005589	-21.5118
0.00283	-20.5458	0.00064472	-21.4958
0.00332	-20.5318	0.0007167	-21.4798
0.00406	-20.5178	0.00076717	-21.4648
0.00505	-20.5028	0.00079146	-21.4488
0.0063	-20.4888	0.00079018	-21.4328
0.00779	-20.4748	0.00076926	-21.4178
0.00954	-20.4608	0.00074004	-21.4018
0.01153	-20.4458	0.00071682	-21.3858
0.01376	-20.4318	0.00071464	-21.3698
0.01623	-20.4178	0.00074577	-21.3548
0.01889	-20.4028	0.00081823	-21.3388
0.02167	-20.3888	0.0009329	-21.3228
0.02445	-20.3748	0.00109	-21.3078
0.02707	-20.3608	0.00127	-21.2918
0.02934	-20.3458	0.00147	-21.2758
0.03104	-20.3318	0.00169	-21.2598
0.032	-20.3178	0.00193	-21.2448
0.03209	-20.3028	0.00219	-21.2288
0.03128	-20.2888	0.00248	-21.2128
0.02962	-20.2748	0.0028	-21.1978
0.02729	-20.2608	0.00316	-21.1818
0.0245	-20.2458	0.00353	-21.1658
0.02154	-20.2318	0.00387	-21.1498
0.01873	-20.2178	0.00416	-21.1348
0.01638	-20.2038	0.00433	-21.1188
0.01482	-20.1888	0.00435	-21.1028
0.01445	-20.1748	0.00422	-21.0878
0.01578	-20.1608	0.00394	-21.0718
0.01941	-20.1458	0.00354	-21.0558
0.02615	-20.1318	0.00306	-21.0398
0.03691	-20.1178	0.00255	-21.0248
0.05266	-20.1038	0.00205	-21.0088
0.07422	-20.0888	0.00159	-20.9928
0.10205	-20.0748	0.0012	-20.9778
0.13593	-20.0608	0.00087556	-20.9618
0.17468	-20.0458	0.00062944	-20.9458
0.21634	-20.0318	0.00045295	-20.9298
0.25774	-20.0178	0.00034022	-20.9148
0.29511	-20.0038	0.00028684	-20.8988
0.32476	-19.9888	0.00029053	-20.8828
0.34335	-19.9748	0.00035195	-20.8678
0.34869	-19.9608	0.0004729	-20.8518
0.34	-19.9468	0.00065482	-20.8358
0.31846	-19.9318	0.00089536	-20.8198
0.2865	-19.9178	0.00119	-20.8048
0.24743	-19.9038	0.00151	-20.7888
0.20526	-19.8888	0.00184	-20.7728
0.16355	-19.8748	0.00214	-20.7578
0.12533	-19.8608	0.00238	-20.7418
0.09248	-19.8468	0.00253	-20.7258
0.06612	-19.8318	0.00258	-20.7098
0.04646	-19.8178	0.00251	-20.6948
0.03327	-19.8038	0.00235	-20.6788
0.02603	-19.7888	0.00213	-20.6628
0.0243	-19.7748	0.00188	-20.6478
0.02777	-19.7608	0.00164	-20.6318
0.03635	-19.7468	0.00145	-20.6158
0.05	-19.7318	0.00134	-20.5998
0.06859	-19.7178	0.00132	-20.5848
0.09167	-19.7038	0.00139	-20.5688
0.1183	-19.6898	0.00154	-20.5528
0.14685	-19.6748	0.00173	-20.5378
0.17518	-19.6608	0.00194	-20.5218
0.20067	-19.6468	0.00212	-20.5058
0.22081	-19.6318	0.00225	-20.4898
0.23321	-19.6178	0.00231	-20.4748
0.23658	-19.6038	0.00228	-20.4588
0.23036	-19.5898	0.00218	-20.4428
0.21548	-19.5748	0.00202	-20.4278
0.19348	-19.5608	0.00185	-20.4118
0.16681	-19.5468	0.00171	-20.3958
0.13809	-19.5318	0.00165	-20.3798
0.10976	-19.5178	0.00175	-20.3648
0.08378	-19.5038	0.00208	-20.3488
0.06139	-19.4898	0.00273	-20.3328
0.0432	-19.4748	0.00378	-20.3178
0.02919	-19.4608	0.00529	-20.3018
0.01894	-19.4468	0.00731	-20.2858
0.0118	-19.4328	0.00981	-20.2698
0.00706	-19.4178	0.01268	-20.2548
0.00405	-19.4038	0.01576	-20.2388
0.00223	-19.3898	0.01878	-20.2228
0.00118	-19.3748	0.02145	-20.2078
0.00060144	-19.3608	0.02346	-20.1918
0.0002936	-19.3468	0.0246	-20.1758
0.0001376	-19.3328	0.02471	-20.1598
6.192e-05	-19.3178	0.0238	-20.1448
2.676e-05	-19.3038	0.022	-20.1288
1.11e-05	-19.2898	0.01955	-20.1128
4.42e-06	-19.2748	0.01675	-20.0978
1.69e-06	-19.2608	0.01389	-20.0818
6.2e-07	-19.2468	0.01123	-20.0658
2.2e-07	-19.2328	0.00893	-20.0498
7e-08	-19.2178	0.00707	-20.0348
2e-08	-19.2038	0.00566	-20.0188
1e-08	-19.1898	0.00465	-20.0028
0	-19.1758	0.00395	-19.9878
0	-19.1608	0.00349	-19.9718
0	-19.1468	0.00322	-19.9558
0	-19.1328	0.00313	-19.9398
0	-19.1178	0.00326	-19.9248
0	-19.1038	0.00372	-19.9088
0	-19.0898	0.00469	-19.8928
0	-19.0758	0.00642	-19.8768
0	-19.0608	0.0092	-19.8618
0	-19.0468	0.01331	-19.8458
0	-19.0328	0.01894	-19.8298
0	-19.0178	0.02612	-19.8148
0	-19.0038	0.03464	-19.7988
0	-18.9898	0.04399	-19.7828
0	-18.9758	0.05339	-19.7668
0	-18.9608	0.06186	-19.7518
0	-18.9468	0.06851	-19.7358
0	-18.9328	0.07267	-19.7198
0	-18.9188	0.07414	-19.7048
0	-18.9038	0.0734	-19.6888
0	-18.8898	0.07151	-19.6728
0	-18.8758	0.07005	-19.6568
0	-18.8608	0.07077	-19.6418
0	-18.8468	0.07533	-19.6258
0	-18.8328	0.0848	-19.6098
0	-18.8188	0.09937	-19.5948
0	-18.8038	0.11819	-19.5788
0	-18.7898	0.13942	-19.5628
0	-18.7758	0.16049	-19.5468
0	-18.7608	0.17862	-19.5318
0	-18.7468	0.19141	-19.5158
0	-18.7328	0.19751	-19.4998
0	-18.7188	0.19693	-19.4848
0	-18.7038	0.19111	-19.4688
0	-18.6898	0.18256	-19.4528
0	-18.6758	0.17421	-19.4368
0	-18.6618	0.16861	-19.4218
0	-18.6468	0.16729	-19.4058
0	-18.6328	0.17026	-19.3898
0	-18.6188	0.17614	-19.3748
0	-18.6038	0.18243	-19.3588
0	-18.5898	0.18632	-19.3428
0	-18.5758	0.18533	-19.3268
0	-18.5618	0.17798	-19.3118
0	-18.5468	0.16412	-19.2958
0	-18.5328	0.14478	-19.2798
0	-18.5188	0.12195	-19.2648
0	-18.5038	0.09795	-19.2488
0	-18.4898	0.07497	-19.2328
0	-18.4758	0.05465	-19.2168
0	-18.4618	0.03796	-19.2018
0	-18.4468	0.0251	-19.1858
0	-18.4328	0.01582	-19.1698
0	-18.4188	0.00952	-19.1548
0	-18.4048	0.00551	-19.1388
0	-18.3898	0.00313	-19.1228
0	-18.3758	0.00187	-19.1068
0	-18.3618	0.00135	-19.0918
0	-18.3468	0.00132	-19.0758
0	-18.3328	0.00164	-19.0598
0	-18.3188	0.00224	-19.0448
0	-18.3048	0.00304	-19.0288
0	-18.2898	0.004	-19.0128
0	-18.2758	0.00502	-18.9968
0	-18.2618	0.00601	-18.9818
0	-18.2478	0.00686	-18.9658
0	-18.2328	0.00745	-18.9498
0	-18.2188	0.0077	-18.9348
0	-18.2048	0.00758	-18.9188
0	-18.1898	0.00711	-18.9028
0	-18.1758	0.00635	-18.8868
0	-18.1618	0.00541	-18.8718
0	-18.1478	0.00441	-18.8558
0	-18.1328	0.00347	-18.8398
0	-18.1188	0.00268	-18.8248
0	-18.1048	0.00213	-18.8088
0	-18.0898	0.00186	-18.7928
0	-18.0758	0.0019	-18.7768
0	-18.0618	0.00227	-18.7618
0	-18.0478	0.00298	-18.7458
0	-18.0328	0.00399	-18.7298
0	-18.0188	0.00526	-18.7148
0	-18.0048	0.00669	-18.6988
0	-17.9908	0.00814	-18.6828
0	-17.9758	0.00944	-18.6668
0	-17.9618	0.01043	-18.6518
0	-17.9478	0.01098	-18.6358
0	-17.9328	0.01101	-18.6198
0	-17.9188	0.01053	-18.6048
0	-17.9048	0.00962	-18.5888
0	-17.8908	0.00843	-18.5728
0	-17.8758	0.00715	-18.5568
0	-17.8618	0.00599	-18.5418
0	-17.8478	0.00512	-18.5258
0	-17.8328	0.0047	-18.5098
0	-17.8188	0.00482	-18.4948
0	-17.8048	0.00552	-18.4788
0	-17.7908	0.00676	-18.4628
0	-17.7758	0.00844	-18.4468
0	-17.7618	0.01039	-18.4318
0	-17.7478	0.01238	-18.4158
0	-17.7338	0.01415	-18.3998
0	-17.7188	0.01544	-18.3848
0	-17.7048	0.01606	-18.3688
0	-17.6908	0.01592	-18.3528
0	-17.6758	0.01503	-18.3368
0	-17.6618	0.0135	-18.3218
0	-17.6478	0.01155	-18.3058
0	-17.6338	0.00941	-18.2898
0	-17.6188	0.0073	-18.2748
0	-17.6048	0.00539	-18.2588
0	-17.5908	0.00378	-18.2428
0	-17.5758	0.00253	-18.2268
0	-17.5618	0.00161	-18.2118
0	-17.5478	0.00097774	-18.1958
0	-17.5338	0.00056439	-18.1798
0	-17.5188	0.00031016	-18.1638
0	-17.5048	0.00016224	-18.1488
0	-17.4908	8.08e-05	-18.1328
0	-17.4768	3.83e-05	-18.1168
0	-17.4618	1.729e-05	-18.1018
0	-17.4478	7.43e-06	-18.0858
0	-17.4338	3.04e-06	-18.0698
0	-17.4188	1.18e-06	-18.0538
0	-17.4048	4.4e-07	-18.0388
0	-17.3908	1.5e-07	-18.0228
0	-17.3768	5e-08	-18.0068
0	-17.3618	2e-08	-17.9918
0	-17.3478	1e-08	-17.9758
0	-17.3338	0	-17.9598
0	-17.3188	0	-17.9438
0	-17.3048	0	-17.9288
0	-17.2908	0	-17.9128
0	-17.2768	0	-17.8968
0	-17.2618	0	-17.8818
0	-17.2478	0	-17.8658
0	-17.2338	0	-17.8498
0	-17.2198	0	-17.8338
0	-17.2048	0	-17.8188
0	-17.1908	0	-17.8028
0	-17.1768	0	-17.7868
0	-17.1618	0	-17.7718
0	-17.1478	0	-17.7558
0	-17.1338	0	-17.7398
0	-17.1198	0	-17.7238
0	-17.1048	0	-17.7088
0	-17.0908	0	-17.6928
0	-17.0768	0	-17.6768
0	-17.0618	0	-17.6618
0	-17.0478	0	-17.6458
0	-17.0338	0	-17.6298
0	-17.0198	0	-17.6138
0	-17.0048	0	-17.5988
0	-16.9908	0	-17.5828
0	-16.9768	0	-17.5668
0	-16.9628	0	-17.5518
0	-16.9478	0	-17.5358
0	-16.9338	0	-17.5198
0	-16.9198	0	-17.5038
0	-16.9048	0	-17.4888
0	-16.8908	0	-17.4728
0	-16.8768	0	-17.4568
0	-16.8628	0	-17.4418
0	-16.8478	0	-17.4258
0	-16.8338	0	-17.4098
0	-16.8198	0	-17.3938
0	-16.8048	0	-17.3788
0	-16.7908	0	-17.3628
0	-16.7768	0	-17.3468
0	-16.7628	0	-17.3318
0	-16.7478	0	-17.3158
0	-16.7338	0	-17.2998
0	-16.7198	1e-08	-17.2838
0	-16.7058	3e-08	-17.2688
0	-16.6908	9e-08	-17.2528
0	-16.6768	2.4e-07	-17.2368
0	-16.6628	6.1e-07	-17.2218
0	-16.6478	1.51e-06	-17.2058
0	-16.6338	3.54e-06	-17.1898
0	-16.6198	7.91e-06	-17.1738
0	-16.6058	1.684e-05	-17.1588
0	-16.5908	3.415e-05	-17.1428
0	-16.5768	6.588e-05	-17.1268
0	-16.5628	0.00012102	-17.1118
0	-16.5478	0.00021162	-17.0958
0	-16.5338	0.00035228	-17.0798
0	-16.5198	0.00055851	-17.0638
0	-16.5058	0.00084261	-17.0488
0	-16.4908	0.00121	-17.0328
0	-16.4768	0.00166	-17.0168
0	-16.4628	0.00215	-17.0018
0	-16.4488	0.00267	-16.9858
0	-16.4338	0.00315	-16.9698
0	-16.4198	0.00354	-16.9538
0	-16.4058	0.00378	-16.9388
0	-16.3908	0.00385	-16.9228
0	-16.3768	0.00373	-16.9068
0	-16.3628	0.00344	-16.8918
0	-16.3488	0.00303	-16.8758
0	-16.3338	0.00253	-16.8598
0	-16.3198	0.00201	-16.8438
0	-16.3058	0.00153	-16.8288
0	-16.2908	0.0011	-16.8128
0	-16.2768	0.00075575	-16.7968
0	-16.2628	0.00049409	-16.7818
0	-16.2488	0.00030754	-16.7658
0	-16.2338	0.00018223	-16.7498
0	-16.2198	0.00010278	-16.7338
0	-16.2058	5.52e-05	-16.7188
0	-16.1918	2.821e-05	-16.7028
0	-16.1768	1.373e-05	-16.6868
0	-16.1628	6.36e-06	-16.6718
0	-16.1488	2.81e-06	-16.6558
0	-16.1338	1.18e-06	-16.6398
0	-16.1198	4.7e-07	-16.6238
0	-16.1058	1.8e-07	-16.6088
0	-16.0918	6e-08	-16.5928
0	-16.0768	2e-08	-16.5768
0	-16.0628	1e-08	-16.5608
0	-16.0488	0	-16.5458
0	-16.0338	0	-16.5298
0	-16.0198	0	-16.5138
0	-16.0058	0	-16.4988
0	-15.9918	0	-16.4828
0	-15.9768	0	-16.4668
0	-15.9628	0	-16.4508
0	-15.9488	0	-16.4358
0	-15.9348	0	-16.4198
0	-15.9198	0	-16.4038
0	-15.9058	0	-16.3888
0	-15.8918	0	-16.3728
0	-15.8768	0	-16.3568
0	-15.8628	0	-16.3408
0	-15.8488	0	-16.3258
0	-15.8348	0	-16.3098
0	-15.8198	0	-16.2938
0	-15.8058	0	-16.2788
0	-15.7918	0	-16.2628
0	-15.7768	0	-16.2468
0	-15.7628	0	-16.2308
0	-15.7488	0	-16.2158
0	-15.7348	0	-16.1998
0	-15.7198	0	-16.1838
0	-15.7058	0	-16.1688
0	-15.6918	0	-16.1528
0	-15.6778	0	-16.1368
0	-15.6628	0	-16.1208
0	-15.6488	0	-16.1058
0	-15.6348	0	-16.0898
0	-15.6198	0	-16.0738
0	-15.6058	0	-16.0588
0	-15.5918	0	-16.0428
0	-15.5778	0	-16.0268
0	-15.5628	0	-16.0108
0	-15.5488	0	-15.9958
0	-15.5348	0	-15.9798
0	-15.5208	0	-15.9638
0	-15.5058	0	-15.9488
0	-15.4918	0	-15.9328
0	-15.4778	0	-15.9168
0	-15.4628	0	-15.9008
0	-15.4488	0	-15.8858
0	-15.4348	0	-15.8698
0	-15.4208	0	-15.8538
0	-15.4058	0	-15.8388
0	-15.3918	0	-15.8228
0	-15.3778	0	-15.8068
0	-15.3628	0	-15.7908
0	-15.3488	0	-15.7758
0	-15.3348	0	-15.7598
0	-15.3208	0	-15.7438
0	-15.3058	0	-15.7288
0	-15.2918	0	-15.7128
0	-15.2778	0	-15.6968
0	-15.2638	0	-15.6808
0	-15.2488	0	-15.6658
0	-15.2348	0	-15.6498
0	-15.2208	0	-15.6338
0	-15.2058	0	-15.6188
0	-15.1918	0	-15.6028
0	-15.1778	0	-15.5868
0	-15.1638	0	-15.5708
0	-15.1488	0	-15.5558
0	-15.1348	0	-15.5398
0	-15.1208	0	-15.5238
0	-15.1058	0	-15.5088
0	-15.0918	0	-15.4928
0	-15.0778	0	-15.4768
0	-15.0638	0	-15.4608
0	-15.0488	0	-15.4458
0	-15.0348	0	-15.4298
0	-15.0208	0	-15.4138
0	-15.0068	0	-15.3988
0	-14.9918	0	-15.3828
0	-14.9778	0	-15.3668
0	-14.9638	0	-15.3508
0	-14.9488	0	-15.3358
0	-14.9348	0	-15.3198
0	-14.9208	0	-15.3038
0	-14.9068	0	-15.2888
0	-14.8918	0	-15.2728
0	-14.8778	0	-15.2568
0	-14.8638	0	-15.2408
0	-14.8488	0	-15.2258
0	-14.8348	0	-15.2098
0	-14.8208	0	-15.1938
0	-14.8068	0	-15.1788
0	-14.7918	1e-08	-15.1628
0	-14.7778	2e-08	-15.1468
0	-14.7638	6e-08	-15.1308
0	-14.7498	1.6e-07	-15.1158
0	-14.7348	4.5e-07	-15.0998
0	-14.7208	1.19e-06	-15.0838
0	-14.7068	3e-06	-15.0688
0	-14.6918	7.21e-06	-15.0528
0	-14.6778	1.647e-05	-15.0368
0	-14.6638	3.58e-05	-15.0208
0	-14.6498	7.413e-05	-15.0058
0	-14.6348	0.0001461	-14.9898
0	-14.6208	0.00027413	-14.9738
0	-14.6068	0.00048959	-14.9588
0	-14.5918	0.00083239	-14.9428
0	-14.5778	0.00135	-14.9268
0	-14.5638	0.00208	-14.9108
0	-14.5498	0.00305	-14.8958
0	-14.5348	0.00426	-14.8798
0	-14.5208	0.00566	-14.8638
0	-14.5068	0.00716	-14.8478
0	-14.4928	0.00863	-14.8328
0	-14.4778	0.0099	-14.8168
0	-14.4638	0.01081	-14.8008
0	-14.4498	0.01124	-14.7858
0	-14.4348	0.01113	-14.7698
0	-14.4208	0.01048	-14.7538
0	-14.4068	0.0094	-14.7378
0	-14.3928	0.00803	-14.7228
0	-14.3778	0.00653	-14.7068
0	-14.3638	0.00505	-14.6908
0	-14.3498	0.00372	-14.6758
0	-14.3348	0.00261	-14.6598
0	-14.3208	0.00174	-14.6438
0	-14.3068	0.00111	-14.6278
0	-14.2928	0.00067099	-14.6128
0	-14.2778	0.00038654	-14.5968
0	-14.2638	0.00021198	-14.5808
0	-14.2498	0.00011069	-14.5658
0	-14.2358	5.503e-05	-14.5498
0	-14.2208	2.604e-05	-14.5338
0	-14.2068	1.173e-05	-14.5178
0	-14.1928	5.03e-06	-14.5028
0	-14.1778	2.05e-06	-14.4868
0	-14.1638	8e-07	-14.4708
0	-14.1498	3e-07	-14.4558
0	-14.1358	1e-07	-14.4398
0	-14.1208	3e-08	-14.4238
0	-14.1068	1e-08	-14.4078
0	-14.0928	0	-14.3928
0	-14.0778	0	-14.3768
0	-14.0638	0	-14.3608
0	-14.0498	0	-14.3458
0	-14.0358	0	-14.3298
0	-14.0208	0	-14.3138
0	-14.0068	0	-14.2978
0	-13.9928	0	-14.2828
0	-13.9788	0	-14.2668
0	-13.9638	0	-14.2508
0	-13.9498	0	-14.2358
0	-13.9358	0	-14.2198
0	-13.9208	0	-14.2038
0	-13.9068	0	-14.1878
0	-13.8928	0	-14.1728
0	-13.8788	0	-14.1568
0	-13.8638	0	-14.1408
0	-13.8498	0	-14.1258
0	-13.8358	0	-14.1098
0	-13.8208	0	-14.0938
0	-13.8068	0	-14.0778
0	-13.7928	0	-14.0628
0	-13.7788	0	-14.0468
0	-13.7638	0	-14.0308
0	-13.7498	0	-14.0158
0	-13.7358	0	-13.9998
0	-13.7218	0	-13.9838
0	-13.7068	0	-13.9678
0	-13.6928	0	-13.9528
0	-13.6788	0	-13.9368
0	-13.6638	0	-13.9208
0	-13.6498	0	-13.9058
0	-13.6358	0	-13.8898
0	-13.6218	0	-13.8738
0	-13.6068	0	-13.8578
0	-13.5928	0	-13.8428
0	-13.5788	0	-13.8268
0	-13.5638	0	-13.8108
0	-13.5498	0	-13.7958
0	-13.5358	0	-13.7798
0	-13.5218	0	-13.7638
0	-13.5068	0	-13.7478
0	-13.4928	0	-13.7328
0	-13.4788	0	-13.7168
0	-13.4648	0	-13.7008
0	-13.4498	0	-13.6858
0	-13.4358	0	-13.6698
0	-13.4218	0	-13.6538
0	-13.4068	0	-13.6378
0	-13.3928	0	-13.6228
0	-13.3788	0	-13.6068
0	-13.3648	0	-13.5908
0	-13.3498	0	-13.5758
0	-13.3358	0	-13.5598
0	-13.3218	0	-13.5438
0	-13.3068	0	-13.5278
0	-13.2928	0	-13.5128
0	-13.2788	0	-13.4968
0	-13.2648	0	-13.4808
0	-13.2498	0	-13.4658
0	-13.2358	0	-13.4498
0	-13.2218	0	-13.4338
0	-13.2078	0	-13.4178
0	-13.1928	0	-13.4028
0	-13.1788	0	-13.3868
0	-13.1648	0	-13.3708
0	-13.1498	0	-13.3558
0	-13.1358	0	-13.3398
0	-13.1218	0	-13.3238
0	-13.1078	1e-08	-13.3078
0	-13.0928	4e-08	-13.2928
0	-13.0788	1.2e-07	-13.2768
0	-13.0648	3.8e-07	-13.2608
0	-13.0508	1.13e-06	-13.2448
0	-13.0358	3.16e-06	-13.2298
0	-13.0218	8.41e-06	-13.2138
0	-13.0078	2.132e-05	-13.1978
0	-12.9928	5.145e-05	-13.1828
0	-12.9788	0.0001182	-13.1668
0	-12.9648	0.00025852	-13.1508
0	-12.9508	0.00053818	-13.1348
0	-12.9358	0.00107	-13.1198
0	-12.9218	0.00201	-13.1038
0	-12.9078	0.00362	-13.0878
0	-12.8928	0.00618	-13.0728
0	-12.8788	0.01006	-13.0568
0	-12.8648	0.0156	-13.0408
0	-12.8508	0.02301	-13.0248
0	-12.8358	0.03232	-13.0098
0	-12.8218	0.04321	-12.9938
0	-12.8078	0.05501	-12.9778
0	-12.7938	0.06667	-12.9628
0	-12.7788	0.07691	-12.9468
0	-12.7648	0.08446	-12.9308
0	-12.7508	0.08831	-12.9148
0	-12.7358	0.08791	-12.8998
0	-12.7218	0.0833	-12.8838
0	-12.7078	0.07514	-12.8678
0	-12.6938	0.06453	-12.8528
0	-12.6788	0.05276	-12.8368
0	-12.6648	0.04107	-12.8208
0	-12.6508	0.03043	-12.8048
0	-12.6358	0.02147	-12.7898
0	-12.6218	0.01441	-12.7738
0	-12.6078	0.00921	-12.7578
0	-12.5938	0.00561	-12.7428
0	-12.5788	0.00325	-12.7268
0	-12.5648	0.00179	-12.7108
0	-12.5508	0.00094216	-12.6948
0	-12.5368	0.00047326	-12.6798
0	-12.5218	0.00023136	-12.6638
0	-12.5078	0.00012021	-12.6478
0	-12.4938	8.881e-05	-12.6328
0	-12.4788	0.00012087	-12.6168
0	-12.4648	0.00023078	-12.6008
0	-12.4508	0.00046573	-12.5848
0	-12.4368	0.00091364	-12.5698
0	-12.4218	0.00171	-12.5538
0	-12.4078	0.00306	-12.5378
0	-12.3938	0.0052	-12.5228
0	-12.3788	0.00842	-12.5068
0	-12.3648	0.01297	-12.4908
0	-12.3508	0.01902	-12.4748
0	-12.3368	0.02656	-12.4598
0	-12.3218	0.03531	-12.4438
0	-12.3078	0.04468	-12.4278
0	-12.2938	0.05385	-12.4128
0	-12.2798	0.06177	-12.3968
0	-12.2648	0.06746	-12.3808
0	-12.2508	0.07012	-12.3648
0	-12.2368	0.06938	-12.3498
0	-12.2218	0.06538	-12.3338
0	-12.2078	0.05864	-12.3178
0	-12.1938	0.05006	-12.3028
0	-12.1798	0.0407	-12.2868
0	-12.1648	0.0315	-12.2708
0	-12.1508	0.0232	-12.2548
0	-12.1368	0.01627	-12.2398
0	-12.1218	0.01087	-12.2238
0	-12.1078	0.00691	-12.2078
0	-12.0938	0.00418	-12.1928
0	-12.0798	0.00241	-12.1768
0	-12.0648	0.00132	-12.1608
0	-12.0508	0.00068927	-12.1448
0	-12.0368	0.00034262	-12.1298
0	-12.0228	0.00016211	-12.1138
0	-12.0078	7.302e-05	-12.0978
0	-11.9938	3.131e-05	-12.0828
0	-11.9798	1.278e-05	-12.0668
0	-11.9648	4.97e-06	-12.0508
0	-11.9508	1.84e-06	-12.0348
0	-11.9368	6.5e-07	-12.0198
0	-11.9228	2.2e-07	-12.0038
0	-11.9078	7e-08	-11.9878
0	-11.8938	2e-08	-11.9728
0	-11.8798	1e-08	-11.9568
0	-11.8648	0	-11.9408
0	-11.8508	0	-11.9248
0	-11.8368	0	-11.9098
0	-11.8228	0	-11.8938
0	-11.8078	0	-11.8778
0	-11.7938	0	-11.8628
0	-11.7798	0	-11.8468
0	-11.7658	0	-11.8308
0	-11.7508	0	-11.8148
0	-11.7368	0	-11.7998
0	-11.7228	0	-11.7838
0	-11.7078	0	-11.7678
0	-11.6938	0	-11.7528
0	-11.6798	0	-11.7368
0	-11.6658	0	-11.7208
0	-11.6508	0	-11.7048
0	-11.6368	0	-11.6898
0	-11.6228	0	-11.6738
0	-11.6078	0	-11.6578
0	-11.5938	0	-11.6428
0	-11.5798	0	-11.6268
0	-11.5658	0	-11.6108
0	-11.5508	0	-11.5948
0	-11.5368	0	-11.5798
0	-11.5228	0	-11.5638
0	-11.5088	0	-11.5478
0	-11.4938	0	-11.5318
0	-11.4798	0	-11.5168
0	-11.4658	0	-11.5008
0	-11.4508	0	-11.4848
0	-11.4368	0	-11.4698
0	-11.4228	0	-11.4538
0	-11.4088	0	-11.4378
0	-11.3938	0	-11.4218
0	-11.3798	0	-11.4068
0	-11.3658	0	-11.3908
0	-11.3508	0	-11.3748
0	-11.3368	0	-11.3598
0	-11.3228	0	-11.3438
0	-11.3088	0	-11.3278
0	-11.2938	0	-11.3118
0	-11.2798	0	-11.2968
0	-11.2658	0	-11.2808
0	-11.2518	0	-11.2648
0	-11.2368	0	-11.2498
0	-11.2228	0	-11.2338
0	-11.2088	0	-11.2178
0	-11.1938	0	-11.2018
0	-11.1798	0	-11.1868
0	-11.1658	0	-11.1708
0	-11.1518	0	-11.1548
0	-11.1368	0	-11.1398
0	-11.1228	0	-11.1238
0	-11.1088	0	-11.1078
0	-11.0938	0	-11.0918
0	-11.0798	0	-11.0768
0	-11.0658	0	-11.0608
0	-11.0518	0	-11.0448
0	-11.0368	1e-08	-11.0298
0	-11.0228	4e-08	-11.0138
0	-11.0088	1.2e-07	-10.9978
0	-10.9948	3.3e-07	-10.9818
0	-10.9798	8.8e-07	-10.9668
0	-10.9658	2.26e-06	-10.9508
0	-10.9518	5.53e-06	-10.9348
0	-10.9368	1.286e-05	-10.9198
0	-10.9228	2.849e-05	-10.9038
0	-10.9088	6.006e-05	-10.8878
0	-10.8948	0.00012051	-10.8718
0	-10.8798	0.0002302	-10.8568
0	-10.8658	0.00041871	-10.8408
0	-10.8518	0.00072499	-10.8248
0	-10.8368	0.0012	-10.8098
0	-10.8228	0.00188	-10.7938
0	-10.8088	0.0028	-10.7778
0	-10.7948	0.00398	-10.7618
0	-10.7798	0.0054	-10.7468
0	-10.7658	0.00695	-10.7308
0	-10.7518	0.00853	-10.7148
0	-10.7378	0.00997	-10.6998
0	-10.7228	0.01108	-10.6838
0	-10.7088	0.01173	-10.6678
0	-10.6948	0.01182	-10.6518
0	-10.6798	0.01135	-10.6368
0	-10.6658	0.01036	-10.6208
0	-10.6518	0.00901	-10.6048
0	-10.6378	0.00746	-10.5898
0	-10.6228	0.00588	-10.5738
0	-10.6088	0.00441	-10.5578
0	-10.5948	0.00315	-10.5418
0	-10.5798	0.00214	-10.5268
0	-10.5658	0.00139	-10.5108
0	-10.5518	0.00085454	-10.4948
0	-10.5378	0.00050123	-10.4798
0	-10.5228	0.00028001	-10.4638
0	-10.5088	0.00014886	-10.4478
0	-10.4948	7.535e-05	-10.4318
0	-10.4808	3.63e-05	-10.4168
0	-10.4658	1.666e-05	-10.4008
0	-10.4518	7.27e-06	-10.3848
0	-10.4378	3.02e-06	-10.3698
0	-10.4228	1.2e-06	-10.3538
0	-10.4088	4.5e-07	-10.3378
0	-10.3948	1.6e-07	-10.3218
0	-10.3808	6e-08	-10.3068
0	-10.3658	2e-08	-10.2908
0	-10.3518	1e-08	-10.2748
0	-10.3378	0	-10.2598
0	-10.3238	0	-10.2438
0	-10.3088	0	-10.2278
0	-10.2948	0	-10.2118
0	-10.2808	0	-10.1968
0	-10.2658	0	-10.1808
0	-10.2518	0	-10.1648
0	-10.2378	0	-10.1498
1e-08	-10.2238	0	-10.1338
2e-08	-10.2088	0	-10.1178
5e-08	-10.1948	0	-10.1018
1.3e-07	-10.1808	0	-10.0868
3.5e-07	-10.1658	0	-10.0708
8.7e-07	-10.1518	0	-10.0548
2.07e-06	-10.1378	0	-10.0398
4.74e-06	-10.1238	1e-08	-10.0238
1.045e-05	-10.1088	2e-08	-10.0078
2.215e-05	-10.0948	4e-08	-9.9918
4.515e-05	-10.0808	1.2e-07	-9.9768
8.847e-05	-10.0668	3e-07	-9.9608
0.00016671	-10.0518	7.4e-07	-9.9448
0.00030196	-10.0378	1.71e-06	-9.9288
0.00052611	-10.0238	3.77e-06	-9.9138
0.00088129	-10.0088	7.91e-06	-9.8978
0.00142	-9.9948	1.581e-05	-9.8818
0.0022	-9.9808	3.009e-05	-9.8668
0.00328	-9.9668	5.455e-05	-9.8508
0.0047	-9.9518	9.419e-05	-9.8348
0.00647	-9.9378	0.00015491	-9.8188
0.00858	-9.9238	0.00024265	-9.8038
0.01095	-9.9088	0.00036211	-9.7878
0.01343	-9.8948	0.00051483	-9.7718
0.01588	-9.8808	0.00069714	-9.7568
0.01807	-9.8668	0.00089966	-9.7408
0.01985	-9.8518	0.00111	-9.7248
0.02105	-9.8378	0.0013	-9.7088
0.02164	-9.8238	0.00145	-9.6938
0.02166	-9.8098	0.00156	-9.6778
0.02125	-9.7948	0.0016	-9.6618
0.02062	-9.7808	0.0016	-9.6468
0.02005	-9.7668	0.00156	-9.6308
0.01974	-9.7518	0.00154	-9.6148
0.01989	-9.7378	0.00158	-9.5988
0.02057	-9.7238	0.00172	-9.5838
0.02173	-9.7098	0.00201	-9.5678
0.02323	-9.6948	0.00248	-9.5518
0.02488	-9.6808	0.00315	-9.5368
0.02644	-9.6668	0.00397	-9.5208
0.0277	-9.6518	0.00491	-9.5048
0.02853	-9.6378	0.0059	-9.4888
0.02891	-9.6238	0.00685	-9.4738
0.02889	-9.6098	0.00769	-9.4578
0.02856	-9.5948	0.00838	-9.4418
0.02809	-9.5808	0.00889	-9.4268
0.02762	-9.5668	0.00924	-9.4108
0.02729	-9.5528	0.00948	-9.3948
0.02718	-9.5378	0.00965	-9.3788
0.02739	-9.5238	0.00982	-9.3638
0.02797	-9.5098	0.01002	-9.3478
0.02901	-9.4948	0.01027	-9.3318
0.03062	-9.4808	0.01059	-9.3168
0.03288	-9.4668	0.011	-9.3008
0.03595	-9.4528	0.01157	-9.2848
0.03991	-9.4378	0.0124	-9.2688
0.04478	-9.4238	0.01362	-9.2538
0.05056	-9.4098	0.01543	-9.2378
0.05706	-9.3948	0.01802	-9.2218
0.06404	-9.3808	0.0216	-9.2068
0.07117	-9.3668	0.02632	-9.1908
0.07799	-9.3528	0.03227	-9.1748
0.08407	-9.3378	0.03943	-9.1588
0.08899	-9.3238	0.04767	-9.1438
0.0924	-9.3098	0.0567	-9.1278
0.09407	-9.2958	0.06605	-9.1118
0.09391	-9.2808	0.07523	-9.0968
0.09205	-9.2668	0.08362	-9.0808
0.08871	-9.2528	0.09067	-9.0648
0.08424	-9.2378	0.09595	-9.0488
0.07907	-9.2238	0.09918	-9.0338
0.07364	-9.2098	0.1003	-9.0178
0.06832	-9.1958	0.09952	-9.0018
0.06336	-9.1808	0.09724	-8.9868
0.05894	-9.1668	0.09396	-8.9708
0.0551	-9.1528	0.09027	-8.9548
0.05179	-9.1378	0.08668	-8.9388
0.04898	-9.1238	0.0836	-8.9238
0.04656	-9.1098	0.08122	-8.9078
0.04445	-9.0958	0.07953	-8.8918
0.04256	-9.0808	0.07837	-8.8768
0.04088	-9.0668	0.07755	-8.8608
0.03935	-9.0528	0.07684	-8.8448
0.03796	-9.0388	0.07616	-8.8288
0.03667	-9.0238	0.07562	-8.8138
0.03549	-9.0098	0.07553	-8.7978
0.0344	-8.9958	0.07639	-8.7818
0.03345	-8.9808	0.07888	-8.7668
0.03268	-8.9668	0.08371	-8.7508
0.03212	-8.9528	0.0917	-8.7348
0.03181	-8.9388	0.10357	-8.7188
0.03175	-8.9238	0.11988	-8.7038
0.03194	-8.9098	0.14078	-8.6878
0.03229	-8.8958	0.16591	-8.6718
0.03271	-8.8808	0.19406	-8.6568
0.03306	-8.8668	0.22316	-8.6408
0.03323	-8.8528	0.25044	-8.6248
0.03312	-8.8388	0.27264	-8.6088
0.03269	-8.8238	0.28691	-8.5938
0.03198	-8.8098	0.29075	-8.5778
0.03109	-8.7958	0.28369	-8.5618
0.03024	-8.7818	0.26634	-8.5468
0.02966	-8.7668	0.24142	-8.5308
0.02965	-8.7528	0.21223	-8.5148
0.03044	-8.7388	0.18303	-8.4988
0.03219	-8.7238	0.15722	-8.4838
0.03493	-8.7098	0.13747	-8.4678
0.03853	-8.6958	0.12515	-8.4518
0.04269	-8.6818	0.12025	-8.4368
0.04699	-8.6668	0.12173	-8.4208
0.05093	-8.6528	0.12791	-8.4048
0.05405	-8.6388	0.13691	-8.3888
0.05603	-8.6238	0.14699	-8.3738
0.05668	-8.6098	0.15668	-8.3578
0.05609	-8.5958	0.16492	-8.3418
0.05455	-8.5818	0.17076	-8.3268
0.05249	-8.5668	0.1738	-8.3108
0.05046	-8.5528	0.17345	-8.2948
0.04896	-8.5388	0.16944	-8.2788
0.04841	-8.5248	0.16179	-8.2638
0.04908	-8.5098	0.1509	-8.2478
0.05106	-8.4958	0.13746	-8.2318
0.0543	-8.4818	0.12241	-8.2158
0.05856	-8.4668	0.10691	-8.2008
0.06354	-8.4528	0.09202	-8.1848
0.06883	-8.4388	0.07853	-8.1688
0.07401	-8.4248	0.06702	-8.1538
0.07863	-8.4098	0.05764	-8.1378
0.08236	-8.3958	0.05031	-8.1218
0.08484	-8.3818	0.04484	-8.1058
0.08593	-8.3668	0.04095	-8.0908
0.0856	-8.3528	0.03836	-8.0748
0.08397	-8.3388	0.03688	-8.0588
0.08129	-8.3248	0.0363	-8.0438
0.07795	-8.3098	0.03641	-8.0278
0.07434	-8.2958	0.03699	-8.0118
0.07087	-8.2818	0.03782	-7.9958
0.06789	-8.2678	0.03862	-7.9808
0.06559	-8.2528	0.03921	-7.9648
0.06415	-8.2388	0.03953	-7.9488
0.06351	-8.2248	0.03962	-7.9338
0.06361	-8.2098	0.03973	-7.9178
0.06424	-8.1958	0.0402	-7.9018
0.06524	-8.1818	0.04145	-7.8858
0.0664	-8.1678	0.04393	-7.8708
0.06763	-8.1528	0.04799	-7.8548
0.06885	-8.1388	0.05391	-7.8388
0.0701	-8.1248	0.06187	-7.8238
0.07153	-8.1098	0.07192	-7.8078
0.07335	-8.0958	0.08399	-7.7918
0.0758	-8.0818	0.09797	-7.7758
0.07919	-8.0678	0.11357	-7.7608
0.08376	-8.0528	0.1304	-7.7448
0.08972	-8.0388	0.14789	-7.7288
0.09713	-8.0248	0.16537	-7.7138
0.10591	-8.0108	0.18212	-7.6978
0.1158	-7.9958	0.19748	-7.6818
0.12633	-7.9818	0.21099	-7.6658
0.13691	-7.9678	0.22244	-7.6508
0.1468	-7.9528	0.23182	-7.6348
0.15531	-7.9388	0.23938	-7.6188
0.16182	-7.9248	0.24527	-7.6038
0.16585	-7.9108	0.24958	-7.5878
0.16718	-7.8958	0.25208	-7.5718
0.16593	-7.8818	0.25231	-7.5558
0.1624	-7.8678	0.24951	-7.5408
0.15716	-7.8528	0.24303	-7.5248
0.15099	-7.8388	0.23243	-7.5088
0.1447	-7.8248	0.21771	-7.4938
0.13916	-7.8108	0.19951	-7.4778
0.13514	-7.7958	0.17902	-7.4618
0.13331	-7.7818	0.15785	-7.4458
0.13407	-7.7678	0.13784	-7.4308
0.13749	-7.7538	0.12072	-7.4148
0.14334	-7.7388	0.10787	-7.3988
0.15094	-7.7248	0.10025	-7.3838
0.15927	-7.7108	0.09831	-7.3678
0.16707	-7.6958	0.10211	-7.3518
0.17299	-7.6818	0.11151	-7.3358
0.17587	-7.6678	0.12611	-7.3208
0.1748	-7.6538	0.14557	-7.3048
0.1695	-7.6388	0.16948	-7.2888
0.16012	-7.6248	0.19761	-7.2738
0.14745	-7.6108	0.22991	-7.2578
0.13258	-7.5968	0.26671	-7.2418
0.11679	-7.5818	0.30876	-7.2258
0.10128	-7.5678	0.35723	-7.2108
0.08704	-7.5538	0.41346	-7.1948
0.07468	-7.5388	0.47817	-7.1788
0.06452	-7.5248	0.55129	-7.1638
0.05661	-7.5108	0.63071	-7.1478
0.05086	-7.4968	0.71255	-7.1318
0.0472	-7.4818	0.79115	-7.1158
0.04566	-7.4678	0.86043	-7.1008
0.04642	-7.4538	0.91537	-7.0848
0.04978	-7.4388	0.95299	-7.0688
0.05611	-7.4248	0.97424	-7.0538
0.06574	-7.4108	0.98307	-7.0378
0.07894	-7.3968	0.98598	-7.0218
0.09584	-7.3818	0.99039	-7.0058
0.1166	-7.3678	1.00164	-6.9908
0.14141	-7.3538	1.02198	-6.9748
0.17089	-7.3398	1.04957	-6.9588
0.20592	-7.3248	1.07847	-6.9438
0.24814	-7.3108	1.10057	-6.9278
0.29978	-7.2968	1.10746	-6.9118
0.36283	-7.2818	1.09245	-6.8958
0.43901	-7.2678	1.05193	-6.8808
0.52869	-7.2538	0.98762	-6.8648
0.63005	-7.2398	0.90427	-6.8488
0.73861	-7.2248	0.80962	-6.8338
0.8473	-7.2108	0.71286	-6.8178
0.9466	-7.1968	0.62225	-6.8018
1.02671	-7.1818	0.54434	-6.7858
1.07804	-7.1678	0.48305	-6.7708
1.09381	-7.1538	0.44009	-6.7548
1.07114	-7.1398	0.41443	-6.7388
1.01202	-7.1248	0.40416	-6.7238
0.92253	-7.1108	0.40588	-6.7078
0.81214	-7.0968	0.41623	-6.6918
0.69208	-7.0828	0.43188	-6.6758
0.57366	-7.0678	0.44912	-6.6608
0.46681	-7.0538	0.46543	-6.6448
0.37869	-7.0398	0.47834	-6.6288
0.31384	-7.0248	0.48633	-6.6128
0.27409	-7.0108	0.48926	-6.5978
0.25905	-6.9968	0.48769	-6.5818
0.26687	-6.9828	0.48406	-6.5658
0.29496	-6.9678	0.4817	-6.5508
0.34061	-6.9538	0.48417	-6.5348
0.40151	-6.9398	0.49489	-6.5188
0.47579	-6.9248	0.51581	-6.5028
0.56227	-6.9108	0.54668	-6.4878
0.66013	-6.8968	0.58524	-6.4718
0.76851	-6.8828	0.62698	-6.4558
0.88637	-6.8678	0.66651	-6.4408
1.0114	-6.8538	0.69867	-6.4248
1.1408	-6.8398	0.7195	-6.4088
1.2693	-6.8258	0.72679	-6.3928
1.3915	-6.8108	0.72057	-6.3778
1.5	-6.7968	0.70306	-6.3618
1.5879	-6.7828	0.67676	-6.3458
1.6486	-6.7678	0.64517	-6.3308
1.6775	-6.7538	0.61089	-6.3148
1.6718	-6.7398	0.57653	-6.2988
1.6318	-6.7258	0.5435	-6.2828
1.5603	-6.7108	0.51314	-6.2678
1.4621	-6.6968	0.48585	-6.2518
1.3439	-6.6828	0.46191	-6.2358
1.2136	-6.6678	0.44103	-6.2208
1.0782	-6.6538	0.42254	-6.2048
0.94463	-6.6398	0.40559	-6.1888
0.81845	-6.6258	0.3894	-6.1728
0.70376	-6.6108	0.3733	-6.1578
0.60297	-6.5968	0.35697	-6.1418
0.51705	-6.5828	0.34064	-6.1258
0.44599	-6.5688	0.32483	-6.1108
0.38805	-6.5538	0.3103	-6.0948
0.34143	-6.5398	0.29773	-6.0788
0.30409	-6.5258	0.28744	-6.0628
0.27398	-6.5108	0.27937	-6.0478
0.2495	-6.4968	0.27314	-6.0318
0.22941	-6.4828	0.26816	-6.0158
0.213	-6.4688	0.26373	-6.0008
0.19994	-6.4538	0.2597	-5.9848
0.19009	-6.4398	0.25566	-5.9688
0.18344	-6.4258	0.25199	-5.9528
0.17997	-6.4108	0.24898	-5.9378
0.17943	-6.3968	0.24699	-5.9218
0.18154	-6.3828	0.2463	-5.9058
0.18586	-6.3688	0.24694	-5.8908
0.19203	-6.3538	0.24876	-5.8748
0.19969	-6.3398	0.25136	-5.8588
0.20871	-6.3258	0.25425	-5.8428
0.21906	-6.3118	0.25697	-5.8278
0.23083	-6.2968	0.25927	-5.8118
0.24409	-6.2828	0.26108	-5.7958
0.25873	-6.2688	0.26261	-5.7808
0.2745	-6.2538	0.26425	-5.7648
0.29075	-6.2398	0.26649	-5.7488
0.3066	-6.2258	0.26973	-5.7328
0.32105	-6.2118	0.27417	-5.7178
0.33308	-6.1968	0.28011	-5.7018
0.34171	-6.1828	0.28747	-5.6858
0.3466	-6.1688	0.29648	-5.6708
0.34751	-6.1538	0.30717	-5.6548
0.34489	-6.1398	0.31978	-5.6388
0.3395	-6.1258	0.33452	-5.6228
0.3323	-6.1118	0.35119	-5.6078
0.32477	-6.0968	0.36939	-5.5918
0.31793	-6.0828	0.38823	-5.5758
0.31288	-6.0688	0.40628	-5.5608
0.3105	-6.0548	0.42192	-5.5448
0.31116	-6.0398	0.43365	-5.5288
0.31469	-6.0258	0.44006	-5.5128
0.32088	-6.0118	0.44031	-5.4978
0.32888	-5.9968	0.43411	-5.4818
0.33775	-5.9828	0.42215	-5.4658
0.34649	-5.9688	0.40554	-5.4508
0.35419	-5.9548	0.38601	-5.4348
0.36018	-5.9398	0.36564	-5.4188
0.36413	-5.9258	0.34622	-5.4028
0.36608	-5.9118	0.32959	-5.3878
0.36652	-5.8968	0.31693	-5.3718
0.36608	-5.8828	0.3089	-5.3558
0.36569	-5.8688	0.30546	-5.3408
0.36604	-5.8548	0.30606	-5.3248
0.36772	-5.8398	0.30962	-5.3088
0.37102	-5.8258	0.31486	-5.2928
0.3761	-5.8118	0.32028	-5.2778
0.38256	-5.7978	0.32444	-5.2618
0.38983	-5.7828	0.32626	-5.2458
0.39725	-5.7688	0.32488	-5.2308
0.40405	-5.7548	0.32015	-5.2148
0.40928	-5.7398	0.31182	-5.1988
0.41248	-5.7258	0.30048	-5.1828
0.41299	-5.7118	0.28655	-5.1678
0.41036	-5.6978	0.27069	-5.1518
0.4045	-5.6828	0.25362	-5.1358
0.39528	-5.6688	0.23613	-5.1208
0.38287	-5.6548	0.21922	-5.1048
0.36766	-5.6398	0.20386	-5.0888
0.34997	-5.6258	0.19115	-5.0728
0.3305	-5.6118	0.18196	-5.0578
0.31011	-5.5978	0.17714	-5.0418
0.28968	-5.5828	0.177	-5.0258
0.27024	-5.5688	0.18134	-5.0108
0.25275	-5.5548	0.18941	-4.9948
0.23796	-5.5408	0.20009	-4.9788
0.22653	-5.5258	0.21188	-4.9628
0.21875	-5.5118	0.22326	-4.9478
0.21456	-5.4978	0.23325	-4.9318
0.21367	-5.4828	0.2407	-4.9158
0.21541	-5.4688	0.24524	-4.8998
0.219	-5.4548	0.24705	-4.8848
0.22361	-5.4408	0.24633	-4.8688
0.22849	-5.4258	0.24383	-4.8528
0.23299	-5.4118	0.24023	-4.8378
0.23671	-5.3978	0.23614	-4.8218
0.23953	-5.3828	0.23199	-4.8058
0.24155	-5.3688	0.228	-4.7898
0.24316	-5.3548	0.22412	-4.7748
0.24485	-5.3408	0.22016	-4.7588
0.24727	-5.3258	0.21582	-4.7428
0.25102	-5.3118	0.21076	-4.7278
0.2566	-5.2978	0.20479	-4.7118
0.26428	-5.2838	0.19774	-4.6958
0.27408	-5.2688	0.18974	-4.6798
0.28575	-5.2548	0.18098	-4.6648
0.29884	-5.2408	0.17185	-4.6488
0.31249	-5.2258	0.16279	-4.6328
0.32603	-5.2118	0.15425	-4.6178
0.33861	-5.1978	0.1467	-4.6018
0.34941	-5.1838	0.14052	-4.5858
0.35775	-5.1688	0.13611	-4.5698
0.36309	-5.1548	0.13379	-4.5548
0.36544	-5.1408	0.13383	-4.5388
0.36488	-5.1268	0.13641	-4.5228
0.362	-5.1118	0.14155	-4.5078
0.35747	-5.0978	0.14909	-4.4918
0.35239	-5.0838	0.15866	-4.4758
0.34765	-5.0688	0.16963	-4.4598
0.344	-5.0548	0.18128	-4.4448
0.34223	-5.0408	0.19283	-4.4288
0.34235	-5.0268	0.20355	-4.4128
0.3444	-5.0118	0.21286	-4.3978
0.34817	-4.9978	0.22039	-4.3818
0.35301	-4.9838	0.22595	-4.3658
0.35856	-4.9688	0.22956	-4.3498
0.36441	-4.9548	0.23123	-4.3348
0.37023	-4.9408	0.23101	-4.3188
0.3754	-4.9268	0.229	-4.3028
0.37968	-4.9118	0.2252	-4.2878
0.38235	-4.8978	0.21974	-4.2718
0.38293	-4.8838	0.21288	-4.2558
0.38075	-4.8698	0.20502	-4.2398
0.37547	-4.8548	0.19675	-4.2248
0.3669	-4.8408	0.18878	-4.2088
0.35498	-4.8268	0.1818	-4.1928
0.34025	-4.8118	0.17647	-4.1778
0.32335	-4.7978	0.1731	-4.1618
0.30512	-4.7838	0.17179	-4.1458
0.28652	-4.7698	0.17222	-4.1298
0.26847	-4.7548	0.17378	-4.1148
0.25179	-4.7408	0.17571	-4.0988
0.2372	-4.7268	0.17724	-4.0828
0.22515	-4.7118	0.17785	-4.0678
0.21598	-4.6978	0.17747	-4.0518
0.20976	-4.6838	0.17646	-4.0358
0.20642	-4.6698	0.17571	-4.0198
0.20559	-4.6548	0.17639	-4.0048
0.20685	-4.6408	0.17969	-3.9888
0.20951	-4.6268	0.18644	-3.9728
0.21291	-4.6128	0.19686	-3.9578
0.21632	-4.5978	0.2104	-3.9418
0.21915	-4.5838	0.22572	-3.9258
0.22097	-4.5698	0.2408	-3.9098
0.22158	-4.5548	0.2536	-3.8948
0.22112	-4.5408	0.26213	-3.8788
0.21992	-4.5268	0.26522	-3.8628
0.21853	-4.5128	0.26221	-3.8478
0.21749	-4.4978	0.25356	-3.8318
0.21735	-4.4838	0.24023	-3.8158
0.21842	-4.4698	0.22329	-3.7998
0.22075	-4.4548	0.20418	-3.7848
0.2241	-4.4408	0.18423	-3.7688
0.22802	-4.4268	0.16458	-3.7528
0.23181	-4.4128	0.1462	-3.7378
0.23482	-4.3978	0.13	-3.7218
0.23645	-4.3838	0.11683	-3.7058
0.23629	-4.3698	0.10749	-3.6898
0.234	-4.3558	0.10285	-3.6748
0.22972	-4.3408	0.10372	-3.6588
0.2236	-4.3268	0.11086	-3.6428
0.21574	-4.3128	0.12493	-3.6278
0.20688	-4.2978	0.14627	-3.6118
0.1973	-4.2838	0.17475	-3.5958
0.18785	-4.2698	0.20954	-3.5798
0.179	-4.2558	0.24896	-3.5648
0.17142	-4.2408	0.29031	-3.5488
0.16566	-4.2268	0.33048	-3.5328
0.16216	-4.2128	0.36574	-3.5178
0.16121	-4.1978	0.39304	-3.5018
0.16298	-4.1838	0.41017	-3.4858
0.16743	-4.1698	0.41626	-3.4698
0.17444	-4.1558	0.41259	-3.4548
0.18371	-4.1408	0.40185	-3.4388
0.19479	-4.1268	0.38757	-3.4228
0.20715	-4.1128	0.37432	-3.4078
0.22006	-4.0988	0.36556	-3.3918
0.23264	-4.0838	0.36412	-3.3758
0.24402	-4.0698	0.37107	-3.3598
0.25305	-4.0558	0.38608	-3.3448
0.25899	-4.0408	0.40659	-3.3288
0.26117	-4.0268	0.42948	-3.3128
0.25916	-4.0128	0.45016	-3.2978
0.25297	-3.9988	0.46455	-3.2818
0.24294	-3.9838	0.46865	-3.2658
0.22973	-3.9698	0.4605	-3.2498
0.21418	-3.9558	0.43904	-3.2348
0.19731	-3.9408	0.40589	-3.2188
0.18017	-3.9268	0.36402	-3.2028
0.16364	-3.9128	0.31736	-3.1868
0.14849	-3.8988	0.27038	-3.1718
0.13532	-3.8838	0.22699	-3.1558
0.1245	-3.8698	0.18977	-3.1398
0.11628	-3.8558	0.15989	-3.1248
0.11074	-3.8418	0.13708	-3.1088
0.10785	-3.8268	0.12004	-3.0928
0.10747	-3.8128	0.10694	-3.0768
0.10932	-3.7988	0.09594	-3.0618
0.11306	-3.7838	0.0856	-3.0458
0.11826	-3.7698	0.07507	-3.0298
0.12442	-3.7558	0.06415	-3.0148
0.13099	-3.7418	0.05306	-2.9988
0.13738	-3.7268	0.04231	-2.9828
0.14307	-3.7128	0.03242	-2.9668
0.14764	-3.6988	0.02385	-2.9518
0.15075	-3.6838	0.01681	-2.9358
0.15223	-3.6698	0.01134	-2.9198
0.15207	-3.6558	0.00733	-2.9048
0.15035	-3.6418	0.00453	-2.8888
0.14726	-3.6268	0.00268	-2.8728
0.14296	-3.6128	0.00151	-2.8568
0.13759	-3.5988	0.00081543	-2.8418
0.13132	-3.5848	0.00042023	-2.8258
0.12419	-3.5698	0.00020687	-2.8098
0.11631	-3.5558	9.72e-05	-2.7948
0.10783	-3.5418	4.359e-05	-2.7788
0.09899	-3.5268	1.865e-05	-2.7628
0.09005	-3.5128	7.61e-06	-2.7468
0.08141	-3.4988	2.96e-06	-2.7318
0.07341	-3.4848	1.1e-06	-2.7158
0.06636	-3.4698	3.9e-07	-2.6998
0.06051	-3.4558	1.5e-07	-2.6848
0.05588	-3.4418	1e-07	-2.6688
0.05242	-3.4268	2.4e-07	-2.6528
0.04987	-3.4128	8e-07	-2.6368
0.04794	-3.3988	2.66e-06	-2.6218
0.04625	-3.3848	8.47e-06	-2.6058
0.04445	-3.3698	2.57e-05	-2.5898
0.04223	-3.3558	7.429e-05	-2.5748
0.03945	-3.3418	0.00020438	-2.5588
0.03602	-3.3278	0.00053529	-2.5428
0.03205	-3.3128	0.00133	-2.5268
0.0277	-3.2988	0.00317	-2.5118
0.02319	-3.2848	0.00716	-2.4958
0.0188	-3.2698	0.0154	-2.4798
0.01472	-3.2558	0.03154	-2.4648
0.01114	-3.2418	0.0615	-2.4488
0.00813	-3.2278	0.11416	-2.4328
0.00572	-3.2128	0.20173	-2.4168
0.00388	-3.1988	0.33939	-2.4018
0.00254	-3.1848	0.54348	-2.3858
0.0016	-3.1698	0.82865	-2.3698
0.00096975	-3.1558	1.20268	-2.3548
0.00056866	-3.1418	1.6618	-2.3388
0.0003263	-3.1278	2.1861	-2.3228
0.00019469	-3.1128	2.7373	-2.3068
0.00014932	-3.0988	3.2643	-2.2918
0.00019632	-3.0848	3.7047	-2.2758
0.00039018	-3.0708	4.0028	-2.2598
0.00087123	-3.0558	4.1182	-2.2448
0.00194	-3.0418	4.0324	-2.2288
0.00417	-3.0278	3.7599	-2.2128
0.00861	-3.0128	3.3366	-2.1968
0.01711	-2.9988	2.82	-2.1818
0.03262	-2.9848	2.2681	-2.1658
0.05975	-2.9708	1.7368	-2.1498
0.10505	-2.9558	1.26615	-2.1348
0.17735	-2.9418	0.87889	-2.1188
0.28747	-2.9278	0.58066	-2.1028
0.44749	-2.9128	0.36527	-2.0868
0.66882	-2.8988	0.21875	-2.0718
0.95996	-2.8848	0.1247	-2.0558
1.32253	-2.8708	0.06768	-2.0398
1.74993	-2.8558	0.03497	-2.0248
2.22303	-2.8418	0.0172	-2.0088
2.71131	-2.8278	0.00806	-1.9928
3.17615	-2.8138	0.00359	-1.9768
3.5717	-2.7988	0.00153	-1.9618
3.8573	-2.7848	0.00064383	-1.9458
3.9986	-2.7708	0.00031907	-1.9298
3.981	-2.7558	0.00031479	-1.9148
3.8054	-2.7418	0.00063242	-1.8988
3.4927	-2.7278	0.00152	-1.8828
3.07859	-2.7138	0.00362	-1.8668
2.60478	-2.6988	0.00825	-1.8518
2.1167	-2.6848	0.01789	-1.8358
1.65144	-2.6708	0.03694	-1.8198
1.23717	-2.6558	0.07262	-1.8048
0.88981	-2.6418	0.13591	-1.7888
0.61463	-2.6278	0.24211	-1.7728
0.40753	-2.6138	0.41065	-1.7568
0.25952	-2.5988	0.66305	-1.7418
0.15867	-2.5848	1.01943	-1.7258
0.09314	-2.5708	1.49207	-1.7098
0.0525	-2.5568	2.07927	-1.6948
0.02842	-2.5418	2.76036	-1.6788
0.01477	-2.5278	3.48911	-1.6628
0.00737	-2.5138	4.20214	-1.6468
0.00353	-2.4988	4.8258	-1.6318
0.00162	-2.4848	5.28916	-1.6158
0.00071753	-2.4708	5.54508	-1.5998
0.0003043	-2.4568	5.58	-1.5838
0.00012394	-2.4418	5.4219	-1.5688
4.846e-05	-2.4278	5.1379	-1.5528
1.82e-05	-2.4138	4.8228	-1.5368
6.56e-06	-2.3998	4.573	-1.5218
2.27e-06	-2.3848	4.4751	-1.5058
7.5e-07	-2.3708	4.5801	-1.4898
2.4e-07	-2.3568	4.8972	-1.4738
7e-08	-2.3418	5.3901	-1.4588
2e-08	-2.3278	5.9825	-1.4428
1e-08	-2.3138	6.576	-1.4268
0	-2.2998	7.0662	-1.4118
0	-2.2848	7.3579	-1.3958
0	-2.2708	7.38757	-1.3798
0	-2.2568	7.13265	-1.3638
0	-2.2418	6.61504	-1.3488
0	-2.2278	5.89083	-1.3328
0	-2.2138	5.04286	-1.3168
2e-08	-2.1998	4.16532	-1.3018
5e-08	-2.1848	3.34326	-1.2858
1.8e-07	-2.1708	2.64506	-1.2698
5.7e-07	-2.1568	2.11387	-1.2538
1.74e-06	-2.1428	1.76591	-1.2388
5.12e-06	-2.1278	1.59658	-1.2228
1.445e-05	-2.1138	1.58372	-1.2068
3.915e-05	-2.0998	1.69424	-1.1918
0.0001019	-2.0848	1.88917	-1.1758
0.00025466	-2.0708	2.12853	-1.1598
0.00061097	-2.0568	2.37425	-1.1438
0.00141	-2.0428	2.59379	-1.1288
0.00311	-2.0278	2.76384	-1.1128
0.00661	-2.0138	2.87377	-1.0968
0.01349	-1.9998	2.92438	-1.0818
0.02641	-1.9848	2.9282	-1.0658
0.04966	-1.9708	2.90644	-1.0498
0.08965	-1.9568	2.8799	-1.0338
0.15544	-1.9428	2.86641	-1.0188
0.25877	-1.9278	2.8733	-1.0028
0.41371	-1.9138	2.89926	-0.9868
0.63524	-1.8998	2.9351	-0.9718
0.93672	-1.8858	2.9663	-0.9558
1.32691	-1.8708	2.9805	-0.9398
1.80568	-1.8568	2.9706	-0.9238
2.36138	-1.8428	2.9371	-0.9088
2.96967	-1.8278	2.8849	-0.8928
3.59257	-1.8138	2.828	-0.8768
4.18448	-1.7998	2.776	-0.8618
4.69849	-1.7858	2.7392	-0.8458
5.09783	-1.7708	2.7217	-0.8298
5.35475	-1.7568	2.7233	-0.8138
5.46782	-1.7428	2.7391	-0.7988
5.45259	-1.7278	2.7598	-0.7828
5.33753	-1.7138	2.776	-0.7668
5.1633	-1.6998	2.7775	-0.7518
4.96622	-1.6858	2.758	-0.7358
4.77543	-1.6708	2.7106	-0.7198
4.6029	-1.6568	2.6356	-0.7038
4.4537	-1.6428	2.5356	-0.6888
4.3175	-1.6288	2.4146	-0.6728
4.1882	-1.6138	2.2808	-0.6568
4.0618	-1.5998	2.1434	-0.6418
3.9395	-1.5858	2.0091	-0.6258
3.8303	-1.5708	1.8836	-0.6098
3.7458	-1.5568	1.7698	-0.5938
3.6927	-1.5428	1.669	-0.5788
3.6708	-1.5288	1.5801	-0.5628
3.6709	-1.5138	1.5017	-0.5468
3.6723	-1.4998	1.4314	-0.5318
3.65227	-1.4858	1.3667	-0.5158
3.58803	-1.4708	1.305	-0.4998
3.46536	-1.4568	1.2445	-0.4838
3.28248	-1.4428	1.1828	-0.4688
3.0463	-1.4288	1.1189	-0.4528
2.77735	-1.4138	1.0522	-0.4368
2.50042	-1.3998	0.9833	-0.4218
2.23878	-1.3858	0.9134	-0.4058
2.01358	-1.3718	0.8446	-0.3898
1.83671	-1.3568	0.7795	-0.3738
1.71227	-1.3428	0.7204	-0.3588
1.6359	-1.3288	0.66966	-0.3428
1.60118	-1.3138	0.62891	-0.3268
1.59829	-1.2998	0.59858	-0.3118
1.61763	-1.2858	0.5781	-0.2958
1.65544	-1.2718	0.56553	-0.2798
1.70813	-1.2568	0.5584	-0.2638
1.77726	-1.2428	0.55311	-0.2488
1.86448	-1.2288	0.54669	-0.2328
1.9715	-1.2138	0.53674	-0.2168
2.098	-1.1998	0.5219	-0.2018
2.2419	-1.1858	0.50227	-0.1858
2.3977	-1.1718	0.47926	-0.1698
2.5597	-1.1568	0.45484	-0.1538
2.7199	-1.1428	0.43143	-0.1388
2.8695	-1.1288	0.41092	-0.1228
3.0012	-1.1148	0.39467	-0.1068
3.1082	-1.0998	0.38272	-0.0918
3.1837	-1.0858	0.37441	-0.0758
3.2229	-1.0718	0.36869	-0.0598
3.2234	-1.0568	0.3644	-0.0438
3.1852	-1.0428	0.36151	-0.0288
3.1093	-1.0288	0.36123	-0.0128
3.0004	-1.0148	0.36684	0.0032
2.8643	-0.9998	0.38366	0.0182
2.7102	-0.9858	0.41865	0.0342
2.5457	-0.9718	0.47987	0.0502
2.3786	-0.9568	0.5747	0.0662
2.2179	-0.9428	0.70916	0.0812
2.0681	-0.9288	0.8848	0.0972
1.9355	-0.9148	1.09833	0.1132
1.8267	-0.8998	1.33995	0.1292
1.7445	-0.8858	1.59418	0.1442
1.6922	-0.8718	1.84138	0.1602
1.6712	-0.8578	2.06177	0.1762
1.68072	-0.8428	2.23753	0.1912
1.71806	-0.8288	2.35874	0.2072
1.77964	-0.8148	2.42149	0.2232
1.86024	-0.7998	2.42913	0.2392
1.95552	-0.7858	2.3925	0.2542
2.06208	-0.7718	2.32258	0.2702
2.1779	-0.7578	2.23036	0.2862
2.3025	-0.7428	2.12345	0.3012
2.4364	-0.7288	2.00551	0.3172
2.5799	-0.7148	1.87684	0.3332
2.7327	-0.6998	1.73594	0.3492
2.8918	-0.6858	1.58149	0.3642
3.0525	-0.6718	1.41416	0.3802
3.2068	-0.6578	1.23744	0.3962
3.3462	-0.6428	1.0571	0.4112
3.4603	-0.6288	0.88268	0.4272
3.5401	-0.6148	0.72301	0.4432
3.5791	-0.6008	0.58701	0.4592
3.5717	-0.5858	0.48066	0.4742
3.5141	-0.5718	0.40713	0.4902
3.4102	-0.5578	0.36506	0.5062
3.2615	-0.5428	0.34993	0.5212
3.0747	-0.5288	0.35433	0.5372
2.8595	-0.5148	0.36981	0.5532
2.6254	-0.5008	0.38765	0.5692
2.3848	-0.4858	0.40057	0.5842
2.1461	-0.4718	0.40351	0.6002
1.9215	-0.4578	0.39377	0.6162
1.717	-0.4428	0.37118	0.6312
1.5375	-0.4288	0.33779	0.6472
1.3851	-0.4148	0.29678	0.6632
1.2588	-0.4008	0.25213	0.6792
1.1567	-0.3858	0.20791	0.6942
1.0745	-0.3718	0.16788	0.7102
1.00894	-0.3578	0.1354	0.7262
0.95673	-0.3438	0.11333	0.7412
0.9157	-0.3288	0.1042	0.7572
0.8844	-0.3148	0.11014	0.7732
0.8615	-0.3008	0.13297	0.7892
0.8463	-0.2858	0.1737	0.8042
0.8367	-0.2718	0.2323	0.8202
0.83065	-0.2578	0.3071	0.8362
0.82531	-0.2438	0.3946	0.8512
0.81754	-0.2288	0.489	0.8672
0.8044	-0.2148	0.58326	0.8832
0.78441	-0.2008	0.66967	0.8992
0.757	-0.1858	0.74088	0.9142
0.72339	-0.1718	0.79096	0.9302
0.68665	-0.1578	0.81687	0.9462
0.65091	-0.1438	0.8184	0.9612
0.62089	-0.1288	0.7972	0.9772
0.60222	-0.1148	0.7575	0.9932
0.59979	-0.1008	0.70391	1.0092
0.61831	-0.0868	0.64147	1.0242
0.66155	-0.0718	0.57473	1.0402
0.73279	-0.0578	0.50707	1.0562
0.83374	-0.0438	0.44135	1.0712
0.96492	-0.0288	0.37954	1.0872
1.12435	-0.0148	0.32324	1.1032
1.30754	-0.0008	0.27346	1.1192
1.50604	0.0132	0.23078	1.1342
1.70857	0.0282	0.1955	1.1502
1.90026	0.0422	0.16742	1.1662
2.06489	0.0562	0.14605	1.1812
2.18747	0.0712	0.13058	1.1972
2.2566	0.0852	0.12003	1.2132
2.26593	0.0992	0.11344	1.2292
2.21842	0.1132	0.10996	1.2442
2.12112	0.1282	0.10883	1.2602
1.99271	0.1422	0.10957	1.2762
1.8533	0.1562	0.11182	1.2912
1.72524	0.1702	0.1154	1.3072
1.62891	0.1852	0.12026	1.3232
1.57916	0.1992	0.12639	1.3392
1.58327	0.2132	0.13382	1.3542
1.63895	0.2282	0.1426	1.3702
1.73497	0.2422	0.15269	1.3862
1.85308	0.2562	0.16404	1.4012
1.97012	0.2702	0.1766	1.4172
2.06252	0.2852	0.19036	1.4332
2.1105	0.2992	0.20537	1.4492
2.10203	0.3132	0.22166	1.4642
2.03272	0.3272	0.23933	1.4802
1.90693	0.3422	0.25832	1.4962
1.73892	0.3562	0.27839	1.5112
1.54477	0.3702	0.29896	1.5272
1.34267	0.3852	0.31928	1.5432
1.14835	0.3992	0.33813	1.5592
0.97276	0.4132	0.35429	1.5742
0.82239	0.4272	0.36674	1.5902
0.69827	0.4422	0.37448	1.6062
0.59848	0.4562	0.37726	1.6212
0.51879	0.4702	0.37511	1.6372
0.45495	0.4852	0.36908	1.6532
0.40324	0.4992	0.36016	1.6692
0.36113	0.5132	0.34994	1.6842
0.32718	0.5272	0.33987	1.7002
0.30037	0.5422	0.33117	1.7162
0.28006	0.5562	0.32477	1.7322
0.26533	0.5702	0.32117	1.7472
0.25506	0.5842	0.32051	1.7632
0.24799	0.5992	0.3226	1.7792
0.2431	0.6132	0.32709	1.7942
0.23975	0.6272	0.33344	1.8102
0.23802	0.6422	0.34103	1.8262
0.23894	0.6562	0.34923	1.8422
0.24376	0.6702	0.35744	1.8572
0.25404	0.6842	0.36516	1.8732
0.27096	0.6992	0.37143	1.8892
0.29486	0.7132	0.37585	1.9042
0.32493	0.7272	0.37754	1.9202
0.35918	0.7422	0.37616	1.9362
0.39452	0.7562	0.37134	1.9522
0.42697	0.7702	0.36305	1.9672
0.45261	0.7842	0.35167	1.9832
0.46808	0.7992	0.33765	1.9992
0.4712	0.8132	0.32156	2.0142
0.46097	0.8272	0.3039	2.0302
0.43849	0.8412	0.28503	2.0462
0.40627	0.8562	0.26528	2.0622
0.36774	0.8702	0.24489	2.0772
0.32714	0.8842	0.22416	2.0932
0.28887	0.8992	0.20344	2.1092
0.25659	0.9132	0.18326	2.1242
0.23305	0.9272	0.16406	2.1402
0.21981	0.9412	0.1462	2.1562
0.21718	0.9562	0.12997	2.1722
0.22416	0.9702	0.11543	2.1872
0.23886	0.9842	0.10254	2.2032
0.25857	0.9992	0.09114	2.2192
0.2803	1.0132	0.08108	2.2342
0.30107	1.0272	0.07221	2.2502
0.31823	1.0412	0.06441	2.2662
0.32978	1.0562	0.05764	2.2822
0.33459	1.0702	0.0519	2.2972
0.33244	1.0842	0.04723	2.3132
0.32405	1.0982	0.04371	2.3292
0.31083	1.1132	0.04145	2.3442
0.29469	1.1272	0.04056	2.3602
0.27773	1.1412	0.0411	2.3762
0.26191	1.1562	0.04304	2.3922
0.24884	1.1702	0.04624	2.4072
0.23958	1.1842	0.05042	2.4232
0.23464	1.1982	0.05515	2.4392
0.23393	1.2132	0.05989	2.4542
0.23689	1.2272	0.06405	2.4702
0.24263	1.2412	0.06709	2.4862
0.25001	1.2562	0.06858	2.5022
0.25777	1.2702	0.06838	2.5172
0.26476	1.2842	0.0666	2.5332
0.26986	1.2982	0.06373	2.5492
0.27241	1.3132	0.06057	2.5642
0.27204	1.3272	0.05822	2.5802
0.26896	1.3412	0.05786	2.5962
0.26383	1.3552	0.06076	2.6122
0.25776	1.3702	0.06799	2.6272
0.25231	1.3842	0.0803	2.6432
0.24909	1.3982	0.09795	2.6592
0.24967	1.4132	0.12066	2.6742
0.25528	1.4272	0.14744	2.6902
0.26659	1.4412	0.17676	2.7062
0.28347	1.4552	0.20654	2.7222
0.30515	1.4702	0.23454	2.7372
0.33035	1.4842	0.25836	2.7532
0.35721	1.4982	0.2762	2.7692
0.38372	1.5132	0.28679	2.7842
0.40817	1.5272	0.28977	2.8002
0.42954	1.5412	0.28555	2.8162
0.44724	1.5552	0.27546	2.8322
0.46136	1.5702	0.26143	2.8472
0.47244	1.5842	0.24525	2.8632
0.48157	1.5982	0.22874	2.8792
0.48957	1.6122	0.21325	2.8942
0.49708	1.6272	0.19958	2.9102
0.5047	1.6412	0.1881	2.9262
0.51257	1.6552	0.1789	2.9422
0.52063	1.6702	0.17177	2.9572
0.52895	1.6842	0.16649	2.9732
0.53731	1.6982	0.16277	2.9892
0.54566	1.7122	0.16023	3.0042
0.55333	1.7272	0.15857	3.0202
0.55949	1.7412	0.15752	3.0362
0.56284	1.7552	0.15693	3.0522
0.5617	1.7702	0.15686	3.0672
0.55417	1.7842	0.15766	3.0832
0.53883	1.7982	0.1598	3.0992
0.51487	1.8122	0.16389	3.1142
0.48256	1.8272	0.17038	3.1302
0.4432	1.8412	0.17945	3.1462
0.39896	1.8552	0.1909	3.1622
0.35267	1.8692	0.204	3.1772
0.30724	1.8842	0.21762	3.1932
0.26539	1.8982	0.23039	3.2092
0.22898	1.9122	0.24092	3.2242
0.19922	1.9272	0.24796	3.2402
0.17646	1.9412	0.25077	3.2562
0.16034	1.9552	0.24904	3.2722
0.15026	1.9692	0.24308	3.2872
0.14538	1.9842	0.23362	3.3032
0.14493	1.9982	0.22166	3.3192
0.14827	2.0122	0.20833	3.3342
0.15497	2.0272	0.1947	3.3502
0.16478	2.0412	0.18156	3.3662
0.17754	2.0552	0.16953	3.3822
0.19327	2.0692	0.15888	3.3972
0.21185	2.0842	0.1498	3.4132
0.23352	2.0982	0.14231	3.4292
0.25833	2.1122	0.13646	3.4452
0.2865	2.1262	0.13235	3.4602
0.31836	2.1412	0.13012	3.4762
0.35405	2.1552	0.12992	3.4922
0.39399	2.1692	0.13181	3.5072
0.43816	2.1842	0.13572	3.5232
0.4861	2.1982	0.14137	3.5392
0.53723	2.2122	0.14834	3.5552
0.58991	2.2262	0.15615	3.5702
0.64194	2.2412	0.16424	3.5862
0.69056	2.2552	0.17224	3.6022
0.73233	2.2692	0.17979	3.6172
0.76416	2.2842	0.18679	3.6332
0.78318	2.2982	0.19321	3.6492
0.78716	2.3122	0.19905	3.6652
0.77576	2.3262	0.20433	3.6802
0.74957	2.3412	0.20901	3.6962
0.71056	2.3552	0.213	3.7122
0.66195	2.3692	0.2162	3.7272
0.60713	2.3832	0.21836	3.7432
0.54991	2.3982	0.21959	3.7592
0.49371	2.4122	0.21997	3.7752
0.44107	2.4262	0.21995	3.7902
0.3937	2.4412	0.21987	3.8062
0.35285	2.4552	0.22034	3.8222
0.31876	2.4692	0.22188	3.8372
0.29121	2.4832	0.22484	3.8532
0.26948	2.4982	0.22946	3.8692
0.25286	2.5122	0.23568	3.8852
0.24016	2.5262	0.24317	3.9002
0.23056	2.5412	0.25135	3.9162
0.22314	2.5552	0.25932	3.9322
0.21758	2.5692	0.26604	3.9472
0.21375	2.5832	0.27034	3.9632
0.21222	2.5982	0.27121	3.9792
0.21359	2.6122	0.26799	3.9952
0.21857	2.6262	0.26058	4.0102
0.22766	2.6402	0.24957	4.0262
0.2407	2.6552	0.23614	4.0422
0.25674	2.6692	0.22203	4.0572
0.27424	2.6832	0.20913	4.0732
0.29068	2.6982	0.19922	4.0892
0.30365	2.7122	0.1937	4.1052
0.31084	2.7262	0.19328	4.1202
0.31035	2.7402	0.19799	4.1362
0.30161	2.7552	0.20721	4.1522
0.28488	2.7692	0.21969	4.1672
0.26161	2.7832	0.23386	4.1832
0.23378	2.7972	0.24797	4.1992
0.20401	2.8122	0.2604	4.2152
0.17483	2.8262	0.26982	4.2302
0.14839	2.8402	0.27528	4.2462
0.1262	2.8552	0.27648	4.2622
0.10906	2.8692	0.27357	4.2772
0.09715	2.8832	0.26704	4.2932
0.09002	2.8972	0.25779	4.3092
0.08695	2.9122	0.24675	4.3252
0.08703	2.9262	0.23507	4.3402
0.08937	2.9402	0.22383	4.3562
0.09317	2.9552	0.21415	4.3722
0.09785	2.9692	0.20702	4.3872
0.103	2.9832	0.20329	4.4032
0.10824	2.9972	0.20347	4.4192
0.11333	3.0122	0.20761	4.4352
0.11801	3.0262	0.21534	4.4502
0.12204	3.0402	0.22578	4.4662
0.12513	3.0542	0.23773	4.4822
0.12706	3.0692	0.24989	4.4972
0.12765	3.0832	0.26107	4.5132
0.12676	3.0972	0.27034	4.5292
0.12443	3.1122	0.27727	4.5452
0.12076	3.1262	0.28188	4.5602
0.11605	3.1402	0.28456	4.5762
0.11077	3.1542	0.28612	4.5922
0.10552	3.1692	0.28743	4.6072
0.10098	3.1832	0.28928	4.6232
0.09788	3.1972	0.29222	4.6392
0.09687	3.2122	0.29658	4.6552
0.09838	3.2262	0.30221	4.6702
0.10256	3.2402	0.30857	4.6862
0.10918	3.2542	0.31461	4.7022
0.11768	3.2692	0.31936	4.7172
0.12715	3.2832	0.32153	4.7332
0.13651	3.2972	0.32049	4.7492
0.14472	3.3112	0.31572	4.7652
0.15085	3.3262	0.30727	4.7802
0.15424	3.3402	0.29629	4.7962
0.15468	3.3542	0.28406	4.8122
0.1523	3.3692	0.27242	4.8272
0.14758	3.3832	0.26319	4.8432
0.14118	3.3972	0.25784	4.8592
0.13388	3.4112	0.25693	4.8752
0.12634	3.4262	0.26027	4.8902
0.11909	3.4402	0.267	4.9062
0.11244	3.4542	0.27567	4.9222
0.10643	3.4692	0.28484	4.9372
0.10104	3.4832	0.29309	4.9532
0.09605	3.4972	0.29994	4.9692
0.09127	3.5112	0.30514	4.9852
0.08657	3.5262	0.3092	5.0002
0.08188	3.5402	0.31295	5.0162
0.07724	3.5542	0.31707	5.0322
0.07279	3.5682	0.32212	5.0482
0.0687	3.5832	0.32814	5.0632
0.06521	3.5972	0.33486	5.0792
0.0625	3.6112	0.34168	5.0952
0.06071	3.6262	0.34756	5.1102
0.05989	3.6402	0.35136	5.1262
0.06001	3.6542	0.35203	5.1422
0.06092	3.6682	0.34865	5.1582
0.06235	3.6832	0.34085	5.1732
0.06404	3.6972	0.32842	5.1892
0.06566	3.7112	0.31176	5.2052
0.06692	3.7262	0.29168	5.2202
0.06759	3.7402	0.26931	5.2362
0.06753	3.7542	0.24578	5.2522
0.0667	3.7682	0.22223	5.2682
0.06514	3.7832	0.19948	5.2832
0.06298	3.7972	0.1782	5.2992
0.06034	3.8112	0.15874	5.3152
0.05735	3.8252	0.14121	5.3302
0.05413	3.8402	0.1255	5.3462
0.05072	3.8542	0.11139	5.3622
0.04716	3.8682	0.0986	5.3782
0.04343	3.8832	0.08685	5.3932
0.03953	3.8972	0.07587	5.4092
0.03548	3.9112	0.06548	5.4252
0.03132	3.9252	0.05563	5.4402
0.02711	3.9402	0.04634	5.4562
0.02297	3.9542	0.03772	5.4722
0.01901	3.9682	0.0299	5.4882
0.01534	3.9832	0.02302	5.5032
0.01204	3.9972	0.01717	5.5192
0.00919	4.0112	0.01239	5.5352
0.00681	4.0252	0.00863	5.5502
0.00489	4.0402	0.0058	5.5662
0.0034	4.0542	0.00375	5.5822
0.00228	4.0682	0.00234	5.5982
0.00149	4.0822	0.0014	5.6132
0.0009325	4.0972	0.000803	5.6292
0.00056508	4.1112	0.00044255	5.6452
0.00033023	4.1252	0.0002338	5.6602
0.00018604	4.1402	0.00011834	5.6762
0.00010099	4.1542	5.734e-05	5.6922
5.28e-05	4.1682	2.658e-05	5.7082
2.657e-05	4.1822	1.178e-05	5.7232
1.287e-05	4.1972	4.99e-06	5.7392
6e-06	4.2112	2.02e-06	5.7552
2.69e-06	4.2252	7.8e-07	5.7702
1.16e-06	4.2402	2.9e-07	5.7862
4.8e-07	4.2542	1e-07	5.8022
1.9e-07	4.2682	3e-08	5.8182
7e-08	4.2822	1e-08	5.8332
3e-08	4.2972	0	5.8492
1e-08	4.3112	0	5.8652
0	4.3252	0	5.8802
0	4.3392	0	5.8962
0	4.3542	0	5.9122
0	4.3682	0	5.9282
0	4.3822	0	5.9432
0	4.3972	0	5.9592
0	4.4112	0	5.9752
0	4.4252	0	5.9902
0	4.4392	0	6.0062
0	4.4542	0	6.0222
0	4.4682	0	6.0382
0	4.4822	0	6.0532
0	4.4972	0	6.0692
0	4.5112	0	6.0852
0	4.5252	0	6.1002
0	4.5392	0	6.1162
0	4.5542	0	6.1322
0	4.5682	0	6.1482
0	4.5822	0	6.1632
0	4.5962	0	6.1792
0	4.6112	0	6.1952
0	4.6252	0	6.2102
0	4.6392	0	6.2262
0	4.6542	0	6.2422
0	4.6682	0	6.2582
0	4.6822	0	6.2732
0	4.6962	0	6.2892
0	4.7112	0	6.3052
0	4.7252	0	6.3202
0	4.7392	0	6.3362
0	4.7542	0	6.3522
0	4.7682	0	6.3682
0	4.7822	0	6.3832
0	4.7962	0	6.3992
0	4.8112	0	6.4152
0	4.8252	0	6.4302
0	4.8392	0	6.4462
0	4.8532	0	6.4622
0	4.8682	0	6.4782
0	4.8822	0	6.4932
0	4.8962	0	6.5092
0	4.9112	0	6.5252
0	4.9252	0	6.5402
0	4.9392	0	6.5562
0	4.9532	0	6.5722
0	4.9682	0	6.5882
0	4.9822	0	6.6032
0	4.9962	0	6.6192
0	5.0112	0	6.6352
0	5.0252	0	6.6502
0	5.0392	0	6.6662
0	5.0532	0	6.6822
0	5.0682	0	6.6982
0	5.0822	0	6.7132
0	5.0962	0	6.7292
0	5.1102	0	6.7452
0	5.1252	0	6.7612
0	5.1392	0	6.7762
0	5.1532	0	6.7922
0	5.1682	0	6.8082
0	5.1822	0	6.8232
0	5.1962	0	6.8392
[truncated: 3 more rows]

## Sheet: Fig. 4c
Ir1/(Co,Fe)-OH		Ir1/(Co,Fe)-OH/MI
PDOS (states/eV)	Energy (eV vs. Femi level)	PDOS (states/eV)	Energy (eV vs. Femi level)
0	-23.3158	0	-24.5448
0	-23.3018	0	-24.5288
0	-23.2868	0	-24.5138
0	-23.2728	0	-24.4978
0	-23.2588	0	-24.4818
0	-23.2448	0	-24.4658
0	-23.2298	0	-24.4508
0	-23.2158	0	-24.4348
0	-23.2018	0	-24.4188
0	-23.1878	0	-24.4038
0	-23.1728	0	-24.3878
0	-23.1588	0	-24.3718
0	-23.1448	0	-24.3558
0	-23.1298	0	-24.3408
0	-23.1158	0	-24.3248
0	-23.1018	0	-24.3088
0	-23.0878	0	-24.2938
0	-23.0728	0	-24.2778
0	-23.0588	0	-24.2618
0	-23.0448	0	-24.2458
0	-23.0298	0	-24.2308
0	-23.0158	0	-24.2148
0	-23.0018	0	-24.1988
0	-22.9878	0	-24.1838
0	-22.9728	0	-24.1678
0	-22.9588	0	-24.1518
0	-22.9448	0	-24.1358
0	-22.9308	0	-24.1208
0	-22.9158	0	-24.1048
0	-22.9018	0	-24.0888
0	-22.8878	0	-24.0738
0	-22.8728	0	-24.0578
0	-22.8588	0	-24.0418
0	-22.8448	0	-24.0258
0	-22.8308	0	-24.0108
0	-22.8158	0	-23.9948
0	-22.8018	0	-23.9788
0	-22.7878	0	-23.9638
0	-22.7728	0	-23.9478
0	-22.7588	0	-23.9318
0	-22.7448	0	-23.9158
0	-22.7308	0	-23.9008
0	-22.7158	0	-23.8848
0	-22.7018	0	-23.8688
0	-22.6878	0	-23.8538
0	-22.6738	0	-23.8378
0	-22.6588	0	-23.8218
0	-22.6448	0	-23.8058
0	-22.6308	0	-23.7908
0	-22.6158	0	-23.7748
0	-22.6018	0	-23.7588
0	-22.5878	0	-23.7438
0	-22.5738	0	-23.7278
0	-22.5588	0	-23.7118
0	-22.5448	0	-23.6958
0	-22.5308	0	-23.6808
0	-22.5158	0	-23.6648
0	-22.5018	0	-23.6488
0	-22.4878	0	-23.6338
0	-22.4738	0	-23.6178
0	-22.4588	0	-23.6018
0	-22.4448	0	-23.5858
0	-22.4308	0	-23.5708
0	-22.4168	0	-23.5548
0	-22.4018	0	-23.5388
0	-22.3878	0	-23.5238
0	-22.3738	0	-23.5078
0	-22.3588	0	-23.4918
0	-22.3448	0	-23.4758
0	-22.3308	0	-23.4608
1e-08	-22.3168	0	-23.4448
3e-08	-22.3018	0	-23.4288
7e-08	-22.2878	0	-23.4138
1.5e-07	-22.2738	0	-23.3978
3.2e-07	-22.2588	0	-23.3818
6.6e-07	-22.2448	0	-23.3658
1.31e-06	-22.2308	0	-23.3508
2.49e-06	-22.2168	1e-08	-23.3348
4.57e-06	-22.2018	1e-08	-23.3188
8.1e-06	-22.1878	2e-08	-23.3038
1.386e-05	-22.1738	4e-08	-23.2878
2.293e-05	-22.1598	7e-08	-23.2718
3.668e-05	-22.1448	1.2e-07	-23.2558
5.687e-05	-22.1308	1.9e-07	-23.2408
8.552e-05	-22.1168	2.8e-07	-23.2248
0.00012492	-22.1018	3.9e-07	-23.2088
0.00017753	-22.0878	5.2e-07	-23.1928
0.00024577	-22.0738	6.7e-07	-23.1778
0.00033191	-22.0598	8.1e-07	-23.1618
0.00043804	-22.0448	9.3e-07	-23.1458
0.00056548	-22.0308	1.03e-06	-23.1308
0.00071504	-22.0168	1.07e-06	-23.1148
0.00088671	-22.0018	1.07e-06	-23.0988
0.00108	-21.9878	1.01e-06	-23.0828
0.00129	-21.9738	9.1e-07	-23.0678
0.00152	-21.9598	7.8e-07	-23.0518
0.00177	-21.9448	6.4e-07	-23.0358
0.00204	-21.9308	5e-07	-23.0208
0.00232	-21.9168	3.7e-07	-23.0048
0.00263	-21.9028	2.6e-07	-22.9888
0.00298	-21.8878	1.8e-07	-22.9728
0.00337	-21.8738	1.1e-07	-22.9578
0.00384	-21.8598	7e-08	-22.9418
0.0044	-21.8448	4e-08	-22.9258
0.00505	-21.8308	2e-08	-22.9108
0.00582	-21.8168	1e-08	-22.8948
0.00668	-21.8028	1e-08	-22.8788
0.00761	-21.7878	0	-22.8628
0.00855	-21.7738	0	-22.8478
0.00946	-21.7598	0	-22.8318
0.01026	-21.7448	0	-22.8158
0.01091	-21.7308	0	-22.8008
0.01139	-21.7168	0	-22.7848
0.01172	-21.7028	0	-22.7688
0.01198	-21.6878	0	-22.7528
0.01228	-21.6738	0	-22.7378
0.01276	-21.6598	0	-22.7218
0.01355	-21.6458	0	-22.7058
0.01474	-21.6308	0	-22.6908
0.01636	-21.6168	0	-22.6748
0.01836	-21.6028	0	-22.6588
0.0206	-21.5878	0	-22.6428
0.02287	-21.5738	0	-22.6278
0.02492	-21.5598	0	-22.6118
0.02654	-21.5458	0	-22.5958
0.02754	-21.5308	0	-22.5808
0.02785	-21.5168	0	-22.5648
0.02752	-21.5028	0	-22.5488
0.02665	-21.4878	0	-22.5328
0.02549	-21.4738	0	-22.5178
0.02427	-21.4598	0	-22.5018
0.02323	-21.4458	0	-22.4858
0.02258	-21.4308	0	-22.4708
0.02241	-21.4168	0	-22.4548
0.02271	-21.4028	0	-22.4388
0.0234	-21.3888	0	-22.4228
0.02428	-21.3738	0	-22.4078
0.0251	-21.3598	0	-22.3918
0.0256	-21.3458	0	-22.3758
0.02556	-21.3308	0	-22.3608
0.02484	-21.3168	0	-22.3448
0.02343	-21.3028	0	-22.3288
0.02136	-21.2888	0	-22.3128
0.0188	-21.2738	0	-22.2978
0.01597	-21.2598	0	-22.2818
0.01311	-21.2458	1e-08	-22.2658
0.01042	-21.2308	2e-08	-22.2508
0.00807	-21.2168	5e-08	-22.2348
0.00615	-21.2028	1.1e-07	-22.2188
0.0047	-21.1888	2.4e-07	-22.2028
0.00371	-21.1738	4.7e-07	-22.1878
0.00314	-21.1598	8.9e-07	-22.1718
0.00293	-21.1458	1.6e-06	-22.1558
0.00299	-21.1318	2.77e-06	-22.1408
0.00325	-21.1168	4.6e-06	-22.1248
0.00366	-21.1028	7.3e-06	-22.1088
0.00413	-21.0888	1.112e-05	-22.0928
0.00463	-21.0738	1.631e-05	-22.0778
0.00512	-21.0598	2.303e-05	-22.0618
0.00559	-21.0458	3.143e-05	-22.0458
0.00607	-21.0318	4.155e-05	-22.0308
0.00663	-21.0168	5.335e-05	-22.0148
0.00739	-21.0028	6.674e-05	-21.9988
0.00852	-20.9888	8.154e-05	-21.9828
0.01026	-20.9748	9.753e-05	-21.9678
0.01285	-20.9598	0.00011438	-21.9518
0.01654	-20.9458	0.00013165	-21.9358
0.02155	-20.9318	0.00014885	-21.9208
0.02798	-20.9168	0.00016529	-21.9048
0.03577	-20.9028	0.00018024	-21.8888
0.04468	-20.8888	0.00019301	-21.8728
0.0542	-20.8748	0.00020301	-21.8578
0.06365	-20.8598	0.00020987	-21.8418
0.07218	-20.8458	0.0002135	-21.8258
0.07898	-20.8318	0.00021411	-21.8108
0.08333	-20.8168	0.00021227	-21.7948
0.08478	-20.8028	0.00020891	-21.7788
0.08323	-20.7888	0.00020522	-21.7628
0.0789	-20.7748	0.00020267	-21.7478
0.07235	-20.7598	0.00020283	-21.7318
0.06433	-20.7458	0.00020726	-21.7158
0.05563	-20.7318	0.0002171	-21.7008
0.04696	-20.7178	0.00023287	-21.6848
0.0389	-20.7028	0.00025407	-21.6688
0.03175	-20.6888	0.00027925	-21.6528
0.02568	-20.6748	0.00030613	-21.6378
0.02068	-20.6598	0.00033233	-21.6218
0.01665	-20.6458	0.00035585	-21.6058
0.01344	-20.6318	0.0003759	-21.5898
0.01093	-20.6178	0.00039357	-21.5748
0.00901	-20.6028	0.00041064	-21.5588
0.00761	-20.5888	0.00042958	-21.5428
0.00665	-20.5748	0.00045198	-21.5278
0.00608	-20.5598	0.00047832	-21.5118
0.00586	-20.5458	0.0005065	-21.4958
0.00592	-20.5318	0.00053219	-21.4798
0.00618	-20.5178	0.00055056	-21.4648
0.00658	-20.5028	0.0005569	-21.4488
0.00703	-20.4888	0.0005485	-21.4328
0.00748	-20.4748	0.00052585	-21.4178
0.00785	-20.4608	0.00049322	-21.4018
0.00811	-20.4458	0.00045947	-21.3858
0.00821	-20.4318	0.0004378	-21.3698
0.00817	-20.4178	0.00044747	-21.3548
0.00799	-20.4028	0.00051586	-21.3388
0.00769	-20.3888	0.00068335	-21.3228
0.00732	-20.3748	0.00101	-21.3078
0.00689	-20.3608	0.00157	-21.2918
0.00645	-20.3458	0.00248	-21.2758
0.00599	-20.3318	0.00387	-21.2598
0.00553	-20.3178	0.00586	-21.2448
0.00508	-20.3028	0.00857	-21.2288
0.00461	-20.2888	0.01202	-21.2128
0.00414	-20.2748	0.01616	-21.1978
0.00368	-20.2608	0.02077	-21.1818
0.00322	-20.2458	0.02549	-21.1658
0.0028	-20.2318	0.02986	-21.1498
0.00242	-20.2178	0.03337	-21.1348
0.00209	-20.2038	0.03556	-21.1188
0.00183	-20.1888	0.03614	-21.1028
0.00164	-20.1748	0.03499	-21.0878
0.00151	-20.1608	0.03231	-21.0718
0.00144	-20.1458	0.02844	-21.0558
0.00142	-20.1318	0.02385	-21.0398
0.00145	-20.1178	0.01908	-21.0248
0.00152	-20.1038	0.01454	-21.0088
0.00164	-20.0888	0.01057	-20.9928
0.0018	-20.0748	0.00733	-20.9778
0.00201	-20.0608	0.00485	-20.9618
0.00225	-20.0458	0.00306	-20.9458
0.00251	-20.0318	0.00186	-20.9298
0.00278	-20.0178	0.00109	-20.9148
0.00301	-20.0038	0.0006396	-20.8988
0.00318	-19.9888	0.00040618	-20.8828
0.00327	-19.9748	0.00031991	-20.8678
0.00326	-19.9608	0.00033627	-20.8518
0.00313	-19.9468	0.00042983	-20.8358
0.00291	-19.9318	0.00058635	-20.8198
0.0026	-19.9178	0.00079612	-20.8048
0.00224	-19.9038	0.00105	-20.7888
0.00187	-19.8888	0.00133	-20.7728
0.00153	-19.8748	0.00163	-20.7578
0.00125	-19.8608	0.00191	-20.7418
0.00109	-19.8468	0.00217	-20.7258
0.00109	-19.8318	0.00237	-20.7098
0.00136	-19.8178	0.00252	-20.6948
0.00198	-19.8038	0.00259	-20.6788
0.00313	-19.7888	0.00258	-20.6628
0.005	-19.7748	0.00251	-20.6478
0.00784	-19.7608	0.00237	-20.6318
0.01189	-19.7468	0.00217	-20.6158
0.01735	-19.7318	0.00195	-20.5998
0.02435	-19.7178	0.0017	-20.5848
0.03282	-19.7038	0.00146	-20.5688
0.04246	-19.6898	0.00123	-20.5528
0.05278	-19.6748	0.00103	-20.5378
0.06298	-19.6608	0.00088032	-20.5218
0.07216	-19.6468	0.00076889	-20.5058
0.07939	-19.6318	0.00069691	-20.4898
0.08388	-19.6178	0.00065726	-20.4748
0.08507	-19.6038	0.00064109	-20.4588
0.08286	-19.5898	0.00063929	-20.4428
0.07749	-19.5748	0.00064511	-20.4278
0.06958	-19.5608	0.00065528	-20.4118
0.05999	-19.5468	0.00067131	-20.3958
0.04966	-19.5318	0.00070034	-20.3798
0.03947	-19.5178	0.00075511	-20.3648
0.03013	-19.5038	0.00085436	-20.3488
0.02208	-19.4898	0.00102	-20.3328
0.01554	-19.4748	0.00128	-20.3178
0.0105	-19.4608	0.00164	-20.3018
0.00681	-19.4468	0.00213	-20.2858
0.00424	-19.4328	0.00274	-20.2698
0.00254	-19.4178	0.00345	-20.2548
0.00146	-19.4038	0.00421	-20.2388
0.00080357	-19.3898	0.00498	-20.2228
0.00042542	-19.3748	0.00569	-20.2078
0.0002163	-19.3608	0.00628	-20.1918
0.00010557	-19.3468	0.00671	-20.1758
4.948e-05	-19.3328	0.00696	-20.1598
2.227e-05	-19.3178	0.00705	-20.1448
9.62e-06	-19.3038	0.00701	-20.1288
3.99e-06	-19.2898	0.00692	-20.1128
1.59e-06	-19.2748	0.00683	-20.0978
6.1e-07	-19.2608	0.00678	-20.0818
2.2e-07	-19.2468	0.0068	-20.0658
8e-08	-19.2328	0.00685	-20.0498
3e-08	-19.2178	0.00691	-20.0348
1e-08	-19.2038	0.0069	-20.0188
0	-19.1898	0.00678	-20.0028
0	-19.1758	0.00652	-19.9878
0	-19.1608	0.00611	-19.9718
0	-19.1468	0.00559	-19.9558
0	-19.1328	0.00504	-19.9398
0	-19.1178	0.00456	-19.9248
0	-19.1038	0.00429	-19.9088
0	-19.0898	0.00438	-19.8928
0	-19.0758	0.00502	-19.8768
0	-19.0608	0.0064	-19.8618
0	-19.0468	0.00868	-19.8458
0	-19.0328	0.01199	-19.8298
0	-19.0178	0.01632	-19.8148
0	-19.0038	0.02154	-19.7988
0	-18.9898	0.02728	-19.7828
0	-18.9758	0.03305	-19.7668
0	-18.9608	0.03819	-19.7518
0	-18.9468	0.04208	-19.7358
0	-18.9328	0.04417	-19.7198
0	-18.9188	0.04423	-19.7048
0	-18.9038	0.04224	-19.6888
0	-18.8898	0.03854	-19.6728
0	-18.8758	0.03372	-19.6568
0	-18.8608	0.02846	-19.6418
0	-18.8468	0.0234	-19.6258
0	-18.8328	0.0191	-19.6098
0	-18.8188	0.01582	-19.5948
0	-18.8038	0.01365	-19.5788
0	-18.7898	0.01247	-19.5628
0	-18.7758	0.012	-19.5468
0	-18.7608	0.01193	-19.5318
0	-18.7468	0.01194	-19.5158
0	-18.7328	0.01181	-19.4998
0	-18.7188	0.01142	-19.4848
0	-18.7038	0.01077	-19.4688
0	-18.6898	0.00994	-19.4528
0	-18.6758	0.00908	-19.4368
0	-18.6618	0.00831	-19.4218
0	-18.6468	0.00773	-19.4058
0	-18.6328	0.00738	-19.3898
0	-18.6188	0.00723	-19.3748
0	-18.6038	0.00718	-19.3588
0	-18.5898	0.00712	-19.3428
0	-18.5758	0.00695	-19.3268
0	-18.5618	0.0066	-19.3118
0	-18.5468	0.00604	-19.2958
0	-18.5328	0.00531	-19.2798
0	-18.5188	0.00446	-19.2648
0	-18.5038	0.00358	-19.2488
0	-18.4898	0.00275	-19.2328
0	-18.4758	0.00202	-19.2168
0	-18.4618	0.00145	-19.2018
0	-18.4468	0.00107	-19.1858
0	-18.4328	0.00091591	-19.1698
0	-18.4188	0.00105	-19.1548
0	-18.4048	0.00157	-19.1388
0	-18.3898	0.00267	-19.1228
0	-18.3758	0.0046	-19.1068
0	-18.3618	0.00772	-19.0918
0	-18.3468	0.01239	-19.0758
0	-18.3328	0.01898	-19.0598
0	-18.3188	0.02769	-19.0448
0	-18.3048	0.03845	-19.0288
0	-18.2898	0.05084	-19.0128
0	-18.2758	0.064	-18.9968
0	-18.2618	0.07669	-18.9818
0	-18.2478	0.08748	-18.9658
0	-18.2328	0.09502	-18.9498
0	-18.2188	0.09825	-18.9348
0	-18.2048	0.09673	-18.9188
0	-18.1898	0.09071	-18.9028
0	-18.1758	0.08105	-18.8868
0	-18.1618	0.06913	-18.8718
0	-18.1478	0.05653	-18.8558
0	-18.1328	0.04477	-18.8398
0	-18.1188	0.03522	-18.8248
0	-18.1048	0.02892	-18.8088
0	-18.0898	0.02671	-18.7928
0	-18.0758	0.02918	-18.7768
0	-18.0618	0.03675	-18.7618
0	-18.0478	0.04955	-18.7458
0	-18.0328	0.0673	-18.7298
0	-18.0188	0.08918	-18.7148
0	-18.0048	0.11355	-18.6988
0	-17.9908	0.13816	-18.6828
0	-17.9758	0.16031	-18.6668
0	-17.9618	0.17717	-18.6518
0	-17.9478	0.18644	-18.6358
0	-17.9328	0.18681	-18.6198
0	-17.9188	0.1782	-18.6048
0	-17.9048	0.16186	-18.5888
0	-17.8908	0.13999	-18.5728
0	-17.8758	0.11534	-18.5568
0	-17.8618	0.09062	-18.5418
0	-17.8478	0.06801	-18.5258
0	-17.8328	0.04898	-18.5098
0	-17.8188	0.03416	-18.4948
0	-17.8048	0.02353	-18.4788
0	-17.7908	0.01659	-18.4628
0	-17.7758	0.01256	-18.4468
0	-17.7618	0.01064	-18.4318
0	-17.7478	0.01005	-18.4158
0	-17.7338	0.01014	-18.3998
0	-17.7188	0.01042	-18.3848
0	-17.7048	0.01055	-18.3688
0	-17.6908	0.01033	-18.3528
0	-17.6758	0.00969	-18.3368
0	-17.6618	0.00869	-18.3218
0	-17.6478	0.00743	-18.3058
0	-17.6338	0.00605	-18.2898
0	-17.6188	0.00469	-18.2748
0	-17.6048	0.00346	-18.2588
0	-17.5908	0.00243	-18.2428
0	-17.5758	0.00163	-18.2268
0	-17.5618	0.00104	-18.2118
0	-17.5478	0.000628	-18.1958
0	-17.5338	0.00036246	-18.1798
0	-17.5188	0.00019916	-18.1638
0	-17.5048	0.00010419	-18.1488
0	-17.4908	5.189e-05	-18.1328
0	-17.4768	2.46e-05	-18.1168
0	-17.4618	1.11e-05	-18.1018
0	-17.4478	4.77e-06	-18.0858
0	-17.4338	1.95e-06	-18.0698
0	-17.4188	7.6e-07	-18.0538
0	-17.4048	2.8e-07	-18.0388
0	-17.3908	1e-07	-18.0228
0	-17.3768	3e-08	-18.0068
0	-17.3618	1e-08	-17.9918
0	-17.3478	0	-17.9758
0	-17.3338	0	-17.9598
0	-17.3188	0	-17.9438
0	-17.3048	0	-17.9288
0	-17.2908	0	-17.9128
0	-17.2768	0	-17.8968
0	-17.2618	0	-17.8818
0	-17.2478	0	-17.8658
0	-17.2338	0	-17.8498
0	-17.2198	0	-17.8338
0	-17.2048	0	-17.8188
0	-17.1908	0	-17.8028
0	-17.1768	0	-17.7868
0	-17.1618	0	-17.7718
0	-17.1478	0	-17.7558
0	-17.1338	0	-17.7398
0	-17.1198	0	-17.7238
0	-17.1048	0	-17.7088
0	-17.0908	0	-17.6928
0	-17.0768	0	-17.6768
0	-17.0618	0	-17.6618
0	-17.0478	0	-17.6458
0	-17.0338	0	-17.6298
0	-17.0198	0	-17.6138
0	-17.0048	0	-17.5988
0	-16.9908	0	-17.5828
0	-16.9768	0	-17.5668
0	-16.9628	0	-17.5518
0	-16.9478	0	-17.5358
0	-16.9338	0	-17.5198
0	-16.9198	0	-17.5038
0	-16.9048	0	-17.4888
0	-16.8908	0	-17.4728
0	-16.8768	0	-17.4568
0	-16.8628	0	-17.4418
0	-16.8478	0	-17.4258
0	-16.8338	0	-17.4098
0	-16.8198	0	-17.3938
0	-16.8048	0	-17.3788
0	-16.7908	0	-17.3628
0	-16.7768	0	-17.3468
0	-16.7628	0	-17.3318
0	-16.7478	0	-17.3158
0	-16.7338	0	-17.2998
0	-16.7198	0	-17.2838
0	-16.7058	0	-17.2688
0	-16.6908	0	-17.2528
0	-16.6768	0	-17.2368
0	-16.6628	1e-08	-17.2218
0	-16.6478	2e-08	-17.2058
0	-16.6338	4e-08	-17.1898
0	-16.6198	9e-08	-17.1738
0	-16.6058	1.8e-07	-17.1588
0	-16.5908	3.7e-07	-17.1428
0	-16.5768	7.1e-07	-17.1268
0	-16.5628	1.3e-06	-17.1118
0	-16.5478	2.27e-06	-17.0958
0	-16.5338	3.79e-06	-17.0798
0	-16.5198	6e-06	-17.0638
0	-16.5058	9.05e-06	-17.0488
0	-16.4908	1.301e-05	-17.0328
0	-16.4768	1.779e-05	-17.0168
0	-16.4628	2.315e-05	-17.0018
0	-16.4488	2.869e-05	-16.9858
0	-16.4338	3.385e-05	-16.9698
0	-16.4198	3.803e-05	-16.9538
0	-16.4058	4.066e-05	-16.9388
0	-16.3908	4.139e-05	-16.9228
0	-16.3768	4.011e-05	-16.9068
0	-16.3628	3.7e-05	-16.8918
0	-16.3488	3.25e-05	-16.8758
0	-16.3338	2.718e-05	-16.8598
0	-16.3198	2.163e-05	-16.8438
0	-16.3058	1.639e-05	-16.8288
0	-16.2908	1.183e-05	-16.8128
0	-16.2768	8.12e-06	-16.7968
0	-16.2628	5.31e-06	-16.7818
0	-16.2488	3.3e-06	-16.7658
0	-16.2338	1.96e-06	-16.7498
0	-16.2198	1.1e-06	-16.7338
0	-16.2058	5.9e-07	-16.7188
0	-16.1918	3e-07	-16.7028
0	-16.1768	1.5e-07	-16.6868
0	-16.1628	7e-08	-16.6718
0	-16.1488	3e-08	-16.6558
0	-16.1338	1e-08	-16.6398
0	-16.1198	1e-08	-16.6238
0	-16.1058	0	-16.6088
0	-16.0918	0	-16.5928
0	-16.0768	0	-16.5768
0	-16.0628	0	-16.5608
0	-16.0488	0	-16.5458
0	-16.0338	0	-16.5298
0	-16.0198	0	-16.5138
0	-16.0058	0	-16.4988
0	-15.9918	0	-16.4828
0	-15.9768	0	-16.4668
0	-15.9628	0	-16.4508
0	-15.9488	0	-16.4358
0	-15.9348	0	-16.4198
0	-15.9198	0	-16.4038
0	-15.9058	0	-16.3888
0	-15.8918	0	-16.3728
0	-15.8768	0	-16.3568
0	-15.8628	0	-16.3408
0	-15.8488	0	-16.3258
0	-15.8348	0	-16.3098
0	-15.8198	0	-16.2938
0	-15.8058	0	-16.2788
0	-15.7918	0	-16.2628
0	-15.7768	0	-16.2468
0	-15.7628	0	-16.2308
0	-15.7488	0	-16.2158
0	-15.7348	0	-16.1998
0	-15.7198	0	-16.1838
0	-15.7058	0	-16.1688
0	-15.6918	0	-16.1528
0	-15.6778	0	-16.1368
0	-15.6628	0	-16.1208
0	-15.6488	0	-16.1058
0	-15.6348	0	-16.0898
0	-15.6198	0	-16.0738
0	-15.6058	0	-16.0588
0	-15.5918	0	-16.0428
0	-15.5778	0	-16.0268
0	-15.5628	0	-16.0108
0	-15.5488	0	-15.9958
0	-15.5348	0	-15.9798
0	-15.5208	0	-15.9638
0	-15.5058	0	-15.9488
0	-15.4918	0	-15.9328
0	-15.4778	0	-15.9168
0	-15.4628	0	-15.9008
0	-15.4488	0	-15.8858
0	-15.4348	0	-15.8698
0	-15.4208	0	-15.8538
0	-15.4058	0	-15.8388
0	-15.3918	0	-15.8228
0	-15.3778	0	-15.8068
0	-15.3628	0	-15.7908
0	-15.3488	0	-15.7758
0	-15.3348	0	-15.7598
0	-15.3208	0	-15.7438
0	-15.3058	0	-15.7288
0	-15.2918	0	-15.7128
0	-15.2778	0	-15.6968
0	-15.2638	0	-15.6808
0	-15.2488	0	-15.6658
0	-15.2348	0	-15.6498
0	-15.2208	0	-15.6338
0	-15.2058	0	-15.6188
0	-15.1918	0	-15.6028
0	-15.1778	0	-15.5868
0	-15.1638	0	-15.5708
0	-15.1488	0	-15.5558
0	-15.1348	0	-15.5398
0	-15.1208	0	-15.5238
0	-15.1058	0	-15.5088
0	-15.0918	0	-15.4928
0	-15.0778	0	-15.4768
0	-15.0638	0	-15.4608
0	-15.0488	0	-15.4458
0	-15.0348	0	-15.4298
0	-15.0208	0	-15.4138
0	-15.0068	0	-15.3988
0	-14.9918	0	-15.3828
0	-14.9778	0	-15.3668
0	-14.9638	0	-15.3508
0	-14.9488	0	-15.3358
0	-14.9348	0	-15.3198
0	-14.9208	0	-15.3038
0	-14.9068	0	-15.2888
0	-14.8918	0	-15.2728
0	-14.8778	0	-15.2568
0	-14.8638	0	-15.2408
0	-14.8488	0	-15.2258
0	-14.8348	0	-15.2098
0	-14.8208	0	-15.1938
0	-14.8068	0	-15.1788
0	-14.7918	0	-15.1628
0	-14.7778	0	-15.1468
0	-14.7638	0	-15.1308
0	-14.7498	0	-15.1158
0	-14.7348	0	-15.0998
0	-14.7208	0	-15.0838
0	-14.7068	0	-15.0688
0	-14.6918	0	-15.0528
0	-14.6778	1e-08	-15.0368
0	-14.6638	1e-08	-15.0208
0	-14.6498	3e-08	-15.0058
0	-14.6348	6e-08	-14.9898
0	-14.6208	1.1e-07	-14.9738
0	-14.6068	2e-07	-14.9588
0	-14.5918	3.4e-07	-14.9428
0	-14.5778	5.5e-07	-14.9268
0	-14.5638	8.5e-07	-14.9108
0	-14.5498	1.24e-06	-14.8958
0	-14.5348	1.73e-06	-14.8798
0	-14.5208	2.31e-06	-14.8638
0	-14.5068	2.92e-06	-14.8478
0	-14.4928	3.52e-06	-14.8328
0	-14.4778	4.03e-06	-14.8168
0	-14.4638	4.41e-06	-14.8008
0	-14.4498	4.58e-06	-14.7858
0	-14.4348	4.53e-06	-14.7698
0	-14.4208	4.27e-06	-14.7538
0	-14.4068	3.83e-06	-14.7378
0	-14.3928	3.27e-06	-14.7228
0	-14.3778	2.66e-06	-14.7068
0	-14.3638	2.06e-06	-14.6908
0	-14.3498	1.52e-06	-14.6758
0	-14.3348	1.06e-06	-14.6598
0	-14.3208	7.1e-07	-14.6438
0	-14.3068	4.5e-07	-14.6278
0	-14.2928	2.7e-07	-14.6128
0	-14.2778	1.6e-07	-14.5968
0	-14.2638	9e-08	-14.5808
0	-14.2498	5e-08	-14.5658
0	-14.2358	2e-08	-14.5498
0	-14.2208	1e-08	-14.5338
0	-14.2068	0	-14.5178
0	-14.1928	0	-14.5028
0	-14.1778	0	-14.4868
0	-14.1638	0	-14.4708
0	-14.1498	0	-14.4558
0	-14.1358	0	-14.4398
0	-14.1208	0	-14.4238
0	-14.1068	0	-14.4078
0	-14.0928	0	-14.3928
0	-14.0778	0	-14.3768
0	-14.0638	0	-14.3608
0	-14.0498	0	-14.3458
0	-14.0358	0	-14.3298
0	-14.0208	0	-14.3138
0	-14.0068	0	-14.2978
0	-13.9928	0	-14.2828
0	-13.9788	0	-14.2668
0	-13.9638	0	-14.2508
0	-13.9498	0	-14.2358
0	-13.9358	0	-14.2198
0	-13.9208	0	-14.2038
0	-13.9068	0	-14.1878
0	-13.8928	0	-14.1728
0	-13.8788	0	-14.1568
0	-13.8638	0	-14.1408
0	-13.8498	0	-14.1258
0	-13.8358	0	-14.1098
0	-13.8208	0	-14.0938
0	-13.8068	0	-14.0778
0	-13.7928	0	-14.0628
0	-13.7788	0	-14.0468
0	-13.7638	0	-14.0308
0	-13.7498	0	-14.0158
0	-13.7358	0	-13.9998
0	-13.7218	0	-13.9838
0	-13.7068	0	-13.9678
0	-13.6928	0	-13.9528
0	-13.6788	0	-13.9368
0	-13.6638	0	-13.9208
0	-13.6498	0	-13.9058
0	-13.6358	0	-13.8898
0	-13.6218	0	-13.8738
0	-13.6068	0	-13.8578
0	-13.5928	0	-13.8428
0	-13.5788	0	-13.8268
0	-13.5638	0	-13.8108
0	-13.5498	0	-13.7958
0	-13.5358	0	-13.7798
0	-13.5218	0	-13.7638
0	-13.5068	0	-13.7478
0	-13.4928	0	-13.7328
0	-13.4788	0	-13.7168
0	-13.4648	0	-13.7008
0	-13.4498	0	-13.6858
0	-13.4358	0	-13.6698
0	-13.4218	0	-13.6538
0	-13.4068	0	-13.6378
0	-13.3928	0	-13.6228
0	-13.3788	0	-13.6068
0	-13.3648	0	-13.5908
0	-13.3498	0	-13.5758
0	-13.3358	0	-13.5598
0	-13.3218	0	-13.5438
0	-13.3068	0	-13.5278
0	-13.2928	0	-13.5128
0	-13.2788	0	-13.4968
0	-13.2648	0	-13.4808
0	-13.2498	0	-13.4658
0	-13.2358	0	-13.4498
0	-13.2218	0	-13.4338
0	-13.2078	0	-13.4178
0	-13.1928	0	-13.4028
0	-13.1788	0	-13.3868
0	-13.1648	0	-13.3708
0	-13.1498	0	-13.3558
0	-13.1358	0	-13.3398
0	-13.1218	0	-13.3238
0	-13.1078	0	-13.3078
0	-13.0928	0	-13.2928
0	-13.0788	0	-13.2768
0	-13.0648	0	-13.2608
0	-13.0508	0	-13.2448
0	-13.0358	1e-08	-13.2298
0	-13.0218	2e-08	-13.2138
0	-13.0078	4e-08	-13.1978
0	-12.9928	1.1e-07	-13.1828
0	-12.9788	2.4e-07	-13.1668
0	-12.9648	5.3e-07	-13.1508
0	-12.9508	1.11e-06	-13.1348
0	-12.9358	2.21e-06	-13.1198
0	-12.9218	4.16e-06	-13.1038
0	-12.9078	7.47e-06	-13.0878
0	-12.8928	1.277e-05	-13.0728
0	-12.8788	2.081e-05	-13.0568
0	-12.8648	3.224e-05	-13.0408
0	-12.8508	4.756e-05	-13.0248
0	-12.8358	6.681e-05	-13.0098
0	-12.8218	8.933e-05	-12.9938
0	-12.8078	0.00011372	-12.9778
0	-12.7938	0.00013783	-12.9628
0	-12.7788	0.00015903	-12.9468
0	-12.7648	0.00017463	-12.9308
0	-12.7508	0.0001826	-12.9148
0	-12.7358	0.00018174	-12.8998
0	-12.7218	0.00017225	-12.8838
0	-12.7078	0.00015531	-12.8678
0	-12.6938	0.00013346	-12.8528
0	-12.6788	0.00010907	-12.8368
0	-12.6648	8.49e-05	-12.8208
0	-12.6508	6.291e-05	-12.8048
0	-12.6358	4.437e-05	-12.7898
0	-12.6218	2.98e-05	-12.7738
0	-12.6078	1.905e-05	-12.7578
0	-12.5938	1.159e-05	-12.7428
0	-12.5788	6.72e-06	-12.7268
0	-12.5648	3.71e-06	-12.7108
0	-12.5508	1.95e-06	-12.6948
0	-12.5368	9.8e-07	-12.6798
0	-12.5218	4.8e-07	-12.6638
0	-12.5078	2.7e-07	-12.6478
0	-12.4938	2.2e-07	-12.6328
0	-12.4788	3.4e-07	-12.6168
0	-12.4648	6.8e-07	-12.6008
0	-12.4508	1.38e-06	-12.5848
0	-12.4368	2.7e-06	-12.5698
0	-12.4218	5.07e-06	-12.5538
0	-12.4078	9.05e-06	-12.5378
0	-12.3938	1.539e-05	-12.5228
0	-12.3788	2.49e-05	-12.5068
0	-12.3648	3.838e-05	-12.4908
0	-12.3508	5.629e-05	-12.4748
0	-12.3368	7.862e-05	-12.4598
0	-12.3218	0.0001045	-12.4438
0	-12.3078	0.00013227	-12.4278
0	-12.2938	0.00015937	-12.4128
0	-12.2798	0.0001828	-12.3968
0	-12.2648	0.00019961	-12.3808
0	-12.2508	0.00020751	-12.3648
0	-12.2368	0.00020537	-12.3498
0	-12.2218	0.00019348	-12.3338
0	-12.2078	0.00017354	-12.3178
0	-12.1938	0.00014818	-12.3028
0	-12.1798	0.00012045	-12.2868
0	-12.1648	9.321e-05	-12.2708
0	-12.1508	6.867e-05	-12.2548
0	-12.1368	4.816e-05	-12.2398
0	-12.1218	3.215e-05	-12.2238
0	-12.1078	2.044e-05	-12.2078
0	-12.0938	1.237e-05	-12.1928
0	-12.0798	7.12e-06	-12.1768
0	-12.0648	3.91e-06	-12.1608
0	-12.0508	2.04e-06	-12.1448
0	-12.0368	1.01e-06	-12.1298
0	-12.0228	4.8e-07	-12.1138
0	-12.0078	2.2e-07	-12.0978
0	-11.9938	9e-08	-12.0828
0	-11.9798	4e-08	-12.0668
0	-11.9648	1e-08	-12.0508
0	-11.9508	1e-08	-12.0348
0	-11.9368	0	-12.0198
0	-11.9228	0	-12.0038
0	-11.9078	0	-11.9878
0	-11.8938	0	-11.9728
0	-11.8798	0	-11.9568
0	-11.8648	0	-11.9408
0	-11.8508	0	-11.9248
0	-11.8368	0	-11.9098
0	-11.8228	0	-11.8938
0	-11.8078	0	-11.8778
0	-11.7938	0	-11.8628
0	-11.7798	0	-11.8468
0	-11.7658	0	-11.8308
0	-11.7508	0	-11.8148
0	-11.7368	0	-11.7998
0	-11.7228	0	-11.7838
0	-11.7078	0	-11.7678
0	-11.6938	0	-11.7528
0	-11.6798	0	-11.7368
0	-11.6658	0	-11.7208
0	-11.6508	0	-11.7048
0	-11.6368	0	-11.6898
0	-11.6228	0	-11.6738
0	-11.6078	0	-11.6578
0	-11.5938	0	-11.6428
0	-11.5798	0	-11.6268
0	-11.5658	0	-11.6108
0	-11.5508	0	-11.5948
0	-11.5368	0	-11.5798
0	-11.5228	0	-11.5638
0	-11.5088	0	-11.5478
0	-11.4938	0	-11.5318
0	-11.4798	0	-11.5168
0	-11.4658	0	-11.5008
0	-11.4508	0	-11.4848
0	-11.4368	0	-11.4698
0	-11.4228	0	-11.4538
0	-11.4088	0	-11.4378
0	-11.3938	0	-11.4218
0	-11.3798	0	-11.4068
0	-11.3658	0	-11.3908
0	-11.3508	0	-11.3748
0	-11.3368	0	-11.3598
0	-11.3228	0	-11.3438
0	-11.3088	0	-11.3278
0	-11.2938	0	-11.3118
0	-11.2798	0	-11.2968
0	-11.2658	0	-11.2808
0	-11.2518	0	-11.2648
0	-11.2368	0	-11.2498
0	-11.2228	0	-11.2338
0	-11.2088	0	-11.2178
0	-11.1938	0	-11.2018
0	-11.1798	0	-11.1868
0	-11.1658	0	-11.1708
0	-11.1518	0	-11.1548
0	-11.1368	0	-11.1398
0	-11.1228	0	-11.1238
0	-11.1088	0	-11.1078
0	-11.0938	0	-11.0918
0	-11.0798	0	-11.0768
0	-11.0658	0	-11.0608
0	-11.0518	0	-11.0448
0	-11.0368	0	-11.0298
0	-11.0228	0	-11.0138
0	-11.0088	0	-10.9978
0	-10.9948	0	-10.9818
0	-10.9798	0	-10.9668
0	-10.9658	1e-08	-10.9508
0	-10.9518	3e-08	-10.9348
0	-10.9368	7e-08	-10.9198
0	-10.9228	1.6e-07	-10.9038
0	-10.9088	3.3e-07	-10.8878
0	-10.8948	6.6e-07	-10.8718
0	-10.8798	1.26e-06	-10.8568
0	-10.8658	2.29e-06	-10.8408
0	-10.8518	3.97e-06	-10.8248
0	-10.8368	6.54e-06	-10.8098
0	-10.8228	1.027e-05	-10.7938
0	-10.8088	1.534e-05	-10.7778
0	-10.7948	2.181e-05	-10.7618
0	-10.7798	2.953e-05	-10.7468
0	-10.7658	3.806e-05	-10.7308
0	-10.7518	4.67e-05	-10.7148
0	-10.7378	5.455e-05	-10.6998
0	-10.7228	6.067e-05	-10.6838
0	-10.7088	6.423e-05	-10.6678
0	-10.6948	6.473e-05	-10.6518
0	-10.6798	6.212e-05	-10.6368
0	-10.6658	5.672e-05	-10.6208
0	-10.6518	4.933e-05	-10.6048
0	-10.6378	4.083e-05	-10.5898
0	-10.6228	3.218e-05	-10.5738
0	-10.6088	2.415e-05	-10.5578
0	-10.5948	1.725e-05	-10.5418
0	-10.5798	1.173e-05	-10.5268
0	-10.5658	7.59e-06	-10.5108
0	-10.5518	4.68e-06	-10.4948
0	-10.5378	2.74e-06	-10.4798
0	-10.5228	1.53e-06	-10.4638
0	-10.5088	8.1e-07	-10.4478
0	-10.4948	4.1e-07	-10.4318
0	-10.4808	2e-07	-10.4168
0	-10.4658	9e-08	-10.4008
0	-10.4518	4e-08	-10.3848
0	-10.4378	2e-08	-10.3698
0	-10.4228	1e-08	-10.3538
0	-10.4088	0	-10.3378
0	-10.3948	0	-10.3218
0	-10.3808	0	-10.3068
0	-10.3658	0	-10.2908
0	-10.3518	0	-10.2748
0	-10.3378	0	-10.2598
0	-10.3238	0	-10.2438
0	-10.3088	0	-10.2278
0	-10.2948	0	-10.2118
0	-10.2808	0	-10.1968
0	-10.2658	0	-10.1808
0	-10.2518	0	-10.1648
0	-10.2378	0	-10.1498
0	-10.2238	0	-10.1338
1e-08	-10.2088	0	-10.1178
3e-08	-10.1948	0	-10.1018
7e-08	-10.1808	0	-10.0868
1.7e-07	-10.1658	0	-10.0708
4.4e-07	-10.1518	0	-10.0548
1.04e-06	-10.1378	0	-10.0398
2.39e-06	-10.1238	0	-10.0238
5.29e-06	-10.1088	1e-08	-10.0078
1.125e-05	-10.0948	2e-08	-9.9918
2.299e-05	-10.0808	6e-08	-9.9768
4.517e-05	-10.0668	1.5e-07	-9.9608
8.535e-05	-10.0518	3.6e-07	-9.9448
0.00015508	-10.0378	8.4e-07	-9.9288
0.00027091	-10.0238	1.85e-06	-9.9138
0.00045522	-10.0088	3.9e-06	-9.8978
0.00073574	-9.9948	7.82e-06	-9.8818
0.00114	-9.9808	1.493e-05	-9.8668
0.00171	-9.9668	2.716e-05	-9.8508
0.00246	-9.9518	4.704e-05	-9.8348
0.0034	-9.9378	7.763e-05	-9.8188
0.00451	-9.9238	0.000122	-9.8038
0.00577	-9.9088	0.00018264	-9.7878
0.00711	-9.8948	0.00026041	-9.7718
0.00841	-9.8808	0.00035375	-9.7568
0.00959	-9.8668	0.00045778	-9.7408
0.01052	-9.8518	0.00056434	-9.7248
0.01114	-9.8378	0.0006627	-9.7088
0.01138	-9.8238	0.0007418	-9.6938
0.01125	-9.8098	0.00079136	-9.6778
0.01082	-9.7948	0.00080562	-9.6618
0.01017	-9.7808	0.00078367	-9.6468
0.00944	-9.7668	0.000731	-9.6308
0.00873	-9.7518	0.00065781	-9.6148
0.00816	-9.7378	0.00057776	-9.5988
0.00779	-9.7238	0.0005051	-9.5838
0.00764	-9.7098	0.00045271	-9.5678
0.0077	-9.6948	0.00043009	-9.5518
0.00794	-9.6808	0.00044312	-9.5368
0.0083	-9.6668	0.00049359	-9.5208
0.00874	-9.6518	0.00058148	-9.5048
0.00927	-9.6378	0.00070607	-9.4888
0.00989	-9.6238	0.00086914	-9.4738
0.01066	-9.6098	0.00107	-9.4578
0.01162	-9.5948	0.00133	-9.4418
0.01281	-9.5808	0.00165	-9.4268
0.01425	-9.5668	0.00204	-9.4108
0.01591	-9.5528	0.0025	-9.3948
0.01776	-9.5378	0.00303	-9.3788
0.01975	-9.5238	0.00362	-9.3638
0.02185	-9.5098	0.00425	-9.3478
0.02409	-9.4948	0.00488	-9.3318
0.02657	-9.4808	0.00551	-9.3168
0.02946	-9.4668	0.00614	-9.3008
0.03302	-9.4528	0.00678	-9.2848
0.03752	-9.4378	0.00749	-9.2688
0.04322	-9.4238	0.00831	-9.2538
0.05031	-9.4098	0.00933	-9.2378
0.05887	-9.3948	0.01061	-9.2218
0.06878	-9.3808	0.01221	-9.2068
0.07975	-9.3668	0.01414	-9.1908
0.09128	-9.3528	0.01642	-9.1748
0.10273	-9.3378	0.01899	-9.1588
0.11338	-9.3238	0.02181	-9.1438
0.12249	-9.3098	0.02479	-9.1278
0.12942	-9.2958	0.02785	-9.1118
0.13375	-9.2808	0.03091	-9.0968
0.13525	-9.2668	0.03388	-9.0808
0.13407	-9.2528	0.03671	-9.0648
0.13056	-9.2378	0.0393	-9.0488
0.12524	-9.2238	0.04151	-9.0338
0.11875	-9.2098	0.04323	-9.0178
0.11171	-9.1958	0.04432	-9.0018
0.10463	-9.1808	0.04464	-8.9868
0.09788	-9.1668	0.04409	-8.9708
0.09169	-9.1528	0.04269	-8.9548
0.08612	-9.1378	0.04048	-8.9388
0.08122	-9.1238	0.03762	-8.9238
0.07695	-9.1098	0.03435	-8.9078
0.07324	-9.0958	0.03089	-8.8918
0.07006	-9.0808	0.02748	-8.8768
0.06733	-9.0668	0.02432	-8.8608
0.06499	-9.0528	0.02151	-8.8448
0.06295	-9.0388	0.01913	-8.8288
0.06109	-9.0238	0.0172	-8.8138
0.05932	-9.0098	0.0157	-8.7978
0.05755	-8.9958	0.0146	-8.7818
0.05574	-8.9808	0.01387	-8.7668
0.05384	-8.9668	0.01347	-8.7508
0.05188	-8.9528	0.01338	-8.7348
0.04988	-8.9388	0.01358	-8.7188
0.04786	-8.9238	0.01403	-8.7038
0.04582	-8.9098	0.0147	-8.6878
0.04374	-8.8958	0.01554	-8.6718
0.04156	-8.8808	0.01646	-8.6568
0.03923	-8.8668	0.01736	-8.6408
0.0367	-8.8528	0.0181	-8.6248
0.03394	-8.8388	0.01856	-8.6088
0.03093	-8.8238	0.0186	-8.5938
0.02774	-8.8098	0.01815	-8.5778
0.02445	-8.7958	0.0172	-8.5618
0.02117	-8.7818	0.01581	-8.5468
0.01804	-8.7668	0.01414	-8.5308
0.01519	-8.7528	0.01238	-8.5148
0.01277	-8.7388	0.01076	-8.4988
0.0109	-8.7238	0.00946	-8.4838
0.00972	-8.7098	0.00863	-8.4678
0.0094	-8.6958	0.00834	-8.4518
0.01015	-8.6818	0.00857	-8.4368
0.01225	-8.6668	0.00928	-8.4208
0.01607	-8.6528	0.01037	-8.4048
0.02212	-8.6388	0.01173	-8.3888
0.0309	-8.6238	0.01325	-8.3738
0.04294	-8.6098	0.01482	-8.3578
0.05862	-8.5958	0.01637	-8.3418
0.07802	-8.5818	0.0178	-8.3268
0.1008	-8.5668	0.01906	-8.3108
0.12611	-8.5528	0.02005	-8.2948
0.15248	-8.5388	0.02077	-8.2788
0.17819	-8.5248	0.02116	-8.2638
0.20124	-8.5098	0.02128	-8.2478
0.2197	-8.4958	0.02115	-8.2318
0.23205	-8.4818	0.02087	-8.2158
0.23757	-8.4668	0.02052	-8.2008
0.23625	-8.4528	0.02017	-8.1848
0.22855	-8.4388	0.01989	-8.1688
0.21581	-8.4248	0.0197	-8.1538
0.19936	-8.4098	0.01962	-8.1378
0.1808	-8.3958	0.01964	-8.1218
0.16127	-8.3818	0.01976	-8.1058
0.1419	-8.3668	0.01996	-8.0908
0.12327	-8.3528	0.02024	-8.0748
0.10586	-8.3388	0.02057	-8.0588
0.08995	-8.3248	0.02094	-8.0438
0.07573	-8.3098	0.0213	-8.0278
0.06333	-8.2958	0.02159	-8.0118
0.05285	-8.2818	0.02175	-7.9958
0.04433	-8.2678	0.02173	-7.9808
0.03774	-8.2528	0.02148	-7.9648
0.03298	-8.2388	0.02101	-7.9488
0.02993	-8.2248	0.02038	-7.9338
0.02834	-8.2098	0.01968	-7.9178
0.02796	-8.1958	0.01907	-7.9018
0.02852	-8.1818	0.01872	-7.8858
0.02973	-8.1678	0.01882	-7.8708
0.03134	-8.1528	0.01952	-7.8548
0.03311	-8.1388	0.02095	-7.8388
0.03483	-8.1248	0.02321	-7.8238
0.03634	-8.1098	0.02636	-7.8078
0.03753	-8.0958	0.03043	-7.7918
0.03838	-8.0818	0.03542	-7.7758
0.0389	-8.0678	0.04126	-7.7608
0.03914	-8.0528	0.04779	-7.7448
0.03924	-8.0388	0.05478	-7.7288
0.0393	-8.0248	0.06185	-7.7138
0.03947	-8.0108	0.06854	-7.6978
0.03983	-7.9958	0.0744	-7.6818
0.04041	-7.9818	0.07902	-7.6658
0.04121	-7.9678	0.08213	-7.6508
0.04215	-7.9528	0.08365	-7.6348
0.04313	-7.9388	0.08366	-7.6188
0.04403	-7.9248	0.0824	-7.6038
0.04474	-7.9108	0.08013	-7.5878
0.04516	-7.8958	0.07711	-7.5718
0.04528	-7.8818	0.07353	-7.5558
0.0451	-7.8678	0.06947	-7.5408
0.04465	-7.8528	0.06496	-7.5248
0.04404	-7.8388	0.05999	-7.5088
0.04336	-7.8248	0.05462	-7.4938
0.04272	-7.8108	0.04893	-7.4778
0.04223	-7.7958	0.04316	-7.4618
0.04199	-7.7818	0.03761	-7.4458
0.04202	-7.7678	0.03259	-7.4308
0.04237	-7.7538	0.02846	-7.4148
0.04295	-7.7388	0.02549	-7.3988
0.04369	-7.7248	0.02389	-7.3838
0.04442	-7.7108	0.02381	-7.3678
0.04491	-7.6958	0.02532	-7.3518
0.04498	-7.6818	0.02842	-7.3358
0.04439	-7.6678	0.03309	-7.3208
0.04304	-7.6538	0.0392	-7.3048
0.04088	-7.6388	0.04654	-7.2888
0.038	-7.6248	0.05475	-7.2738
0.03454	-7.6108	0.06343	-7.2578
0.03075	-7.5968	0.07205	-7.2418
0.02691	-7.5818	0.08008	-7.2258
0.02325	-7.5678	0.08712	-7.2108
0.01997	-7.5538	0.09301	-7.1948
0.01718	-7.5388	0.09783	-7.1788
0.01493	-7.5248	0.10202	-7.1638
0.01319	-7.5108	0.10641	-7.1478
0.01193	-7.4968	0.11209	-7.1318
0.0111	-7.4818	0.12036	-7.1158
0.01069	-7.4678	0.13257	-7.1008
0.01068	-7.4538	0.14992	-7.0848
0.01113	-7.4388	0.17313	-7.0688
0.01207	-7.4248	0.20224	-7.0538
0.01351	-7.4108	0.23634	-7.0378
0.01546	-7.3968	0.27351	-7.0218
0.01784	-7.3818	0.31072	-7.0058
0.02058	-7.3678	0.34465	-6.9908
0.02356	-7.3538	0.37163	-6.9748
0.02669	-7.3398	0.38909	-6.9588
0.02992	-7.3248	0.39513	-6.9438
0.03327	-7.3108	0.38943	-6.9278
0.03685	-7.2968	0.37327	-6.9118
0.04083	-7.2818	0.34883	-6.8958
0.04536	-7.2678	0.3189	-6.8808
0.05057	-7.2538	0.28666	-6.8648
0.05644	-7.2398	0.25458	-6.8488
0.06275	-7.2248	0.22465	-6.8338
0.06909	-7.2108	0.19828	-6.8178
0.07485	-7.1968	0.17593	-6.8018
0.07938	-7.1818	0.15757	-6.7858
0.08202	-7.1678	0.14278	-6.7708
0.08231	-7.1538	0.13101	-6.7548
0.08003	-7.1398	0.12181	-6.7388
0.07537	-7.1248	0.11488	-6.7238
0.06877	-7.1108	0.11013	-6.7078
0.06099	-7.0968	0.10766	-6.6918
0.05291	-7.0828	0.10754	-6.6758
0.04543	-7.0678	0.10976	-6.6608
0.03937	-7.0538	0.11402	-6.6448
0.03535	-7.0398	0.11979	-6.6288
0.03383	-7.0248	0.12627	-6.6128
0.03499	-7.0108	0.13251	-6.5978
0.0389	-6.9968	0.13769	-6.5818
0.04549	-6.9828	0.14127	-6.5658
0.05464	-6.9678	0.1431	-6.5508
0.06626	-6.9538	0.14356	-6.5348
0.08031	-6.9398	0.14341	-6.5188
0.09681	-6.9248	0.14362	-6.5028
0.1159	-6.9108	0.14517	-6.4878
0.13773	-6.8968	0.14865	-6.4718
0.16239	-6.8828	0.1543	-6.4558
0.18975	-6.8678	0.16187	-6.4408
0.21952	-6.8538	0.17069	-6.4248
0.25099	-6.8398	0.17988	-6.4088
0.28323	-6.8258	0.18859	-6.3928
0.31506	-6.8108	0.19615	-6.3778
0.34506	-6.7968	0.20213	-6.3618
0.37219	-6.7828	0.20645	-6.3458
0.39544	-6.7678	0.20923	-6.3308
0.41419	-6.7538	0.21068	-6.3148
0.42829	-6.7398	0.21099	-6.2988
0.43769	-6.7258	0.21021	-6.2828
0.44292	-6.7108	0.20834	-6.2678
0.44418	-6.6968	0.2052	-6.2518
0.44173	-6.6828	0.20066	-6.2358
0.43568	-6.6678	0.19467	-6.2208
0.42627	-6.6538	0.1874	-6.2048
0.41314	-6.6398	0.17926	-6.1888
0.39649	-6.6258	0.17092	-6.1728
0.37661	-6.6108	0.16316	-6.1578
0.35402	-6.5968	0.15691	-6.1418
0.32944	-6.5828	0.15298	-6.1258
0.30393	-6.5688	0.15195	-6.1108
0.27832	-6.5538	0.15408	-6.0948
0.25369	-6.5398	0.15915	-6.0788
0.23077	-6.5258	0.16661	-6.0628
0.21014	-6.5108	0.17561	-6.0478
0.19215	-6.4968	0.18523	-6.0318
0.17698	-6.4828	0.19461	-6.0158
0.16472	-6.4688	0.20316	-6.0008
0.15537	-6.4538	0.21065	-5.9848
0.14891	-6.4398	0.21725	-5.9688
0.14532	-6.4258	0.22342	-5.9528
0.14448	-6.4108	0.22977	-5.9378
0.14628	-6.3968	0.23697	-5.9218
0.15044	-6.3828	0.24554	-5.9058
0.15667	-6.3688	0.25576	-5.8908
0.1646	-6.3538	0.26755	-5.8748
0.17382	-6.3398	0.2807	-5.8588
0.18383	-6.3258	0.29481	-5.8428
0.19419	-6.3118	0.30953	-5.8278
0.20432	-6.2968	0.32453	-5.8118
0.21369	-6.2828	0.33991	-5.7958
0.22164	-6.2688	0.35594	-5.7808
0.22763	-6.2538	0.37344	-5.7648
0.23109	-6.2398	0.39334	-5.7488
0.23174	-6.2258	0.41661	-5.7328
0.22952	-6.2118	0.44539	-5.7178
0.22477	-6.1968	0.4817	-5.7018
0.21823	-6.1828	0.52807	-5.6858
0.21113	-6.1688	0.58678	-5.6708
0.20502	-6.1538	0.65951	-5.6548
0.20174	-6.1398	0.74568	-5.6388
0.20328	-6.1258	0.84262	-5.6228
0.21156	-6.1118	0.94439	-5.6078
0.22829	-6.0968	1.04217	-5.5918
0.25479	-6.0828	1.1263	-5.5758
0.29167	-6.0688	1.18682	-5.5608
0.3388	-6.0548	1.21658	-5.5448
0.39501	-6.0398	1.21204	-5.5288
0.45834	-6.0258	1.17435	-5.5128
0.52606	-6.0118	1.10929	-5.4978
0.59451	-5.9968	1.02523	-5.4818
0.65985	-5.9828	0.9318	-5.4658
0.7184	-5.9688	0.83792	-5.4508
0.767	-5.9548	0.75098	-5.4348
0.80281	-5.9398	0.67517	-5.4188
0.82473	-5.9258	0.61256	-5.4028
0.83237	-5.9118	0.56312	-5.3878
0.82681	-5.8968	0.52525	-5.3718
0.8101	-5.8828	0.49731	-5.3558
0.78476	-5.8688	0.47705	-5.3408
0.75476	-5.8548	0.46238	-5.3248
0.72344	-5.8398	0.45129	-5.3088
0.69399	-5.8258	0.44181	-5.2928
0.66937	-5.8118	0.43236	-5.2778
0.6512	-5.7978	0.42191	-5.2618
0.63984	-5.7828	0.40977	-5.2458
0.63434	-5.7688	0.39588	-5.2308
0.63248	-5.7548	0.38118	-5.2148
0.63123	-5.7398	0.36638	-5.1988
0.62717	-5.7258	0.35257	-5.1828
0.61764	-5.7118	0.34024	-5.1678
0.60021	-5.6978	0.32948	-5.1518
0.57456	-5.6828	0.31968	-5.1358
0.54113	-5.6688	0.3101	-5.1208
0.50128	-5.6548	0.30001	-5.1048
0.45794	-5.6398	0.2892	-5.0888
0.41344	-5.6258	0.27806	-5.0728
0.37057	-5.6118	0.26767	-5.0578
0.33137	-5.5978	0.25949	-5.0418
0.29685	-5.5828	0.25505	-5.0258
0.26759	-5.5688	0.25557	-5.0108
0.24363	-5.5548	0.26164	-4.9948
0.22455	-5.5408	0.27309	-4.9788
0.20956	-5.5258	0.28897	-4.9628
0.19803	-5.5118	0.30774	-4.9478
0.18928	-5.4978	0.32753	-4.9318
0.18274	-5.4828	0.3464	-4.9158
0.17795	-5.4688	0.3625	-4.8998
0.17448	-5.4548	0.37459	-4.8848
0.17193	-5.4408	0.38185	-4.8688
0.17002	-5.4258	0.38391	-4.8528
0.16844	-5.4118	0.38112	-4.8378
0.16697	-5.3978	0.37434	-4.8218
0.16546	-5.3828	0.36447	-4.8058
0.16392	-5.3688	0.35263	-4.7898
0.16245	-5.3548	0.34009	-4.7748
0.16119	-5.3408	0.32753	-4.7588
0.16034	-5.3258	0.31547	-4.7428
0.16009	-5.3118	0.30442	-4.7278
0.16055	-5.2978	0.29419	-4.7118
0.16167	-5.2838	0.28485	-4.6958
0.16332	-5.2688	0.27605	-4.6798
0.16517	-5.2548	0.26771	-4.6648
0.16683	-5.2408	0.25986	-4.6488
0.16791	-5.2258	0.25263	-4.6328
0.16799	-5.2118	0.24649	-4.6178
0.16684	-5.1978	0.24183	-4.6018
0.16434	-5.1838	0.23935	-4.5858
0.16054	-5.1688	0.23957	-4.5698
0.15565	-5.1548	0.24297	-4.5548
0.15003	-5.1408	0.24967	-4.5388
0.14405	-5.1268	0.25957	-4.5228
0.13809	-5.1118	0.27217	-4.5078
0.1326	-5.0978	0.28676	-4.4918
0.12783	-5.0838	0.30244	-4.4758
0.12408	-5.0688	0.3184	-4.4598
0.12146	-5.0548	0.33401	-4.4448
0.12003	-5.0408	0.34911	-4.4288
0.11978	-5.0268	0.36356	-4.4128
0.12064	-5.0118	0.37767	-4.3978
0.12249	-4.9978	0.39152	-4.3818
0.1252	-4.9838	0.40553	-4.3658
0.12869	-4.9688	0.41909	-4.3498
0.13285	-4.9548	0.43138	-4.3348
0.13756	-4.9408	0.44107	-4.3188
0.14266	-4.9268	0.44686	-4.3028
0.14798	-4.9118	0.44707	-4.2878
0.15325	-4.8978	0.44102	-4.2718
0.15813	-4.8838	0.42866	-4.2558
0.1623	-4.8698	0.41077	-4.2398
0.16545	-4.8548	0.38911	-4.2248
0.16733	-4.8408	0.36598	-4.2088
0.16785	-4.8268	0.3438	-4.1928
0.16709	-4.8118	0.3248	-4.1778
0.16526	-4.7978	0.31024	-4.1618
0.16276	-4.7838	0.30092	-4.1458
0.16005	-4.7698	0.29646	-4.1298
0.15762	-4.7548	0.29586	-4.1148
0.15593	-4.7408	0.29771	-4.0988
0.15526	-4.7268	0.30057	-4.0828
0.15581	-4.7118	0.3034	-4.0678
0.15753	-4.6978	0.30589	-4.0518
0.1603	-4.6838	0.30839	-4.0358
0.16382	-4.6698	0.31224	-4.0198
0.16781	-4.6548	0.3191	-4.0048
0.17198	-4.6408	0.33046	-3.9888
0.17616	-4.6268	0.34727	-3.9728
0.1803	-4.6128	0.36961	-3.9578
0.18451	-4.5978	0.39599	-3.9418
0.18909	-4.5838	0.42423	-3.9258
0.19444	-4.5698	0.45077	-3.9098
0.20105	-4.5548	0.47222	-3.8948
0.20941	-4.5408	0.48563	-3.8788
0.21996	-4.5268	0.48911	-3.8628
0.23296	-4.5128	0.48213	-3.8478
0.2484	-4.4978	0.4655	-3.8318
0.26598	-4.4838	0.44081	-3.8158
0.28507	-4.4698	0.41059	-3.7998
0.30468	-4.4548	0.37708	-3.7848
0.3237	-4.4408	0.34258	-3.7688
0.34069	-4.4268	0.30885	-3.7528
0.35466	-4.4128	0.27759	-3.7378
0.36454	-4.3978	0.25023	-3.7218
0.36984	-4.3838	0.22818	-3.7058
0.37044	-4.3698	0.21267	-3.6898
0.36651	-4.3558	0.2049	-3.6748
0.35864	-4.3408	0.20589	-3.6588
0.34752	-4.3268	0.21648	-3.6428
0.33416	-4.3128	0.23699	-3.6278
0.31921	-4.2978	0.26737	-3.6118
0.30335	-4.2838	0.30637	-3.5958
0.2874	-4.2698	0.35219	-3.5798
0.27223	-4.2558	0.40161	-3.5648
0.25854	-4.2408	0.45067	-3.5488
0.2472	-4.2268	0.495	-3.5328
0.239	-4.2128	0.53	-3.5178
0.23462	-4.1978	0.55236	-3.5018
0.23452	-4.1838	0.56029	-3.4858
0.23881	-4.1698	0.55416	-3.4698
0.24732	-4.1558	0.53634	-3.4548
0.25936	-4.1408	0.51069	-3.4388
0.27408	-4.1268	0.482	-3.4228
0.28999	-4.1128	0.45464	-3.4078
0.30579	-4.0988	0.43203	-3.3918
0.3199	-4.0838	0.41563	-3.3758
0.33091	-4.0698	0.40529	-3.3598
0.33757	-4.0558	0.39955	-3.3448
0.33894	-4.0408	0.3956	-3.3288
0.33471	-4.0268	0.39098	-3.3128
0.32493	-4.0128	0.38343	-3.2978
0.30997	-3.9988	0.37166	-3.2818
0.29078	-3.9838	0.35564	-3.2658
0.26843	-3.9698	0.33658	-3.2498
0.24427	-3.9558	0.31644	-3.2348
0.21955	-3.9408	0.29816	-3.2188
0.19547	-3.9268	0.28429	-3.2028
0.17303	-3.9128	0.27719	-3.1868
0.15295	-3.8988	0.27801	-3.1718
0.1357	-3.8838	0.28623	-3.1558
0.12149	-3.8698	0.29976	-3.1398
0.11027	-3.8558	0.31483	-3.1248
0.10188	-3.8418	0.32724	-3.1088
0.09605	-3.8268	0.33268	-3.0928
0.09246	-3.8128	0.32804	-3.0768
0.09077	-3.7988	0.31199	-3.0618
0.09065	-3.7838	0.28504	-3.0458
0.09177	-3.7698	0.24954	-3.0298
0.09378	-3.7558	0.2092	-3.0148
0.09633	-3.7418	0.16774	-2.9988
0.09906	-3.7268	0.1286	-2.9828
0.10159	-3.7128	0.09428	-2.9668
0.10355	-3.6988	0.06607	-2.9518
0.10466	-3.6838	0.04428	-2.9358
0.10472	-3.6698	0.02838	-2.9198
0.10364	-3.6558	0.01741	-2.9048
0.10144	-3.6418	0.01021	-2.8888
0.09825	-3.6268	0.00573	-2.8728
0.09427	-3.6128	0.00308	-2.8568
0.0897	-3.5988	0.00158	-2.8418
0.08472	-3.5848	0.00078019	-2.8258
0.0795	-3.5698	0.00036766	-2.8098
0.07417	-3.5558	0.00016578	-2.7948
0.06877	-3.5418	7.155e-05	-2.7788
0.06339	-3.5268	2.954e-05	-2.7628
0.05811	-3.5128	1.167e-05	-2.7468
0.05304	-3.4988	4.41e-06	-2.7318
0.04833	-3.4848	1.59e-06	-2.7158
0.04408	-3.4698	5.5e-07	-2.6998
0.04043	-3.4558	1.9e-07	-2.6848
0.03743	-3.4418	9e-08	-2.6688
0.03509	-3.4268	1.4e-07	-2.6528
0.0333	-3.4128	4.3e-07	-2.6368
0.0319	-3.3988	1.41e-06	-2.6218
0.0307	-3.3848	4.51e-06	-2.6058
0.02948	-3.3698	1.368e-05	-2.5898
0.02804	-3.3558	3.954e-05	-2.5748
0.02624	-3.3418	0.00010879	-2.5588
0.02406	-3.3278	0.00028494	-2.5428
0.02151	-3.3128	0.0007104	-2.5268
0.01868	-3.2988	0.00169	-2.5118
0.01573	-3.2848	0.00381	-2.4958
0.01281	-3.2698	0.0082	-2.4798
0.01009	-3.2558	0.01679	-2.4648
0.00767	-3.2418	0.03274	-2.4488
0.00563	-3.2278	0.06075	-2.4328
0.00398	-3.2128	0.10736	-2.4168
0.00271	-3.1988	0.1806	-2.4018
0.00178	-3.1848	0.28927	-2.3858
0.00113	-3.1698	0.44099	-2.3698
0.00068725	-3.1558	0.64009	-2.3548
0.00040482	-3.1418	0.88446	-2.3388
0.00023359	-3.1278	1.16353	-2.3228
0.00014118	-3.1128	1.45691	-2.3068
0.00011164	-3.0988	1.73696	-2.2918
0.0001521	-3.0848	1.97126	-2.2758
0.00030701	-3.0708	2.13032	-2.2598
0.00068823	-3.0558	2.19201	-2.2448
0.00153	-3.0418	2.1464	-2.2288
0.00329	-3.0278	2.00087	-2.2128
0.00681	-3.0128	1.77629	-2.1968
0.01353	-2.9988	1.50013	-2.1818
0.02579	-2.9848	1.20696	-2.1658
0.04723	-2.9708	0.92432	-2.1498
0.08307	-2.9558	0.6738	-2.1348
0.14023	-2.9418	0.46766	-2.1188
0.22729	-2.9278	0.30901	-2.1028
0.35382	-2.9128	0.19442	-2.0868
0.5289	-2.8988	0.1164	-2.0718
0.75899	-2.8848	0.06636	-2.0558
1.04579	-2.8708	0.03601	-2.0398
1.38352	-2.8558	0.0186	-2.0248
1.75747	-2.8418	0.00915	-2.0088
2.14416	-2.8278	0.00429	-1.9928
2.51103	-2.8138	0.00191	-1.9768
2.82423	-2.7988	0.00081229	-1.9618
3.0494	-2.7848	0.00033187	-1.9458
3.16138	-2.7708	0.00013843	-1.9298
3.1479	-2.7558	8.051e-05	-1.9148
3.00936	-2.7418	0.00010682	-1.8988
2.76236	-2.7278	0.00023341	-1.8828
2.43417	-2.7138	0.00054739	-1.8668
2.0594	-2.6988	0.00124	-1.8518
1.67373	-2.6848	0.0027	-1.8358
1.30579	-2.6708	0.00557	-1.8198
0.97813	-2.6558	0.01094	-1.8048
0.70358	-2.6418	0.02048	-1.7888
0.48596	-2.6278	0.03648	-1.7728
0.32226	-2.6138	0.06186	-1.7568
0.20522	-2.5988	0.0999	-1.7418
0.12546	-2.5848	0.15359	-1.7258
0.07366	-2.5708	0.22482	-1.7098
0.04152	-2.5568	0.31337	-1.6948
0.02247	-2.5418	0.41588	-1.6788
0.01168	-2.5278	0.52599	-1.6628
0.00583	-2.5138	0.63392	-1.6468
0.00279	-2.4988	0.72858	-1.6318
0.00128	-2.4848	0.79994	-1.6158
0.0005673	-2.4708	0.84096	-1.5998
0.00024059	-2.4568	0.84997	-1.5838
9.8e-05	-2.4418	0.83174	-1.5688
3.831e-05	-2.4278	0.79636	-1.5528
1.439e-05	-2.4138	0.75785	-1.5368
5.19e-06	-2.3998	0.73028	-1.5218
1.8e-06	-2.3848	0.72521	-1.5058
6e-07	-2.3708	0.74853	-1.4898
1.9e-07	-2.3568	0.7993	-1.4738
6e-08	-2.3418	0.87032	-1.4588
2e-08	-2.3278	0.94907	-1.4428
0	-2.3138	1.02184	-1.4268
0	-2.2998	1.07483	-1.4118
0	-2.2848	1.09955	-1.3958
0	-2.2708	1.09307	-1.3798
0	-2.2568	1.0603	-1.3638
0	-2.2418	1.01267	-1.3488
0	-2.2278	0.96721	-1.3328
0	-2.2138	0.94263	-1.3168
1e-08	-2.1998	0.9569	-1.3018
3e-08	-2.1848	1.02221	-1.2858
1.1e-07	-2.1708	1.14323	-1.2698
3.4e-07	-2.1568	1.31514	-1.2538
1.05e-06	-2.1428	1.52403	-1.2388
3.09e-06	-2.1278	1.74884	-1.2228
8.73e-06	-2.1138	1.96671	-1.2068
2.366e-05	-2.0998	2.1543	-1.1918
6.157e-05	-2.0848	2.29476	-1.1758
0.00015385	-2.0708	2.37969	-1.1598
0.00036911	-2.0568	2.40918	-1.1438
0.00085041	-2.0428	2.39431	-1.1288
0.00188	-2.0278	2.35332	-1.1128
0.00399	-2.0138	2.31023	-1.0968
0.00815	-1.9998	2.29048	-1.0818
0.01595	-1.9848	2.32282	-1.0658
0.03	-1.9708	2.43198	-1.0498
0.05416	-1.9568	2.63667	-1.0338
0.09388	-1.9428	2.94637	-1.0188
0.15626	-1.9278	3.3587	-1.0028
0.24974	-1.9138	3.8589	-0.9868
0.38333	-1.8998	4.4191	-0.9718
0.56476	-1.8858	5.0063	-0.9558
0.7992	-1.8708	5.5797	-0.9398
1.08591	-1.8568	6.1104	-0.9238
1.41669	-1.8428	6.5705	-0.9088
1.77518	-1.8278	6.9497	-0.8928
2.1362	-1.8138	7.2519	-0.8768
2.4695	-1.7998	7.4858	-0.8618
2.7411	-1.7858	7.6662	-0.8458
2.925	-1.7708	7.8048	-0.8298
2.9992	-1.7568	7.9055	-0.8138
2.9585	-1.7428	7.9663	-0.7988
2.8083	-1.7278	7.9786	-0.7828
2.5692	-1.7138	7.9305	-0.7668
2.2702	-1.6998	7.8128	-0.7518
1.9432	-1.6858	7.627	-0.7358
1.61967	-1.6708	7.3805	-0.7198
1.32573	-1.6568	7.0946	-0.7038
1.07979	-1.6428	6.7968	-0.6888
0.89242	-1.6288	6.5153	-0.6728
0.76789	-1.6138	6.2788	-0.6568
0.70483	-1.5998	6.1067	-0.6418
0.69924	-1.5858	6.0122	-0.6258
0.74389	-1.5708	5.9942	-0.6098
0.82946	-1.5568	6.0353	-0.5938
0.94482	-1.5428	6.113	-0.5788
1.07673	-1.5288	6.1957	-0.5628
1.21005	-1.5138	6.2545	-0.5468
1.33012	-1.4998	6.2615	-0.5318
1.42371	-1.4858	6.1947	-0.5158
1.48169	-1.4708	6.0446	-0.4998
1.49987	-1.4568	5.8091	-0.4838
1.48067	-1.4428	5.4955	-0.4688
1.43176	-1.4288	5.1186	-0.4528
1.36455	-1.4138	4.6977	-0.4368
1.29226	-1.3998	4.2531	-0.4218
1.22635	-1.3858	3.8032	-0.4058
1.1756	-1.3718	3.3667	-0.3898
1.1443	-1.3568	2.9551	-0.3738
1.1324	-1.3428	2.57944	-0.3588
1.1367	-1.3288	2.24457	-0.3428
1.1524	-1.3138	1.95203	-0.3268
1.1748	-1.2998	1.70071	-0.3118
1.2012	-1.2858	1.48705	-0.2958
1.2318	-1.2718	1.30648	-0.2798
1.2691	-1.2568	1.15429	-0.2638
1.3178	-1.2428	1.02644	-0.2488
1.383	-1.2288	0.91986	-0.2328
1.4688	-1.2138	0.83326	-0.2168
1.5777	-1.1998	0.76754	-0.2018
1.7098	-1.1858	0.72409	-0.1858
1.8633	-1.1718	0.7051	-0.1698
2.0357	-1.1568	0.7121	-0.1538
2.2247	-1.1428	0.74469	-0.1388
2.429	-1.1288	0.80002	-0.1228
2.6495	-1.1148	0.87252	-0.1068
2.8872	-1.0998	0.95343	-0.0918
3.1453	-1.0858	1.03282	-0.0758
3.4248	-1.0718	1.10002	-0.0598
3.7245	-1.0568	1.14669	-0.0438
4.0399	-1.0428	1.16824	-0.0288
4.3612	-1.0288	1.16631	-0.0128
4.672	-1.0148	1.14905	0.0032
4.9535	-0.9998	1.13151	0.0182
5.1846	-0.9858	1.13381	0.0342
5.3467	-0.9718	1.17873	0.0502
5.4255	-0.9568	1.28753	0.0662
5.4183	-0.9428	1.47562	0.0812
5.3332	-0.9288	1.74742	0.0972
5.1909	-0.9148	2.09324	0.1132
5.0214	-0.8998	2.48589	0.1292
4.8615	-0.8858	2.88659	0.1442
4.749	-0.8718	3.24334	0.1602
4.713	-0.8578	3.50806	0.1762
4.7725	-0.8428	3.64064	0.1912
4.9368	-0.8288	3.61844	0.2072
5.1953	-0.8148	3.44571	0.2232
5.5285	-0.7998	3.14539	0.2392
5.9068	-0.7858	2.75929	0.2542
6.3041	-0.7718	2.33542	0.2702
6.6924	-0.7578	1.91883	0.2862
7.0512	-0.7428	1.54308	0.3012
7.3745	-0.7288	1.23037	0.3172
7.6555	-0.7148	0.984	0.3332
7.8994	-0.6998	0.79903	0.3492
8.1104	-0.6858	0.66337	0.3642
8.2861	-0.6718	0.56395	0.3802
8.4166	-0.6578	0.49013	0.3962
8.4888	-0.6428	0.43593	0.4112
8.4852	-0.6288	0.39994	0.4272
8.3861	-0.6148	0.38466	0.4432
8.1784	-0.6008	0.39433	0.4592
7.858	-0.5858	0.43271	0.4742
7.4298	-0.5718	0.50045	0.4902
6.9099	-0.5578	0.59467	0.5062
6.3241	-0.5428	0.70741	0.5212
5.7004	-0.5288	0.82666	0.5372
5.072	-0.5148	0.93816	0.5532
4.4664	-0.5008	1.0277	0.5692
3.9072	-0.4858	1.08326	0.5842
3.4091	-0.4718	1.09753	0.6002
2.9816	-0.4578	1.06885	0.6162
2.6248	-0.4428	1.00115	0.6312
2.3342	-0.4288	0.90255	0.6472
2.101	-0.4148	0.78402	0.6632
1.9138	-0.4008	0.65674	0.6792
1.7612	-0.3858	0.53154	0.6942
1.633	-0.3718	0.41687	0.7102
1.5216	-0.3578	0.31895	0.7262
1.4218	-0.3438	0.24173	0.7412
1.3313	-0.3288	0.18758	0.7572
1.24972	-0.3148	0.15733	0.7732
1.17808	-0.3008	0.15122	0.7892
1.11633	-0.2858	0.16896	0.8042
1.06424	-0.2718	0.2097	0.8202
1.02014	-0.2578	0.27172	0.8362
0.98098	-0.2438	0.35235	0.8512
0.94308	-0.2288	0.44726	0.8672
0.90359	-0.2148	0.55064	0.8832
0.85994	-0.2008	0.65548	0.8992
0.81181	-0.1858	0.75423	0.9142
0.76034	-0.1718	0.83978	0.9302
0.70854	-0.1578	0.906	0.9462
0.66039	-0.1438	0.94914	0.9612
0.62054	-0.1288	0.96867	0.9772
0.59346	-0.1148	0.96665	0.9932
0.58318	-0.1008	0.94908	1.0092
0.59294	-0.0868	0.92367	1.0242
0.62523	-0.0718	0.90009	1.0402
0.68193	-0.0578	0.8888	1.0562
0.76387	-0.0438	0.89873	1.0712
0.87097	-0.0288	0.93744	1.0872
1.00176	-0.0148	1.00937	1.1032
1.15318	-0.0008	1.11478	1.1192
1.31903	0.0132	1.24942	1.1342
1.49114	0.0282	1.4054	1.1502
1.65881	0.0422	1.57069	1.1662
1.81072	0.0562	1.73177	1.1812
1.93516	0.0712	1.87584	1.1972
2.02299	0.0852	1.99012	1.2132
2.06984	0.0992	2.07049	1.2292
2.0744	0.1132	2.11211	1.2442
2.04186	0.1282	2.11903	1.2602
1.98426	0.1422	2.0977	1.2762
1.91521	0.1562	2.05714	1.2912
1.85156	0.1702	2.00452	1.3072
1.8091	0.1852	1.94867	1.3232
1.8001	0.1992	1.89299	1.3392
1.8314	0.2132	1.8404	1.3542
1.9024	0.2282	1.79127	1.3702
2.0059	0.2422	1.74524	1.3862
2.1247	0.2562	1.70103	1.4012
2.2403	0.2702	1.65753	1.4172
2.3302	0.2852	1.61432	1.4332
2.3784	0.2992	1.57107	1.4492
2.3727	0.3132	1.5285	1.4642
2.30887	0.3272	1.48745	1.4802
2.19261	0.3422	1.44852	1.4962
2.03459	0.3562	1.41205	1.5112
1.85286	0.3702	1.37725	1.5272
1.66265	0.3852	1.34245	1.5432
1.47826	0.3992	1.30438	1.5592
1.31001	0.4132	1.25991	1.5742
1.16334	0.4272	1.20621	1.5902
1.04054	0.4422	1.14169	1.6062
0.94059	0.4562	1.06707	1.6212
0.86219	0.4702	0.98452	1.6372
0.80396	0.4852	0.89855	1.6532
0.76522	0.4992	0.81328	1.6692
0.74523	0.5132	0.73329	1.6842
0.7428	0.5272	0.66168	1.7002
0.7559	0.5422	0.59924	1.7162
0.78013	0.5562	0.54621	1.7322
0.81024	0.5702	0.50101	1.7472
0.84031	0.5842	0.46181	1.7632
0.86462	0.5992	0.4265	1.7792
0.88016	0.6132	0.39414	1.7942
0.88625	0.6272	0.36355	1.8102
0.8861	0.6422	0.33472	1.8262
0.8856	0.6562	0.30802	1.8422
0.89198	0.6702	0.2841	1.8572
0.91268	0.6842	0.26369	1.8732
0.95265	0.6992	0.24749	1.8892
1.0139	0.7132	0.23597	1.9042
1.0945	0.7272	0.22943	1.9202
1.1886	0.7422	0.22769	1.9362
1.2879	0.7562	0.23031	1.9522
1.3827	0.7702	0.23644	1.9672
1.463	0.7842	0.24478	1.9832
1.5203	0.7992	0.25373	1.9992
1.5486	0.8132	0.26146	2.0142
1.5456	0.8272	0.26622	2.0302
1.51193	0.8412	0.26653	2.0462
1.45276	0.8562	0.2614	2.0622
1.37737	0.8702	0.25081	2.0772
1.29799	0.8842	0.2353	2.0932
1.23025	0.8992	0.21609	2.1092
1.19097	0.9132	0.1948	2.1242
1.19693	0.9272	0.17296	2.1402
1.26166	0.9412	0.15195	2.1562
1.39396	0.9562	0.13269	2.1722
1.59499	0.9702	0.1157	2.1872
1.85727	0.9842	0.10107	2.2032
2.16376	0.9992	0.08871	2.2192
2.48951	1.0132	0.07832	2.2342
2.80389	1.0272	0.06959	2.2502
3.07526	1.0412	0.06223	2.2662
3.27328	1.0562	0.05598	2.2822
3.37861	1.0702	0.05065	2.2972
3.38129	1.0842	0.04609	2.3132
3.28307	1.0982	0.04222	2.3292
3.09616	1.1132	0.03904	2.3442
2.84435	1.1272	0.03651	2.3602
2.55326	1.1412	0.03467	2.3762
2.24899	1.1562	0.03347	2.3922
1.95432	1.1702	0.03288	2.4072
1.68551	1.1842	0.0328	2.4232
1.45212	1.1982	0.03304	2.4392
1.25751	1.2132	0.03343	2.4542
1.09983	1.2272	0.03377	2.4702
0.97418	1.2412	0.03388	2.4862
0.87448	1.2562	0.0336	2.5022
0.79483	1.2702	0.03286	2.5172
0.7299	1.2842	0.03166	2.5332
0.67584	1.2982	0.03012	2.5492
0.62985	1.3132	0.02842	2.5642
0.59039	1.3272	0.02686	2.5802
0.55622	1.3412	0.02578	2.5962
0.52646	1.3552	0.02555	2.6122
0.50016	1.3702	0.02655	2.6272
0.47658	1.3842	0.02908	2.6432
0.455	1.3982	0.03331	2.6592
0.43447	1.4132	0.03928	2.6742
0.4147	1.4272	0.04684	2.6902
0.39543	1.4412	0.05564	2.7062
0.37673	1.4552	0.06511	2.7222
0.35877	1.4702	0.07457	2.7372
0.34194	1.4842	0.08319	2.7532
0.32627	1.4982	0.09022	2.7692
0.31212	1.5132	0.09501	2.7842
0.29915	1.5272	0.09717	2.8002
0.28728	1.5412	0.09664	2.8162
0.27617	1.5552	0.09363	2.8322
0.26556	1.5702	0.08867	2.8472
0.25517	1.5842	0.08236	2.8632
0.24488	1.5982	0.07534	2.8792
0.23466	1.6122	0.06813	2.8942
0.22461	1.6272	0.06108	2.9102
0.21484	1.6412	0.05439	2.9262
0.20553	1.6552	0.04815	2.9422
0.19694	1.6702	0.04239	2.9572
0.18922	1.6842	0.03712	2.9732
0.18261	1.6982	0.03239	2.9892
0.17711	1.7122	0.02823	3.0042
0.17271	1.7272	0.02468	3.0202
0.16917	1.7412	0.02176	3.0362
0.16606	1.7552	0.01947	3.0522
0.16285	1.7702	0.01782	3.0672
0.15896	1.7842	0.01679	3.0832
0.15388	1.7982	0.0164	3.0992
0.14728	1.8122	0.01661	3.1142
0.13913	1.8272	0.01741	3.1302
0.12973	1.8412	0.01871	3.1462
0.11962	1.8552	0.02044	3.1622
0.10954	1.8692	0.02244	3.1772
0.10026	1.8842	0.02454	3.1932
0.09246	1.8982	0.02661	3.2092
0.08658	1.9122	0.0285	3.2242
0.08286	1.9272	0.03017	3.2402
0.08121	1.9412	0.03158	3.2562
0.08138	1.9552	0.03275	3.2722
0.08298	1.9692	0.03371	3.2872
0.08562	1.9842	0.03444	3.3032
0.0889	1.9982	0.03493	3.3192
0.09254	2.0122	0.03512	3.3342
0.09631	2.0272	0.03494	3.3502
0.10011	2.0412	0.03436	3.3662
0.1039	2.0552	0.03338	3.3822
0.10767	2.0692	0.03205	3.3972
0.11146	2.0842	0.03049	3.4132
0.11532	2.0982	0.0288	3.4292
0.1193	2.1122	0.02715	3.4452
0.12353	2.1262	0.02564	3.4602
0.12802	2.1412	0.02437	3.4762
0.13282	2.1552	0.02341	3.4922
0.13787	2.1692	0.02281	3.5072
0.14305	2.1842	0.02257	3.5232
0.14814	2.1982	0.0227	3.5392
0.15278	2.2122	0.02318	3.5552
0.15659	2.2262	0.02395	3.5702
0.15915	2.2412	0.02496	3.5862
0.16007	2.2552	0.02612	3.6022
0.15904	2.2692	0.02734	3.6172
0.1559	2.2842	0.02856	3.6332
0.15064	2.2982	0.02968	3.6492
0.14344	2.3122	0.03068	3.6652
0.13465	2.3262	0.03154	3.6802
0.12472	2.3412	0.03228	3.6962
0.11417	2.3552	0.03292	3.7122
0.10361	2.3692	0.03353	3.7272
0.09355	2.3832	0.03412	3.7432
0.08447	2.3982	0.03473	3.7592
0.0767	2.4122	0.03534	3.7752
0.07053	2.4262	0.03592	3.7902
0.066	2.4412	0.03643	3.8062
0.06313	2.4552	0.03678	3.8222
0.06173	2.4692	0.03694	3.8372
0.06159	2.4832	0.03687	3.8532
0.0624	2.4982	0.03657	3.8692
0.06385	2.5122	0.03611	3.8852
0.06561	2.5262	0.03554	3.9002
0.06741	2.5412	0.03494	3.9162
0.0691	2.5552	0.03437	3.9322
0.07062	2.5692	0.0339	3.9472
0.07202	2.5832	0.03354	3.9632
0.07346	2.5982	0.03327	3.9792
0.07513	2.6122	0.03308	3.9952
0.07719	2.6262	0.0329	4.0102
0.07977	2.6402	0.03273	4.0262
0.08283	2.6552	0.03258	4.0422
0.08618	2.6692	0.0325	4.0572
0.08947	2.6832	0.03255	4.0732
0.09221	2.6982	0.03281	4.0892
0.09391	2.7122	0.03334	4.1052
0.09407	2.7262	0.03416	4.1202
0.09239	2.7402	0.03523	4.1362
0.08873	2.7552	0.03644	4.1522
0.08324	2.7692	0.03769	4.1672
0.07623	2.7832	0.03882	4.1832
0.06829	2.7972	0.03979	4.1992
0.05998	2.8122	0.04053	4.2152
0.05193	2.8262	0.04109	4.2302
0.04464	2.8402	0.04151	4.2462
0.03849	2.8552	0.0419	4.2622
0.03362	2.8692	0.04233	4.2772
0.03009	2.8832	0.04286	4.2932
0.02779	2.8972	0.04346	4.3092
0.02653	2.9122	0.04412	4.3252
0.0261	2.9262	0.04476	4.3402
0.02629	2.9402	0.04531	4.3562
0.02695	2.9552	0.04564	4.3722
0.02795	2.9692	0.04568	4.3872
0.0292	2.9832	0.04539	4.4032
0.03069	2.9972	0.04473	4.4192
0.03234	3.0122	0.04373	4.4352
0.03412	3.0262	0.04249	4.4502
0.03595	3.0402	0.04114	4.4662
0.03776	3.0542	0.03979	4.4822
0.03942	3.0692	0.03857	4.4972
0.04081	3.0832	0.03759	4.5132
0.04181	3.0972	0.03689	4.5292
0.04232	3.1122	0.03647	4.5452
0.0423	3.1262	0.03635	4.5602
0.04177	3.1402	0.03653	4.5762
0.04083	3.1542	0.037	4.5922
0.03971	3.1692	0.03777	4.6072
0.03868	3.1832	0.03876	4.6232
0.03809	3.1972	0.03993	4.6392
0.03824	3.2122	0.04114	4.6552
0.0394	3.2262	0.04223	4.6702
0.04168	3.2402	0.04304	4.6862
0.04507	3.2542	0.04346	4.7022
0.04938	3.2692	0.0434	4.7172
0.05425	3.2832	0.04293	4.7332
0.05927	3.2972	0.04211	4.7492
0.064	3.3112	0.04116	4.7652
0.068	3.3262	0.0403	4.7802
0.07102	3.3402	0.0397	4.7962
0.07284	3.3542	0.03956	4.8122
0.07342	3.3692	0.03996	4.8272
0.07289	3.3832	0.04089	4.8432
0.07139	3.3972	0.04226	4.8592
0.06915	3.4112	0.04392	4.8752
0.06642	3.4262	0.04565	4.8902
0.06342	3.4402	0.04728	4.9062
0.06037	3.4542	0.04863	4.9222
0.05742	3.4692	0.04969	4.9372
0.0547	3.4832	0.05047	4.9532
0.05224	3.4972	0.0511	4.9692
0.05006	3.5112	0.05173	4.9852
0.04811	3.5262	0.05253	5.0002
0.0463	3.5402	0.05359	5.0162
0.04455	3.5542	0.05492	5.0322
0.04278	3.5682	0.05646	5.0482
0.04087	3.5832	0.0581	5.0632
0.03882	3.5972	0.05972	5.0792
0.03662	3.6112	0.06123	5.0952
0.03434	3.6262	0.06259	5.1102
0.03206	3.6402	0.06385	5.1262
0.02988	3.6542	0.06505	5.1422
0.0279	3.6682	0.06623	5.1582
0.02619	3.6832	0.0674	5.1732
0.02477	3.6972	0.06847	5.1892
0.02364	3.7112	0.06931	5.2052
0.02275	3.7262	0.0697	5.2202
0.02203	3.7402	0.06942	5.2362
0.02142	3.7542	0.06828	5.2522
0.02085	3.7682	0.06616	5.2682
0.02025	3.7832	0.06313	5.2832
0.0196	3.7972	0.05929	5.2992
0.01887	3.8112	0.0549	5.3152
0.01805	3.8252	0.05021	5.3302
0.01714	3.8402	0.0455	5.3462
0.01615	3.8542	0.04092	5.3622
0.01507	3.8682	0.03661	5.3782
0.01392	3.8832	0.03256	5.3932
0.0127	3.8972	0.02877	5.4092
0.01143	3.9112	0.02516	5.4252
0.01011	3.9252	0.0217	5.4402
0.00879	3.9402	0.01838	5.4562
0.00748	3.9542	0.01522	5.4722
0.00623	3.9682	0.01228	5.4882
0.00506	3.9832	0.00963	5.5032
0.00401	3.9972	0.00731	5.5192
0.00309	4.0112	0.00537	5.5352
0.00231	4.0252	0.00381	5.5502
0.00167	4.0402	0.0026	5.5662
0.00118	4.0542	0.00171	5.5822
0.0007984	4.0682	0.00108	5.5982
0.00052437	4.0822	0.00065481	5.6132
0.00033244	4.0972	0.0003811	5.6292
0.0002034	4.1112	0.00021267	5.6452
0.00011999	4.1252	0.00011365	5.6602
6.822e-05	4.1402	5.814e-05	5.6762
3.736e-05	4.1542	2.844e-05	5.6922
1.97e-05	4.1682	1.33e-05	5.7082
1e-05	4.1822	5.94e-06	5.7232
4.88e-06	4.1972	2.54e-06	5.7392
2.29e-06	4.2112	1.03e-06	5.7552
1.04e-06	4.2252	4e-07	5.7702
4.5e-07	4.2402	1.5e-07	5.7862
1.9e-07	4.2542	5e-08	5.8022
8e-08	4.2682	2e-08	5.8182
3e-08	4.2822	1e-08	5.8332
1e-08	4.2972	0	5.8492
0	4.3112	0	5.8652
0	4.3252	0	5.8802
0	4.3392	0	5.8962
0	4.3542	0	5.9122
0	4.3682	0	5.9282
0	4.3822	0	5.9432
0	4.3972	0	5.9592
0	4.4112	0	5.9752
0	4.4252	0	5.9902
0	4.4392	0	6.0062
0	4.4542	0	6.0222
0	4.4682	0	6.0382
0	4.4822	0	6.0532
0	4.4972	0	6.0692
0	4.5112	0	6.0852
0	4.5252	0	6.1002
0	4.5392	0	6.1162
0	4.5542	0	6.1322
0	4.5682	0	6.1482
0	4.5822	0	6.1632
0	4.5962	0	6.1792
0	4.6112	0	6.1952
0	4.6252	0	6.2102
0	4.6392	0	6.2262
0	4.6542	0	6.2422
0	4.6682	0	6.2582
0	4.6822	0	6.2732
0	4.6962	0	6.2892
0	4.7112	0	6.3052
0	4.7252	0	6.3202
0	4.7392	0	6.3362
0	4.7542	0	6.3522
0	4.7682	0	6.3682
0	4.7822	0	6.3832
0	4.7962	0	6.3992
0	4.8112	0	6.4152
0	4.8252	0	6.4302
0	4.8392	0	6.4462
0	4.8532	0	6.4622
0	4.8682	0	6.4782
0	4.8822	0	6.4932
0	4.8962	0	6.5092
0	4.9112	0	6.5252
0	4.9252	0	6.5402
0	4.9392	0	6.5562
0	4.9532	0	6.5722
0	4.9682	0	6.5882
0	4.9822	0	6.6032
0	4.9962	0	6.6192
0	5.0112	0	6.6352
0	5.0252	0	6.6502
0	5.0392	0	6.6662
0	5.0532	0	6.6822
0	5.0682	0	6.6982
0	5.0822	0	6.7132
0	5.0962	0	6.7292
0	5.1102	0	6.7452
0	5.1252	0	6.7612
0	5.1392	0	6.7762
0	5.1532	0	6.7922
0	5.1682	0	6.8082
0	5.1822	0	6.8232
0	5.1962	0	6.8392
[truncated: 3 more rows]

## Sheet: Fig. 4d
Ir1/(Co,Fe)-OH		Ir1/(Co,Fe)-OH/MI
PDOS (states/eV)	Energy (eV vs. Femi level)	PDOS (states/eV)	Energy (eV vs. Femi level)
0	-23.3158	0	-24.5448
0	-23.3018	0	-24.5288
0	-23.2868	0	-24.5138
0	-23.2728	0	-24.4978
0	-23.2588	0	-24.4818
0	-23.2448	0	-24.4658
0	-23.2298	0	-24.4508
0	-23.2158	0	-24.4348
0	-23.2018	0	-24.4188
0	-23.1878	0	-24.4038
0	-23.1728	0	-24.3878
0	-23.1588	0	-24.3718
0	-23.1448	0	-24.3558
0	-23.1298	0	-24.3408
0	-23.1158	0	-24.3248
0	-23.1018	0	-24.3088
0	-23.0878	0	-24.2938
0	-23.0728	0	-24.2778
0	-23.0588	0	-24.2618
0	-23.0448	0	-24.2458
0	-23.0298	0	-24.2308
0	-23.0158	0	-24.2148
0	-23.0018	0	-24.1988
0	-22.9878	0	-24.1838
0	-22.9728	0	-24.1678
0	-22.9588	0	-24.1518
0	-22.9448	0	-24.1358
0	-22.9308	0	-24.1208
0	-22.9158	0	-24.1048
0	-22.9018	0	-24.0888
0	-22.8878	0	-24.0738
0	-22.8728	0	-24.0578
0	-22.8588	0	-24.0418
0	-22.8448	0	-24.0258
0	-22.8308	0	-24.0108
0	-22.8158	0	-23.9948
0	-22.8018	0	-23.9788
0	-22.7878	0	-23.9638
0	-22.7728	0	-23.9478
0	-22.7588	0	-23.9318
0	-22.7448	0	-23.9158
0	-22.7308	0	-23.9008
0	-22.7158	0	-23.8848
0	-22.7018	0	-23.8688
0	-22.6878	0	-23.8538
0	-22.6738	0	-23.8378
0	-22.6588	0	-23.8218
0	-22.6448	0	-23.8058
0	-22.6308	0	-23.7908
0	-22.6158	0	-23.7748
0	-22.6018	0	-23.7588
0	-22.5878	0	-23.7438
0	-22.5738	0	-23.7278
0	-22.5588	0	-23.7118
0	-22.5448	0	-23.6958
0	-22.5308	0	-23.6808
0	-22.5158	0	-23.6648
0	-22.5018	0	-23.6488
0	-22.4878	0	-23.6338
0	-22.4738	0	-23.6178
0	-22.4588	0	-23.6018
0	-22.4448	0	-23.5858
0	-22.4308	0	-23.5708
0	-22.4168	0	-23.5548
0	-22.4018	0	-23.5388
0	-22.3878	0	-23.5238
0	-22.3738	0	-23.5078
0	-22.3588	0	-23.4918
0	-22.3448	0	-23.4758
1e-08	-22.3308	0	-23.4608
2e-08	-22.3168	0	-23.4448
4e-08	-22.3018	0	-23.4288
9e-08	-22.2878	0	-23.4138
2.1e-07	-22.2738	0	-23.3978
4.4e-07	-22.2588	0	-23.3818
9.1e-07	-22.2448	0	-23.3658
1.8e-06	-22.2308	1e-08	-23.3508
3.42e-06	-22.2168	1e-08	-23.3348
6.25e-06	-22.2018	3e-08	-23.3188
1.101e-05	-22.1878	5e-08	-23.3038
1.867e-05	-22.1738	1e-07	-23.2878
3.054e-05	-22.1598	1.7e-07	-23.2718
4.82e-05	-22.1448	2.7e-07	-23.2558
7.345e-05	-22.1308	4.2e-07	-23.2408
0.00010821	-22.1168	6.2e-07	-23.2248
0.00015431	-22.1018	8.7e-07	-23.2088
0.00021333	-22.0878	1.16e-06	-23.1928
0.0002864	-22.0738	1.48e-06	-23.1778
0.00037393	-22.0598	1.79e-06	-23.1618
0.00047613	-22.0448	2.07e-06	-23.1458
0.00059213	-22.0308	2.27e-06	-23.1308
0.00072102	-22.0168	2.38e-06	-23.1148
0.00086128	-22.0018	2.37e-06	-23.0988
0.00101	-21.9878	2.24e-06	-23.0828
0.00117	-21.9738	2.02e-06	-23.0678
0.00133	-21.9598	1.74e-06	-23.0518
0.0015	-21.9448	1.42e-06	-23.0358
0.00167	-21.9308	1.11e-06	-23.0208
0.00184	-21.9168	8.2e-07	-23.0048
0.00201	-21.9028	5.8e-07	-22.9888
0.00219	-21.8878	3.9e-07	-22.9728
0.00237	-21.8738	2.5e-07	-22.9578
0.00258	-21.8598	1.5e-07	-22.9418
0.00282	-21.8448	9e-08	-22.9258
0.00311	-21.8308	5e-08	-22.9108
0.00344	-21.8168	3e-08	-22.8948
0.00385	-21.8028	1e-08	-22.8788
0.00431	-21.7878	1e-08	-22.8628
0.00484	-21.7738	0	-22.8478
0.00542	-21.7598	0	-22.8318
0.00603	-21.7448	0	-22.8158
0.00667	-21.7308	0	-22.8008
0.00735	-21.7168	0	-22.7848
0.00808	-21.7028	0	-22.7688
0.00891	-21.6878	0	-22.7528
0.00991	-21.6738	0	-22.7378
0.01114	-21.6598	0	-22.7218
0.01269	-21.6458	0	-22.7058
0.0146	-21.6308	0	-22.6908
0.01686	-21.6168	0	-22.6748
0.01942	-21.6028	0	-22.6588
0.02215	-21.5878	0	-22.6428
0.02486	-21.5738	0	-22.6278
0.02735	-21.5598	0	-22.6118
0.02939	-21.5458	0	-22.5958
0.03081	-21.5308	0	-22.5808
0.03152	-21.5168	0	-22.5648
0.03146	-21.5028	0	-22.5488
0.03069	-21.4878	0	-22.5328
0.02929	-21.4738	0	-22.5178
0.02743	-21.4598	0	-22.5018
0.02524	-21.4458	0	-22.4858
0.02287	-21.4308	0	-22.4708
0.02046	-21.4168	0	-22.4548
0.01811	-21.4028	0	-22.4388
0.01591	-21.3888	0	-22.4228
0.0139	-21.3738	0	-22.4078
0.01211	-21.3598	0	-22.3918
0.01057	-21.3458	0	-22.3758
0.00926	-21.3308	0	-22.3608
0.00819	-21.3168	0	-22.3448
0.00736	-21.3028	0	-22.3288
0.00679	-21.2888	0	-22.3128
0.00654	-21.2738	0	-22.2978
0.00664	-21.2598	0	-22.2818
0.0072	-21.2458	1e-08	-22.2658
0.00832	-21.2308	2e-08	-22.2508
0.0101	-21.2168	4e-08	-22.2348
0.0127	-21.2028	9e-08	-22.2188
0.01624	-21.1888	1.9e-07	-22.2028
0.02086	-21.1738	3.8e-07	-22.1878
0.02663	-21.1598	7.4e-07	-22.1718
0.03353	-21.1458	1.37e-06	-22.1558
0.0414	-21.1318	2.44e-06	-22.1408
0.0499	-21.1168	4.19e-06	-22.1248
0.05851	-21.1028	6.95e-06	-22.1088
0.06654	-21.0888	1.113e-05	-22.0928
0.07325	-21.0738	1.728e-05	-22.0778
0.07795	-21.0598	2.605e-05	-22.0618
0.08005	-21.0458	3.822e-05	-22.0458
0.07933	-21.0318	5.464e-05	-22.0308
0.07582	-21.0168	7.621e-05	-22.0148
0.06994	-21.0028	0.00010385	-21.9988
0.06233	-20.9888	0.00013827	-21.9828
0.05378	-20.9748	0.00017998	-21.9678
0.0451	-20.9598	0.00022897	-21.9518
0.037	-20.9458	0.00028469	-21.9358
0.02995	-20.9318	0.00034582	-21.9208
0.02427	-20.9168	0.00041039	-21.9048
0.01999	-20.9028	0.00047539	-21.8888
0.01703	-20.8888	0.00053719	-21.8728
0.01514	-20.8748	0.00059207	-21.8578
0.01405	-20.8598	0.00063627	-21.8418
0.01347	-20.8458	0.00066659	-21.8258
0.01316	-20.8318	0.00068185	-21.8108
0.01292	-20.8168	0.00068294	-21.7948
0.0126	-20.8028	0.00067386	-21.7788
0.01215	-20.7888	0.00066118	-21.7628
0.01154	-20.7748	0.00065465	-21.7478
0.01078	-20.7598	0.00066462	-21.7318
0.0099	-20.7458	0.00070133	-21.7158
0.00894	-20.7318	0.00077248	-21.7008
0.00795	-20.7178	0.00088188	-21.6848
0.00695	-20.7028	0.00103	-21.6688
0.00599	-20.6888	0.0012	-21.6528
0.00509	-20.6748	0.0014	-21.6378
0.00427	-20.6598	0.00162	-21.6218
0.00355	-20.6458	0.00186	-21.6058
0.00295	-20.6318	0.00213	-21.5898
0.00247	-20.6178	0.00247	-21.5748
0.00212	-20.6028	0.00292	-21.5588
0.00188	-20.5888	0.0035	-21.5428
0.00176	-20.5748	0.00424	-21.5278
0.00172	-20.5598	0.00513	-21.5118
0.00175	-20.5458	0.00612	-21.4958
0.00183	-20.5318	0.00714	-21.4798
0.00195	-20.5178	0.00806	-21.4648
0.0021	-20.5028	0.00876	-21.4488
0.0023	-20.4888	0.00914	-21.4328
0.00255	-20.4748	0.00915	-21.4178
0.00287	-20.4608	0.00876	-21.4018
0.00331	-20.4458	0.00802	-21.3858
0.00389	-20.4318	0.00704	-21.3698
0.00461	-20.4178	0.00594	-21.3548
0.00549	-20.4028	0.00484	-21.3388
0.0065	-20.3888	0.00384	-21.3228
0.00758	-20.3748	0.003	-21.3078
0.00867	-20.3608	0.00235	-21.2918
0.00966	-20.3458	0.0019	-21.2758
0.01048	-20.3318	0.00161	-21.2598
0.01102	-20.3178	0.00147	-21.2448
0.01123	-20.3028	0.00146	-21.2288
0.01109	-20.2888	0.00159	-21.2128
0.01062	-20.2748	0.00188	-21.1978
0.00988	-20.2608	0.00239	-21.1818
0.00895	-20.2458	0.00317	-21.1658
0.00794	-20.2318	0.00428	-21.1498
0.00696	-20.2178	0.00575	-21.1348
0.00613	-20.2038	0.00757	-21.1188
0.00559	-20.1888	0.00969	-21.1028
0.00548	-20.1748	0.01196	-21.0878
0.00599	-20.1608	0.01419	-21.0718
0.00737	-20.1458	0.01614	-21.0558
0.00991	-20.1318	0.01757	-21.0398
0.01396	-20.1178	0.01828	-21.0248
0.0199	-20.1038	0.01816	-21.0088
0.02804	-20.0888	0.01722	-20.9928
0.03856	-20.0748	0.01559	-20.9778
0.05134	-20.0608	0.01345	-20.9618
0.06602	-20.0458	0.01108	-20.9458
0.08176	-20.0318	0.00871	-20.9298
0.0974	-20.0178	0.00656	-20.9148
0.11155	-20.0038	0.00476	-20.8988
0.12276	-19.9888	0.00339	-20.8828
0.12979	-19.9748	0.00246	-20.8678
0.1318	-19.9608	0.00193	-20.8518
0.12856	-19.9468	0.00176	-20.8358
0.12042	-19.9318	0.00188	-20.8198
0.1083	-19.9178	0.00222	-20.8048
0.09354	-19.9038	0.00271	-20.7888
0.07759	-19.8888	0.00328	-20.7728
0.06179	-19.8748	0.00384	-20.7578
0.04726	-19.8608	0.00432	-20.7418
0.03472	-19.8468	0.00465	-20.7258
0.02452	-19.8318	0.00478	-20.7098
0.01667	-19.8178	0.00472	-20.6948
0.01096	-19.8038	0.0045	-20.6788
0.00706	-19.7888	0.00418	-20.6628
0.00459	-19.7748	0.0039	-20.6478
0.00322	-19.7608	0.00381	-20.6318
0.00265	-19.7468	0.00407	-20.6158
0.00268	-19.7318	0.00491	-20.5998
0.00316	-19.7178	0.00653	-20.5848
0.00396	-19.7038	0.00913	-20.5688
0.00499	-19.6898	0.01286	-20.5528
0.00614	-19.6748	0.01778	-20.5378
0.0073	-19.6608	0.02378	-20.5218
0.00835	-19.6468	0.03055	-20.5058
0.00918	-19.6318	0.03759	-20.4898
0.0097	-19.6178	0.04423	-20.4748
0.00984	-19.6038	0.04971	-20.4588
0.00958	-19.5898	0.05337	-20.4428
0.00896	-19.5748	0.05468	-20.4278
0.00804	-19.5608	0.0535	-20.4118
0.00694	-19.5468	0.04995	-20.3958
0.00574	-19.5318	0.04453	-20.3798
0.00457	-19.5178	0.03788	-20.3648
0.00348	-19.5038	0.03078	-20.3488
0.00255	-19.4898	0.02389	-20.3328
0.0018	-19.4748	0.01772	-20.3178
0.00121	-19.4608	0.01257	-20.3018
0.00078746	-19.4468	0.00854	-20.2858
0.00049051	-19.4328	0.00557	-20.2698
0.00029336	-19.4178	0.00351	-20.2548
0.00016849	-19.4038	0.00216	-20.2388
9.292e-05	-19.3898	0.00132	-20.2228
4.919e-05	-19.3748	0.00083006	-20.2078
2.501e-05	-19.3608	0.00056475	-20.1918
1.221e-05	-19.3468	0.00043349	-20.1758
5.72e-06	-19.3328	0.00037751	-20.1598
2.58e-06	-19.3178	0.00036085	-20.1448
1.11e-06	-19.3038	0.00036322	-20.1288
4.6e-07	-19.2898	0.00037443	-20.1128
1.8e-07	-19.2748	0.0003909	-20.0978
7e-08	-19.2608	0.00041345	-20.0818
3e-08	-19.2468	0.00044519	-20.0658
1e-08	-19.2328	0.00048987	-20.0498
0	-19.2178	0.00055053	-20.0348
0	-19.2038	0.00062775	-20.0188
0	-19.1898	0.0007194	-20.0028
0	-19.1758	0.0008214	-19.9878
0	-19.1608	0.0009304	-19.9718
0	-19.1468	0.00105	-19.9558
0	-19.1328	0.0012	-19.9398
0	-19.1178	0.00141	-19.9248
0	-19.1038	0.00175	-19.9088
0	-19.0898	0.00234	-19.8928
0	-19.0758	0.00331	-19.8768
0	-19.0608	0.00482	-19.8618
0	-19.0468	0.00703	-19.8458
0	-19.0328	0.01005	-19.8298
0	-19.0178	0.01391	-19.8148
0	-19.0038	0.01849	-19.7988
0	-18.9898	0.0235	-19.7828
0	-18.9758	0.0285	-19.7668
0	-18.9608	0.03297	-19.7518
0	-18.9468	0.03633	-19.7358
0	-18.9328	0.03814	-19.7198
0	-18.9188	0.03817	-19.7048
0	-18.9038	0.03641	-19.6888
0	-18.8898	0.03317	-19.6728
0	-18.8758	0.02892	-19.6568
0	-18.8608	0.02423	-19.6418
0	-18.8468	0.01969	-19.6258
0	-18.8328	0.01572	-19.6098
0	-18.8188	0.01261	-19.5948
0	-18.8038	0.01042	-19.5788
0	-18.7898	0.00907	-19.5628
0	-18.7758	0.00837	-19.5468
0	-18.7608	0.00808	-19.5318
0	-18.7468	0.00796	-19.5158
0	-18.7328	0.00785	-19.4998
0	-18.7188	0.00766	-19.4848
0	-18.7038	0.00738	-19.4688
0	-18.6898	0.00708	-19.4528
0	-18.6758	0.00683	-19.4368
0	-18.6618	0.00671	-19.4218
0	-18.6468	0.00678	-19.4058
0	-18.6328	0.00702	-19.3898
0	-18.6188	0.00737	-19.3748
0	-18.6038	0.00771	-19.3588
0	-18.5898	0.00792	-19.3428
0	-18.5758	0.00791	-19.3268
0	-18.5618	0.00762	-19.3118
0	-18.5468	0.00703	-19.2958
0	-18.5328	0.00621	-19.2798
0	-18.5188	0.00523	-19.2648
0	-18.5038	0.0042	-19.2488
0	-18.4898	0.00322	-19.2328
0	-18.4758	0.00235	-19.2168
0	-18.4618	0.00163	-19.2018
0	-18.4468	0.00108	-19.1858
0	-18.4328	0.00068454	-19.1698
0	-18.4188	0.00041932	-19.1548
0	-18.4048	0.00025713	-19.1388
0	-18.3898	0.00017305	-19.1228
0	-18.3758	0.00014881	-19.1068
0	-18.3618	0.00017359	-19.0918
0	-18.3468	0.00024285	-19.0758
0	-18.3328	0.00035582	-19.0598
0	-18.3188	0.00051227	-19.0448
0	-18.3048	0.00070872	-19.0288
0	-18.2898	0.000936	-19.0128
0	-18.2758	0.00118	-18.9968
0	-18.2618	0.00141	-18.9818
0	-18.2478	0.00161	-18.9658
0	-18.2328	0.00175	-18.9498
0	-18.2188	0.00182	-18.9348
0	-18.2048	0.00181	-18.9188
0	-18.1898	0.00175	-18.9028
0	-18.1758	0.00167	-18.8868
0	-18.1618	0.00166	-18.8718
0	-18.1478	0.00186	-18.8558
0	-18.1328	0.00245	-18.8398
0	-18.1188	0.00374	-18.8248
0	-18.1048	0.00613	-18.8088
0	-18.0898	0.01013	-18.7928
0	-18.0758	0.01632	-18.7768
0	-18.0618	0.0253	-18.7618
0	-18.0478	0.03748	-18.7458
0	-18.0328	0.05295	-18.7298
0	-18.0188	0.07124	-18.7148
0	-18.0048	0.09127	-18.6988
0	-17.9908	0.11134	-18.6828
0	-17.9758	0.1293	-18.6668
0	-17.9618	0.14298	-18.6518
0	-17.9478	0.15056	-18.6358
0	-17.9328	0.15103	-18.6198
0	-17.9188	0.14443	-18.6048
0	-17.9048	0.13194	-18.5888
0	-17.8908	0.11561	-18.5728
0	-17.8758	0.09806	-18.5568
0	-17.8618	0.08206	-18.5418
0	-17.8478	0.07009	-18.5258
0	-17.8328	0.0642	-18.5098
0	-17.8188	0.06567	-18.4948
0	-17.8048	0.07499	-18.4788
0	-17.7908	0.09175	-18.4628
0	-17.7758	0.11453	-18.4468
0	-17.7618	0.14098	-18.4318
0	-17.7478	0.16794	-18.4158
0	-17.7338	0.19188	-18.3998
0	-17.7188	0.20939	-18.3848
0	-17.7048	0.21785	-18.3688
0	-17.6908	0.21595	-18.3528
0	-17.6758	0.20383	-18.3368
0	-17.6618	0.18315	-18.3218
0	-17.6478	0.15669	-18.3058
0	-17.6338	0.12763	-18.2898
0	-17.6188	0.09896	-18.2748
0	-17.6048	0.07304	-18.2588
0	-17.5908	0.05133	-18.2428
0	-17.5758	0.03435	-18.2268
0	-17.5618	0.02187	-18.2118
0	-17.5478	0.01326	-18.1958
0	-17.5338	0.00765	-18.1798
0	-17.5188	0.00421	-18.1638
0	-17.5048	0.0022	-18.1488
0	-17.4908	0.0011	-18.1328
0	-17.4768	0.00051958	-18.1168
0	-17.4618	0.00023448	-18.1018
0	-17.4478	0.00010076	-18.0858
0	-17.4338	4.121e-05	-18.0698
0	-17.4188	1.605e-05	-18.0538
0	-17.4048	5.95e-06	-18.0388
0	-17.3908	2.1e-06	-18.0228
0	-17.3768	7.1e-07	-18.0068
0	-17.3618	2.3e-07	-17.9918
0	-17.3478	7e-08	-17.9758
0	-17.3338	2e-08	-17.9598
0	-17.3188	1e-08	-17.9438
0	-17.3048	0	-17.9288
0	-17.2908	0	-17.9128
0	-17.2768	0	-17.8968
0	-17.2618	0	-17.8818
0	-17.2478	0	-17.8658
0	-17.2338	0	-17.8498
0	-17.2198	0	-17.8338
0	-17.2048	0	-17.8188
0	-17.1908	0	-17.8028
0	-17.1768	0	-17.7868
0	-17.1618	0	-17.7718
0	-17.1478	0	-17.7558
0	-17.1338	0	-17.7398
0	-17.1198	0	-17.7238
0	-17.1048	0	-17.7088
0	-17.0908	0	-17.6928
0	-17.0768	0	-17.6768
0	-17.0618	0	-17.6618
0	-17.0478	0	-17.6458
0	-17.0338	0	-17.6298
0	-17.0198	0	-17.6138
0	-17.0048	0	-17.5988
0	-16.9908	0	-17.5828
0	-16.9768	0	-17.5668
0	-16.9628	0	-17.5518
0	-16.9478	0	-17.5358
0	-16.9338	0	-17.5198
0	-16.9198	0	-17.5038
0	-16.9048	0	-17.4888
0	-16.8908	0	-17.4728
0	-16.8768	0	-17.4568
0	-16.8628	0	-17.4418
0	-16.8478	0	-17.4258
0	-16.8338	0	-17.4098
0	-16.8198	0	-17.3938
0	-16.8048	0	-17.3788
0	-16.7908	0	-17.3628
0	-16.7768	0	-17.3468
0	-16.7628	0	-17.3318
0	-16.7478	0	-17.3158
0	-16.7338	0	-17.2998
0	-16.7198	0	-17.2838
0	-16.7058	0	-17.2688
0	-16.6908	0	-17.2528
0	-16.6768	0	-17.2368
0	-16.6628	1e-08	-17.2218
0	-16.6478	1e-08	-17.2058
0	-16.6338	3e-08	-17.1898
0	-16.6198	8e-08	-17.1738
0	-16.6058	1.6e-07	-17.1588
0	-16.5908	3.3e-07	-17.1428
0	-16.5768	6.4e-07	-17.1268
0	-16.5628	1.18e-06	-17.1118
0	-16.5478	2.07e-06	-17.0958
0	-16.5338	3.44e-06	-17.0798
0	-16.5198	5.45e-06	-17.0638
0	-16.5058	8.23e-06	-17.0488
0	-16.4908	1.182e-05	-17.0328
0	-16.4768	1.616e-05	-17.0168
0	-16.4628	2.104e-05	-17.0018
0	-16.4488	2.607e-05	-16.9858
0	-16.4338	3.075e-05	-16.9698
0	-16.4198	3.454e-05	-16.9538
0	-16.4058	3.694e-05	-16.9388
0	-16.3908	3.761e-05	-16.9228
0	-16.3768	3.643e-05	-16.9068
0	-16.3628	3.362e-05	-16.8918
0	-16.3488	2.953e-05	-16.8758
0	-16.3338	2.469e-05	-16.8598
0	-16.3198	1.966e-05	-16.8438
0	-16.3058	1.489e-05	-16.8288
0	-16.2908	1.074e-05	-16.8128
0	-16.2768	7.38e-06	-16.7968
0	-16.2628	4.82e-06	-16.7818
0	-16.2488	3e-06	-16.7658
0	-16.2338	1.78e-06	-16.7498
0	-16.2198	1e-06	-16.7338
0	-16.2058	5.4e-07	-16.7188
0	-16.1918	2.8e-07	-16.7028
0	-16.1768	1.3e-07	-16.6868
0	-16.1628	6e-08	-16.6718
0	-16.1488	3e-08	-16.6558
0	-16.1338	1e-08	-16.6398
0	-16.1198	0	-16.6238
0	-16.1058	0	-16.6088
0	-16.0918	0	-16.5928
0	-16.0768	0	-16.5768
0	-16.0628	0	-16.5608
0	-16.0488	0	-16.5458
0	-16.0338	0	-16.5298
0	-16.0198	0	-16.5138
0	-16.0058	0	-16.4988
0	-15.9918	0	-16.4828
0	-15.9768	0	-16.4668
0	-15.9628	0	-16.4508
0	-15.9488	0	-16.4358
0	-15.9348	0	-16.4198
0	-15.9198	0	-16.4038
0	-15.9058	0	-16.3888
0	-15.8918	0	-16.3728
0	-15.8768	0	-16.3568
0	-15.8628	0	-16.3408
0	-15.8488	0	-16.3258
0	-15.8348	0	-16.3098
0	-15.8198	0	-16.2938
0	-15.8058	0	-16.2788
0	-15.7918	0	-16.2628
0	-15.7768	0	-16.2468
0	-15.7628	0	-16.2308
0	-15.7488	0	-16.2158
0	-15.7348	0	-16.1998
0	-15.7198	0	-16.1838
0	-15.7058	0	-16.1688
0	-15.6918	0	-16.1528
0	-15.6778	0	-16.1368
0	-15.6628	0	-16.1208
0	-15.6488	0	-16.1058
0	-15.6348	0	-16.0898
0	-15.6198	0	-16.0738
0	-15.6058	0	-16.0588
0	-15.5918	0	-16.0428
0	-15.5778	0	-16.0268
0	-15.5628	0	-16.0108
0	-15.5488	0	-15.9958
0	-15.5348	0	-15.9798
0	-15.5208	0	-15.9638
0	-15.5058	0	-15.9488
0	-15.4918	0	-15.9328
0	-15.4778	0	-15.9168
0	-15.4628	0	-15.9008
0	-15.4488	0	-15.8858
0	-15.4348	0	-15.8698
0	-15.4208	0	-15.8538
0	-15.4058	0	-15.8388
0	-15.3918	0	-15.8228
0	-15.3778	0	-15.8068
0	-15.3628	0	-15.7908
0	-15.3488	0	-15.7758
0	-15.3348	0	-15.7598
0	-15.3208	0	-15.7438
0	-15.3058	0	-15.7288
0	-15.2918	0	-15.7128
0	-15.2778	0	-15.6968
0	-15.2638	0	-15.6808
0	-15.2488	0	-15.6658
0	-15.2348	0	-15.6498
0	-15.2208	0	-15.6338
0	-15.2058	0	-15.6188
0	-15.1918	0	-15.6028
0	-15.1778	0	-15.5868
0	-15.1638	0	-15.5708
0	-15.1488	0	-15.5558
0	-15.1348	0	-15.5398
0	-15.1208	0	-15.5238
0	-15.1058	0	-15.5088
0	-15.0918	0	-15.4928
0	-15.0778	0	-15.4768
0	-15.0638	0	-15.4608
0	-15.0488	0	-15.4458
0	-15.0348	0	-15.4298
0	-15.0208	0	-15.4138
0	-15.0068	0	-15.3988
0	-14.9918	0	-15.3828
0	-14.9778	0	-15.3668
0	-14.9638	0	-15.3508
0	-14.9488	0	-15.3358
0	-14.9348	0	-15.3198
0	-14.9208	0	-15.3038
0	-14.9068	0	-15.2888
0	-14.8918	0	-15.2728
0	-14.8778	0	-15.2568
0	-14.8638	0	-15.2408
0	-14.8488	0	-15.2258
0	-14.8348	0	-15.2098
0	-14.8208	0	-15.1938
0	-14.8068	0	-15.1788
0	-14.7918	0	-15.1628
0	-14.7778	0	-15.1468
0	-14.7638	0	-15.1308
0	-14.7498	0	-15.1158
0	-14.7348	0	-15.0998
0	-14.7208	0	-15.0838
0	-14.7068	0	-15.0688
0	-14.6918	1e-08	-15.0528
0	-14.6778	2e-08	-15.0368
0	-14.6638	5e-08	-15.0208
0	-14.6498	1.1e-07	-15.0058
0	-14.6348	2.2e-07	-14.9898
0	-14.6208	4.1e-07	-14.9738
0	-14.6068	7.3e-07	-14.9588
0	-14.5918	1.24e-06	-14.9428
0	-14.5778	2.01e-06	-14.9268
0	-14.5638	3.1e-06	-14.9108
0	-14.5498	4.55e-06	-14.8958
0	-14.5348	6.36e-06	-14.8798
0	-14.5208	8.46e-06	-14.8638
0	-14.5068	1.07e-05	-14.8478
0	-14.4928	1.29e-05	-14.8328
0	-14.4778	1.48e-05	-14.8168
0	-14.4638	1.616e-05	-14.8008
0	-14.4498	1.68e-05	-14.7858
0	-14.4348	1.663e-05	-14.7698
0	-14.4208	1.567e-05	-14.7538
0	-14.4068	1.406e-05	-14.7378
0	-14.3928	1.2e-05	-14.7228
0	-14.3778	9.76e-06	-14.7068
0	-14.3638	7.55e-06	-14.6908
0	-14.3498	5.57e-06	-14.6758
0	-14.3348	3.9e-06	-14.6598
0	-14.3208	2.61e-06	-14.6438
0	-14.3068	1.66e-06	-14.6278
0	-14.2928	1e-06	-14.6128
0	-14.2778	5.8e-07	-14.5968
0	-14.2638	3.2e-07	-14.5808
0	-14.2498	1.7e-07	-14.5658
0	-14.2358	8e-08	-14.5498
0	-14.2208	4e-08	-14.5338
0	-14.2068	2e-08	-14.5178
0	-14.1928	1e-08	-14.5028
0	-14.1778	0	-14.4868
0	-14.1638	0	-14.4708
0	-14.1498	0	-14.4558
0	-14.1358	0	-14.4398
0	-14.1208	0	-14.4238
0	-14.1068	0	-14.4078
0	-14.0928	0	-14.3928
0	-14.0778	0	-14.3768
0	-14.0638	0	-14.3608
0	-14.0498	0	-14.3458
0	-14.0358	0	-14.3298
0	-14.0208	0	-14.3138
0	-14.0068	0	-14.2978
0	-13.9928	0	-14.2828
0	-13.9788	0	-14.2668
0	-13.9638	0	-14.2508
0	-13.9498	0	-14.2358
0	-13.9358	0	-14.2198
0	-13.9208	0	-14.2038
0	-13.9068	0	-14.1878
0	-13.8928	0	-14.1728
0	-13.8788	0	-14.1568
0	-13.8638	0	-14.1408
0	-13.8498	0	-14.1258
0	-13.8358	0	-14.1098
0	-13.8208	0	-14.0938
0	-13.8068	0	-14.0778
0	-13.7928	0	-14.0628
0	-13.7788	0	-14.0468
0	-13.7638	0	-14.0308
0	-13.7498	0	-14.0158
0	-13.7358	0	-13.9998
0	-13.7218	0	-13.9838
0	-13.7068	0	-13.9678
0	-13.6928	0	-13.9528
0	-13.6788	0	-13.9368
0	-13.6638	0	-13.9208
0	-13.6498	0	-13.9058
0	-13.6358	0	-13.8898
0	-13.6218	0	-13.8738
0	-13.6068	0	-13.8578
0	-13.5928	0	-13.8428
0	-13.5788	0	-13.8268
0	-13.5638	0	-13.8108
0	-13.5498	0	-13.7958
0	-13.5358	0	-13.7798
0	-13.5218	0	-13.7638
0	-13.5068	0	-13.7478
0	-13.4928	0	-13.7328
0	-13.4788	0	-13.7168
0	-13.4648	0	-13.7008
0	-13.4498	0	-13.6858
0	-13.4358	0	-13.6698
0	-13.4218	0	-13.6538
0	-13.4068	0	-13.6378
0	-13.3928	0	-13.6228
0	-13.3788	0	-13.6068
0	-13.3648	0	-13.5908
0	-13.3498	0	-13.5758
0	-13.3358	0	-13.5598
0	-13.3218	0	-13.5438
0	-13.3068	0	-13.5278
0	-13.2928	0	-13.5128
0	-13.2788	0	-13.4968
0	-13.2648	0	-13.4808
0	-13.2498	0	-13.4658
0	-13.2358	0	-13.4498
0	-13.2218	0	-13.4338
0	-13.2078	0	-13.4178
0	-13.1928	0	-13.4028
0	-13.1788	0	-13.3868
0	-13.1648	0	-13.3708
0	-13.1498	0	-13.3558
0	-13.1358	0	-13.3398
0	-13.1218	0	-13.3238
0	-13.1078	0	-13.3078
0	-13.0928	0	-13.2928
0	-13.0788	0	-13.2768
0	-13.0648	0	-13.2608
0	-13.0508	0	-13.2448
0	-13.0358	0	-13.2298
0	-13.0218	1e-08	-13.2138
0	-13.0078	2e-08	-13.1978
0	-12.9928	4e-08	-13.1828
0	-12.9788	9e-08	-13.1668
0	-12.9648	2.1e-07	-13.1508
0	-12.9508	4.3e-07	-13.1348
0	-12.9358	8.5e-07	-13.1198
0	-12.9218	1.6e-06	-13.1038
0	-12.9078	2.88e-06	-13.0878
0	-12.8928	4.93e-06	-13.0728
0	-12.8788	8.02e-06	-13.0568
0	-12.8648	1.243e-05	-13.0408
0	-12.8508	1.835e-05	-13.0248
0	-12.8358	2.577e-05	-13.0098
0	-12.8218	3.446e-05	-12.9938
0	-12.8078	4.386e-05	-12.9778
0	-12.7938	5.316e-05	-12.9628
0	-12.7788	6.133e-05	-12.9468
0	-12.7648	6.735e-05	-12.9308
0	-12.7508	7.041e-05	-12.9148
0	-12.7358	7.009e-05	-12.8998
0	-12.7218	6.643e-05	-12.8838
0	-12.7078	5.992e-05	-12.8678
0	-12.6938	5.146e-05	-12.8528
0	-12.6788	4.207e-05	-12.8368
0	-12.6648	3.275e-05	-12.8208
0	-12.6508	2.426e-05	-12.8048
0	-12.6358	1.711e-05	-12.7898
0	-12.6218	1.149e-05	-12.7738
0	-12.6078	7.35e-06	-12.7578
0	-12.5938	4.47e-06	-12.7428
0	-12.5788	2.59e-06	-12.7268
0	-12.5648	1.43e-06	-12.7108
0	-12.5508	7.5e-07	-12.6948
0	-12.5368	3.8e-07	-12.6798
0	-12.5218	1.9e-07	-12.6638
0	-12.5078	1e-07	-12.6478
0	-12.4938	9e-08	-12.6328
0	-12.4788	1.4e-07	-12.6168
0	-12.4648	2.9e-07	-12.6008
0	-12.4508	5.9e-07	-12.5848
0	-12.4368	1.16e-06	-12.5698
0	-12.4218	2.17e-06	-12.5538
0	-12.4078	3.87e-06	-12.5378
0	-12.3938	6.58e-06	-12.5228
0	-12.3788	1.065e-05	-12.5068
0	-12.3648	1.642e-05	-12.4908
0	-12.3508	2.408e-05	-12.4748
0	-12.3368	3.363e-05	-12.4598
0	-12.3218	4.47e-05	-12.4438
0	-12.3078	5.658e-05	-12.4278
0	-12.2938	6.818e-05	-12.4128
0	-12.2798	7.819e-05	-12.3968
0	-12.2648	8.539e-05	-12.3808
0	-12.2508	8.877e-05	-12.3648
0	-12.2368	8.785e-05	-12.3498
0	-12.2218	8.278e-05	-12.3338
0	-12.2078	7.424e-05	-12.3178
0	-12.1938	6.339e-05	-12.3028
0	-12.1798	5.153e-05	-12.2868
0	-12.1648	3.987e-05	-12.2708
0	-12.1508	2.938e-05	-12.2548
0	-12.1368	2.06e-05	-12.2398
0	-12.1218	1.376e-05	-12.2238
0	-12.1078	8.74e-06	-12.2078
0	-12.0938	5.29e-06	-12.1928
0	-12.0798	3.05e-06	-12.1768
0	-12.0648	1.67e-06	-12.1608
0	-12.0508	8.7e-07	-12.1448
0	-12.0368	4.3e-07	-12.1298
0	-12.0228	2.1e-07	-12.1138
0	-12.0078	9e-08	-12.0978
0	-11.9938	4e-08	-12.0828
0	-11.9798	2e-08	-12.0668
0	-11.9648	1e-08	-12.0508
0	-11.9508	0	-12.0348
0	-11.9368	0	-12.0198
0	-11.9228	0	-12.0038
0	-11.9078	0	-11.9878
0	-11.8938	0	-11.9728
0	-11.8798	0	-11.9568
0	-11.8648	0	-11.9408
0	-11.8508	0	-11.9248
0	-11.8368	0	-11.9098
0	-11.8228	0	-11.8938
0	-11.8078	0	-11.8778
0	-11.7938	0	-11.8628
0	-11.7798	0	-11.8468
0	-11.7658	0	-11.8308
0	-11.7508	0	-11.8148
0	-11.7368	0	-11.7998
0	-11.7228	0	-11.7838
0	-11.7078	0	-11.7678
0	-11.6938	0	-11.7528
0	-11.6798	0	-11.7368
0	-11.6658	0	-11.7208
0	-11.6508	0	-11.7048
0	-11.6368	0	-11.6898
0	-11.6228	0	-11.6738
0	-11.6078	0	-11.6578
0	-11.5938	0	-11.6428
0	-11.5798	0	-11.6268
0	-11.5658	0	-11.6108
0	-11.5508	0	-11.5948
0	-11.5368	0	-11.5798
0	-11.5228	0	-11.5638
0	-11.5088	0	-11.5478
0	-11.4938	0	-11.5318
0	-11.4798	0	-11.5168
0	-11.4658	0	-11.5008
0	-11.4508	0	-11.4848
0	-11.4368	0	-11.4698
0	-11.4228	0	-11.4538
0	-11.4088	0	-11.4378
0	-11.3938	0	-11.4218
0	-11.3798	0	-11.4068
0	-11.3658	0	-11.3908
0	-11.3508	0	-11.3748
0	-11.3368	0	-11.3598
0	-11.3228	0	-11.3438
0	-11.3088	0	-11.3278
0	-11.2938	0	-11.3118
0	-11.2798	0	-11.2968
0	-11.2658	0	-11.2808
0	-11.2518	0	-11.2648
0	-11.2368	0	-11.2498
0	-11.2228	0	-11.2338
0	-11.2088	0	-11.2178
0	-11.1938	0	-11.2018
0	-11.1798	0	-11.1868
0	-11.1658	0	-11.1708
0	-11.1518	0	-11.1548
0	-11.1368	0	-11.1398
0	-11.1228	0	-11.1238
0	-11.1088	0	-11.1078
0	-11.0938	0	-11.0918
0	-11.0798	0	-11.0768
0	-11.0658	0	-11.0608
0	-11.0518	0	-11.0448
0	-11.0368	0	-11.0298
0	-11.0228	0	-11.0138
0	-11.0088	0	-10.9978
0	-10.9948	0	-10.9818
0	-10.9798	1e-08	-10.9668
0	-10.9658	3e-08	-10.9508
0	-10.9518	7e-08	-10.9348
0	-10.9368	1.5e-07	-10.9198
0	-10.9228	3.4e-07	-10.9038
0	-10.9088	7.2e-07	-10.8878
0	-10.8948	1.44e-06	-10.8718
0	-10.8798	2.76e-06	-10.8568
0	-10.8658	5.02e-06	-10.8408
0	-10.8518	8.69e-06	-10.8248
0	-10.8368	1.432e-05	-10.8098
0	-10.8228	2.248e-05	-10.7938
0	-10.8088	3.357e-05	-10.7778
0	-10.7948	4.776e-05	-10.7618
0	-10.7798	6.466e-05	-10.7468
0	-10.7658	8.334e-05	-10.7308
0	-10.7518	0.00010226	-10.7148
0	-10.7378	0.00011946	-10.6998
0	-10.7228	0.00013284	-10.6838
0	-10.7088	0.00014063	-10.6678
0	-10.6948	0.00014174	-10.6518
0	-10.6798	0.00013599	-10.6368
0	-10.6658	0.00012421	-10.6208
0	-10.6518	0.00010802	-10.6048
0	-10.6378	8.942e-05	-10.5898
0	-10.6228	7.047e-05	-10.5738
0	-10.6088	5.287e-05	-10.5578
0	-10.5948	3.777e-05	-10.5418
0	-10.5798	2.567e-05	-10.5268
0	-10.5658	1.662e-05	-10.5108
0	-10.5518	1.024e-05	-10.4948
0	-10.5378	6.01e-06	-10.4798
0	-10.5228	3.36e-06	-10.4638
0	-10.5088	1.78e-06	-10.4478
0	-10.4948	9e-07	-10.4318
0	-10.4808	4.4e-07	-10.4168
0	-10.4658	2e-07	-10.4008
0	-10.4518	9e-08	-10.3848
0	-10.4378	4e-08	-10.3698
0	-10.4228	1e-08	-10.3538
0	-10.4088	1e-08	-10.3378
0	-10.3948	0	-10.3218
0	-10.3808	0	-10.3068
0	-10.3658	0	-10.2908
0	-10.3518	0	-10.2748
0	-10.3378	0	-10.2598
0	-10.3238	0	-10.2438
0	-10.3088	0	-10.2278
0	-10.2948	0	-10.2118
0	-10.2808	0	-10.1968
0	-10.2658	0	-10.1808
0	-10.2518	0	-10.1648
1e-08	-10.2378	0	-10.1498
2e-08	-10.2238	0	-10.1338
5e-08	-10.2088	0	-10.1178
1.4e-07	-10.1948	0	-10.1018
3.9e-07	-10.1808	0	-10.0868
1.01e-06	-10.1658	0	-10.0708
2.5e-06	-10.1518	1e-08	-10.0548
5.97e-06	-10.1378	2e-08	-10.0398
1.37e-05	-10.1238	7e-08	-10.0238
3.023e-05	-10.1088	2.1e-07	-10.0078
6.413e-05	-10.0948	6e-07	-9.9918
0.0001308	-10.0808	1.62e-06	-9.9768
0.00025649	-10.0668	4.17e-06	-9.9608
0.00048356	-10.0518	1.021e-05	-9.9448
0.00087675	-10.0378	2.379e-05	-9.9288
0.00153	-10.0238	5.284e-05	-9.9138
0.00256	-10.0088	0.00011178	-9.8978
0.00413	-9.9948	0.00022513	-9.8818
0.0064	-9.9808	0.00043203	-9.8668
0.00955	-9.9668	0.00078963	-9.8508
0.01369	-9.9518	0.00137	-9.8348
0.01889	-9.9378	0.00228	-9.8188
0.02506	-9.9238	0.0036	-9.8038
0.03199	-9.9088	0.00542	-9.7878
0.03929	-9.8948	0.00777	-9.7718
0.04644	-9.8808	0.0106	-9.7568
0.05288	-9.8668	0.01378	-9.7408
0.05805	-9.8518	0.01707	-9.7248
0.06154	-9.8378	0.02014	-9.7088
0.06316	-9.8238	0.02265	-9.6938
0.063	-9.8098	0.02426	-9.6778
0.06147	-9.7948	0.02478	-9.6618
0.05917	-9.7808	0.02414	-9.6468
0.05682	-9.7668	0.02249	-9.6308
0.05514	-9.7518	0.02009	-9.6148
0.05463	-9.7378	0.01735	-9.5988
0.05555	-9.7238	0.01466	-9.5838
0.05787	-9.7098	0.01239	-9.5678
0.0612	-9.6948	0.01082	-9.5518
0.06502	-9.6808	0.01009	-9.5368
0.06866	-9.6668	0.01023	-9.5208
0.07157	-9.6518	0.01118	-9.5048
0.07328	-9.6378	0.01282	-9.4888
0.07358	-9.6238	0.01499	-9.4738
0.07244	-9.6098	0.01758	-9.4578
0.07005	-9.5948	0.02051	-9.4418
0.06673	-9.5808	0.02374	-9.4268
0.06283	-9.5668	0.02725	-9.4108
0.05871	-9.5528	0.03101	-9.3948
0.05471	-9.5378	0.03491	-9.3788
0.05115	-9.5238	0.03879	-9.3638
0.04828	-9.5098	0.04241	-9.3478
0.04632	-9.4948	0.04543	-9.3318
0.04548	-9.4808	0.04757	-9.3168
0.04588	-9.4668	0.04861	-9.3008
0.04763	-9.4528	0.04849	-9.2848
0.05069	-9.4378	0.04729	-9.2688
0.05498	-9.4238	0.04526	-9.2538
0.06027	-9.4098	0.04274	-9.2378
0.06626	-9.3948	0.04007	-9.2218
0.07257	-9.3808	0.03759	-9.2068
0.07881	-9.3668	0.03553	-9.1908
0.08461	-9.3528	0.03403	-9.1748
0.0896	-9.3378	0.03311	-9.1588
0.0936	-9.3238	0.03277	-9.1438
0.09654	-9.3098	0.03292	-9.1278
0.09842	-9.2958	0.03344	-9.1118
0.09941	-9.2808	0.03419	-9.0968
0.09967	-9.2668	0.03503	-9.0808
0.09947	-9.2528	0.03581	-9.0648
0.09898	-9.2378	0.03641	-9.0488
0.09832	-9.2238	0.03673	-9.0338
0.09752	-9.2098	0.03672	-9.0178
0.09655	-9.1958	0.03639	-9.0018
0.09527	-9.1808	0.03583	-8.9868
0.09355	-9.1668	0.03514	-8.9708
0.0913	-9.1528	0.03446	-8.9548
0.08851	-9.1378	0.03399	-8.9388
0.08526	-9.1238	0.03384	-8.9238
0.08173	-9.1098	0.03418	-8.9078
0.07822	-9.0958	0.03507	-8.8918
0.07505	-9.0808	0.03659	-8.8768
0.07252	-9.0668	0.03869	-8.8608
0.07092	-9.0528	0.04137	-8.8448
0.07038	-9.0388	0.04454	-8.8288
0.07097	-9.0238	0.04819	-8.8138
0.0726	-9.0098	0.05229	-8.7978
0.07508	-8.9958	0.05681	-8.7818
0.07813	-8.9808	0.0617	-8.7668
0.0815	-8.9668	0.06685	-8.7508
0.08489	-8.9528	0.07201	-8.7348
0.08809	-8.9388	0.07682	-8.7188
0.09102	-8.9238	0.08085	-8.7038
0.09361	-8.9098	0.08364	-8.6878
0.09589	-8.8958	0.08481	-8.6718
0.09789	-8.8808	0.08408	-8.6568
0.09963	-8.8668	0.08142	-8.6408
0.10102	-8.8528	0.07692	-8.6248
0.10196	-8.8388	0.0709	-8.6088
0.10232	-8.8238	0.06376	-8.5938
0.10205	-8.8098	0.05595	-8.5778
0.10124	-8.7958	0.04798	-8.5618
0.1002	-8.7818	0.04029	-8.5468
0.09944	-8.7668	0.03329	-8.5308
0.09967	-8.7528	0.02733	-8.5148
0.10154	-8.7388	0.02263	-8.4988
0.10558	-8.7238	0.01931	-8.4838
0.11199	-8.7098	0.01737	-8.4678
0.12046	-8.6958	0.01666	-8.4518
0.13021	-8.6818	0.01695	-8.4368
0.14002	-8.6668	0.01793	-8.4208
0.14842	-8.6528	0.01933	-8.4048
0.15401	-8.6388	0.02086	-8.3888
0.15566	-8.6238	0.02243	-8.3738
0.15273	-8.6098	0.02401	-8.3578
0.14527	-8.5958	0.02574	-8.3418
0.13395	-8.5818	0.02777	-8.3268
0.11994	-8.5668	0.0303	-8.3108
0.10466	-8.5528	0.03344	-8.2948
0.08958	-8.5388	0.0372	-8.2788
0.07604	-8.5248	0.04144	-8.2638
0.06494	-8.5098	0.04595	-8.2478
0.05686	-8.4958	0.05044	-8.2318
0.05189	-8.4818	0.0547	-8.2158
0.04976	-8.4668	0.05863	-8.2008
0.04997	-8.4528	0.0623	-8.1848
0.05179	-8.4388	0.06592	-8.1688
0.05443	-8.4248	0.0698	-8.1538
0.05714	-8.4098	0.07429	-8.1378
0.05924	-8.3958	0.07956	-8.1218
0.06026	-8.3818	0.08565	-8.1058
0.05993	-8.3668	0.0924	-8.0908
0.05815	-8.3528	0.09939	-8.0748
0.05514	-8.3388	0.10615	-8.0588
0.05116	-8.3248	0.11214	-8.0438
0.0466	-8.3098	0.11685	-8.0278
0.04187	-8.2958	0.11986	-8.0118
0.03735	-8.2818	0.1208	-7.9958
0.03332	-8.2678	0.11965	-7.9808
0.02995	-8.2528	0.11607	-7.9648
0.02732	-8.2388	0.11032	-7.9488
0.02544	-8.2248	0.1026	-7.9338
0.02427	-8.2098	0.09337	-7.9178
0.02372	-8.1958	0.0832	-7.9018
0.02371	-8.1818	0.0728	-7.8858
0.02415	-8.1678	0.06284	-7.8708
0.02499	-8.1528	0.05389	-7.8548
0.02622	-8.1388	0.04637	-7.8388
0.02783	-8.1248	0.04046	-7.8238
0.02987	-8.1098	0.03616	-7.8078
0.03239	-8.0958	0.03334	-7.7918
0.03545	-8.0818	0.03176	-7.7758
0.03907	-8.0678	0.03118	-7.7608
0.04329	-8.0528	0.03134	-7.7448
0.04804	-8.0388	0.03201	-7.7288
0.05319	-8.0248	0.03296	-7.7138
0.05858	-8.0108	0.03401	-7.6978
0.06398	-7.9958	0.03496	-7.6818
0.06917	-7.9818	0.03572	-7.6658
0.0739	-7.9678	0.03622	-7.6508
0.07799	-7.9528	0.03651	-7.6348
0.08133	-7.9388	0.03665	-7.6188
0.08386	-7.9248	0.03678	-7.6038
0.08563	-7.9108	0.03698	-7.5878
0.08672	-7.8958	0.03731	-7.5718
0.08726	-7.8818	0.03772	-7.5558
0.08735	-7.8678	0.03812	-7.5408
0.08711	-7.8528	0.03835	-7.5248
0.08662	-7.8388	0.03825	-7.5088
0.08593	-7.8248	0.03772	-7.4938
0.08504	-7.8108	0.03676	-7.4778
0.08397	-7.7958	0.03548	-7.4618
0.08269	-7.7818	0.03403	-7.4458
0.08117	-7.7678	0.03271	-7.4308
0.07938	-7.7538	0.03173	-7.4148
0.07727	-7.7388	0.03132	-7.3988
0.07482	-7.7248	0.0316	-7.3838
0.072	-7.7108	0.0326	-7.3678
0.06876	-7.6958	0.03429	-7.3518
0.06516	-7.6818	0.03661	-7.3358
0.06125	-7.6678	0.03948	-7.3208
0.05713	-7.6538	0.0428	-7.3048
0.05303	-7.6388	0.04649	-7.2888
0.04914	-7.6248	0.05044	-7.2738
0.04572	-7.6108	0.0545	-7.2578
0.043	-7.5968	0.0585	-7.2418
0.04109	-7.5818	0.06223	-7.2258
0.04002	-7.5678	0.06556	-7.2108
0.03967	-7.5538	0.06844	-7.1948
0.0398	-7.5388	0.07088	-7.1788
0.04008	-7.5248	0.07308	-7.1638
0.0402	-7.5108	0.07532	-7.1478
0.03986	-7.4968	0.07801	-7.1318
0.03889	-7.4818	0.08163	-7.1158
0.0373	-7.4678	0.08676	-7.1008
0.03521	-7.4538	0.09399	-7.0848
0.03288	-7.4388	0.10381	-7.0688
0.03061	-7.4248	0.11656	-7.0538
0.02871	-7.4108	0.13225	-7.0378
0.02742	-7.3968	0.15036	-7.0218
0.02689	-7.3818	0.16994	-7.0058
0.02718	-7.3678	0.18957	-6.9908
0.02826	-7.3538	0.20757	-6.9748
0.03008	-7.3398	0.22224	-6.9588
0.03266	-7.3248	0.23226	-6.9438
0.03604	-7.3108	0.23671	-6.9278
0.04037	-7.2968	0.23536	-6.9118
0.04584	-7.2818	0.22856	-6.8958
0.05266	-7.2678	0.21726	-6.8808
0.06089	-7.2538	0.2028	-6.8648
0.07042	-7.2398	0.18667	-6.8488
0.08082	-7.2248	0.17037	-6.8338
0.09139	-7.2108	0.1552	-6.8178
0.1012	-7.1968	0.14218	-6.8018
0.10917	-7.1818	0.1319	-6.7858
0.11434	-7.1678	0.12458	-6.7708
0.11597	-7.1538	0.12014	-6.7548
0.11376	-7.1398	0.11824	-6.7388
0.10787	-7.1248	0.11837	-6.7238
0.09901	-7.1108	0.12002	-6.7078
0.0882	-7.0968	0.12266	-6.6918
0.07676	-7.0828	0.12584	-6.6758
0.06599	-7.0678	0.12914	-6.6608
0.05706	-7.0538	0.13225	-6.6448
0.0509	-7.0398	0.13481	-6.6288
0.04811	-7.0248	0.13661	-6.6128
0.04899	-7.0108	0.13753	-6.5978
0.05352	-6.9968	0.13762	-6.5818
0.06152	-6.9828	0.13724	-6.5658
0.07267	-6.9678	0.13697	-6.5508
0.08663	-6.9538	0.1376	-6.5348
0.10314	-6.9398	0.13993	-6.5188
0.12203	-6.9248	0.14453	-6.5028
0.14319	-6.9108	0.15153	-6.4878
0.16662	-6.8968	0.16052	-6.4718
0.19224	-6.8828	0.1706	-6.4558
0.21986	-6.8678	0.18053	-6.4408
0.24905	-6.8538	0.18903	-6.4248
0.27905	-6.8398	0.19513	-6.4088
0.3089	-6.8258	0.19829	-6.3928
0.33746	-6.8108	0.19864	-6.3778
0.36355	-6.7968	0.1968	-6.3618
0.38587	-6.7828	0.19375	-6.3458
0.40387	-6.7678	0.19063	-6.3308
0.41687	-6.7538	0.18846	-6.3148
0.42448	-6.7398	0.18803	-6.2988
0.42675	-6.7258	0.18974	-6.2828
0.42355	-6.7108	0.19359	-6.2678
0.41521	-6.6968	0.19917	-6.2518
0.40207	-6.6828	0.20581	-6.2358
0.38422	-6.6678	0.2127	-6.2208
0.36268	-6.6538	0.219	-6.2048
0.33832	-6.6398	0.22406	-6.1888
0.31229	-6.6258	0.22749	-6.1728
0.28597	-6.6108	0.22929	-6.1578
0.26072	-6.5968	0.22978	-6.1418
0.23735	-6.5828	0.22947	-6.1258
0.21676	-6.5688	0.22892	-6.1108
0.1991	-6.5538	0.22863	-6.0948
0.18435	-6.5398	0.22893	-6.0788
0.17223	-6.5258	0.22986	-6.0628
0.16237	-6.5108	0.23137	-6.0478
0.15443	-6.4968	0.23341	-6.0318
0.14827	-6.4828	0.2361	-6.0158
0.14387	-6.4688	0.23981	-6.0008
0.1413	-6.4538	0.24525	-5.9848
0.14067	-6.4398	0.2534	-5.9688
0.14186	-6.4258	0.2652	-5.9528
0.14469	-6.4108	0.28134	-5.9378
0.14869	-6.3968	0.3023	-5.9218
0.15327	-6.3828	0.32786	-5.9058
0.15778	-6.3688	0.35734	-5.8908
0.16166	-6.3538	0.3897	-5.8748
0.1645	-6.3398	0.42374	-5.8588
0.16613	-6.3258	0.45805	-5.8428
0.16662	-6.3118	0.4916	-5.8278
0.16626	-6.2968	0.52377	-5.8118
0.16539	-6.2828	0.55386	-5.7958
0.16437	-6.2688	0.58108	-5.7808
0.1635	-6.2538	0.60479	-5.7648
0.16292	-6.2398	0.62437	-5.7488
0.16273	-6.2258	0.63885	-5.7328
0.16296	-6.2118	0.64726	-5.7178
0.16362	-6.1968	0.65002	-5.7018
0.16481	-6.1828	0.64799	-5.6858
0.16681	-6.1688	0.6433	-5.6708
0.16996	-6.1538	0.63881	-5.6548
0.17478	-6.1398	0.63807	-5.6388
0.1818	-6.1258	0.64412	-5.6228
0.19153	-6.1118	0.6587	-5.6078
0.20443	-6.0968	0.6816	-5.5918
0.22074	-6.0828	0.71074	-5.5758
0.24054	-6.0688	0.74233	-5.5608
0.2637	-6.0548	0.77172	-5.5448
0.28984	-6.0398	0.79406	-5.5288
0.3186	-6.0258	0.80608	-5.5128
0.3492	-6.0118	0.80581	-5.4978
0.38103	-5.9968	0.79333	-5.4818
0.41362	-5.9828	0.77024	-5.4658
0.44642	-5.9688	0.73952	-5.4508
0.4789	-5.9548	0.70493	-5.4348
0.51085	-5.9398	0.67032	-5.4188
0.5419	-5.9258	0.63909	-5.4028
0.57189	-5.9118	0.61412	-5.3878
0.60031	-5.8968	0.59735	-5.3718
0.62669	-5.8828	0.59015	-5.3558
0.64979	-5.8688	0.59267	-5.3408
0.66905	-5.8548	0.60379	-5.3248
0.68373	-5.8398	0.62233	-5.3088
0.69315	-5.8258	0.64602	-5.2928
0.69761	-5.8118	0.67212	-5.2778
0.69788	-5.7978	0.69839	-5.2618
0.69532	-5.7828	0.72295	-5.2458
0.69149	-5.7688	0.74453	-5.2308
0.68871	-5.7548	0.76231	-5.2148
0.68885	-5.7398	0.77674	-5.1988
0.69336	-5.7258	0.78755	-5.1828
0.70281	-5.7118	0.79425	-5.1678
0.71739	-5.6978	0.79664	-5.1518
0.73581	-5.6828	0.79344	-5.1358
0.75676	-5.6688	0.78326	-5.1208
0.77808	-5.6548	0.76526	-5.1048
0.79786	-5.6398	0.73953	-5.0888
0.81418	-5.6258	0.70716	-5.0728
0.82573	-5.6118	0.67039	-5.0578
0.83177	-5.5978	0.63271	-5.0418
0.83251	-5.5828	0.59718	-5.0258
0.82814	-5.5688	0.56679	-5.0108
0.8192	-5.5548	0.54336	-4.9948
0.80595	-5.5408	0.52719	-4.9788
0.78813	-5.5258	0.51755	-4.9628
0.76559	-5.5118	0.51264	-4.9478
0.73717	-5.4978	0.5099	-4.9318
0.70278	-5.4828	0.50735	-4.9158
0.66182	-5.4688	0.50353	-4.8998
0.6154	-5.4548	0.49694	-4.8848
0.56478	-5.4408	0.48748	-4.8688
0.51214	-5.4258	0.47526	-4.8528
0.46012	-5.4118	0.46055	-4.8378
0.41172	-5.3978	0.44432	-4.8218
0.369	-5.3828	0.42699	-4.8058
0.3338	-5.3688	0.40934	-4.7898
0.30687	-5.3548	0.39213	-4.7748
0.28831	-5.3408	0.37598	-4.7588
0.2774	-5.3258	0.36129	-4.7428
0.27295	-5.3118	0.34842	-4.7278
0.27346	-5.2978	0.3376	-4.7118
0.27744	-5.2838	0.32907	-4.6958
0.2833	-5.2688	0.32244	-4.6798
0.28961	-5.2548	0.31768	-4.6648
0.29551	-5.2408	0.31441	-4.6488
0.29998	-5.2258	0.31215	-4.6328
0.3027	-5.2118	0.31057	-4.6178
0.30358	-5.1978	0.30958	-4.6018
0.30256	-5.1838	0.30912	-4.5858
0.30013	-5.1688	0.30952	-4.5698
0.2966	-5.1548	0.31131	-4.5548
0.29247	-5.1408	0.3151	-4.5388
0.28828	-5.1268	0.32153	-4.5228
0.28436	-5.1118	0.33101	-4.5078
0.2809	-5.0978	0.34365	-4.4918
0.27818	-5.0838	0.3592	-4.4758
0.2759	-5.0688	0.37713	-4.4598
0.27408	-5.0548	0.39671	-4.4448
0.27211	-5.0408	0.41711	-4.4288
0.26985	-5.0268	0.43807	-4.4128
0.26681	-5.0118	0.45897	-4.3978
0.26255	-4.9978	0.47979	-4.3818
0.25707	-4.9838	0.50095	-4.3658
0.25039	-4.9688	0.52193	-4.3498
0.24273	-4.9548	0.54283	-4.3348
0.23447	-4.9408	0.5623	-4.3188
0.22605	-4.9268	0.57905	-4.3028
0.21776	-4.9118	0.59099	-4.2878
0.20985	-4.8978	0.59646	-4.2718
0.20235	-4.8838	0.59332	-4.2558
0.19521	-4.8698	0.58106	-4.2398
0.18825	-4.8548	0.55944	-4.2248
0.18127	-4.8408	0.53016	-4.2088
0.17419	-4.8268	0.49516	-4.1928
0.16695	-4.8118	0.45752	-4.1778
0.15967	-4.7978	0.42035	-4.1618
0.15255	-4.7838	0.38666	-4.1458
0.14587	-4.7698	0.35863	-4.1298
0.13989	-4.7548	0.33761	-4.1148
0.1349	-4.7408	0.32358	-4.0988
0.13104	-4.7268	0.31603	-4.0828
0.12843	-4.7118	0.31339	-4.0678
0.12708	-4.6978	0.31394	-4.0518
0.1269	-4.6838	0.31621	-4.0358
0.12776	-4.6698	0.319	-4.0198
0.12946	-4.6548	0.32193	-4.0048
0.13173	-4.6408	0.32523	-3.9888
0.1343	-4.6268	0.32926	-3.9728
0.1369	-4.6128	0.33447	-3.9578
0.13926	-4.5978	0.34115	-3.9418
0.14118	-4.5838	0.3489	-3.9258
0.14254	-4.5698	0.35697	-3.9098
0.1433	-4.5548	0.3642	-3.8948
0.14348	-4.5408	0.36938	-3.8788
0.14327	-4.5268	0.37161	-3.8628
0.14287	-4.5128	0.37015	-3.8478
0.14245	-4.4978	0.36474	-3.8318
0.14222	-4.4838	0.35547	-3.8158
0.14225	-4.4698	0.34297	-3.7998
0.14248	-4.4548	0.32777	-3.7848
0.14277	-4.4408	0.31043	-3.7688
0.1428	-4.4268	0.29185	-3.7528
0.14226	-4.4128	0.27279	-3.7378
0.14088	-4.3978	0.25428	-3.7218
0.13845	-4.3838	0.23754	-3.7058
0.1349	-4.3698	0.22393	-3.6898
0.13039	-4.3558	0.21486	-3.6748
0.12516	-4.3408	0.21175	-3.6588
0.11959	-4.3268	0.21586	-3.6428
0.11407	-4.3128	0.2282	-3.6278
0.10903	-4.2978	0.24933	-3.6118
0.10478	-4.2838	0.27923	-3.5958
0.10155	-4.2698	0.31694	-3.5798
0.09944	-4.2558	0.3607	-3.5648
0.09843	-4.2408	0.40766	-3.5488
0.09841	-4.2268	0.45436	-3.5328
0.09913	-4.2128	0.49717	-3.5178
0.10033	-4.1978	0.53292	-3.5018
0.1017	-4.1838	0.55944	-3.4858
0.10294	-4.1698	0.57565	-3.4698
0.10383	-4.1558	0.58271	-3.4548
0.10417	-4.1408	0.58242	-3.4388
0.10391	-4.1268	0.57738	-3.4228
0.103	-4.1128	0.57056	-3.4078
0.10148	-4.0988	0.56434	-3.3918
0.09941	-4.0838	0.55965	-3.3758
0.09678	-4.0698	0.55689	-3.3598
0.09365	-4.0558	0.55473	-3.3448
0.08998	-4.0408	0.55128	-3.3288
0.08581	-4.0268	0.54432	-3.3128
0.08117	-4.0128	0.5315	-3.2978
0.07617	-3.9988	0.51086	-3.2818
0.07096	-3.9838	0.48159	-3.2658
0.06574	-3.9698	0.44374	-3.2498
0.0607	-3.9558	0.39882	-3.2348
0.05608	-3.9408	0.34913	-3.2188
0.052	-3.9268	0.29769	-3.2028
0.0486	-3.9128	0.24779	-3.1868
0.04587	-3.8988	0.20229	-3.1718
0.04382	-3.8838	0.16323	-3.1558
0.04235	-3.8698	0.13161	-3.1398
0.04133	-3.8558	0.10731	-3.1248
0.04067	-3.8418	0.08933	-3.1088
0.04019	-3.8268	0.07614	-3.0928
0.03982	-3.8128	0.06608	-3.0768
0.03942	-3.7988	0.05775	-3.0618
0.03897	-3.7838	0.05015	-3.0458
0.0384	-3.7698	0.04276	-3.0298
0.03769	-3.7558	0.03546	-3.0148
0.03684	-3.7418	0.02843	-2.9988
0.03585	-3.7268	0.02195	-2.9828
0.03472	-3.7128	0.01628	-2.9668
0.03348	-3.6988	0.01158	-2.9518
0.03214	-3.6838	0.0079	-2.9358
0.03074	-3.6698	0.00516	-2.9198
0.02931	-3.6558	0.00322	-2.9048
0.02788	-3.6418	0.00193	-2.8888
0.0265	-3.6268	0.00111	-2.8728
0.0252	-3.6128	0.00060722	-2.8568
0.02396	-3.5988	0.00031876	-2.8418
0.02281	-3.5848	0.00016016	-2.8258
0.02171	-3.5698	7.698e-05	-2.8098
0.02065	-3.5558	3.537e-05	-2.7948
0.0196	-3.5418	1.554e-05	-2.7788
0.01855	-3.5268	6.53e-06	-2.7628
0.0175	-3.5128	2.62e-06	-2.7468
0.01647	-3.4988	1e-06	-2.7318
0.01545	-3.4848	3.7e-07	-2.7158
0.01447	-3.4698	1.3e-07	-2.6998
0.01351	-3.4558	4e-08	-2.6848
0.01259	-3.4418	1e-08	-2.6688
0.01169	-3.4268	1e-08	-2.6528
0.01078	-3.4128	1e-08	-2.6368
0.00987	-3.3988	3e-08	-2.6218
0.00894	-3.3848	9e-08	-2.6058
0.00799	-3.3698	2.6e-07	-2.5898
0.00704	-3.3558	7.5e-07	-2.5748
0.00609	-3.3418	2.07e-06	-2.5588
0.00517	-3.3278	5.42e-06	-2.5428
0.0043	-3.3128	1.351e-05	-2.5268
0.00349	-3.2988	3.209e-05	-2.5118
0.00277	-3.2848	7.25e-05	-2.4958
0.00214	-3.2698	0.00015596	-2.4798
0.00161	-3.2558	0.00031944	-2.4648
0.00118	-3.2418	0.00062269	-2.4488
0.00083414	-3.2278	0.00116	-2.4328
0.00057297	-3.2128	0.00204	-2.4168
0.00038093	-3.1988	0.00344	-2.4018
0.00024494	-3.1848	0.0055	-2.3858
0.00015216	-3.1698	0.00839	-2.3698
9.126e-05	-3.1558	0.01218	-2.3548
5.285e-05	-3.1418	0.01683	-2.3388
2.96e-05	-3.1278	0.02214	-2.3228
1.622e-05	-3.1128	0.02772	-2.3068
9.22e-06	-3.0988	0.03305	-2.2918
6.66e-06	-3.0848	0.03751	-2.2758
8.21e-06	-3.0708	0.04054	-2.2598
1.551e-05	-3.0558	0.0417	-2.2448
3.316e-05	-3.0418	0.04084	-2.2288
7.074e-05	-3.0278	0.03807	-2.2128
0.00014608	-3.0128	0.03379	-2.1968
0.00029006	-2.9988	0.02856	-2.1818
0.00055316	-2.9848	0.02297	-2.1658
0.00101	-2.9708	0.01759	-2.1498
0.00178	-2.9558	0.01282	-2.1348
0.00301	-2.9418	0.0089	-2.1188
0.00488	-2.9278	0.00588	-2.1028
0.00759	-2.9128	0.0037	-2.0868
0.01134	-2.8988	0.00222	-2.0718
0.01628	-2.8848	0.00126	-2.0558
0.02244	-2.8708	0.0006854	-2.0398
0.02968	-2.8558	0.00035419	-2.0248
0.0377	-2.8418	0.00017418	-2.0088
0.04599	-2.8278	8.158e-05	-1.9928
0.05387	-2.8138	3.639e-05	-1.9768
0.06059	-2.7988	1.552e-05	-1.9618
0.06543	-2.7848	6.51e-06	-1.9458
0.06785	-2.7708	3.19e-06	-1.9298
0.06754	-2.7558	3.08e-06	-1.9148
0.06457	-2.7418	6.12e-06	-1.8988
0.05928	-2.7278	1.472e-05	-1.8828
0.05225	-2.7138	3.499e-05	-1.8668
0.04421	-2.6988	7.964e-05	-1.8518
0.03593	-2.6848	0.00017264	-1.8358
0.02803	-2.6708	0.00035621	-1.8198
0.02099	-2.6558	0.00069985	-1.8048
0.0151	-2.6418	0.00131	-1.7888
0.01043	-2.6278	0.00233	-1.7728
0.00692	-2.6138	0.00395	-1.7568
0.00441	-2.5988	0.00638	-1.7418
0.00269	-2.5848	0.00982	-1.7258
0.00158	-2.5708	0.01438	-1.7098
0.00089153	-2.5568	0.02009	-1.6948
0.00048254	-2.5418	0.02676	-1.6788
0.00025074	-2.5278	0.03408	-1.6628
0.00012514	-2.5138	0.04159	-1.6468
5.996e-05	-2.4988	0.04887	-1.6318
2.759e-05	-2.4848	0.05573	-1.6158
1.219e-05	-2.4708	0.06247	-1.5998
5.17e-06	-2.4568	0.06999	-1.5838
2.11e-06	-2.4418	0.07994	-1.5688
8.2e-07	-2.4278	0.09462	-1.5528
3.1e-07	-2.4138	0.11665	-1.5368
1.1e-07	-2.3998	0.1485	-1.5218
4e-08	-2.3848	0.19193	-1.5058
1e-08	-2.3708	0.24734	-1.4898
0	-2.3568	0.31311	-1.4738
0	-2.3418	0.38577	-1.4588
0	-2.3278	0.45966	-1.4428
0	-2.3138	0.52784	-1.4268
0	-2.2998	0.58349	-1.4118
0	-2.2848	0.62063	-1.3958
0	-2.2708	0.63596	-1.3798
0	-2.2568	0.62974	-1.3638
0	-2.2418	0.60602	-1.3488
0	-2.2278	0.57251	-1.3328
0	-2.2138	0.5388	-1.3168
0	-2.1998	0.51521	-1.3018
0	-2.1848	0.51037	-1.2858
0	-2.1708	0.52958	-1.2698
1e-08	-2.1568	0.57396	-1.2538
2e-08	-2.1428	0.64056	-1.2388
6e-08	-2.1278	0.72265	-1.2228
1.6e-07	-2.1138	0.81162	-1.2068
4.3e-07	-2.0998	0.89848	-1.1918
1.12e-06	-2.0848	0.97532	-1.1758
2.8e-06	-2.0708	1.03624	-1.1598
6.71e-06	-2.0568	1.07897	-1.1438
1.547e-05	-2.0428	1.10448	-1.1288
3.421e-05	-2.0278	1.11679	-1.1128
7.269e-05	-2.0138	1.12262	-1.0968
0.00014833	-1.9998	1.13143	-1.0818
0.00029066	-1.9848	1.15406	-1.0658
0.00054705	-1.9708	1.20153	-1.0498
0.00098879	-1.9568	1.28304	-1.0338
0.00172	-1.9428	1.4054	-1.0188
0.00287	-1.9278	1.5708	-1.0028
0.0046	-1.9138	1.7773	-0.9868
0.00711	-1.8998	2.0191	-0.9718
0.01058	-1.8858	2.2883	-0.9558
0.01518	-1.8708	2.5769	-0.9398
0.02104	-1.8568	2.879	-0.9238
0.02829	-1.8428	3.1927	-0.9088
0.03701	-1.8278	3.52	-0.8928
0.04731	-1.8138	3.8671	-0.8768
0.05946	-1.7998	4.2413	-0.8618
0.0739	-1.7858	4.6504	-0.8458
0.09134	-1.7708	5.0968	-0.8298
0.11276	-1.7568	5.5739	-0.8138
0.13916	-1.7428	6.0707	-0.7988
0.17142	-1.7278	6.5603	-0.7828
0.21003	-1.7138	7.0127	-0.7668
0.25476	-1.6998	7.391	-0.7518
0.30462	-1.6858	7.664	-0.7358
0.35793	-1.6708	7.805	-0.7198
0.4129	-1.6568	7.807	-0.7038
0.46813	-1.6428	7.678	-0.6888
0.52309	-1.6288	7.442	-0.6728
0.57911	-1.6138	7.136	-0.6568
0.63882	-1.5998	6.8026	-0.6418
0.70563	-1.5858	6.4808	-0.6258
0.78257	-1.5708	6.1927	-0.6098
0.87107	-1.5568	5.951	-0.5938
0.96928	-1.5428	5.7554	-0.5788
1.07196	-1.5288	5.5878	-0.5628
1.17048	-1.5138	5.4332	-0.5468
1.25364	-1.4998	5.2767	-0.5318
1.31112	-1.4858	5.1075	-0.5158
1.33412	-1.4708	4.9256	-0.4998
1.3184	-1.4568	4.7366	-0.4838
1.26482	-1.4428	4.5518	-0.4688
1.17944	-1.4288	4.3822	-0.4528
1.0723	-1.4138	4.2381	-0.4368
0.95525	-1.3998	4.1238	-0.4218
0.83998	-1.3858	4.0404	-0.4058
0.73641	-1.3718	3.9842	-0.3898
0.65106	-1.3568	3.9474	-0.3738
0.58732	-1.3428	3.9242	-0.3588
0.5459	-1.3288	3.9071	-0.3428
0.52532	-1.3138	3.8906	-0.3268
0.52327	-1.2998	3.8669	-0.3118
0.53756	-1.2858	3.8287	-0.2958
0.56665	-1.2718	3.7667	-0.2798
0.60957	-1.2568	3.6736	-0.2638
0.6664	-1.2428	3.5422	-0.2488
0.73697	-1.2288	3.3715	-0.2328
0.82073	-1.2138	3.1665	-0.2168
0.9159	-1.1998	2.9357	-0.2018
1.0199	-1.1858	2.6957	-0.1858
1.1284	-1.1718	2.4615	-0.1698
1.2372	-1.1568	2.2485	-0.1538
1.3417	-1.1428	2.0661	-0.1388
1.4381	-1.1288	1.9198	-0.1228
1.5239	-1.1148	1.8063	-0.1068
1.5988	-1.0998	1.7177	-0.0918
1.664	-1.0858	1.6431	-0.0758
1.7228	-1.0718	1.5708	-0.0598
1.7794	-1.0568	1.4912	-0.0438
1.8384	-1.0428	1.3993	-0.0288
1.905	-1.0288	1.2946	-0.0128
1.9835	-1.0148	1.1813	0.0032
2.078	-0.9998	1.06685	0.0182
2.1928	-0.9858	0.9604	0.0342
2.3334	-0.9718	0.87037	0.0502
2.5066	-0.9568	0.80315	0.0662
2.7215	-0.9428	0.76213	0.0812
2.9896	-0.9288	0.7472	0.0972
3.3229	-0.9148	0.75615	0.1132
3.7347	-0.8998	0.78428	0.1292
4.2332	-0.8858	0.82666	0.1442
4.8194	-0.8718	0.87817	0.1602
5.4856	-0.8578	0.9349	0.1762
6.2157	-0.8428	0.99446	0.1912
6.9766	-0.8288	1.05665	0.2072
7.7329	-0.8148	1.12264	0.2232
8.4449	-0.7998	1.19399	0.2392
9.0783	-0.7858	1.27273	0.2542
9.6038	-0.7718	1.35853	0.2702
10.0095	-0.7578	1.44835	0.2862
10.2956	-0.7428	1.53624	0.3012
10.4693	-0.7288	1.61162	0.3172
10.5495	-0.7148	1.66338	0.3332
10.5543	-0.6998	1.6797	0.3492
10.494	-0.6858	1.65203	0.3642
10.3753	-0.6718	1.57661	0.3802
10.2006	-0.6578	1.45673	0.3962
9.9664	-0.6428	1.30221	0.4112
9.6738	-0.6288	1.12822	0.4272
9.3241	-0.6148	0.95254	0.4432
8.9232	-0.6008	0.79239	0.4592
8.4815	-0.5858	0.66115	0.4742
8.0088	-0.5718	0.56651	0.4902
7.5149	-0.5578	0.50973	0.5062
7.0076	-0.5428	0.48567	0.5212
6.4918	-0.5288	0.48494	0.5372
5.9736	-0.5148	0.49601	0.5532
5.457	-0.5008	0.50724	0.5692
4.9477	-0.4858	0.50921	0.5842
4.4549	-0.4718	0.49619	0.6002
3.9863	-0.4578	0.4664	0.6162
3.5539	-0.4428	0.42158	0.6312
3.1658	-0.4288	0.36612	0.6472
2.8258	-0.4148	0.30556	0.6632
2.5368	-0.4008	0.24563	0.6792
2.2964	-0.3858	0.19097	0.6942
2.1	-0.3718	0.14519	0.7102
1.9406	-0.3578	0.11047	0.7262
1.8117	-0.3438	0.08823	0.7412
1.707	-0.3288	0.07953	0.7572
1.6212	-0.3148	0.08546	0.7732
1.5504	-0.3008	0.10732	0.7892
1.4911	-0.2858	0.14661	0.8042
1.44	-0.2718	0.20477	0.8202
1.3938	-0.2578	0.2826	0.8362
1.3488	-0.2438	0.38006	0.8512
1.3012	-0.2288	0.49565	0.8672
1.2472	-0.2148	0.62627	0.8832
1.1845	-0.2008	0.76756	0.8992
1.1117	-0.1858	0.91433	0.9142
1.0291	-0.1718	1.06029	0.9302
0.9395	-0.1578	1.19907	0.9462
0.8466	-0.1438	1.3242	0.9612
0.75546	-0.1288	1.42951	0.9772
0.67119	-0.1148	1.50931	0.9932
0.59882	-0.1008	1.5594	1.0092
0.54244	-0.0868	1.57699	1.0242
0.50512	-0.0718	1.56223	1.0402
0.48834	-0.0578	1.51865	1.0562
0.49271	-0.0438	1.45329	1.0712
0.517	-0.0288	1.37608	1.0872
0.55948	-0.0148	1.29956	1.1032
0.61636	-0.0008	1.23629	1.1192
0.68288	0.0132	1.19891	1.1342
0.75304	0.0282	1.19715	1.1502
0.82012	0.0422	1.23792	1.1662
0.87686	0.0562	1.32401	1.1812
0.91678	0.0712	1.45405	1.1972
0.93452	0.0852	1.62235	1.2132
0.92782	0.0992	1.81955	1.2292
0.89683	0.1132	2.033	1.2442
0.84502	0.1282	2.24894	1.2602
0.77786	0.1422	2.45335	1.2762
0.70325	0.1562	2.63371	1.2912
0.62893	0.1702	2.78424	1.3072
0.56278	0.1852	2.89947	1.3232
0.51084	0.1992	2.98194	1.3392
0.47703	0.2132	3.03667	1.3542
0.46281	0.2282	3.07207	1.3702
0.46762	0.2422	3.09478	1.3862
0.48899	0.2562	3.11189	1.4012
0.52343	0.2702	3.1248	1.4172
0.5671	0.2852	3.13696	1.4332
0.61671	0.2992	3.14509	1.4492
0.6692	0.3132	3.14669	1.4642
0.72265	0.3272	3.13884	1.4802
0.77507	0.3422	3.11996	1.4962
0.82476	0.3562	3.08901	1.5112
0.86918	0.3702	3.04787	1.5272
0.90522	0.3852	2.99951	1.5432
0.92963	0.3992	2.94719	1.5592
0.93868	0.4132	2.89615	1.5742
0.93059	0.4272	2.8495	1.5902
0.90432	0.4422	2.80914	1.6062
0.86194	0.4562	2.77616	1.6212
0.80725	0.4702	2.74895	1.6372
0.74632	0.4852	2.72463	1.6532
0.68593	0.4992	2.70064	1.6692
0.63286	0.5132	2.67312	1.6842
0.59304	0.5272	2.6404	1.7002
0.57003	0.5422	2.59961	1.7162
0.5668	0.5562	2.54757	1.7322
0.58324	0.5702	2.48445	1.7472
0.6195	0.5842	2.40743	1.7632
0.67598	0.5992	2.31677	1.7792
0.75411	0.6132	2.21304	1.7942
0.85744	0.6272	2.0991	1.8102
0.99176	0.6422	1.97915	1.8262
1.16364	0.6562	1.85848	1.8422
1.37933	0.6702	1.74161	1.8572
1.64308	0.6842	1.63196	1.8732
1.9544	0.6992	1.52998	1.8892
2.3074	0.7132	1.4347	1.9042
2.6905	0.7272	1.3432	1.9202
3.0849	0.7422	1.25246	1.9362
3.468	0.7562	1.16074	1.9522
3.8161	0.7702	1.06833	1.9672
4.105	0.7842	0.9773	1.9832
4.3143	0.7992	0.89117	1.9992
4.4273	0.8132	0.81412	2.0142
4.4381	0.8272	0.74933	2.0302
4.3483	0.8412	0.69895	2.0462
4.1684	0.8562	0.66354	2.0622
3.9168	0.8702	0.64195	2.0772
3.6205	0.8842	0.6321	2.0932
3.30913	0.8992	0.63068	2.1092
3.0094	0.9132	0.63395	2.1242
2.74806	0.9272	0.6383	2.1402
2.54158	0.9412	0.64	2.1562
2.39722	0.9562	0.63627	2.1722
2.31244	0.9702	0.62516	2.1872
2.27655	0.9842	0.60589	2.2032
2.27289	0.9992	0.57883	2.2192
2.28254	1.0132	0.54517	2.2342
2.29038	1.0272	0.5067	2.2502
2.28355	1.0412	0.46514	2.2662
2.255	1.0562	0.4222	2.2822
2.20468	1.0702	0.37927	2.2972
2.13727	1.0842	0.33727	2.3132
2.06115	1.0982	0.29715	2.3292
1.98659	1.1132	0.25964	2.3442
1.92289	1.1272	0.22523	2.3602
1.8784	1.1412	0.19444	2.3762
1.85804	1.1562	0.16758	2.3922
1.86402	1.1702	0.14466	2.4072
1.8947	1.1842	0.12557	2.4232
1.94622	1.1982	0.10996	2.4392
2.01189	1.2132	0.09731	2.4542
2.08421	1.2272	0.08705	2.4702
2.15504	1.2412	0.07854	2.4862
2.21637	1.2562	0.07124	2.5022
2.26188	1.2702	0.06475	2.5172
2.28683	1.2842	0.05881	2.5332
2.2892	1.2982	0.05335	2.5492
2.26998	1.3132	0.04851	2.5642
2.23252	1.3272	0.04453	2.5802
2.18287	1.3412	0.04175	2.5962
2.12791	1.3552	0.04047	2.6122
2.07545	1.3702	0.04087	2.6272
2.03224	1.3842	0.04299	2.6432
2.0031	1.3982	0.04668	2.6592
1.99025	1.4132	0.05154	2.6742
1.99321	1.4272	0.05713	2.6902
2.00861	1.4412	0.06296	2.7062
2.03047	1.4552	0.0686	2.7222
2.05144	1.4702	0.07382	2.7372
2.06377	1.4842	0.07853	2.7532
2.06035	1.4982	0.08281	2.7692
2.03602	1.5132	0.08681	2.7842
1.98884	1.5272	0.0907	2.8002
1.91901	1.5412	0.09451	2.8162
1.83054	1.5552	0.09816	2.8322
1.72899	1.5702	0.10141	2.8472
1.62096	1.5842	0.10393	2.8632
1.51285	1.5982	0.10531	2.8792
1.4091	1.6122	0.10527	2.8942
1.3123	1.6272	0.10362	2.9102
1.22352	1.6412	0.10038	2.9262
1.1416	1.6552	0.09573	2.9422
1.0655	1.6702	0.09004	2.9572
0.99407	1.6842	0.08373	2.9732
0.92662	1.6982	0.07725	2.9892
0.86346	1.7122	0.07098	3.0042
0.8053	1.7272	0.06522	3.0202
0.75293	1.7412	0.06014	3.0362
0.70626	1.7552	0.05584	3.0522
0.66499	1.7702	0.05232	3.0672
0.62801	1.7842	0.0496	3.0832
0.59326	1.7982	0.04757	3.0992
0.55915	1.8122	0.04615	3.1142
0.52412	1.8272	0.04525	3.1302
0.48755	1.8412	0.04475	3.1462
0.44974	1.8552	0.04452	3.1622
0.4115	1.8692	0.04449	3.1772
0.37451	1.8842	0.04461	3.1932
0.34019	1.8982	0.04488	3.2092
0.30985	1.9122	0.04533	3.2242
0.28438	1.9272	0.04592	3.2402
0.26392	1.9412	0.04666	3.2562
0.24812	1.9552	0.04747	3.2722
0.23624	1.9692	0.04824	3.2872
0.22745	1.9842	0.04877	3.3032
0.22117	1.9982	0.04887	3.3192
0.21684	2.0122	0.0484	3.3342
0.21431	2.0272	0.04727	3.3502
0.21358	2.0412	0.04555	3.3662
0.2148	2.0552	0.04333	3.3822
0.21813	2.0692	0.04086	3.3972
0.22361	2.0842	0.03832	3.4132
0.23118	2.0982	0.03593	3.4292
0.24073	2.1122	0.03381	3.4452
0.25205	2.1262	0.03204	3.4602
0.26495	2.1412	0.0306	3.4762
0.27931	2.1552	0.02947	3.4922
0.29498	2.1692	0.02858	3.5072
0.3121	2.1842	0.02789	3.5232
0.3304	2.1982	0.02735	3.5392
0.34976	2.2122	0.02694	3.5552
0.36964	2.2262	0.02662	3.5702
0.38919	2.2412	0.02637	3.5862
0.40737	2.2552	0.02614	3.6022
0.42247	2.2692	0.02593	3.6172
0.43334	2.2842	0.02576	3.6332
0.43821	2.2982	0.02566	3.6492
0.43634	2.3122	0.02569	3.6652
0.42715	2.3262	0.0259	3.6802
0.41106	2.3412	0.02632	3.6962
0.38889	2.3552	0.02698	3.7122
0.36243	2.3692	0.02785	3.7272
0.33354	2.3832	0.0289	3.7432
0.30429	2.3982	0.03002	3.7592
0.27678	2.4122	0.03113	3.7752
0.25233	2.4262	0.03212	3.7902
0.23238	2.4412	0.03288	3.8062
0.2173	2.4552	0.03331	3.8222
0.20753	2.4692	0.03333	3.8372
0.20267	2.4832	0.03291	3.8532
0.20218	2.4982	0.03206	3.8692
0.20532	2.5122	0.03081	3.8852
0.21117	2.5262	0.02927	3.9002
0.21892	2.5412	0.02755	3.9162
0.22797	2.5552	0.02577	3.9322
0.23781	2.5692	0.02409	3.9472
0.2484	2.5832	0.02261	3.9632
0.2602	2.5982	0.02143	3.9792
0.2734	2.6122	0.02062	3.9952
0.2886	2.6262	0.02022	4.0102
0.30565	2.6402	0.02024	4.0262
0.32435	2.6552	0.02063	4.0422
0.34348	2.6692	0.02134	4.0572
0.36143	2.6832	0.02227	4.0732
0.37579	2.6982	0.02333	4.0892
0.3844	2.7122	0.0244	4.1052
0.38523	2.7262	0.02541	4.1202
0.37707	2.7402	0.02629	4.1362
0.35943	2.7552	0.02698	4.1522
0.33316	2.7692	0.02747	4.1672
0.29995	2.7832	0.02775	4.1832
0.26247	2.7972	0.02786	4.1992
0.22326	2.8122	0.02779	4.2152
0.18511	2.8262	0.02757	4.2302
0.15018	2.8402	0.02724	4.2462
0.11993	2.8552	0.02683	4.2622
0.09512	2.8692	0.02638	4.2772
0.07575	2.8832	0.02593	4.2932
0.06131	2.8972	0.02554	4.3092
0.05102	2.9122	0.02522	4.3252
0.04391	2.9262	0.025	4.3402
0.03913	2.9402	0.02486	4.3562
0.03594	2.9552	0.02476	4.3722
0.03385	2.9692	0.02467	4.3872
0.03249	2.9832	0.02452	4.4032
0.03172	2.9972	0.02428	4.4192
0.03144	3.0122	0.02392	4.4352
0.03163	3.0262	0.02343	4.4502
0.03221	3.0402	0.02283	4.4662
0.03313	3.0542	0.02216	4.4822
0.03424	3.0692	0.02145	4.4972
0.03536	3.0832	0.02077	4.5132
0.03631	3.0972	0.02018	4.5292
0.03686	3.1122	0.01973	4.5452
0.03689	3.1262	0.01946	4.5602
0.0363	3.1402	0.0194	4.5762
0.0351	3.1542	0.01956	4.5922
0.0334	3.1692	0.01991	4.6072
0.03145	3.1832	0.02039	4.6232
0.02949	3.1972	0.02094	4.6392
0.02783	3.2122	0.02149	4.6552
0.0267	3.2262	0.02196	4.6702
0.02628	3.2402	0.0223	4.6862
0.02664	3.2542	0.02249	4.7022
0.0277	3.2692	0.02252	4.7172
0.0293	3.2832	0.02242	4.7332
0.03119	3.2972	0.02221	4.7492
0.03311	3.3112	0.02194	4.7652
0.03482	3.3262	0.02166	4.7802
0.03612	3.3402	0.02138	4.7962
0.03695	3.3542	0.02115	4.8122
0.03729	3.3692	0.02098	4.8272
0.03721	3.3832	0.02088	4.8432
0.03687	3.3972	0.02084	4.8592
0.03644	3.4112	0.02086	4.8752
0.03606	3.4262	0.02091	4.8902
0.03584	3.4402	0.02096	4.9062
0.03586	3.4542	0.02096	4.9222
0.03614	3.4692	0.02089	4.9372
0.03664	3.4832	0.02073	4.9532
0.03727	3.4972	0.02046	4.9692
0.03794	3.5112	0.02011	4.9852
0.03856	3.5262	0.0197	5.0002
0.03897	3.5402	0.01928	5.0162
0.03913	3.5542	0.01889	5.0322
0.03892	3.5682	0.01856	5.0482
0.03835	3.5832	0.01829	5.0632
0.03739	3.5972	0.01809	5.0792
0.03611	3.6112	0.01793	5.0952
0.0346	3.6262	0.01775	5.1102
0.03296	3.6402	0.01753	5.1262
0.0313	3.6542	0.01722	5.1422
0.02971	3.6682	0.0168	5.1582
0.02825	3.6832	0.01627	5.1732
0.02692	3.6972	0.01564	5.1892
0.0257	3.7112	0.01493	5.2052
0.02454	3.7262	0.0142	5.2202
0.02336	3.7402	0.01348	5.2362
0.02211	3.7542	0.01281	5.2522
0.02075	3.7682	0.01221	5.2682
0.01929	3.7832	0.01171	5.2832
0.01774	3.7972	0.01129	5.2992
0.01618	3.8112	0.01093	5.3152
0.01465	3.8252	0.01059	5.3302
0.01323	3.8402	0.01024	5.3462
0.01195	3.8542	0.00984	5.3622
0.01084	3.8682	0.00934	5.3782
0.00989	3.8832	0.00873	5.3932
0.00906	3.8972	0.008	5.4092
0.00831	3.9112	0.00717	5.4252
0.0076	3.9252	0.00626	5.4402
0.00688	3.9402	0.00532	5.4562
0.00613	3.9542	0.0044	5.4722
0.00536	3.9682	0.00352	5.4882
0.00456	3.9832	0.00274	5.5032
0.00378	3.9972	0.00206	5.5192
0.00303	4.0112	0.0015	5.5352
0.00235	4.0252	0.00105	5.5502
0.00176	4.0402	0.00071362	5.5662
0.00127	4.0542	0.00046639	5.5822
0.00088849	4.0682	0.00029355	5.5982
0.00059641	4.0822	0.0001776	5.6132
0.0003855	4.0972	0.00010322	5.6292
0.00023975	4.1112	5.756e-05	5.6452
0.00014346	4.1252	3.076e-05	5.6602
8.256e-05	4.1402	1.575e-05	5.6762
4.569e-05	4.1542	7.71e-06	5.6922
2.431e-05	4.1682	3.61e-06	5.7082
1.244e-05	4.1822	1.62e-06	5.7232
6.11e-06	4.1972	6.9e-07	5.7392
2.89e-06	4.2112	2.8e-07	5.7552
1.31e-06	4.2252	1.1e-07	5.7702
5.7e-07	4.2402	4e-08	5.7862
2.4e-07	4.2542	1e-08	5.8022
1e-07	4.2682	0	5.8182
4e-08	4.2822	0	5.8332
1e-08	4.2972	0	5.8492
0	4.3112	0	5.8652
0	4.3252	0	5.8802
0	4.3392	0	5.8962
0	4.3542	0	5.9122
0	4.3682	0	5.9282
0	4.3822	0	5.9432
0	4.3972	0	5.9592
0	4.4112	0	5.9752
0	4.4252	0	5.9902
0	4.4392	0	6.0062
0	4.4542	0	6.0222
0	4.4682	0	6.0382
0	4.4822	0	6.0532
0	4.4972	0	6.0692
0	4.5112	0	6.0852
0	4.5252	0	6.1002
0	4.5392	0	6.1162
0	4.5542	0	6.1322
0	4.5682	0	6.1482
0	4.5822	0	6.1632
0	4.5962	0	6.1792
0	4.6112	0	6.1952
0	4.6252	0	6.2102
0	4.6392	0	6.2262
0	4.6542	0	6.2422
0	4.6682	0	6.2582
0	4.6822	0	6.2732
0	4.6962	0	6.2892
0	4.7112	0	6.3052
0	4.7252	0	6.3202
0	4.7392	0	6.3362
0	4.7542	0	6.3522
0	4.7682	0	6.3682
0	4.7822	0	6.3832
0	4.7962	0	6.3992
0	4.8112	0	6.4152
0	4.8252	0	6.4302
0	4.8392	0	6.4462
0	4.8532	0	6.4622
0	4.8682	0	6.4782
0	4.8822	0	6.4932
0	4.8962	0	6.5092
0	4.9112	0	6.5252
0	4.9252	0	6.5402
0	4.9392	0	6.5562
0	4.9532	0	6.5722
0	4.9682	0	6.5882
0	4.9822	0	6.6032
0	4.9962	0	6.6192
0	5.0112	0	6.6352
0	5.0252	0	6.6502
0	5.0392	0	6.6662
0	5.0532	0	6.6822
0	5.0682	0	6.6982
0	5.0822	0	6.7132
0	5.0962	0	6.7292
0	5.1102	0	6.7452
0	5.1252	0	6.7612
0	5.1392	0	6.7762
0	5.1532	0	6.7922
0	5.1682	0	6.8082
0	5.1822	0	6.8232
0	5.1962	0	6.8392
[truncated: 3 more rows]

## Sheet: Fig. 4e
Ir1/(Co,Fe)-OH at Ir site
	U = 0 V	U = 1.23 V	U = 2.43 V
Reaction coordinate	Free energy (eV)	Free energy (eV)	Free energy (eV)
*	0	0	0
*OH	-0.75285	-1.98285	-3.18741
*O	-0.30052	-2.76052	-5.16965
*OOH	2.13405	-1.55595	-5.16965
* + 1/2 O2	4.92	0	-4.81827

## Sheet: Fig. 4f
Ir1/(Co,Fe)-OH/MI at Ir site
	U = 0 V	U = 1.23 V	U = 2.88 V
Reaction coordinate	Free energy (eV)	Free energy (eV)	Free energy (eV)
*	0	0	0
*OH	-0.909	-2.139	-3.79223
*O	0.11004	-2.34996	-5.65643
*OOH	2.03677	-1.65323	-6.61294
* + 1/2 O2	4.92	0	-6.61294

## Sheet: Fig. 4g
Ir1/(Co,Fe)-OH/MI at Co site
	U = 0 V	U = 1.23 V	U = 1.59 V
Reaction coordinate	Free energy (eV)	Free energy (eV)	Free energy (eV)
*	0	0	0
*OH	0.45494	-0.77506	-1.14381
*O	2.0537	-0.4063	-1.14381
*OOH	3.43245	-0.25755	-1.36382
* + 1/2 O2	4.92	0	-1.47502
