# Supplementary material for: Out-of-plane coordination of iridium single atoms with organic molecules and cobalt–iron hydroxides to boost oxygen evolution reaction
Source: Nat Nanotechnol. 2024 Oct 21;20(1):57–66. doi: 10.1038/s41565-024-01807-x (PMC11750697; doi:10.1038/s41565-024-01807-x)
Supplement: Supplementary file 7 — Statistical source data. [file 41565_2024_1807_MOESM7_ESM.xlsx]

## Sheet: Fig. 5b
Ir1/(Co,Fe)-OH/MI II Ir1/(Co,Fe)-OH/MI		Ir1/(Co,Fe)-OH/MI II 20% Pt/C		IrO2 II 20% Pt/C
Voltage (V)	Current density (mA cm-2)	Voltage (V)	Current density (mA cm-2)	Voltage (V)	Current density (mA cm-2)
1.2	0	1.2	0	1.2	-0.2798
1.201	0.00274	1.201	0.02	1.201	-0.2602
1.202	0.00542	1.202	0.026	1.202	-0.2572
1.203	0.00929	1.203	0.044	1.203	-0.2622
1.204	0.01204	1.204	0.056	1.204	-0.245
1.205	0.01506	1.205	0.064	1.205	-0.238
1.206	0.01754	1.206	0.064	1.206	-0.2258
1.207	0.01882	1.207	0.054	1.207	-0.225
1.208	0.02077	1.208	0.05	1.208	-0.221
1.209	0.02261	1.209	0.072	1.209	-0.19792
1.21	0.02519	1.21	0.094	1.21	-0.214
1.211	0.02784	1.211	0.102	1.211	-0.18546
1.212	0.03125	1.212	0.108	1.212	-0.19208
1.213	0.0343	1.213	0.124	1.213	-0.17728
1.214	0.036	1.214	0.116	1.214	-0.15616
1.215	0.03888	1.215	0.118	1.215	-0.133
1.216	0.04151	1.216	0.144	1.216	-0.13442
1.217	0.04399	1.217	0.112	1.217	-0.12212
1.218	0.04648	1.218	0.122	1.218	-0.1111
1.219	0.04944	1.219	0.136	1.219	-0.10604
1.22	0.05294	1.22	0.122	1.22	-0.10196
1.221	0.05483	1.221	0.142	1.221	-0.08808
1.222	0.05764	1.222	0.128	1.222	-0.06902
1.223	0.05996	1.223	0.138	1.223	-0.06682
1.224	0.06192	1.224	0.128	1.224	-0.08792
1.225	0.06433	1.225	0.152	1.225	-0.07674
1.226	0.06464	1.226	0.128	1.226	-0.06272
1.227	0.06593	1.227	0.136	1.227	-0.03498
1.228	0.06773	1.228	0.134	1.228	-0.03546
1.229	0.07	1.229	0.116	1.229	-0.02174
1.23	0.07323	1.23	0.138	1.23	-0.00819
1.231	0.07674	1.231	0.148	1.231	-0.00725
1.232	0.07958	1.232	0.142	1.232	-0.00725
1.233	0.08205	1.233	0.16	1.233	0.00945
1.234	0.08452	1.234	0.156	1.234	0.01922
1.235	0.08716	1.235	0.144	1.235	0.02348
1.236	0.09012	1.236	0.142	1.236	0.03986
1.237	0.09356	1.237	0.13	1.237	0.0279
1.238	0.09733	1.238	0.136	1.238	0.0394
1.239	0.10201	1.239	0.146	1.239	0.04996
1.24	0.10568	1.24	0.154	1.24	0.05578
1.241	0.10814	1.241	0.14	1.241	0.03592
1.242	0.1112	1.242	0.142	1.242	0.07296
1.243	0.11386	1.243	0.13	1.243	0.08934
1.244	0.11666	1.244	0.124	1.244	0.08068
1.245	0.1183	1.245	0.11	1.245	0.10904
1.246	0.1199	1.246	0.128	1.246	0.11014
1.247	0.1229	1.247	0.12	1.247	0.11156
1.248	0.1261	1.248	0.118	1.248	0.10936
1.249	0.12997	1.249	0.128	1.249	0.11818
1.25	0.13337	1.25	0.124	1.25	0.11362
1.251	0.13554	1.251	0.114	1.251	0.11724
1.252	0.13725	1.252	0.11	1.252	0.15678
1.253	0.13943	1.253	0.14	1.253	0.14198
1.254	0.14207	1.254	0.136	1.254	0.14892
1.255	0.1436	1.255	0.132	1.255	0.14072
1.256	0.14612	1.256	0.114	1.256	0.16136
1.257	0.14927	1.257	0.118	1.257	0.15868
1.258	0.15217	1.258	0.154	1.258	0.2002
1.259	0.1547	1.259	0.142	1.259	0.1998
1.26	0.15685	1.26	0.138	1.26	0.2072
1.261	0.15998	1.261	0.15	1.261	0.2046
1.262	0.16277	1.262	0.15	1.262	0.2072
1.263	0.1656	1.263	0.158	1.263	0.224
1.264	0.16813	1.264	0.172	1.264	0.2228
1.265	0.1715	1.265	0.18	1.265	0.2152
1.266	0.17477	1.266	0.164	1.266	0.2292
1.267	0.17892	1.267	0.162	1.267	0.241
1.268	0.18196	1.268	0.176	1.268	0.25
1.269	0.18427	1.269	0.178	1.269	0.2558
1.27	0.18691	1.27	0.176	1.27	0.2672
1.271	0.18982	1.271	0.21	1.271	0.2384
1.272	0.19316	1.272	0.222	1.272	0.2616
1.273	0.1975	1.273	0.23	1.273	0.292
1.274	0.20008	1.274	0.25	1.274	0.2804
1.275	0.20159	1.275	0.242	1.275	0.287
1.276	0.20456	1.276	0.242	1.276	0.2964
1.277	0.20683	1.277	0.264	1.277	0.3048
1.278	0.20881	1.278	0.296	1.278	0.293
1.279	0.21136	1.279	0.294	1.279	0.3196
1.28	0.21518	1.28	0.318	1.28	0.3182
1.281	0.21903	1.281	0.312	1.281	0.3206
1.282	0.22169	1.282	0.342	1.282	0.3214
1.283	0.22503	1.283	0.36	1.283	0.328
1.284	0.22845	1.284	0.378	1.284	0.3568
1.285	0.2333	1.285	0.39	1.285	0.3706
1.286	0.2381	1.286	0.426	1.286	0.3536
1.287	0.24206	1.287	0.424	1.287	0.3564
1.288	0.24478	1.288	0.46	1.288	0.3874
1.289	0.24854	1.289	0.492	1.289	0.3844
1.29	0.25316	1.29	0.496	1.29	0.3968
1.291	0.25785	1.291	0.532	1.291	0.3786
1.292	0.18648	1.292	0.564	1.292	0.382
1.293	0.13925	1.293	0.578	1.293	0.3918
1.294	0.15327	1.294	0.606	1.294	0.4184
1.295	0.2105	1.295	0.642	1.295	0.4186
1.296	0.29668	1.296	0.682	1.296	0.4174
1.297	0.40434	1.297	0.722	1.297	0.4284
1.298	0.52867	1.298	0.752	1.298	0.4406
1.299	0.66443	1.299	0.774	1.299	0.4662
1.3	0.80704	1.3	0.788	1.3	0.4634
1.301	0.94827	1.301	0.824	1.301	0.4576
1.302	1.08537	1.302	0.866	1.302	0.4634
1.303	1.2166	1.303	0.896	1.303	0.4564
1.304	1.33582	1.304	0.938	1.304	0.4772
1.305	1.44077	1.305	1.004	1.305	0.5048
1.306	1.52554	1.306	1.048	1.306	0.51
1.307	1.58632	1.307	1.078	1.307	0.5044
1.308	1.62154	1.308	1.134	1.308	0.5148
1.309	1.62819	1.309	1.188	1.309	0.5408
1.31	1.60238	1.31	1.224	1.31	0.54
1.311	1.53951	1.311	1.272	1.311	0.531
1.312	1.43682	1.312	1.33	1.312	0.542
1.313	1.41483	1.313	1.38	1.313	0.5644
1.314	1.42811	1.314	1.388	1.314	0.584
1.315	1.43577	1.315	1.416	1.315	0.5804
1.316	1.44392	1.316	1.48	1.316	0.5986
1.317	1.45497	1.317	1.532	1.317	0.6148
1.318	1.46929	1.318	1.57	1.318	0.6172
1.319	1.48765	1.319	1.616	1.319	0.6282
1.32	1.51016	1.32	1.666	1.32	0.6556
1.321	1.53503	1.321	1.732	1.321	0.6818
1.322	1.56645	1.322	1.746	1.322	0.6794
1.323	1.60469	1.323	1.796	1.323	0.7028
1.324	1.64884	1.324	1.834	1.324	0.7278
1.325	1.70018	1.325	1.882	1.325	0.7584
1.326	1.75738	1.326	1.91	1.326	0.7768
1.327	1.82247	1.327	1.946	1.327	0.8068
1.328	1.89438	1.328	1.982	1.328	0.8472
1.329	1.97421	1.329	2.004	1.329	0.8756
1.33	2.06224	1.33	2.058	1.33	0.9166
1.331	2.15905	1.331	2.108	1.331	0.9496
1.332	2.26724	1.332	2.12	1.332	0.9906
1.333	2.38601	1.333	2.136	1.333	1.0352
1.334	2.5158	1.334	2.174	1.334	1.1102
1.335	2.65813	1.335	2.218	1.335	1.138
1.336	2.81274	1.336	2.266	1.336	1.1992
1.337	2.97622	1.337	2.3	1.337	1.2478
1.338	3.15146	1.338	2.312	1.338	1.31
1.339	3.33607	1.339	2.382	1.339	1.3596
1.34	3.5259	1.34	2.404	1.34	1.4378
1.341	3.71704	1.341	2.428	1.341	1.4912
1.342	3.90824	1.342	2.47	1.342	1.5532
1.343	4.09608	1.343	2.496	1.343	1.6236
1.344	4.27803	1.344	2.53	1.344	1.7024
1.345	4.45061	1.345	2.562	1.345	1.7712
1.346	4.61245	1.346	2.606	1.346	1.8334
1.347	4.76404	1.347	2.63	1.347	1.9134
1.348	4.90312	1.348	2.628	1.348	2
1.349	5.03174	1.349	2.686	1.349	2.056
1.35	5.15203	1.35	2.708	1.35	2.14
1.351	5.26543	1.351	2.744	1.351	2.23
1.352	5.37273	1.352	2.786	1.352	2.318
1.353	5.47528	1.353	2.78	1.353	2.39
1.354	5.57543	1.354	2.81	1.354	2.452
1.355	5.67515	1.355	2.856	1.355	2.53
1.356	5.77413	1.356	2.91	1.356	2.602
1.357	5.7747	1.357	2.924	1.357	2.676
1.358	5.69602	1.358	2.966	1.358	2.77
1.359	5.73512	1.359	2.984	1.359	2.848
1.36	5.77497	1.36	3.016	1.36	2.916
1.361	5.73828	1.361	3.036	1.361	3.012
1.362	5.74871	1.362	3.064	1.362	3.084
1.363	5.75903	1.363	3.104	1.363	3.186
1.364	5.76937	1.364	3.13	1.364	3.294
1.365	5.76973	1.365	3.162	1.365	3.404
1.366	5.75896	1.366	3.182	1.366	3.558
1.367	5.73077	1.367	3.2	1.367	3.704
1.368	5.71072	1.368	3.282	1.368	3.818
1.369	5.72113	1.369	3.298	1.369	3.96
1.37	5.73168	1.37	3.336	1.37	4.108
1.371	5.74239	1.371	3.35	1.371	4.258
1.372	5.75306	1.372	3.398	1.372	4.404
1.373	5.76365	1.373	3.428	1.373	4.56
1.374	5.77418	1.374	3.48	1.374	4.71
1.375	5.76123	1.375	3.498	1.375	4.84
1.376	5.7587	1.376	3.554	1.376	4.984
1.377	5.75974	1.377	3.574	1.377	5.12
1.378	5.76076	1.378	3.626	1.378	5.256
1.379	5.76177	1.379	3.66	1.379	5.404
1.38	5.76277	1.38	3.7	1.38	5.542
1.381	5.76376	1.381	3.74	1.381	5.686
1.382	5.7647	1.382	3.79	1.382	5.796
1.383	5.7656	1.383	3.836	1.383	5.894
1.384	5.76651	1.384	3.888	1.384	6.022
1.385	5.76737	1.385	3.912	1.385	6.168
1.386	5.7682	1.386	3.944	1.386	6.28
1.387	5.76901	1.387	4.004	1.387	6.386
1.388	5.76982	1.388	4.04	1.388	6.462
1.389	5.77063	1.389	4.072	1.389	6.55
1.39	5.77141	1.39	4.128	1.39	6.658
1.391	5.77217	1.391	4.164	1.391	6.734
1.392	5.77288	1.392	4.244	1.392	6.81
1.393	5.77354	1.393	4.308	1.393	6.882
1.394	5.77417	1.394	4.362	1.394	6.946
1.395	5.77476	1.395	4.406	1.395	7.028
1.396	5.77528	1.396	4.484	1.396	7.07
1.397	5.77575	1.397	4.554	1.397	7.092
1.398	5.77615	1.398	4.62	1.398	7.126
1.399	5.77647	1.399	4.694	1.399	7.18
1.4	5.77672	1.4	4.758	1.4	7.188
1.401	5.76688	1.401	4.838	1.401	7.176
1.402	5.76761	1.402	4.9	1.402	7.16
1.403	5.76692	1.403	4.964	1.403	7.162
1.404	5.77647	1.404	5.044	1.404	7.138
1.405	5.77664	1.405	5.144	1.405	7.082
1.406	5.77636	1.406	5.236	1.406	7.006
1.407	5.776	1.407	5.338	1.407	6.95
1.408	5.77556	1.408	5.406	1.408	6.902
1.409	5.775	1.409	5.532	1.409	6.796
1.41	5.77431	1.41	5.66	1.41	6.72
1.411	5.77351	1.411	5.77	1.411	6.62
1.412	5.77259	1.412	5.88	1.412	6.5
1.413	5.77156	1.413	5.978	1.413	6.37
1.414	5.77043	1.414	6.116	1.414	6.256
1.415	5.76919	1.415	6.264	1.415	6.112
1.416	5.76786	1.416	6.404	1.416	5.986
1.417	5.77268	1.417	6.518	1.417	5.828
1.418	5.76497	1.418	6.672	1.418	5.67
1.419	5.76343	1.419	6.87	1.419	5.55
1.42	5.76185	1.42	7.032	1.42	5.404
1.421	5.76025	1.421	7.17	1.421	5.264
1.422	5.75865	1.422	7.368	1.422	5.12
1.423	5.75704	1.423	7.52	1.423	4.988
1.424	5.75544	1.424	7.728	1.424	4.836
1.425	5.75389	1.425	7.924	1.425	4.706
1.426	5.75236	1.426	8.106	1.426	4.592
1.427	5.75088	1.427	8.338	1.427	4.472
1.428	5.74947	1.428	8.57	1.428	4.364
1.429	5.75399	1.429	8.772	1.429	4.232
1.43	5.77664	1.43	8.994	1.43	4.144
1.431	5.76508	1.431	9.238	1.431	4.036
1.432	5.75437	1.432	9.504	1.432	3.95
1.433	5.74479	1.433	9.75	1.433	3.86
1.434	5.73617	1.434	10.064	1.434	3.794
1.435	5.74203	1.435	10.316	1.435	3.712
1.436	5.74134	1.436	10.6	1.436	3.614
1.437	5.73072	1.437	10.898	1.437	3.554
1.438	5.72017	1.438	11.19	1.438	3.516
1.439	5.7197	1.439	11.494	1.439	3.434
1.44	5.72929	1.44	11.836	1.44	3.386
1.441	5.72892	1.441	12.146	1.441	3.3
1.442	5.71861	1.442	12.492	1.442	3.26
1.443	5.71833	1.443	12.836	1.443	3.228
1.444	5.72808	1.444	13.188	1.444	3.16
1.445	5.71788	1.445	13.532	1.445	3.13
1.446	5.73814	1.446	13.886	1.446	3.1
1.447	5.73373	1.447	14.246	1.447	3.064
1.448	5.73232	1.448	14.67	1.448	3.036
1.449	5.72394	1.449	15.082	1.449	2.986
1.45	5.72153	1.45	15.462	1.45	2.954
1.451	5.72359	1.451	15.842	1.451	2.916
1.452	5.72653	1.452	16.262	1.452	2.896
1.453	5.73288	1.453	16.682	1.453	2.85
1.454	5.74058	1.454	17.122	1.454	2.836
1.455	5.74981	1.455	17.562	1.455	2.812
1.456	5.76014	1.456	18.002	1.456	2.786
1.457	5.77267	1.457	18.422	1.457	2.768
1.458	5.78878	1.458	18.922	1.458	2.72
1.459	5.80691	1.459	19.342	1.459	2.712
1.46	5.82673	1.46	19.782	1.46	2.698
1.461	5.85031	1.461	20.302	1.461	2.676
1.462	5.87734	1.462	20.802	1.462	2.666
1.463	5.90788	1.463	21.282	1.463	2.642
1.464	5.94264	1.464	21.782	1.464	2.644
1.465	5.98198	1.465	22.282	1.465	2.618
1.466	6.02483	1.466	22.762	1.466	2.61
1.467	6.07239	1.467	23.222	1.467	2.606
1.468	6.12364	1.468	23.742	1.468	2.594
1.469	6.17818	1.469	24.242	1.469	2.57
1.47	6.23807	1.47	24.742	1.47	2.552
1.471	6.29926	1.471	25.302	1.471	2.566
1.472	6.3604	1.472	25.842	1.472	2.554
1.473	6.42521	1.473	26.482	1.473	2.548
1.474	6.49278	1.474	26.982	1.474	2.544
1.475	6.5617	1.475	27.542	1.475	2.53
1.476	6.63165	1.476	28.082	1.476	2.546
1.477	6.70346	1.477	28.642	1.477	2.532
1.478	6.77808	1.478	29.222	1.478	2.496
1.479	6.8539	1.479	29.762	1.479	2.514
1.48	6.93174	1.48	30.342	1.48	2.516
1.481	7.01371	1.481	30.922	1.481	2.51
1.482	7.1004	1.482	31.482	1.482	2.516
1.483	7.19031	1.483	32.062	1.483	2.522
1.484	7.28365	1.484	32.662	1.484	2.494
1.485	7.38189	1.485	33.302	1.485	2.496
1.486	7.48501	1.486	33.862	1.486	2.502
1.487	7.59106	1.487	34.482	1.487	2.516
1.488	7.69937	1.488	35.022	1.488	2.53
1.489	7.81017	1.489	35.642	1.489	2.534
1.49	7.92466	1.49	36.202	1.49	2.51
1.491	8.03979	1.491	36.842	1.491	2.544
1.492	8.15617	1.492	37.542	1.492	2.578
1.493	8.27344	1.493	38.142	1.493	2.592
1.494	8.39376	1.494	38.682	1.494	2.586
1.495	8.51667	1.495	39.322	1.495	2.582
1.496	8.6439	1.496	39.962	1.496	2.604
1.497	8.77436	1.497	40.622	1.497	2.61
1.498	8.91032	1.498	41.302	1.498	2.634
1.499	9.05023	1.499	42.022	1.499	2.654
1.5	9.19402	1.5	42.582	1.5	2.666
1.501	9.34276	1.501	43.242	1.501	2.698
1.502	9.49499	1.502	44.022	1.502	2.726
1.503	9.64785	1.503	44.762	1.503	2.732
1.504	9.80494	1.504	45.422	1.504	2.758
1.505	9.96729	1.505	46.022	1.505	2.806
1.506	10.1336	1.506	46.602	1.506	2.834
1.507	10.3021	1.507	47.242	1.507	2.854
1.508	10.474	1.508	47.902	1.508	2.89
1.509	10.6502	1.509	48.562	1.509	2.944
1.51	10.8293	1.51	49.302	1.51	2.986
1.511	11.0101	1.511	50.042	1.511	3.018
1.512	11.1922	1.512	50.702	1.512	3.058
1.513	11.3774	1.513	51.482	1.513	3.096
1.514	11.5694	1.514	52.082	1.514	3.15
1.515	11.7662	1.515	52.782	1.515	3.19
1.516	11.9679	1.516	53.642	1.516	3.26
1.517	12.1733	1.517	54.302	1.517	3.308
1.518	12.3837	1.518	55.062	1.518	3.372
1.519	12.5974	1.519	55.742	1.519	3.426
1.52	12.8147	1.52	56.362	1.52	3.482
1.521	13.0352	1.521	57.162	1.521	3.58
1.522	13.2601	1.522	58.002	1.522	3.634
1.523	13.4899	1.523	58.702	1.523	3.728
1.524	13.724	1.524	59.382	1.524	3.782
1.525	13.9629	1.525	60.102	1.525	3.874
1.526	14.2071	1.526	60.862	1.526	3.962
1.527	14.4558	1.527	61.502	1.527	4.05
1.528	14.7081	1.528	62.242	1.528	4.144
1.529	14.9658	1.529	63.102	1.529	4.236
1.53	15.2277	1.53	63.842	1.53	4.322
1.531	15.4936	1.531	64.602	1.531	4.434
1.532	15.7619	1.532	65.422	1.532	4.53
1.533	16.037	1.533	66.142	1.533	4.64
1.534	16.32	1.534	67.002	1.534	4.768
1.535	16.6085	1.535	67.722	1.535	4.892
1.536	16.9045	1.536	68.382	1.536	5.006
1.537	17.2071	1.537	69.122	1.537	5.104
1.538	17.5186	1.538	70.102	1.538	5.234
1.539	17.8385	1.539	70.742	1.539	5.374
1.54	18.1657	1.54	71.382	1.54	5.522
1.541	18.497	1.541	72.182	1.541	5.664
1.542	18.8344	1.542	73.122	1.542	5.812
1.543	19.1763	1.543	74.022	1.543	5.924
1.544	19.5215	1.544	74.782	1.544	6.088
1.545	19.8717	1.545	75.482	1.545	6.248
1.546	20.2285	1.546	76.202	1.546	6.36
1.547	20.5892	1.547	77.362	1.547	6.536
1.548	20.9529	1.548	78.242	1.548	6.7
1.549	21.33	1.549	78.982	1.549	6.844
1.55	21.7098	1.55	79.802	1.55	7.032
1.551	22.0875	1.551	80.642	1.551	7.224
1.552	22.4671	1.552	81.602	1.552	7.39
1.553	22.8542	1.553	82.322	1.553	7.57
1.554	23.2438	1.554	82.982	1.554	7.744
1.555	23.6365	1.555	84.002	1.555	7.93
1.556	24.0354	1.556	85.162	1.556	8.108
1.557	24.4431	1.557	85.882	1.557	8.31
1.558	24.8582	1.558	86.682	1.558	8.492
1.559	25.2804	1.559	87.542	1.559	8.71
1.56	25.7111	1.56	88.302	1.56	8.88
1.561	26.1501	1.561	89.402	1.561	9.122
1.562	26.5995	1.562	90.462	1.562	9.324
1.563	27.0619	1.563	91.302	1.563	9.546
1.564	27.5384	1.564	92.102	1.564	9.738
1.565	28.027	1.565	93.062	1.565	9.954
1.566	28.529	1.566	93.962	1.566	10.17
1.567	29.0375	1.567	94.782	1.567	10.396
1.568	29.5542	1.568	95.582	1.568	10.624
1.569	30.0849	1.569	96.462	1.569	10.85
1.57	30.6138	1.57	97.502	1.57	11.076
1.571	31.1498	1.571	98.482	1.571	11.304
1.572	31.6918	1.572	99.382	1.572	11.552
1.573	32.2383	1.573	100.202	1.573	11.788
1.574	32.7822	1.574	101.022	1.574	12.002
1.575	33.3317	1.575	102.082	1.575	12.262
1.576	33.913	1.576	103.102	1.576	12.514
1.577	34.5175	1.577	104.282	1.577	12.756
1.578	35.1422	1.578	105.042	1.578	13.006
1.579	35.7883	1.579	105.922	1.579	13.256
1.58	36.4521	1.58	107.002	1.58	13.518
1.581	37.1142	1.581	107.942	1.581	13.786
1.582	37.7891	1.582	108.842	1.582	14.026
1.583	38.4955	1.583	109.782	1.583	14.306
1.584	39.2155	1.584	110.782	1.584	14.572
1.585	39.9512	1.585	111.942	1.585	14.838
1.586	40.6997	1.586	112.742	1.586	15.096
1.587	41.4593	1.587	113.442	1.587	15.39
1.588	42.2371	1.588	114.802	1.588	15.668
1.589	43.0243	1.589	115.982	1.589	15.938
1.59	43.8046	1.59	117.002	1.59	16.202
1.591	44.5871	1.591	118.022	1.591	16.484
1.592	45.3725	1.592	118.902	1.592	16.77
1.593	46.1695	1.593	119.942	1.593	17.038
1.594	46.9816	1.594	120.942	1.594	17.354
1.595	47.8182	1.595	122.082	1.595	17.644
1.596	48.6855	1.596	123.022	1.596	17.936
1.597	49.5627	1.597	124.222	1.597	18.198
1.598	50.443	1.598	125.242	1.598	18.47
1.599	51.3251	1.599	126.522	1.599	18.78
1.6	52.2119	1.6	127.662	1.6	19.04
1.601	53.1093	1.601	128.882	1.601	19.366
1.602	54.0368	1.602	129.802	1.602	19.65
1.603	54.9907	1.603	131.062	1.603	19.956
1.604	55.9544	1.604	132.142	1.604	20.26
1.605	56.9437	1.605	133.242	1.605	20.56
1.606	57.9555	1.606	134.522	1.606	20.84
1.607	58.9742	1.607	135.782	1.607	21.14
1.608	59.9972	1.608	136.882	1.608	21.44
1.609	61.0288	1.609	137.982	1.609	21.76
1.61	62.0716	1.61	139.422	1.61	22.06
1.611	63.1423	1.611	140.322	1.611	22.38
1.612	64.2412	1.612	141.462	1.612	22.66
1.613	65.3662	1.613	142.882	1.613	23
1.614	66.5093	1.614	144.382	1.614	23.32
1.615	67.6703	1.615	145.762	1.615	23.62
1.616	68.8427	1.616	147.042	1.616	23.94
1.617	70.0256	1.617	148.242	1.617	24.24
1.618	71.2097	1.618	149.362	1.618	24.56
1.619	72.4106	1.619	150.262	1.619	24.88
1.62	73.6327	1.62	152.022	1.62	25.18
1.621	74.8646	1.621	153.642	1.621	25.52
1.622	76.105	1.622	155.062	1.622	25.82
1.623	77.3546	1.623	156.222	1.623	26.12
1.624	78.6269	1.624	157.502	1.624	26.44
1.625	79.921	1.625	158.742	1.625	26.78
1.626	81.2463	1.626	160.402	1.626	27.08
1.627	82.611	1.627	161.862	1.627	27.4
1.628	84.0252	1.628	163.462	1.628	27.72
1.629	85.4988	1.629	164.862	1.629	28.08
1.63	87.0186	1.63	165.982	1.63	28.38
1.631	88.5768	1.631	167.382	1.631	28.72
1.632	90.1635	1.632	168.742	1.632	29.04
1.633	91.7658	1.633	170.102	1.633	29.36
1.634	93.3811	1.634	171.802	1.634	29.72
1.635	95.0197	1.635	173.082	1.635	30.06
1.636	96.6755	1.636	174.782	1.636	30.36
1.637	98.341	1.637	176.482	1.637	30.7
1.638	100.01	1.638	177.922	1.638	31.08
1.639	101.646	1.639	179.182	1.639	31.4
1.64	103.266	1.64	180.702	1.64	31.72
1.641	104.907	1.641	182.422	1.641	32.04
1.642	106.566	1.642	184.302	1.642	32.36
1.643	108.26	1.643	186.102	1.643	32.66
1.644	109.99	1.644	187.762	1.644	33
1.645	111.755	1.645	189.402	1.645	33.34
1.646	113.576	1.646	191.102	1.646	33.68
1.647	115.439	1.647	192.602	1.647	34.02
1.648	117.319	1.648	193.922	1.648	34.34
1.649	119.26	1.649	195.802	1.649	34.7
1.65	121.227	1.65	197.802	1.65	35.04
1.651	123.2	1.651	199.202	1.651	35.42
1.652	125.189	1.652	201.002	1.652	35.74
1.653	127.169	1.653	203.202	1.653	36.06
1.654	129.165	1.654	204.402	1.654	36.38
1.655	131.159	1.655	206.002	1.655	36.72
1.656	133.195	1.656	207.602	1.656	37.1
1.657	135.275	1.657	209.402	1.657	37.46
1.658	137.381	1.658	211.202	1.658	37.82
1.659	139.513	1.659	212.802	1.659	38.18
1.66	141.739	1.66	214.802	1.66	38.54
1.661	144.036	1.661	217.002	1.661	38.86
1.662	146.36	1.662	218.802	1.662	39.16
1.663	148.672	1.663	221.002	1.663	39.5
1.664	150.969	1.664	222.802	1.664	39.86
1.665	153.351	1.665	224.202	1.665	40.2
1.666	155.772	1.666	226.402	1.666	40.58
1.667	158.202	1.667	227.802	1.667	40.94
1.668	160.633	1.668	229.802	1.668	41.28
1.669	163.083	1.669	232.002	1.669	41.66
1.67	165.534	1.67	233.602	1.67	41.98
1.671	167.96	1.671	236.202	1.671	42.32
1.672	170.37	1.672	239.402	1.672	42.7
1.673	172.75	1.673	241.402	1.673	43.06
1.674	175.101	1.674	243.602	1.674	43.4
1.675	177.473	1.675	245.602	1.675	43.72
1.676	179.975	1.676	247.802	1.676	44.04
1.677	182.555	1.677	249.802	1.677	44.44
1.678	185.214	1.678	252.202	1.678	44.84
1.679	187.945	1.679	254.202	1.679	45.18
1.68	190.732	1.68	256.202	1.68	45.54
1.681	193.457	1.681	258.402	1.681	45.88
1.682	196.147	1.682	260.402	1.682	46.26
1.683	199.1	1.683	262.802	1.683	46.66
1.684	201.466	1.684	265.202	1.684	47.02
1.685	203.988	1.685	267.602	1.685	47.38
1.686	206.565	1.686	269.602	1.686	47.76
1.687	209.177	1.687	271.802	1.687	48.08
1.688	211.824	1.688	274.202	1.688	48.42
1.689	214.548	1.689	276.602	1.689	48.82
1.69	217.308	1.69	279.002	1.69	49.22
1.691	220.062	1.691	281.202	1.691	49.54
1.692	222.942	1.692	283.002	1.692	49.92
1.693	225.958	1.693	285.402	1.693	50.3
1.694	229.079	1.694	287.602	1.694	50.64
1.695	232.358	1.695	290.602	1.695	51
1.696	235.732	1.696	292.802	1.696	51.4
1.697	239.139	1.697	295.802	1.697	51.8
1.698	242.566	1.698	298.002	1.698	52.14
1.699	245.983	1.699	300.402	1.699	52.48
1.7	249.393	1.7	302.602	1.7	52.86
1.701	252.703	1.701	305.202	1.701	53.32
1.702	256.92	1.702	308.202	1.702	53.74
1.703	259.711	1.703	311.202	1.703	54.18
1.704	261.32	1.704	313.602	1.704	54.58
1.705	263.613	1.705	316.402	1.705	54.96
1.706	266.154	1.706	319.202	1.706	55.3
1.707	268.715	1.707	321.802	1.707	55.76
1.708	271.471	1.708	324.602	1.708	56.12
1.709	274.406	1.709	327.402	1.709	56.48
1.71	277.437	1.71	330.202	1.71	56.8
1.711	280.75	1.711	333.202	1.711	57.2
1.712	284.424	1.712	335.202	1.712	57.62
1.713	288.192	1.713	338.202	1.713	57.98
1.714	292.106	1.714	341.002	1.714	58.38
1.715	296.156	1.715	344.002	1.715	58.78
1.716	300.318	1.716	346.802	1.716	59.2
1.717	304.457	1.717	349.202	1.717	59.58
1.718	308.617	1.718	352.602	1.718	59.92
1.719	312.709	1.719	355.802	1.719	60.28
1.72	316.985	1.72	358.002	1.72	60.7
1.721	321.33	1.721	361.002	1.721	61.16
1.722	325.732	1.722	363.802	1.722	61.46
1.723	328.518	1.723	366.602	1.723	61.8
1.724	331.759	1.724	369.602	1.724	62.24
1.725	335.502	1.725	372.802	1.725	62.6
1.726	339.308	1.726	376.002	1.726	62.96
1.727	342.994	1.727	379.402	1.727	63.36
1.728	346.59	1.728	382.202	1.728	63.72
1.729	350.157	1.729	385.202	1.729	64.16
1.73	353.768	1.73	388.202	1.73	64.54
1.731	357.323	1.731	391.402	1.731	64.84
1.732	360.791	1.732	393.802	1.732	65.24
1.733	364.142	1.733	397.002	1.733	65.62
1.734	367.742	1.734	400.802	1.734	66
1.735	371.291	1.735	403.202	1.735	66.42
1.736	374.838	1.736	406.402	1.736	66.76
1.737	378.117	1.737	410.402	1.737	67.2
1.738	381.129	1.738	412.402	1.738	67.62
1.739	384.185	1.739	415.602	1.739	68
1.74	387.726	1.74	419.202	1.74	68.3
1.741	391.721	1.741	423.002	1.741	68.76
1.742	395.866	1.742	425.602	1.742	69.14
1.743	400.136	1.743	429.002	1.743	69.54
1.744	404.586	1.744	432.402	1.744	69.86
1.745	409.343	1.745	437.402	1.745	70.38
1.746	414.18	1.746	440.602	1.746	70.78
1.747	418.614	1.747	443.202	1.747	71.16
1.748	422.964	1.748	447.402	1.748	71.4
1.749	427.659	1.749	451.602	1.749	71.86
1.75	432.736	1.75	454.402	1.75	72.32
1.751	437.89	1.751	458.402	1.751	72.7
1.752	443.46	1.752	461.802	1.752	73.06
1.753	449.044	1.753	465.402	1.753	73.5
1.754	454.501	1.754	468.802	1.754	73.92
1.755	459.495	1.755	472.202	1.755	74.32
1.756	464.422	1.756	476.002	1.756	74.66
1.757	468.762	1.757	478.602	1.757	75.04
1.758	472.905	1.758	482.602	1.758	75.48
1.759	477.492	1.759	486.202	1.759	75.92
1.76	482.35	1.76	489.202	1.76	76.22
1.761	487.351	1.761	493.202	1.761	76.58
1.762	491.728	1.762	496.802	1.762	76.88
1.763	496.246	1.763	500.202	1.763	77.32
1.764	500.644	1.764	503.402	1.764	77.72
1.765	504.891	1.765	512.002	1.765	78.1
1.766	509.053	1.766	517.802	1.766	78.52
1.767	511.281	1.767	522.002	1.767	78.9
1.768	512.239	1.768	525.002	1.768	79.32
1.769	517.168	1.769	528.402	1.769	79.76
1.77	524.231	1.77	532.402	1.77	80.14
1.771	532.933	1.771	536.602	1.771	80.58
1.772	542.767	1.772	541.202	1.772	81.04
1.773	553.889	1.773	545.002	1.773	81.38
1.774	565.52	1.774	549.002	1.774	81.82
1.775	577.68	1.775	552.802	1.775	82.26
1.776	589.634	1.776	557.002	1.776	82.66
1.777	596.755	1.777	561.002	1.777	82.98
1.778	605.988	1.778	564.802	1.778	83.36
1.779	617.951	1.779	570.202	1.779	83.72
1.78	631.982	1.78	574.602	1.78	84.12
1.781	647.252	1.781	578.002	1.781	84.46
1.782	663.226	1.782	583.202	1.782	84.9
1.783	679.815	1.783	587.202	1.783	85.34
1.784	696.117	1.784	592.602	1.784	85.86
1.785	711.743	1.785	597.002	1.785	86.36
1.786	724.8	1.786	601.002	1.786	86.72
1.787	737.553	1.787	605.802	1.787	87.18
1.788	750.001	1.788	609.202	1.788	87.54
1.789	762.144	1.789	613.402	1.789	88.02
1.79	773.984	1.79	617.202	1.79	88.36
1.791	785.519	1.791	621.602	1.791	88.78
1.792	796.749	1.792	625.802	1.792	89.24
1.793	807.675	1.793	630.602	1.793	89.54
1.794	818.297	1.794	635.402	1.794	89.88
1.795	828.614	1.795	640.402	1.795	90.28
		1.796	644.002	1.796	90.8
		1.797	648.602	1.797	91.28
		1.798	653.602	1.798	91.66
		1.799	658.002	1.799	92.08
		1.8	663.202	1.8	92.44
		1.801	666.802	1.801	92.88
		1.802	672.002	1.802	93.34
		1.803	677.002	1.803	93.74
		1.804	681.402	1.804	94.26
		1.805	686.802	1.805	94.76
		1.806	696.402	1.806	95.16
		1.807	702.602	1.807	95.52
		1.808	707.002	1.808	95.96
		1.809	711.002	1.809	96.36
		1.81	715.802	1.81	96.8
		1.811	720.802	1.811	97.26
		1.812	725.602	1.812	97.66
		1.813	730.202	1.813	98.14
		1.814	735.402	1.814	98.5
		1.815	741.602	1.815	98.92
		1.816	746.002	1.816	99.28
		1.817	751.402	1.817	99.78
		1.818	755.802	1.818	100.28
		1.819	761.202	1.819	100.72
		1.82	766.402	1.82	101.12
		1.821	772.202	1.821	101.56
		1.822	786.602	1.822	101.98
		1.823	794.602	1.823	102.3
		1.824	801.202	1.824	102.8
		1.825	805.602	1.825	103.22
		1.826	810.602	1.826	103.66
		1.827	819.602	1.827	104.06
		1.828	825.802	1.828	104.54
		1.829	830.002	1.829	104.88
		1.83	838.602	1.83	105.34
		1.831	845.402	1.831	105.8
		1.832	849.002	1.832	106.28
		1.833	853.602	1.833	106.74
		1.834	856.402	1.834	107.12
				1.835	107.46
				1.836	107.94
				1.837	108.32
				1.838	109
				1.839	109.58
				1.84	110
				1.841	110.38
				1.842	110.74
				1.843	111.24
				1.844	111.66
				1.845	112.2
				1.846	112.62
				1.847	113.04
				1.848	113.48
				1.849	114.02
				1.85	114.34
				1.851	114.76
				1.852	115.28
				1.853	115.78
				1.854	116.1
				1.855	116.54
				1.856	117.06
				1.857	117.38
				1.858	117.8
				1.859	118.18
				1.86	118.54
				1.861	119.02
				1.862	119.48
				1.863	119.92
				1.864	120.44
				1.865	120.98
				1.866	121.16
				1.867	121.72
				1.868	122.34
				1.869	122.68
				1.87	123.2
				1.871	123.7
				1.872	124.1
				1.873	124.44
				1.874	125
				1.875	125.44
				1.876	125.8
				1.877	126.26
				1.878	126.54
				1.879	127.1
				1.88	127.62
				1.881	127.84
				1.882	128.5
				1.883	128.92
				1.884	129.38
				1.885	129.88
				1.886	130.48
				1.887	131.02
				1.888	131.46
				1.889	131.84
				1.89	132.28
				1.891	132.6
				1.892	133.18
				1.893	133.84
				1.894	134.26
				1.895	134.68
				1.896	135.1
				1.897	135.5
				1.898	135.96
				1.899	136.58
				1.9	137.06
				1.901	137.5
				1.902	138.14
				1.903	138.38
				1.904	138.94
				1.905	139.42
				1.906	139.84
				1.907	140.26
				1.908	140.72
				1.909	141.2
				1.91	141.52
				1.911	142.06
				1.912	142.68
				1.913	143.06
				1.914	143.66
				1.915	144.08
				1.916	144.46
				1.917	144.92
				1.918	145.34
				1.919	145.74
				1.92	146.38
				1.921	146.88
				1.922	147.5
				1.923	147.88
				1.924	148.24
				1.925	148.82
				1.926	149.3
				1.927	149.54
				1.928	150.14
				1.929	150.66
				1.93	151.1
				1.931	151.7
				1.932	152.16
				1.933	152.74
				1.934	153.2
				1.935	153.68
				1.936	154.18
				1.937	154.68
				1.938	155.24
				1.939	155.78
				1.94	156.36
				1.941	156.9
				1.942	157.32
				1.943	157.74
				1.944	158.3
				1.945	158.76
				1.946	159.06
				1.947	159.62
				1.948	160.12
				1.949	160.58
				1.95	161.14
				1.951	161.66
				1.952	162.32
				1.953	162.84
				1.954	163.26
				1.955	163.8
				1.956	164.42
				1.957	164.74
				1.958	165.44
				1.959	166.22
				1.96	166.5
				1.961	166.86
				1.962	167.38
				1.963	167.92
				1.964	168.4
				1.965	168.9
				1.966	169.5
				1.967	169.94
				1.968	170.48
				1.969	171.02
				1.97	171.82
				1.971	172.28
				1.972	172.8
				1.973	173.36
				1.974	173.9
				1.975	174.4
				1.976	174.92
				1.977	175.46
				1.978	175.88
				1.979	176.28
				1.98	176.8
				1.981	177.64
				1.982	178.12
				1.983	178.78
				1.984	179.34
				1.985	179.74
				1.986	180.2
				1.987	180.86
				1.988	181.32
				1.989	181.82
				1.99	182.42
				1.991	183.1
				1.992	183.48
				1.993	183.94
				1.994	184.66
				1.995	185.16
				1.996	185.74
				1.997	186.38
				1.998	186.76
				1.999	187.2

## Sheet: Fig. 5c
Ir1/(Co,Fe)-OH/MI II Ir1/(Co,Fe)-OH/MI		Ir1/(Co,Fe)-OH/MI II 20% Pt/C
Current density (mA cm-2)	Voltage (V)	Current density (mA cm-2)	Voltage (V)
10	1.51	10	1.44
300	1.72	300	1.7
500	1.76	500	1.76
600	1.78	600	1.79
800	1.79	800	1.82

## Sheet: Fig. 5d
sample	Voltage (V) @ 10 mA cm-2
Asymmetric cell	1.44
Ru/D-NiFe-LDH	1.44
Symmetric cell	1.51
Ru/NiFe-LDH	1.53
Cu@NiFe-LDH	1.54
NiFe -LDH@NiCoP	1.57
Ni/Ni(OH)2	1.59
CoFe@NiFe-LDH	1.59
VOOH/NF	1.62
Zn1-xFex-LDH	1.62
δ-FeOOH/NF	1.62
NiFe-LDH	1.67

## Sheet: Fig. 5e
Ir1/(Co,Fe)-OH/MI II Ir1/(Co,Fe)-OH/MI		Ir1/(Co,Fe)-OH/MI II 20% Pt/C
Time (h)	Current density (mA cm-2)	Time (h)	Current density (mA cm-2)
0.27778	721.46	-1.14408e-06	300
0.55556	719.1	1.33314	298.61
0.83333	717.22	2.78747	297.22
1.11111	715.8	4.24181	295.83
1.38889	714.74	5.57495	295.135
1.66667	714.06	7.02928	294.44
1.94444	713.26	8.36242	293.745
2.22222	712.62	9.93795	293.05
2.5	711.76	11.1499	292.355
2.77778	710.74	12.6042	292.355
3.05556	709.98	13.9374	292.355
3.33333	709.34	15.2705	291.66
3.61111	708.8	16.7248	291.66
3.88889	708.28	18.058	291.66
4.16667	707.88	19.3911	290.965
4.44444	707.6	20.8454	290.27
4.72222	707.24	22.2998	290.27
5	706.78	23.7541	289.575
5.27778	706.12	25.0873	289.575
5.55556	705.5	26.6628	288.185
5.83333	705.12	27.8747	287.49
6.11111	704.74	29.3291	287.49
6.38889	704.64	30.541	287.49
6.66667	704.24	32.1165	286.795
6.94444	703.64	33.3285	286.1
7.22222	703.28	34.5404	286.1
7.5	702.9	35.6312	286.1
7.77778	702.9	36.4795	286.795
8.05556	702.34	36.4795	286.1
8.33333	701.96	37.0855	286.795
8.61111	701.84	37.9339	286.795
8.88889	701.66	38.9034	286.1
9.16667	701.6	39.873	286.1
9.44444	701.54	40.7214	286.1
9.72222	701.34	41.5697	286.1
10	701.06	42.4181	285.405
10.2778	700.92	43.5088	285.405
10.5556	700.88	44.4784	284.71
10.8333	700.5	45.9327	284.015
11.1111	700.38	47.2659	284.015
11.3889	700.28	48.599	283.32
11.6667	700.06	50.0533	283.32
11.9444	699.86	51.3865	283.32
12.2222	699.76	52.8408	281.931
12.5	699.46	54.1739	282.625
12.7778	699.4	55.6283	282.625
13.0556	699.36	57.0826	281.931
13.3333	699.26	58.9005	284.71
13.6111	699.1	58.9005	281.931
13.8889	699.02	60.1125	284.71
14.1667	698.96	61.2032	284.71
14.4444	698.66	62.6576	285.405
14.7222	698.66	63.8695	285.405
15	698.56	65.3238	285.405
15.2778	698.52	66.657	285.405
15.5556	698.48	67.9901	285.405
15.8333	698.42	69.4444	285.405
16.1111	698.34	70.7776	285.405
16.3889	698.16	72.2319	285.405
16.6667	698.1	73.8075	284.71
16.9444	697.94	75.0194	284.71
17.2222	697.72	76.4737	284.015
17.5	697.66	77.8069	284.015
17.7778	697.6	79.2612	284.015
18.0556	697.54	80.5943	283.32
18.3333	697.52	82.0487	284.015
18.6111	697.44	83.3818	284.015
18.8889	697.42	84.715	284.015
19.1667	697.28	86.1693	284.71
19.4444	697.22	87.5024	284.71
19.7222	697.14	88.9568	285.405
20	697.14	90.4111	284.71
20.2778	697.12	91.7442	284.71
20.5556	697.08	93.1986	284.71
20.8333	696.96	94.5317	284.015
21.1111	696.9	95.8648	284.015
21.3889	696.9	97.3192	283.32
21.6667	696.86	98.5311	283.32
21.9444	696.86	99.9855	283.32
22.2222	696.84	101.319	283.32
22.5	696.8	102.773	283.32
22.7778	696.8	104.106	282.625
23.0556	696.78	105.56	282.625
23.3333	696.76	107.015	282.625
23.6111	696.74	108.348	283.32
23.8889	696.7	109.56	283.32
24.1667	696.68	111.135	283.32
24.4444	696.66	112.468	284.015
24.7222	696.64	113.923	284.71
25	696.6	115.377	283.32
25.2778	696.56	116.71	284.015
25.5556	696.5	118.165	282.625
25.8333	696.48	119.377	282.625
26.1111	696.48
26.3889	696.44
26.6667	696.36
26.9444	696.3
27.2222	696.26
27.5	696.06
27.7778	695.94
28.0556	695.92
28.3333	695.92
28.6111	695.92
28.8889	695.92
29.1667	695.92
29.4444	695.88
29.7222	695.84
30	695.8
30.2778	695.76
30.5556	695.58
30.8333	695.34
31.1111	695.2
31.3889	694.92
31.6667	694.8
31.9444	694.5
32.2222	694.48
32.5	694.3
32.7778	694.22
33.0556	694.02
33.3333	693.96
33.6111	693.94
33.8889	693.9
34.1667	693.76
34.4444	693.76
34.7222	693.68
35	693.56
35.2778	693.54
35.5556	693.52
35.8333	693.32
36.1111	693.22
36.3889	693.1
36.6667	692.88
36.9444	692.64
37.2222	692.62
37.5	692.5
37.7778	692.46
38.0556	692.14
38.3333	691.96
38.6111	691.92
38.8889	691.78
39.1667	691.54
39.4444	691.46
39.7222	691.44
40	691.42
40.2778	691.4
40.5556	691.28
40.8333	691.06
41.1111	691.06
41.3889	690.84
41.6667	690.68
41.9444	690.66
42.2222	690.56
42.5	690.52
42.7778	690.5
43.0556	690.42
43.3333	690.3
43.6111	690.3
43.8889	690.2
44.1667	690.16
44.4444	690.16
44.7222	690.12
45	690.08
45.2778	690.06
45.5556	690
45.8333	689.96
46.1111	689.96
46.3889	689.94
46.6667	689.92
46.9444	689.88
47.2222	689.88
47.5	689.86
47.7778	689.82
48.0556	689.8
48.3333	689.8
48.6111	689.78
48.8889	689.72
49.1667	689.72
49.4444	689.7
49.7222	689.62
50	689.6
50.2778	689.6
50.5556	689.58
50.8333	689.54
51.1111	689.5
51.3889	689.46
51.6667	689.36
51.9444	689.26
52.2222	689.26
52.5	689.24
52.7778	689.16
53.0556	689.04
53.3333	689.02
53.6111	688.82
53.8889	688.7
54.1667	688.48
54.4444	688.32
54.7222	688.14
55	687.96
55.2778	687.76
55.5556	687.7
55.8333	687.56
56.1111	687.56
56.3889	687.46
56.6667	687.32
56.9444	687.22
57.2222	687.12
57.5	686.98
57.7778	686.78
58.0556	686.7
58.3333	686.6
58.6111	686.56
58.8889	686.38
59.1667	686.32
59.4444	686.2
59.7222	686.08
60	686.02
60.2778	686
60.5556	685.96
60.8333	685.82
61.1111	685.78
61.3889	685.74
61.6667	685.72
61.9444	685.62
62.2222	685.62
62.5	685.62
62.7778	685.54
63.0556	685.48
63.3333	685.36
63.6111	685.36
63.8889	685.34
64.1667	685.28
64.4444	685.26
64.7222	685.16
65	685.14
65.2778	685.06
65.5556	685.04
65.8333	684.98
66.1111	684.7
66.3889	684.62
66.6667	684.46
66.9444	684.4
67.2222	684.32
67.5	684.24
67.7778	684.1
68.0556	684.1
68.3333	684.1
68.6111	683.92
68.8889	683.82
69.1667	683.82
69.4444	683.7
69.7222	683.6
70	683.46
70.2778	683.4
70.5556	683.4
70.8333	683.28
71.1111	683.12
71.3889	683.08
71.6667	682.96
71.9444	682.8
72.2222	682.76
72.5	682.74
72.7778	682.72
73.0556	682.7
73.3333	682.7
73.6111	682.62
73.8889	682.58
74.1667	682.52
74.4444	682.46
74.7222	682.38
75	682.26
75.2778	682.24
75.5556	682.22
75.8333	682.1
76.1111	681.86
76.3889	681.7
76.6667	681.56
76.9444	681.46
77.2222	681.32
77.5	681.3
77.7778	681.18
78.0556	681.02
78.3333	680.86
78.6111	680.64
78.8889	680.52
79.1667	680.42
79.4444	680.4
79.7222	680.26
80	680.14
80.2778	680.04
80.5556	679.96
80.8333	679.86
81.1111	679.72
81.3889	679.62
81.6667	679.56
81.9444	679.52
82.2222	679.46
82.5	679.36
82.7778	679.3
83.0556	679.24
83.3333	679.12
83.6111	678.96
83.8889	678.94
84.1667	678.94
84.4444	678.78
84.7222	678.7
85	678.48
85.2778	678.38
85.5556	678.34
85.8333	678.18
86.1111	678.16
86.3889	678.04
86.6667	678
86.9444	677.94
87.2222	677.94
87.5	677.9
87.7778	677.9
88.0556	677.8
88.3333	677.8
88.6111	677.76
88.8889	677.68
89.1667	677.62
89.4444	677.56
89.7222	677.48
90	677.46
90.2778	677.46
90.5556	677.42
90.8333	677.42
91.1111	677.42
91.3889	677.38
91.6667	677.38
91.9444	677.36
92.2222	677.36
92.5	677.34
92.7778	677.32
93.0556	677.28
93.3333	677.24
93.6111	677.24
93.8889	677.2
94.1667	677.18
94.4444	677.16
94.7222	677.14
95	677.1
95.2778	677
95.5556	677
95.8333	677
96.1111	676.98
96.3889	676.82
96.6667	676.72
96.9444	676.58
97.2222	676.56
97.5	676.36
97.7778	676.2
98.0556	676.12
98.3333	676.12
98.6111	676.04
98.8889	675.98
99.1667	675.92
99.4444	675.76
99.7222	675.76
100	675.46
100.278	675.22
100.556	674.9
100.833	674.68
101.111	674.48
101.389	674.3
101.667	674
101.944	673.8
102.222	673.6
102.5	673.26
102.778	673.1
103.056	672.84
103.333	672.7
103.611	672.54
103.889	672.3
104.167	672.18
104.444	672.04
104.722	671.96
105	671.8
105.278	671.72
105.556	671.56
105.833	671.4
106.111	671.32
106.389	671.26
106.667	671.24
106.944	671.12
107.222	671.1
107.5	670.96
107.778	670.9
108.056	670.82
108.333	670.7
108.611	670.58
108.889	670.5
109.167	670.42
109.444	670.4
109.722	670.38
110	670.3
110.278	670.3
110.556	670.22
110.833	670.18
111.111	670.08
111.389	670.06
111.667	670.02
111.944	669.98
112.222	669.98
112.5	669.86
112.778	669.76
113.056	669.68
113.333	669.6
113.611	669.4
113.889	669.3
114.167	669.14
114.444	669.06
114.722	668.98
115	668.88
115.278	668.76
115.556	668.68
115.833	668.52
116.111	668.46
116.389	668.4
116.667	668.3
116.944	668.24
117.222	668.14
117.5	668.06
117.778	668.06
118.056	667.96
118.333	667.86
118.611	667.86
118.889	667.82
119.167	667.78
119.444	667.72
119.722	667.62
120	667.54
--
--
--
--
--
--
--
--
--
--
--
--
--
--
--
--
--
--
--
--
--
--
--
--
--
--
--
--
--
--
--
--
--
--
--
--
--
--
--
--
--
--
--
--
--
--
--
--
--
--
--
--
--
--
--
--
--
--
--
--
--
--
--
--
--
--
--
--
--
--
--
--
--
--
--
--
--
--
--
--
--
--
--
--
--
--
--
--
--
--
--
--
--
--
--
--
--
--
--
--
--
--
--
--
--
--
--
--
--
--
--
--
--
--
--
--
--
--
--
--
--
--
--
--
--
--
--
--
--
--
--
--
--
--
--
--
--
--
--
--
--
--
--
--
--
--
--
--
--
--
--
--
--
--
--
--
--
--
--
--
--
--
--
--
--
--
--
--
--
--
--
--
--
--
--
--
--
--
--
--
--
--
--
--
--
--
--
--
--
--
--
--
--
--
--
--
--
--
--
--
--
--
--
--
--
--
--
--
--
--
--
--
--
--
--
--
--
--
--
--
--
--
--
--
--
--
--
--
--
--
--
--
--
--
--
--
--
--
--
--
--
--
--
--
--
--
--
--
--
--
--
--
--
--
--
--
--
--
--
--
--
--
--
--
--
--
--
--
--
--
--
--
--
--
--
--
--
--
--
--
--
--
--
--
--
--
--
--
--
--
--
--
--
--
--
--
--
--
--
--
--
--
--
--
--
--
--
--
--
--
--
--
--
--
--
--
--
--
--
--
--
--
--
--
--
--
--
--
--
--
--
--
--
--
--
--
--
--
--
--
--
--
--
--
--
--
--
--
--
--
--
--
--
--
--
--
--
--
--
--
--
--
--
--
--
--
--
--
--
--
--
--
--
--
--
--
--
--
--
--
--
--
--
--
--
--
--
--
--
--
--
--
--
--
--
--
--
--
--
--
--
--
--
--
--
--
--
--
--
--
--
--
--
--
--
--
--
--
--
--
--
--
--
--
--
--
--
--
--
--
--
--
--
